# Supplementary material for: Colony-Level Effects of Amygdalin on Honeybees and Their Microbes
Source: Insects. 2020 Nov 11;11(11):783. doi: 10.3390/insects11110783 (PMC7698215; doi:10.3390/insects11110783)
Supplement: Supplementary file 1 [file insects-11-00783-s001.zip]

Archive with 5 entries (5 files):
- Supplement_Revision1/amygdalin-supplement.docx
- Supplement_Revision1/Table S1.xlsx
- Supplement_Revision1/Table S2.xlsx
- Supplement_Revision1/Table S3.xlsx
- Supplement_Revision1/Table S4.xlsx
