# Supplementary material for: Colony-Level Effects of Amygdalin on Honeybees and Their Microbes
Source: Insects. 2020 Nov 11;11(11):783. doi: 10.3390/insects11110783 (PMC7698215; doi:10.3390/insects11110783)
Supplement: Supplementary file 1 [file insects-11-00783-s001.zip › Supplement_Revision1/Table S1.xlsx]

## Sheet: Overview
Some information about this Excel sheet.
1) The Excelsheet that contains the organisms that were used to build the Holobee database which can be downloaded from https://data.nal.usda.gov/dataset/holobee-database-v20161 (tabs starting with v-11May2016 in this sheet).
2) We then used this list to search for (mainly) representative genomes on NCBI (https://www.ncbi.nlm.nih.gov/). These genomes are listed in the tab ("… genomes") that follows its respective Holobee (" v-11May2016…") tab.
3) One Holobee-based Kraken2 database was then built using these genomes that span bacteria, fungi, metazoa, protozoa and viruses using default parameters (https://ccb.jhu.edu/software/kraken2/).

## Sheet: v-11May2016 bacteria
HoloBee Barcode Cross Reference Table
Dataset:	Bacteria		Version:	2016.1
Asterisks (*) reflect manual modifications made by the HoloBee consortium for a variety of reasons including to correct taxonomic nomenclature and to provide additional information for accessions that could not be retrieved bioinformatically.
Centroid Accession	Superkingdom	Kingdom	Phylum	Class	Order	Family	Genus	Species	Strain / Isolate	Gene / Product	Sequence Length (bp)	NCBI Definition Line	Cluster Count	Cluster Accessions:Species	Curator Notes
HM534830.1	Bacteria	undetermined	Actinobacteria	Actinobacteria	Bifidobacteriales	Bifidobacteriaceae	Bifidobacterium	Bifidobacterium asteroides	Mbobb2t12	16S ribosomal RNA	1397	Bifidobacterium asteroides strain Mbobb2t12 16S ribosomal RNA gene, partial sequence	5	HM534858.1: Bifidobacterium sp. Amsbbt12, HM534859.1: Bifidobacterium sp. Amshmr9, JX099565.1: Bifidobacterium sp. Bin7N, JX099566.1: Bifidobacterium sp. H6bp3N	Isolate from honey bee gut.
JX099558.1	Bacteria	undetermined	Actinobacteria	Actinobacteria	Bifidobacteriales	Bifidobacteriaceae	Bifidobacterium	Bifidobacterium cf. coryneforme*	Bma6N	16S ribosomal RNA	1397	Bifidobacterium sp. Bma6N 16S ribosomal RNA gene, partial sequence	8	EF187237.1: Bifidobacterium coryneforme, EF187238.1: Bifidobacterium coryneforme, HM534836.1: Bifidobacterium coryneforme, HM534861.1: Bifidobacterium coryneforme, JX099557.1: Bifidobacterium sp. H1HS2N, KF600330.1: Bifidobacterium coryneforme, NR_115978.1: Bifidobacterium coryneforme	Isolated from honey stomach of A. mellifera. 99% ID (1367/1370) to type sequence B. coryneforme NR_115978.1.
HM534842.1	Bacteria	undetermined	Actinobacteria	Actinobacteria	Bifidobacteriales	Bifidobacteriaceae	Bifidobacterium	Bifidobacterium indicum	Adhmto23	16S ribosomal RNA	1397	Bifidobacterium indicum strain Adhmto23 16S ribosomal RNA gene, partial sequence	1		Isolated from honey bee stomach.
HM534839.1	Bacteria	undetermined	Actinobacteria	Actinobacteria	Bifidobacteriales	Bifidobacteriaceae	Bifidobacterium	Bifidobacterium indicum	Alhm1to5	16S ribosomal RNA	1398	Bifidobacterium indicum strain Alhm1to5 16S ribosomal RNA gene, partial sequence	6	HM534837.1: Bifidobacterium indicum, HM534838.1: Bifidobacterium indicum, HM534840.1: Bifidobacterium indicum, HM534841.1: Bifidobacterium indicum, KM454402.1: Bifidobacterium coryneforme	Isolated from honey bee stomach.
AB697137.1	Bacteria	undetermined	Actinobacteria	Actinobacteria	Bifidobacteriales	Bifidobacteriaceae	Bifidobacterium	Bifidobacterium sp. AcjBF1	AcjBF1	16S ribosomal RNA	1414	Bifidobacterium sp. AcjBF1 gene for 16S ribosomal RNA, partial sequence	1		Isolated from Apis cerana japonica, digestive tract.
AB697146.1	Bacteria	undetermined	Actinobacteria	Actinobacteria	Bifidobacteriales	Bifidobacteriaceae	Bifidobacterium	Bifidobacterium sp. AcjBF10	AcjBF10	16S ribosomal RNA	1405	Bifidobacterium sp. AcjBF10 gene for 16S ribosomal RNA, partial sequence	5	AB697143.1: Bifidobacterium sp. AcjBF7, AB697144.1: Bifidobacterium sp. AcjBF8, HM534818.1: Bifidobacterium sp. Afpor3, HM534819.1: Bifidobacterium sp. Thsr2	Isolated from Apis cerana japonica, digestive tract.
AB697139.1	Bacteria	undetermined	Actinobacteria	Actinobacteria	Bifidobacteriales	Bifidobacteriaceae	Bifidobacterium	Bifidobacterium sp. AcjBF3	AcjBF3	16S ribosomal RNA	1403	Bifidobacterium sp. AcjBF3 gene for 16S ribosomal RNA, partial sequence	4	AB697141.1: Bifidobacterium sp. AcjBF5, AB697142.1: Bifidobacterium sp. AcjBF6, EF187234.1: Bifidobacterium asteroides	Isolated from Apis cerana japonica, digestive tract.
AB697140.1	Bacteria	undetermined	Actinobacteria	Actinobacteria	Bifidobacteriales	Bifidobacteriaceae	Bifidobacterium	Bifidobacterium sp. AcjBF4	AcjBF4	16S ribosomal RNA	1404	Bifidobacterium sp. AcjBF4 gene for 16S ribosomal RNA, partial sequence	2	AB697147.1: Bifidobacterium sp. AcjBF11	Isolated from Apis cerana japonica, digestive tract.
AB697145.1	Bacteria	undetermined	Actinobacteria	Actinobacteria	Bifidobacteriales	Bifidobacteriaceae	Bifidobacterium	Bifidobacterium sp. AcjBF9	AcjBF9	16S ribosomal RNA	1361	Bifidobacterium sp. AcjBF9 gene for 16S ribosomal RNA, partial sequence	1		Isolated from Apis cerana japonica, digestive tract.
HM534820.1	Bacteria	undetermined	Actinobacteria	Actinobacteria	Bifidobacteriales	Bifidobacteriaceae	Bifidobacterium	Bifidobacterium sp. Afpor11	Afpor11	16S ribosomal RNA	1397	Bifidobacterium sp. Afpor11 16S ribosomal RNA gene, partial sequence	2	HM534826.1: Bifidobacterium sp. Thsr10	Isolated from honey bee stomach.
HM534835.1	Bacteria	undetermined	Actinobacteria	Actinobacteria	Bifidobacteriales	Bifidobacteriaceae	Bifidobacterium	Bifidobacterium sp. Alhonro1	Alhonro1	16S ribosomal RNA	1397	Bifidobacterium sp. Alhonro1 16S ribosomal RNA gene, partial sequence	3	HM534833.1: Bifidobacterium sp. Aahmto9, HM534834.1: Bifidobacterium sp. Adhmto10	Isolated from honey bee stomach.
HM534860.1	Bacteria	undetermined	Actinobacteria	Actinobacteria	Bifidobacteriales	Bifidobacteriaceae	Bifidobacterium	Bifidobacterium sp. Amsbbr10	Amsbbr10	16S ribosomal RNA	1040	Bifidobacterium sp. Amsbbr10 16S ribosomal RNA gene, partial sequence	1		Isolated from honey bee stomach.
KJ741208.1	Bacteria	undetermined	Actinobacteria	Actinobacteria	Bifidobacteriales	Bifidobacteriaceae	Bifidobacterium	Bifidobacterium sp. B5	B5	16S ribosomal RNA	1447	Bifidobacterium sp. B5 16S ribosomal RNA gene, partial sequence	30	AB697138.1: Bifidobacterium sp. AcjBF2, EF187231.1: Bifidobacterium asteroides, EF187232.1: Bifidobacterium sp. Trm9, EF187233.1: Bifidobacterium sp. Bisn6, EF187235.1: Bifidobacterium asteroides, EF187236.1: Bifidobacterium asteroides, HM534821.1: Bifidobacterium sp. Mbobb2t2, HM534822.1: Bifidobacterium sp. Afpoto19, HM534823.1: Bifidobacterium sp. Thsr18, HM534824.1: Bifidobacterium sp. Mbpor2…	Isolated from Apis cerana gut.
KF600225.1	Bacteria	undetermined	Actinobacteria	Actinobacteria	Bifidobacteriales	Bifidobacteriaceae	Bifidobacterium	Bifidobacterium sp. G5_2_2BCO2	G5_2_2BCO2	16S ribosomal RNA	1146	Bifidobacterium sp. G5_2_2BCO2 16S ribosomal RNA gene, partial sequence	1		Isolated from Apis mellifera alimentary tract hindgut.
KF600328.1	Bacteria	undetermined	Actinobacteria	Actinobacteria	Bifidobacteriales	Bifidobacteriaceae	Bifidobacterium	Bifidobacterium sp. G7_4_4BCO2	G7_4_4BCO2	16S ribosomal RNA	1330	Bifidobacterium sp. G7_4_4BCO2 16S ribosomal RNA gene, partial sequence	1		Isolated from Apis mellifera alimentary tract hindgut.
HM534832.1	Bacteria	undetermined	Actinobacteria	Actinobacteria	Bifidobacteriales	Bifidobacteriaceae	Bifidobacterium	Bifidobacterium sp. Tbbto10	Tbbto10	16S ribosomal RNA	1397	Bifidobacterium sp. Tbbto10 16S ribosomal RNA gene, partial sequence	1		Isolated from honey bee stomach.
HM046575.1	Bacteria	undetermined	Actinobacteria	Actinobacteria	Bifidobacteriales	Bifidobacteriaceae	Bifidobacterium	uncultured Bifidobacterium sp.	Not Available	16S ribosomal RNA	1486	Uncultured Bifidobacterium sp. clone ACW_P1 16S ribosomal RNA gene, partial sequence	4	HM534815.1: Bifidobacterium sp. Anbbr2, HM534816.1: Bifidobacterium sp. Aabbto19, HM534817.1: Bifidobacterium sp. Anuhmto12	Isolated from Apis cerana indica.
KF600585.1	Bacteria	undetermined	Actinobacteria	Actinobacteria	Corynebacteriales	Corynebacteriaceae	Corynebacterium	Corynebacterium sp. 3477CO2	3477CO2	16S ribosomal RNA	1241	Corynebacterium sp. 3477CO2 16S ribosomal RNA gene, partial sequence	2	KF600574.1: Corynebacterium sp. 3453CO2	Isolated from bee bread of Apis mellifera.
HM008725.1	Bacteria	undetermined	Actinobacteria	Actinobacteria	Corynebacteriales	Corynebacteriaceae	Corynebacterium	uncultured Corynebacterium sp.	Not Available	16S ribosomal RNA	1477	Uncultured Corynebacterium sp. clone AMW_E5 16S ribosomal RNA gene, partial sequence	1		Isolated from Apis mellifera mellifera midgut.
KF600425.1	Bacteria	undetermined	Actinobacteria	Actinobacteria	Corynebacteriales	Williamsiaceae	Williamsia	Williamsia sp. B3_4TCO2	B3_4TCO2	16S ribosomal RNA	1273	Williamsia sp. B3_4TCO2 16S ribosomal RNA gene, partial sequence	1		Isolated from bee bread of Apis mellifera.
KF600513.1	Bacteria	undetermined	Actinobacteria	Actinobacteria	Geodermatophilales	Geodermatophilaceae	Modestobacter	Modestobacter sp. 3368O2	3368O2	16S ribosomal RNA	1247	Modestobacter sp. 3368O2 16S ribosomal RNA gene, partial sequence	1		Isolated from bee bread of Apis mellifera.
KF600143.1	Bacteria	undetermined	Actinobacteria	Actinobacteria	Micrococcales	Bogoriellaceae	Georgenia	Georgenia ferrireducens	M3_7_2TO2	16S ribosomal RNA	1075	Georgenia ferrireducens strain M3_7_2TO2 16S ribosomal RNA gene, partial sequence	1		Isolated from gut of Apis mellifera.
KF600576.1	Bacteria	undetermined	Actinobacteria	Actinobacteria	Micrococcales	Intrasporangiaceae	Janibacter	Janibacter sanguinis	3455CO2	16S ribosomal RNA	1229	Janibacter sanguinis strain 3455CO2 16S ribosomal RNA gene, partial sequence	1		Isolated from bee bread of Apis mellifera.
HQ018807.1	Bacteria	undetermined	Actinobacteria	Actinobacteria	Micrococcales	Microbacteriaceae	Microbacterium	Microbacterium arborescens	BUME08	16S ribosomal RNA	1378	Microbacterium arborescens strain BUME08 16S ribosomal RNA gene, partial sequence	2	KF600436.1: Microbacterium imperiale	Isolated from Apis cerana gut.
KF600123.1	Bacteria	undetermined	Actinobacteria	Actinobacteria	Micrococcales	Microbacteriaceae	Microbacterium	Microbacterium barkeri	M3_1_1_2TCO2	16S ribosomal RNA	1040	Microbacterium barkeri strain M3_1_1_2TCO2 16S ribosomal RNA gene, partial sequence	1		Isolated from midgut of Apis mellifera.
KF600134.1	Bacteria	undetermined	Actinobacteria	Actinobacteria	Micrococcales	Microbacteriaceae	Microbacterium	Microbacterium esteraromaticum	M3_3_4TCO2	16S ribosomal RNA	1071	Microbacterium esteraromaticum strain M3_3_4TCO2 16S ribosomal RNA gene, partial sequence	2	KF600587.1: Microbacterium sp. 3479CO2	Isolated from midgut of Apis mellifera.
AJ971846.1	Bacteria	undetermined	Actinobacteria	Actinobacteria	Micrococcales	Micrococcaceae	Arthrobacter	Arthrobacter sp. Am 05	Am 05	16S rRNA/16S ribosomal RNA	1343	Arthrobacter sp. Am 05 partial 16S rRNA gene, isolate Am 05	1		Isolated from gut of Apis mellifera.
AJ971854.1	Bacteria	undetermined	Actinobacteria	Actinobacteria	Micrococcales	Micrococcaceae	Kocuria	Kocuria sp. / Rothia sp.*	Am 16	16S rRNA/16S ribosomal RNA	1361	Kocuria sp. Am 16 partial 16 16S rRNA gene, isolate Am 16	1		Isolated from gut of Apis mellifera. ID uncertain.
KF600480.1	Bacteria	undetermined	Actinobacteria	Actinobacteria	Micrococcales	Micrococcaceae	Micrococcus	Micrococcus sp. B8_6LO2	B8_6LO2	16S ribosomal RNA	1326	Micrococcus sp. B8_6LO2 16S ribosomal RNA gene, partial sequence	11	JF742975.1: Micrococcus sp. U-4, KF599423.1: Micrococcus yunnanensis, KF600268.1: Micrococcus luteus, KF600296.1: Micrococcus sp. G7_2_1BCO2, KF600378.1: Micrococcus luteus, KF600396.1: Micrococcus sp. 3311O2, KF600397.1: Micrococcus sp. 3312O2, KF600398.1: Micrococcus sp. 3313O2, KF600519.1: Microbacterium sp. 3376O2, KF600521.1: Microbacterium sp. 3378O2	Isolated from bee bread of Apis mellifera.
KJ638109.1	Bacteria	undetermined	Actinobacteria	Actinobacteria	Micrococcales	Micrococcaceae	Nesterenkonia	Nesterenkonia sp. AMHSOQ209	AMHSOQ209	16S ribosomal RNA	1141	Nesterenkonia sp. AMHSOQ209 16S ribosomal RNA gene, partial sequence	1		Isolated from Apis mellifera honey stomach.
HM008724.1	Bacteria	undetermined	Actinobacteria	Actinobacteria	Micrococcales	Micrococcaceae	Rothia	uncultured Rothia sp.	Not Available	16S ribosomal RNA	1489	Uncultured Rothia sp. clone AMW_E3 16S ribosomal RNA gene, partial sequence	1		Isolated from Apis mellifera.
KJ741207.1	Bacteria	undetermined	Actinobacteria	Actinobacteria	Propionibacteriales	Propionibacteriaceae	Propionibacterium	Propionibacterium sp. B4	B4	16S ribosomal RNA	1398	Propionibacterium sp. B4 16S ribosomal RNA gene, partial sequence	1		Isolated from Apis cerana gut.
KF600539.1	Bacteria	undetermined	Actinobacteria	Actinobacteria	Pseudonocardiales	Pseudonocardiaceae	Goodfellowiella	Goodfellowiella coeruleoviolacea	3403O2	16S ribosomal RNA	1252	Goodfellowiella coeruleoviolacea strain 3403O2 16S ribosomal RNA gene, partial sequence	3	KF600550.1: Goodfellowiella coeruleoviolacea, KF600572.1: Goodfellowiella coeruleoviolacea	Isolated from bee bread of Apis mellifera.
KF600580.1	Bacteria	undetermined	Actinobacteria	Actinobacteria	Streptomycetales	Streptomycetaceae	Streptomyces	Streptomyces atrovirens	3461CO2	16S ribosomal RNA	1251	Streptomyces atrovirens strain 3461CO2 16S ribosomal RNA gene, partial sequence	1		Isolated from bee bread of Apis mellifera.
KF600537.1	Bacteria	undetermined	Actinobacteria	Actinobacteria	Streptomycetales	Streptomycetaceae	Streptomyces	Streptomyces diastaticus	3399O2	16S ribosomal RNA	1244	Streptomyces diastaticus strain 3399O2 16S ribosomal RNA gene, partial sequence	1		Isolated from bee bread of Apis mellifera.
KF600505.1	Bacteria	undetermined	Actinobacteria	Actinobacteria	Streptomycetales	Streptomycetaceae	Streptomyces	Streptomyces fumanus	3360O2	16S ribosomal RNA	1041	Streptomyces fumanus strain 3360O2 16S ribosomal RNA gene, partial sequence	1		Isolated from bee bread of Apis mellifera.
KF600405.1	Bacteria	undetermined	Actinobacteria	Actinobacteria	Streptomycetales	Streptomycetaceae	Streptomyces	Streptomyces globosus	B3_12YCO2	16S ribosomal RNA	1291	Streptomyces globosus strain B3_12YCO2 16S ribosomal RNA gene, partial sequence	1		Isolated from bee bread of Apis mellifera.
KF600532.1	Bacteria	undetermined	Actinobacteria	Actinobacteria	Streptomycetales	Streptomycetaceae	Streptomyces	Streptomyces iakyrus	3392O2	16S ribosomal RNA	1212	Streptomyces iakyrus strain 3392O2 16S ribosomal RNA gene, partial sequence	1		Isolated from bee bread of Apis mellifera.
KF600495.1	Bacteria	undetermined	Actinobacteria	Actinobacteria	Streptomycetales	Streptomycetaceae	Streptomyces	Streptomyces lienomycini	3350O2	16S ribosomal RNA	1246	Streptomyces lienomycini strain 3350O2 16S ribosomal RNA gene, partial sequence	1		Isolated from bee bread of Apis mellifera.
KF600583.1	Bacteria	undetermined	Actinobacteria	Actinobacteria	Streptomycetales	Streptomycetaceae	Streptomyces	Streptomyces macrosporeus	3467CO2	16S ribosomal RNA	1217	Streptomyces macrosporeus strain 3467CO2 16S ribosomal RNA gene, partial sequence	1		Isolated from bee bread of Apis mellifera.
KF600415.1	Bacteria	undetermined	Actinobacteria	Actinobacteria	Streptomycetales	Streptomycetaceae	Streptomyces	Streptomyces regensis	B3_1YO2	16S ribosomal RNA	1304	Streptomyces regensis strain B3_1YO2 16S ribosomal RNA gene, partial sequence	2	KF600503.1: Streptomyces achromogenes	Isolated from bee bread of Apis mellifera.
KF600380.1	Bacteria	undetermined	Actinobacteria	Actinobacteria	Streptomycetales	Streptomycetaceae	Streptomyces	Streptomyces sp. 3286O2	3286O2	16S ribosomal RNA	1234	Streptomyces sp. 3286O2 16S ribosomal RNA gene, partial sequence	1		Isolated from honey food stores of Apis mellifera.
KF600494.1	Bacteria	undetermined	Actinobacteria	Actinobacteria	Streptomycetales	Streptomycetaceae	Streptomyces	Streptomyces sp. 3349O2	3349O2	16S ribosomal RNA	1230	Streptomyces sp. 3349O2 16S ribosomal RNA gene, partial sequence	1		Isolated from bee bread of Apis mellifera.
KF600511.1	Bacteria	undetermined	Actinobacteria	Actinobacteria	Streptomycetales	Streptomycetaceae	Streptomyces	Streptomyces sp. 3366O2	3366O2	16S ribosomal RNA	1222	Streptomyces sp. 3366O2 16S ribosomal RNA gene, partial sequence	1		Isolated from bee bread of Apis mellifera.
KF600516.1	Bacteria	undetermined	Actinobacteria	Actinobacteria	Streptomycetales	Streptomycetaceae	Streptomyces	Streptomyces sp. 3371O2	3371O2	16S ribosomal RNA	1225	Streptomyces sp. 3371O2 16S ribosomal RNA gene, partial sequence	1		Isolated from bee bread of Apis mellifera.
KF600518.1	Bacteria	undetermined	Actinobacteria	Actinobacteria	Streptomycetales	Streptomycetaceae	Streptomyces	Streptomyces sp. 3373O2	3373O2	16S ribosomal RNA	1234	Streptomyces sp. 3373O2 16S ribosomal RNA gene, partial sequence	1		Isolated from bee bread of Apis mellifera.
KF600520.1	Bacteria	undetermined	Actinobacteria	Actinobacteria	Streptomycetales	Streptomycetaceae	Streptomyces	Streptomyces sp. 3377O2	3377O2	16S ribosomal RNA	1243	Streptomyces sp. 3377O2 16S ribosomal RNA gene, partial sequence	2	KF600522.1: Streptomyces flaveolus	Isolated from bee bread of Apis mellifera.
KF600523.1	Bacteria	undetermined	Actinobacteria	Actinobacteria	Streptomycetales	Streptomycetaceae	Streptomyces	Streptomyces sp. 3380O2	3380O2	16S ribosomal RNA	1235	Streptomyces sp. 3380O2 16S ribosomal RNA gene, partial sequence	1		Isolated from bee bread of Apis mellifera.
KF600527.1	Bacteria	undetermined	Actinobacteria	Actinobacteria	Streptomycetales	Streptomycetaceae	Streptomyces	Streptomyces sp. 3385O2	3385O2	16S ribosomal RNA	1247	Streptomyces sp. 3385O2 16S ribosomal RNA gene, partial sequence	1		Isolated from bee bread of Apis mellifera.
KF600529.1	Bacteria	undetermined	Actinobacteria	Actinobacteria	Streptomycetales	Streptomycetaceae	Streptomyces	Streptomyces sp. 3387O2	3387O2	16S ribosomal RNA	1245	Streptomyces sp. 3387O2 16S ribosomal RNA gene, partial sequence	1		Isolated from bee bread of Apis mellifera.
KF600540.1	Bacteria	undetermined	Actinobacteria	Actinobacteria	Streptomycetales	Streptomycetaceae	Streptomyces	Streptomyces sp. 3404O2	3404O2	16S ribosomal RNA	1196	Streptomyces sp. 3404O2 16S ribosomal RNA gene, partial sequence	1		Isolated from bee bread of Apis mellifera.
KF600541.1	Bacteria	undetermined	Actinobacteria	Actinobacteria	Streptomycetales	Streptomycetaceae	Streptomyces	Streptomyces sp. 3407O2	3407O2	16S ribosomal RNA	1247	Streptomyces sp. 3407O2 16S ribosomal RNA gene, partial sequence	6	KF600509.1: Streptomyces sp. 3364O2, KF600510.1: Streptomyces sp. 3365O2, KF600542.1: Streptomyces sp. 3408O2, KF600557.1: Streptomyces sp. 3428CO2, KF600558.1: Streptomyces sp. 3430CO2	Isolated from bee bread of Apis mellifera.
KF600551.1	Bacteria	undetermined	Actinobacteria	Actinobacteria	Streptomycetales	Streptomycetaceae	Streptomyces	Streptomyces sp. 3420CO2	3420CO2	16S ribosomal RNA	1219	Streptomyces sp. 3420CO2 16S ribosomal RNA gene, partial sequence	1		Isolated from bee bread of Apis mellifera.
KF600570.1	Bacteria	undetermined	Actinobacteria	Actinobacteria	Streptomycetales	Streptomycetaceae	Streptomyces	Streptomyces sp. 3448CO2	3448CO2	16S ribosomal RNA	1248	Streptomyces sp. 3448CO2 16S ribosomal RNA gene, partial sequence	1		Isolated from bee bread of Apis mellifera.
KF600571.1	Bacteria	undetermined	Actinobacteria	Actinobacteria	Streptomycetales	Streptomycetaceae	Streptomyces	Streptomyces sp. 3449CO2	3449CO2	16S ribosomal RNA	1236	Streptomyces sp. 3449CO2 16S ribosomal RNA gene, partial sequence	1		Isolated from bee bread of Apis mellifera.
KF600581.1	Bacteria	undetermined	Actinobacteria	Actinobacteria	Streptomycetales	Streptomycetaceae	Streptomyces	Streptomyces sp. 3462CO2	3462CO2	16S ribosomal RNA	1246	Streptomyces sp. 3462CO2 16S ribosomal RNA gene, partial sequence	1		Isolated from bee bread of Apis mellifera.
KF600584.1	Bacteria	undetermined	Actinobacteria	Actinobacteria	Streptomycetales	Streptomycetaceae	Streptomyces	Streptomyces sp. 3475CO2	3475CO2	16S ribosomal RNA	1246	Streptomyces sp. 3475CO2 16S ribosomal RNA gene, partial sequence	2	KF600524.1: Streptomyces sp. 3381O2	Isolated from bee bread of Apis mellifera.
AJ971845.1	Bacteria	undetermined	Actinobacteria	Actinobacteria	Streptomycetales	Streptomycetaceae	Streptomyces	Streptomyces sp. Am 03	Am 03	16S rRNA/16S ribosomal RNA	1393	Streptomyces sp. Am 03 partial 16S rRNA gene, isolate Am 03	1		Isolated from gut of Apis mellifera.
AJ971856.1	Bacteria	undetermined	Actinobacteria	Actinobacteria	Streptomycetales	Streptomycetaceae	Streptomyces	Streptomyces sp. Am 20	Am 20	16S rRNA/16S ribosomal RNA	1385	Streptomyces sp. Am 20 partial 16S rRNA gene, isolate Am 20	1		Isolated from gut of Apis mellifera.
NR_113156.1	Bacteria	undetermined	Actinobacteria	Actinobacteria	Streptosporangiales	Thermomonosporaceae	Actinomadura	Actinomadura apis	IM17-1	16S ribosomal RNA	1495	Actinomadura apis strain IM17-1 16S ribosomal RNA gene, partial sequence	2	AB557596.1: Actinomadura apis	Isolated from Apis mellifera gut.
NR_113155.1	Bacteria	undetermined	Actinobacteria	Actinobacteria	Streptosporangiales	Thermomonosporaceae	Actinomadura	Actinomadura rifamycini	JCM 3309	16S ribosomal RNA	1486	Actinomadura rifamycini strain JCM 3309 16S ribosomal RNA gene, partial sequence	2	AB557595.1: Actinomadura rifamycini	Isolated from Apis mellifera hive.
EF565935.1	Bacteria	undetermined	Bacteroidetes	Flavobacteriia	Flavobacteriales	Flavobacteriaceae	Chryseobacterium	Chryseobacterium sp. 549	549	16S ribosomal RNA	1417	Chryseobacterium sp. 549 16S ribosomal RNA gene, partial sequence	1		Isolated from Apis mellifera hive.
KM975636.1	Bacteria	undetermined	Bacteroidetes	Flavobacteriia	Flavobacteriales	Flavobacteriaceae	Myroides	Myroides odoratimimus	H8	16S ribosomal RNA	1000	Myroides odoratimimus strain H8 16S ribosomal RNA gene, partial sequence	1		Isolated from honey.
KJ638081.1	Bacteria	undetermined	Deinococcus-Thermus	Deinococci	Deinococcales	Deinococcaceae	Deinococcus	Deinococcus sp. AMHQH187	AMHQH187	16S ribosomal RNA	1118	Deinococcus sp. AMHQH187 16S ribosomal RNA gene, partial sequence	1		Isolated from honey.
KC692197.1	Bacteria	undetermined	Firmicutes	Bacilli	Bacillales	Bacillaceae	Bacillus	Bacillus amyloliquefaciens	ML106A	16S ribosomal RNA	1489	Bacillus amyloliquefaciens strain ML106A 16S ribosomal RNA gene, partial sequence	1		Isolated from honey.
KC692198.1	Bacteria	undetermined	Firmicutes	Bacilli	Bacillales	Bacillaceae	Bacillus	Bacillus amyloliquefaciens	ML106B	16S ribosomal RNA	1484	Bacillus amyloliquefaciens strain ML106B 16S ribosomal RNA gene, partial sequence	1		Isolated from honey.
KC692159.1	Bacteria	undetermined	Firmicutes	Bacilli	Bacillales	Bacillaceae	Bacillus	Bacillus amyloliquefaciens	ML274	16S ribosomal RNA	1486	Bacillus amyloliquefaciens strain ML274 16S ribosomal RNA gene, partial sequence	1		Isolated from honey.
KC692203.1	Bacteria	undetermined	Firmicutes	Bacilli	Bacillales	Bacillaceae	Bacillus	Bacillus amyloliquefaciens	ML323	16S ribosomal RNA	1484	Bacillus amyloliquefaciens strain ML323 16S ribosomal RNA gene, partial sequence	2	KF863833.1: Bacillus sp. hb34	Isolated from honey.
KC692163.1	Bacteria	undetermined	Firmicutes	Bacilli	Bacillales	Bacillaceae	Bacillus	Bacillus amyloliquefaciens	ML361	16S ribosomal RNA	1484	Bacillus amyloliquefaciens strain ML361 16S ribosomal RNA gene, partial sequence	3	KF863876.1: Bacillus sp. hb87, KF863889.1: Bacillus sp. hb107	Isolated from honey.
KC692189.1	Bacteria	undetermined	Firmicutes	Bacilli	Bacillales	Bacillaceae	Bacillus	Bacillus amyloliquefaciens	ML376	16S ribosomal RNA	1486	Bacillus amyloliquefaciens strain ML376 16S ribosomal RNA gene, partial sequence	1		Isolated from honey.
KC692192.1	Bacteria	undetermined	Firmicutes	Bacilli	Bacillales	Bacillaceae	Bacillus	Bacillus amyloliquefaciens	ML390	16S ribosomal RNA	1485	Bacillus amyloliquefaciens strain ML390 16S ribosomal RNA gene, partial sequence	1		Isolated from honey.
KC692171.1	Bacteria	undetermined	Firmicutes	Bacilli	Bacillales	Bacillaceae	Bacillus	Bacillus amyloliquefaciens	ML451	16S ribosomal RNA	1487	Bacillus amyloliquefaciens strain ML451 16S ribosomal RNA gene, partial sequence	4	KF863893.1: Bacillus sp. hb114, KF863901.1: Bacillus sp. hb124, KJ638112.1: Bacillus amyloliquefaciens	Isolated from honey.
KC692174.1	Bacteria	undetermined	Firmicutes	Bacilli	Bacillales	Bacillaceae	Bacillus	Bacillus amyloliquefaciens	ML456	16S ribosomal RNA	1489	Bacillus amyloliquefaciens strain ML456 16S ribosomal RNA gene, partial sequence	5	KC692168.1: Bacillus amyloliquefaciens, KF863868.1: Bacillus sp. hb77, KF863886.1: Bacillus sp. hb98, KJ638085.1: Bacillus subtilis	Isolated from honey.
KC692179.1	Bacteria	undetermined	Firmicutes	Bacilli	Bacillales	Bacillaceae	Bacillus	Bacillus amyloliquefaciens	ML581	16S ribosomal RNA	1488	Bacillus amyloliquefaciens strain ML581 16S ribosomal RNA gene, partial sequence	9	KC692167.1: Bacillus amyloliquefaciens, KC692205.1: Bacillus amyloliquefaciens, KF863881.1: Bacillus sp. hb92, KF863885.1: Bacillus sp. hb97, KF863891.1: Bacillus sp. hb112, KF863894.1: Bacillus sp. hb115, KF863899.1: Bacillus sp. hb122, KF863904.1: Bacillus sp. RJ2	Isolated from honey.
KJ638084.1	Bacteria	undetermined	Firmicutes	Bacilli	Bacillales	Bacillaceae	Bacillus	Bacillus aryabhattai	AMHQH235	16S ribosomal RNA	1202	Bacillus aryabhattai strain AMHQH235 16S ribosomal RNA gene, partial sequence	1		Isolated from honey.
KF600543.1	Bacteria	undetermined	Firmicutes	Bacilli	Bacillales	Bacillaceae	Bacillus	Bacillus bataviensis	3409O2	16S ribosomal RNA	1257	Bacillus bataviensis strain 3409O2 16S ribosomal RNA gene, partial sequence	1		Isolated from bee bread of Apis mellifera.
DQ339649.1	Bacteria	undetermined	Firmicutes	Bacilli	Bacillales	Bacillaceae	Bacillus	Bacillus cereus	BRL02-16	16S ribosomal RNA	906	Bacillus cereus isolate BRL02-16 16S ribosomal RNA gene, partial sequence	4	DQ339658.1: Bacillus cereus, DQ339679.1: Bacillus cereus, DQ339685.1: Bacillus cereus	Isolated from Apis mellifera.
DQ339650.1	Bacteria	undetermined	Firmicutes	Bacilli	Bacillales	Bacillaceae	Bacillus	Bacillus cereus	BRL02-17	16S ribosomal RNA	730	Bacillus cereus isolate BRL02-17 16S ribosomal RNA gene, partial sequence	1		Isolated from Apis mellifera.
DQ339653.1	Bacteria	undetermined	Firmicutes	Bacilli	Bacillales	Bacillaceae	Bacillus	Bacillus cereus	BRL02-21	16S ribosomal RNA	758	Bacillus cereus isolate BRL02-21 16S ribosomal RNA gene, partial sequence	1		Isolated from Apis mellifera.
DQ339654.1	Bacteria	undetermined	Firmicutes	Bacilli	Bacillales	Bacillaceae	Bacillus	Bacillus cereus	BRL02-22	16S ribosomal RNA	494	Bacillus cereus isolate BRL02-22 16S ribosomal RNA gene, partial sequence	1		Isolated from Apis mellifera.
DQ339657.1	Bacteria	undetermined	Firmicutes	Bacilli	Bacillales	Bacillaceae	Bacillus	Bacillus cereus	BRL02-25	16S ribosomal RNA	826	Bacillus cereus isolate BRL02-25 16S ribosomal RNA gene, partial sequence	1		Isolated from Apis mellifera.
DQ339662.1	Bacteria	undetermined	Firmicutes	Bacilli	Bacillales	Bacillaceae	Bacillus	Bacillus cereus	BRL02-30	16S ribosomal RNA	734	Bacillus cereus isolate BRL02-30 16S ribosomal RNA gene, partial sequence	1		Isolated from Apis mellifera.
DQ339663.1	Bacteria	undetermined	Firmicutes	Bacilli	Bacillales	Bacillaceae	Bacillus	Bacillus cereus	BRL02-31	16S ribosomal RNA	880	Bacillus cereus isolate BRL02-31 16S ribosomal RNA gene, partial sequence	1		Isolated from Apis mellifera.
DQ339665.1	Bacteria	undetermined	Firmicutes	Bacilli	Bacillales	Bacillaceae	Bacillus	Bacillus cereus	BRL02-33	16S ribosomal RNA	912	Bacillus cereus isolate BRL02-33 16S ribosomal RNA gene, partial sequence	1		Isolated from Apis mellifera.
DQ339669.1	Bacteria	undetermined	Firmicutes	Bacilli	Bacillales	Bacillaceae	Bacillus	Bacillus cereus	BRL02-39	16S ribosomal RNA	912	Bacillus cereus isolate BRL02-39 16S ribosomal RNA gene, partial sequence	2	DQ339673.1: Bacillus cereus	Isolated from Apis mellifera.
DQ339670.1	Bacteria	undetermined	Firmicutes	Bacilli	Bacillales	Bacillaceae	Bacillus	Bacillus cereus	BRL02-40	16S ribosomal RNA	847	Bacillus cereus isolate BRL02-40 16S ribosomal RNA gene, partial sequence	1		Isolated from Apis mellifera.
DQ339671.1	Bacteria	undetermined	Firmicutes	Bacilli	Bacillales	Bacillaceae	Bacillus	Bacillus cereus	BRL02-41	16S ribosomal RNA	909	Bacillus cereus isolate BRL02-41 16S ribosomal RNA gene, partial sequence	1		Isolated from Apis mellifera.
DQ339674.1	Bacteria	undetermined	Firmicutes	Bacilli	Bacillales	Bacillaceae	Bacillus	Bacillus cereus	BRL02-43	16S ribosomal RNA	904	Bacillus cereus isolate BRL02-43 16S ribosomal RNA gene, partial sequence	1		Isolated from Apis mellifera.
DQ339684.1	Bacteria	undetermined	Firmicutes	Bacilli	Bacillales	Bacillaceae	Bacillus	Bacillus cereus	BRL02-61	16S ribosomal RNA	937	Bacillus cereus isolate BRL02-61 16S ribosomal RNA gene, partial sequence	1		Isolated from Apis mellifera.
DQ339694.1	Bacteria	undetermined	Firmicutes	Bacilli	Bacillales	Bacillaceae	Bacillus	Bacillus cereus	BRL02-76	16S ribosomal RNA	748	Bacillus cereus isolate BRL02-76 16S ribosomal RNA gene, partial sequence	1		Isolated from Apis mellifera.
KP005456.1	Bacteria	undetermined	Firmicutes	Bacilli	Bacillales	Bacillaceae	Bacillus	Bacillus cereus	m6c	16S ribosomal RNA	1490	Bacillus cereus strain m6c 16S ribosomal RNA gene, partial sequence	1		Isolated from honey.
KC692164.1	Bacteria	undetermined	Firmicutes	Bacilli	Bacillales	Bacillaceae	Bacillus	Bacillus cereus	ML101A	16S ribosomal RNA	1488	Bacillus cereus strain ML101A 16S ribosomal RNA gene, partial sequence	2	KF863866.1: Bacillus sp. hb73	Isolated from honey.
KC692193.1	Bacteria	undetermined	Firmicutes	Bacilli	Bacillales	Bacillaceae	Bacillus	Bacillus cereus	ML208	16S ribosomal RNA	1490	Bacillus cereus strain ML208 16S ribosomal RNA gene, partial sequence	6	KF863832.1: Bacillus sp. hb32, KF863837.1: Bacillus sp. hb38, KF863867.1: Bacillus sp. hb75, KF863873.1: Bacillus sp. hb84, KF863874.1: Bacillus sp. hb85	Isolated from honey.
KC692199.1	Bacteria	undetermined	Firmicutes	Bacilli	Bacillales	Bacillaceae	Bacillus	Bacillus cereus	ML254	16S ribosomal RNA	1484	Bacillus cereus strain ML254 16S ribosomal RNA gene, partial sequence	1		Isolated from honey.
KC692188.1	Bacteria	undetermined	Firmicutes	Bacilli	Bacillales	Bacillaceae	Bacillus	Bacillus cereus	ML259	16S ribosomal RNA	1489	Bacillus cereus strain ML259 16S ribosomal RNA gene, partial sequence	1		Isolated from honey.
KC692161.1	Bacteria	undetermined	Firmicutes	Bacilli	Bacillales	Bacillaceae	Bacillus	Bacillus cereus	ML267	16S ribosomal RNA	1490	Bacillus cereus strain ML267 16S ribosomal RNA gene, partial sequence	8	DQ339660.1: Bacillus cereus, DQ339675.1: Bacillus cereus, DQ339693.1: Bacillus cereus, KF863870.1: Bacillus sp. hb80, KF863880.1: Bacillus sp. hb91, KF863898.1: Bacillus sp. hb121, KF863903.1: Bacillus sp. RJ1	Isolated from honey.
KC692201.1	Bacteria	undetermined	Firmicutes	Bacilli	Bacillales	Bacillaceae	Bacillus	Bacillus cereus	ML272	16S ribosomal RNA	1480	Bacillus cereus strain ML272 16S ribosomal RNA gene, partial sequence	1		Isolated from honey.
KF863807.1	Bacteria	undetermined	Firmicutes	Bacilli	Bacillales	Bacillaceae	Bacillus	Bacillus cf. cereus / thuringiensis*	hb7	16S ribosomal RNA	1514	Bacillus sp. hb7 16S ribosomal RNA gene, partial sequence	31	DQ339648.1: Bacillus cereus, DQ339655.1: Bacillus cereus, DQ339659.1: Bacillus cereus, DQ339661.1: Bacillus cereus, DQ339664.1: Bacillus cereus, DQ339680.1: Bacillus cereus, DQ339682.1: Bacillus cereus, DQ339692.1: Bacillus cereus, JF742968.1: Bacillus sp. EE-2, JF742977.1: Bacillus sp. U-6, KF598961.1: Bacillus sp. 3153O2, KF598965.1: Bacillus sp. 3157O2, KF598976.1: Bacillus cereus, KF599016.1:…	Isolated from honey. Cluster contains multiple sequences of both B. cereus and B. thuringiensis.
KF863805.1	Bacteria	undetermined	Firmicutes	Bacilli	Bacillales	Bacillaceae	Bacillus	Bacillus cf. subtilis / amyloliquefaciens*	hb5	16S ribosomal RNA	1513	Bacillus sp. hb5(2014) 16S ribosomal RNA gene, partial sequence	83	EU195330.1: Bacillus subtilis, JF742971.1: Bacillus sp. EE-5, JF742972.1: Bacillus sp. U-1, JF742978.1: Bacillus sp. U-7, KF598898.1: Bacillus amyloliquefaciens, KF598959.1: Bacillus subtilis, KF598960.1: Bacillus sp. 3152O2, KF598966.1: Bacillus sp. 3158O2, KF598967.1: Bacillus sp. 3159O2, KF598970.1: Bacillus subtilis, KF598974.1: Bacillus subtilis, KF598975.1: Bacillus subtilis, KF598995.1: Ba…	Isolated from honey. Cluster contains multiple sequences of both B. subtilis and B. amyloliquefaciens.
DQ339686.1	Bacteria	undetermined	Firmicutes	Bacilli	Bacillales	Bacillaceae	Bacillus	Bacillus circulans	BRL02-64	16S ribosomal RNA	838	Bacillus circulans isolate BRL02-64 16S ribosomal RNA gene, partial sequence	1		Isolated from Apis mellifera.
DQ339687.1	Bacteria	undetermined	Firmicutes	Bacilli	Bacillales	Bacillaceae	Bacillus	Bacillus flexus	BRL02-65	16S ribosomal RNA	846	Bacillus flexus isolate BRL02-65 16S ribosomal RNA gene, partial sequence	1		Isolated from Apis mellifera.
DQ339691.1	Bacteria	undetermined	Firmicutes	Bacilli	Bacillales	Bacillaceae	Bacillus	Bacillus flexus	BRL02-69	16S ribosomal RNA	851	Bacillus flexus isolate BRL02-69 16S ribosomal RNA gene, partial sequence	3	DQ339688.1: Bacillus flexus, DQ339689.1: Bacillus flexus	Isolated from Apis mellifera.
KF600496.1	Bacteria	undetermined	Firmicutes	Bacilli	Bacillales	Bacillaceae	Bacillus	Bacillus foraminis	3351O2	16S ribosomal RNA	1244	Bacillus foraminis strain 3351O2 16S ribosomal RNA gene, partial sequence	1		Isolated from bee bread of Apis mellifera.
KF600530.1	Bacteria	undetermined	Firmicutes	Bacilli	Bacillales	Bacillaceae	Bacillus	Bacillus licheniformis	3389O2	16S ribosomal RNA	1267	Bacillus licheniformis strain 3389O2 16S ribosomal RNA gene, partial sequence	1		Isolated from bee bread of Apis mellifera.
KJ638105.1	Bacteria	undetermined	Firmicutes	Bacilli	Bacillales	Bacillaceae	Bacillus	Bacillus licheniformis	AMHSOQ174	16S ribosomal RNA	1072	Bacillus licheniformis strain AMHSOQ174 16S ribosomal RNA gene, partial sequence	1		Isolated from Apis mellifera honey stomach.
KC692195.1	Bacteria	undetermined	Firmicutes	Bacilli	Bacillales	Bacillaceae	Bacillus	Bacillus licheniformis	ML103A	16S ribosomal RNA	1484	Bacillus licheniformis strain ML103A 16S ribosomal RNA gene, partial sequence	3	KF863803.1: Bacillus sp. hb2, KF863815.1: Bacillus sp. hb15	Isolated from honey.
KC692185.1	Bacteria	undetermined	Firmicutes	Bacilli	Bacillales	Bacillaceae	Bacillus	Bacillus licheniformis	ML104A	16S ribosomal RNA	1490	Bacillus licheniformis strain ML104A 16S ribosomal RNA gene, partial sequence	1		Isolated from honey.
KC692166.1	Bacteria	undetermined	Firmicutes	Bacilli	Bacillales	Bacillaceae	Bacillus	Bacillus megaterium	ML258	16S ribosomal RNA	1489	Bacillus megaterium strain ML258 16S ribosomal RNA gene, partial sequence	7	KC692200.1: Bacillus megaterium, KF600132.1: Bacillus megaterium, KF600515.1: Bacillus sp. 3370O2, KF600573.1: Bacillus sp. 3452CO2, KF863804.1: Bacillus sp. hb3, KJ638088.1: Bacillus aryabhattai	Isolated from honey.
KC692202.1	Bacteria	undetermined	Firmicutes	Bacilli	Bacillales	Bacillaceae	Bacillus	Bacillus megaterium	ML275	16S ribosomal RNA	1483	Bacillus megaterium strain ML275 16S ribosomal RNA gene, partial sequence	1		Isolated from honey.
KC692206.1	Bacteria	undetermined	Firmicutes	Bacilli	Bacillales	Bacillaceae	Bacillus	Bacillus megaterium	ML479	16S ribosomal RNA	1484	Bacillus megaterium strain ML479 16S ribosomal RNA gene, partial sequence	3	KF600113.1: Bacillus flexus, KF710019.1: Bacillus megaterium	Isolated from honey.
KC692173.1	Bacteria	undetermined	Firmicutes	Bacilli	Bacillales	Bacillaceae	Bacillus	Bacillus megaterium	ML482	16S ribosomal RNA	1489	Bacillus megaterium strain ML482 16S ribosomal RNA gene, partial sequence	1		Isolated from honey.
KJ746470.1	Bacteria	undetermined	Firmicutes	Bacilli	Bacillales	Bacillaceae	Bacillus	Bacillus methylotrophicus	ACHSOC686	16S ribosomal RNA	1243	Bacillus methylotrophicus strain ACHSOC686 16S ribosomal RNA gene, partial sequence	2	KF710029.1: Acinetobacter sp. AMHSOL272	Isolated from Apis cerana honey stomach.
DQ339647.1	Bacteria	undetermined	Firmicutes	Bacilli	Bacillales	Bacillaceae	Bacillus	Bacillus niabensis	BRL02-13	16S ribosomal RNA	820	Bacillus niabensis isolate BRL02-13 16S ribosomal RNA gene, partial sequence	1		Isolated from Apis mellifera.
KF600536.1	Bacteria	undetermined	Firmicutes	Bacilli	Bacillales	Bacillaceae	Bacillus	Bacillus niacini	3397O2	16S ribosomal RNA	1279	Bacillus niacini strain 3397O2 16S ribosomal RNA gene, partial sequence	1		Isolated from bee bread of Apis mellifera.
KC692196.1	Bacteria	undetermined	Firmicutes	Bacilli	Bacillales	Bacillaceae	Bacillus	Bacillus pumilus	ML105	16S ribosomal RNA	1483	Bacillus pumilus strain ML105 16S ribosomal RNA gene, partial sequence	1		Isolated from honey.
KC692172.1	Bacteria	undetermined	Firmicutes	Bacilli	Bacillales	Bacillaceae	Bacillus	Bacillus pumilus	ML211	16S ribosomal RNA	1484	Bacillus pumilus strain ML211 16S ribosomal RNA gene, partial sequence	1		Isolated from honey.
KC692165.1	Bacteria	undetermined	Firmicutes	Bacilli	Bacillales	Bacillaceae	Bacillus	Bacillus pumilus	ML252	16S ribosomal RNA	1473	Bacillus pumilus strain ML252 16S ribosomal RNA gene, partial sequence	1		Isolated from honey.
KC692162.1	Bacteria	undetermined	Firmicutes	Bacilli	Bacillales	Bacillaceae	Bacillus	Bacillus pumilus	ML256	16S ribosomal RNA	1489	Bacillus pumilus strain ML256 16S ribosomal RNA gene, partial sequence	4	KF863824.1: Bacillus sp. hb24, KF863847.1: Bacillus sp. hb49, KF863896.1: Bacillus sp. hb117	Isolated from honey.
KC692160.1	Bacteria	undetermined	Firmicutes	Bacilli	Bacillales	Bacillaceae	Bacillus	Bacillus pumilus	ML353	16S ribosomal RNA	1487	Bacillus pumilus strain ML353 16S ribosomal RNA gene, partial sequence	3	KC692175.1: Bacillus pumilus, KF863820.1: Bacillus sp. hb20	Isolated from honey.
KC692204.1	Bacteria	undetermined	Firmicutes	Bacilli	Bacillales	Bacillaceae	Bacillus	Bacillus pumilus	ML374	16S ribosomal RNA	1490	Bacillus pumilus strain ML374 16S ribosomal RNA gene, partial sequence	5	JF461088.1: Bacillus pumilus, JF742970.1: Bacillus sp. EE-4, JF742974.1: Bacillus sp. U-3, KF857270.1: Bacillus altitudinis	Isolated from honey.
KC692169.1	Bacteria	undetermined	Firmicutes	Bacilli	Bacillales	Bacillaceae	Bacillus	Bacillus pumilus	ML477	16S ribosomal RNA	1489	Bacillus pumilus strain ML477 16S ribosomal RNA gene, partial sequence	2	KF361365.1: Bacillus pumilus	Isolated from honey.
KC692176.1	Bacteria	undetermined	Firmicutes	Bacilli	Bacillales	Bacillaceae	Bacillus	Bacillus pumilus	ML568	16S ribosomal RNA	1489	Bacillus pumilus strain ML568 16S ribosomal RNA gene, partial sequence	2	KF863811.1: Bacillus sp. hb11	Isolated from honey.
KC692207.1	Bacteria	undetermined	Firmicutes	Bacilli	Bacillales	Bacillaceae	Bacillus	Bacillus pumilus	ML618	16S ribosomal RNA	1485	Bacillus pumilus strain ML618 16S ribosomal RNA gene, partial sequence	2	KC692158.1: Bacillus pumilus	Isolated from honey.
KC692191.1	Bacteria	undetermined	Firmicutes	Bacilli	Bacillales	Bacillaceae	Bacillus	Bacillus simplex	ML384	16S ribosomal RNA	1486	Bacillus simplex strain ML384 16S ribosomal RNA gene, partial sequence	1		Isolated from honey.
KF600579.1	Bacteria	undetermined	Firmicutes	Bacilli	Bacillales	Bacillaceae	Bacillus	Bacillus sp. 3459CO2	3459CO2	16S ribosomal RNA	1263	Bacillus sp. 3459CO2 16S ribosomal RNA gene, partial sequence	1		Isolated from bee bread of Apis mellifera.
KF600588.1	Bacteria	undetermined	Firmicutes	Bacilli	Bacillales	Bacillaceae	Bacillus	Bacillus sp. 3480CO2	3480CO2	16S ribosomal RNA	1065	Bacillus sp. 3480CO2 16S ribosomal RNA gene, partial sequence	1		Isolated from bee bread of Apis mellifera.
AJ971848.1	Bacteria	undetermined	Firmicutes	Bacilli	Bacillales	Bacillaceae	Bacillus	Bacillus sp. Am 08	Am 08	16S rRNA/16S ribosomal RNA	1409	Bacillus sp. Am 08 partial 16S rRNA gene, isolate Am 08	1		Isolated from gut of Apis mellifera.
AJ971851.1	Bacteria	undetermined	Firmicutes	Bacilli	Bacillales	Bacillaceae	Bacillus	Bacillus sp. Am 12	Am 12	16S rRNA/16S ribosomal RNA	1427	Bacillus sp. Am 12 partial 16S rRNA gene, isolate Am 12	1		Isolated from gut of Apis mellifera.
AJ971852.1	Bacteria	undetermined	Firmicutes	Bacilli	Bacillales	Bacillaceae	Bacillus	Bacillus sp. Am 13	Am 13	16S rRNA/16S ribosomal RNA	1385	Bacillus sp. Am 13 partial 16S rRNA gene, isolate Am 13	1		Isolated from gut of Apis mellifera.
KF600416.1	Bacteria	undetermined	Firmicutes	Bacilli	Bacillales	Bacillaceae	Bacillus	Bacillus sp. B3_2_1TCO2	B3_2_1TCO2	16S ribosomal RNA	1385	Bacillus sp. B3_2_1TCO2 16S ribosomal RNA gene, partial sequence	4	KF600414.1: Bacillus sp. B3_1TO2, KF600419.1: Bacillus sp. B3_2TCO2, KF600528.1: Bacillus endophyticus	Isolated from bee bread of Apis mellifera.
KF600420.1	Bacteria	undetermined	Firmicutes	Bacilli	Bacillales	Bacillaceae	Bacillus	Bacillus sp. B3_2TO2	B3_2TO2	16S ribosomal RNA	1251	Bacillus sp. B3_2TO2 16S ribosomal RNA gene, partial sequence	1		Isolated from bee bread of Apis mellifera.
KJ741214.1	Bacteria	undetermined	Firmicutes	Bacilli	Bacillales	Bacillaceae	Bacillus	Bacillus sp. BO4	BO4	16S ribosomal RNA	1471	Bacillus sp. BO4 16S ribosomal RNA gene, partial sequence	1		Isolated from Apis cerana gut.
KJ741215.1	Bacteria	undetermined	Firmicutes	Bacilli	Bacillales	Bacillaceae	Bacillus	Bacillus sp. BO5	BO5	16S ribosomal RNA	1456	Bacillus sp. BO5 16S ribosomal RNA gene, partial sequence	1		Isolated from Apis cerana gut.
KJ741217.1	Bacteria	undetermined	Firmicutes	Bacilli	Bacillales	Bacillaceae	Bacillus	Bacillus sp. BO7	BO7	16S ribosomal RNA	1477	Bacillus sp. BO7 16S ribosomal RNA gene, partial sequence	1		Isolated from Apis cerana gut.
KF863810.1	Bacteria	undetermined	Firmicutes	Bacilli	Bacillales	Bacillaceae	Bacillus	Bacillus sp. hb10	hb10	16S ribosomal RNA	1449	Bacillus sp. hb10 16S ribosomal RNA gene, partial sequence	2	DQ339690.1: Bacillus cereus	Isolated from honey.
KF863887.1	Bacteria	undetermined	Firmicutes	Bacilli	Bacillales	Bacillaceae	Bacillus	Bacillus sp. hb104(2014)	hb104	16S ribosomal RNA	1436	Bacillus sp. hb104(2014) 16S ribosomal RNA gene, partial sequence	1		Isolated from honey.
KF863888.1	Bacteria	undetermined	Firmicutes	Bacilli	Bacillales	Bacillaceae	Bacillus	Bacillus sp. hb105	hb105	16S ribosomal RNA	1445	Bacillus sp. hb105 16S ribosomal RNA gene, partial sequence	1		Isolated from honey.
KF863890.1	Bacteria	undetermined	Firmicutes	Bacilli	Bacillales	Bacillaceae	Bacillus	Bacillus sp. hb111	hb111	16S ribosomal RNA	1450	Bacillus sp. hb111 16S ribosomal RNA gene, partial sequence	1		Isolated from honey.
KF863892.1	Bacteria	undetermined	Firmicutes	Bacilli	Bacillales	Bacillaceae	Bacillus	Bacillus sp. hb113	hb113	16S ribosomal RNA	1447	Bacillus sp. hb113 16S ribosomal RNA gene, partial sequence	1		Isolated from honey.
KF863895.1	Bacteria	undetermined	Firmicutes	Bacilli	Bacillales	Bacillaceae	Bacillus	Bacillus sp. hb116	hb116	16S ribosomal RNA	1451	Bacillus sp. hb116 16S ribosomal RNA gene, partial sequence	1		Isolated from honey.
KF863897.1	Bacteria	undetermined	Firmicutes	Bacilli	Bacillales	Bacillaceae	Bacillus	Bacillus sp. hb118	hb118	16S ribosomal RNA	1459	Bacillus sp. hb118 16S ribosomal RNA gene, partial sequence	1		Isolated from honey.
KF863812.1	Bacteria	undetermined	Firmicutes	Bacilli	Bacillales	Bacillaceae	Bacillus	Bacillus sp. hb12	hb12	16S ribosomal RNA	1434	Bacillus sp. hb12 16S ribosomal RNA gene, partial sequence	1		Isolated from honey.
KF863813.1	Bacteria	undetermined	Firmicutes	Bacilli	Bacillales	Bacillaceae	Bacillus	Bacillus sp. hb13	hb13	16S ribosomal RNA	1456	Bacillus sp. hb13 16S ribosomal RNA gene, partial sequence	1		Isolated from honey.
KF863814.1	Bacteria	undetermined	Firmicutes	Bacilli	Bacillales	Bacillaceae	Bacillus	Bacillus sp. hb14	hb14	16S ribosomal RNA	1443	Bacillus sp. hb14 16S ribosomal RNA gene, partial sequence	1		Isolated from honey.
KF863816.1	Bacteria	undetermined	Firmicutes	Bacilli	Bacillales	Bacillaceae	Bacillus	Bacillus sp. hb16	hb16	16S ribosomal RNA	1447	Bacillus sp. hb16 16S ribosomal RNA gene, partial sequence	1		Isolated from honey.
KF863817.1	Bacteria	undetermined	Firmicutes	Bacilli	Bacillales	Bacillaceae	Bacillus	Bacillus sp. hb17	hb17	16S ribosomal RNA	1442	Bacillus sp. hb17 16S ribosomal RNA gene, partial sequence	1		Isolated from honey.
KF863819.1	Bacteria	undetermined	Firmicutes	Bacilli	Bacillales	Bacillaceae	Bacillus	Bacillus sp. hb19	hb19	16S ribosomal RNA	1450	Bacillus sp. hb19 16S ribosomal RNA gene, partial sequence	1		Isolated from honey.
KF863821.1	Bacteria	undetermined	Firmicutes	Bacilli	Bacillales	Bacillaceae	Bacillus	Bacillus sp. hb21	hb21	16S ribosomal RNA	1458	Bacillus sp. hb21 16S ribosomal RNA gene, partial sequence	1		Isolated from honey.
KF863822.1	Bacteria	undetermined	Firmicutes	Bacilli	Bacillales	Bacillaceae	Bacillus	Bacillus sp. hb22	hb22	16S ribosomal RNA	1462	Bacillus sp. hb22 16S ribosomal RNA gene, partial sequence	1		Isolated from honey.
KF863825.1	Bacteria	undetermined	Firmicutes	Bacilli	Bacillales	Bacillaceae	Bacillus	Bacillus sp. hb25	hb25	16S ribosomal RNA	1453	Bacillus sp. hb25 16S ribosomal RNA gene, partial sequence	1		Isolated from honey.
KF863826.1	Bacteria	undetermined	Firmicutes	Bacilli	Bacillales	Bacillaceae	Bacillus	Bacillus sp. hb26	hb26	16S ribosomal RNA	1450	Bacillus sp. hb26 16S ribosomal RNA gene, partial sequence	1		Isolated from honey.
KF863827.1	Bacteria	undetermined	Firmicutes	Bacilli	Bacillales	Bacillaceae	Bacillus	Bacillus sp. hb27	hb27	16S ribosomal RNA	1457	Bacillus sp. hb27 16S ribosomal RNA gene, partial sequence	4	JF742973.1: Lysinibacillus sp. U-2, KF863818.1: Bacillus sp. hb18, KF863884.1: Bacillus sp. hb95	Isolated from honey.
KF863828.1	Bacteria	undetermined	Firmicutes	Bacilli	Bacillales	Bacillaceae	Bacillus	Bacillus sp. hb28	hb28	16S ribosomal RNA	1458	Bacillus sp. hb28 16S ribosomal RNA gene, partial sequence	2	KF863830.1: Bacillus sp. hb30	Isolated from honey.
KF863829.1	Bacteria	undetermined	Firmicutes	Bacilli	Bacillales	Bacillaceae	Bacillus	Bacillus sp. hb29	hb29	16S ribosomal RNA	1454	Bacillus sp. hb29 16S ribosomal RNA gene, partial sequence	2	KF863859.1: Bacillus sp. hb64	Isolated from honey.
KF863831.1	Bacteria	undetermined	Firmicutes	Bacilli	Bacillales	Bacillaceae	Bacillus	Bacillus sp. hb31	hb31	16S ribosomal RNA	1452	Bacillus sp. hb31 16S ribosomal RNA gene, partial sequence	1		Isolated from honey.
KF863834.1	Bacteria	undetermined	Firmicutes	Bacilli	Bacillales	Bacillaceae	Bacillus	Bacillus sp. hb35	hb35	16S ribosomal RNA	1456	Bacillus sp. hb35 16S ribosomal RNA gene, partial sequence	2	KF863802.1: Bacillus sp. hb1(2014)	Isolated from honey.
KF863835.1	Bacteria	undetermined	Firmicutes	Bacilli	Bacillales	Bacillaceae	Bacillus	Bacillus sp. hb36	hb36	16S ribosomal RNA	1459	Bacillus sp. hb36 16S ribosomal RNA gene, partial sequence	1		Isolated from honey.
KF863836.1	Bacteria	undetermined	Firmicutes	Bacilli	Bacillales	Bacillaceae	Bacillus	Bacillus sp. hb37	hb37	16S ribosomal RNA	1434	Bacillus sp. hb37 16S ribosomal RNA gene, partial sequence	1		Isolated from honey.
KF863838.1	Bacteria	undetermined	Firmicutes	Bacilli	Bacillales	Bacillaceae	Bacillus	Bacillus sp. hb39(2014)	hb39	16S ribosomal RNA	1451	Bacillus sp. hb39(2014) 16S ribosomal RNA gene, partial sequence	1		Isolated from honey.
KF863839.1	Bacteria	undetermined	Firmicutes	Bacilli	Bacillales	Bacillaceae	Bacillus	Bacillus sp. hb40	hb40	16S ribosomal RNA	1455	Bacillus sp. hb40 16S ribosomal RNA gene, partial sequence	1		Isolated from honey.
KF863840.1	Bacteria	undetermined	Firmicutes	Bacilli	Bacillales	Bacillaceae	Bacillus	Bacillus sp. hb41	hb41	16S ribosomal RNA	1457	Bacillus sp. hb41 16S ribosomal RNA gene, partial sequence	1		Isolated from honey.
KF863841.1	Bacteria	undetermined	Firmicutes	Bacilli	Bacillales	Bacillaceae	Bacillus	Bacillus sp. hb42	hb42	16S ribosomal RNA	1451	Bacillus sp. hb42 16S ribosomal RNA gene, partial sequence	1		Isolated from honey.
KF863842.1	Bacteria	undetermined	Firmicutes	Bacilli	Bacillales	Bacillaceae	Bacillus	Bacillus sp. hb43	hb43	16S ribosomal RNA	1458	Bacillus sp. hb43 16S ribosomal RNA gene, partial sequence	4	DQ339666.1: Lysinibacillus fusiformis, KF863853.1: Bacillus sp. hb56, KF863855.1: Bacillus sp. hb60	Isolated from honey.
KF863843.1	Bacteria	undetermined	Firmicutes	Bacilli	Bacillales	Bacillaceae	Bacillus	Bacillus sp. hb45	hb45	16S ribosomal RNA	1457	Bacillus sp. hb45 16S ribosomal RNA gene, partial sequence	1		Isolated from honey.
KF863844.1	Bacteria	undetermined	Firmicutes	Bacilli	Bacillales	Bacillaceae	Bacillus	Bacillus sp. hb46	hb46	16S ribosomal RNA	1453	Bacillus sp. hb46 16S ribosomal RNA gene, partial sequence	1		Isolated from honey.
KF863846.1	Bacteria	undetermined	Firmicutes	Bacilli	Bacillales	Bacillaceae	Bacillus	Bacillus sp. hb48	hb48	16S ribosomal RNA	1454	Bacillus sp. hb48 16S ribosomal RNA gene, partial sequence	1		Isolated from honey.
KF863848.1	Bacteria	undetermined	Firmicutes	Bacilli	Bacillales	Bacillaceae	Bacillus	Bacillus sp. hb51	hb51	16S ribosomal RNA	1456	Bacillus sp. hb51 16S ribosomal RNA gene, partial sequence	1		Isolated from honey.
KF863849.1	Bacteria	undetermined	Firmicutes	Bacilli	Bacillales	Bacillaceae	Bacillus	Bacillus sp. hb52	hb52	16S ribosomal RNA	1458	Bacillus sp. hb52 16S ribosomal RNA gene, partial sequence	1		Isolated from honey.
KF863850.1	Bacteria	undetermined	Firmicutes	Bacilli	Bacillales	Bacillaceae	Bacillus	Bacillus sp. hb53	hb53	16S ribosomal RNA	1455	Bacillus sp. hb53 16S ribosomal RNA gene, partial sequence	1		Isolated from honey.
KF863851.1	Bacteria	undetermined	Firmicutes	Bacilli	Bacillales	Bacillaceae	Bacillus	Bacillus sp. hb54	hb54	16S ribosomal RNA	1461	Bacillus sp. hb54 16S ribosomal RNA gene, partial sequence	1		Isolated from honey.
KF863854.1	Bacteria	undetermined	Firmicutes	Bacilli	Bacillales	Bacillaceae	Bacillus	Bacillus sp. hb58	hb58	16S ribosomal RNA	1458	Bacillus sp. hb58 16S ribosomal RNA gene, partial sequence	1		Isolated from honey.
KF863856.1	Bacteria	undetermined	Firmicutes	Bacilli	Bacillales	Bacillaceae	Bacillus	Bacillus sp. hb61	hb61	16S ribosomal RNA	1448	Bacillus sp. hb61 16S ribosomal RNA gene, partial sequence	1		Isolated from honey.
KF863857.1	Bacteria	undetermined	Firmicutes	Bacilli	Bacillales	Bacillaceae	Bacillus	Bacillus sp. hb62	hb62	16S ribosomal RNA	1461	Bacillus sp. hb62 16S ribosomal RNA gene, partial sequence	1		Isolated from honey.
KF863858.1	Bacteria	undetermined	Firmicutes	Bacilli	Bacillales	Bacillaceae	Bacillus	Bacillus sp. hb63	hb63	16S ribosomal RNA	1454	Bacillus sp. hb63 16S ribosomal RNA gene, partial sequence	1		Isolated from honey.
KF863860.1	Bacteria	undetermined	Firmicutes	Bacilli	Bacillales	Bacillaceae	Bacillus	Bacillus sp. hb65	hb65	16S ribosomal RNA	1447	Bacillus sp. hb65 16S ribosomal RNA gene, partial sequence	1		Isolated from honey.
KF863861.1	Bacteria	undetermined	Firmicutes	Bacilli	Bacillales	Bacillaceae	Bacillus	Bacillus sp. hb66	hb66	16S ribosomal RNA	1448	Bacillus sp. hb66 16S ribosomal RNA gene, partial sequence	1		Isolated from honey.
KF863862.1	Bacteria	undetermined	Firmicutes	Bacilli	Bacillales	Bacillaceae	Bacillus	Bacillus sp. hb67	hb67	16S ribosomal RNA	1457	Bacillus sp. hb67 16S ribosomal RNA gene, partial sequence	1		Isolated from honey.
KF863863.1	Bacteria	undetermined	Firmicutes	Bacilli	Bacillales	Bacillaceae	Bacillus	Bacillus sp. hb68	hb68	16S ribosomal RNA	1446	Bacillus sp. hb68 16S ribosomal RNA gene, partial sequence	1		Isolated from honey.
KF863864.1	Bacteria	undetermined	Firmicutes	Bacilli	Bacillales	Bacillaceae	Bacillus	Bacillus sp. hb69	hb69	16S ribosomal RNA	1447	Bacillus sp. hb69 16S ribosomal RNA gene, partial sequence	1		Isolated from honey.
KF863865.1	Bacteria	undetermined	Firmicutes	Bacilli	Bacillales	Bacillaceae	Bacillus	Bacillus sp. hb71	hb71	16S ribosomal RNA	1451	Bacillus sp. hb71 16S ribosomal RNA gene, partial sequence	1		Isolated from honey.
KF863869.1	Bacteria	undetermined	Firmicutes	Bacilli	Bacillales	Bacillaceae	Bacillus	Bacillus sp. hb78	hb78	16S ribosomal RNA	1451	Bacillus sp. hb78 16S ribosomal RNA gene, partial sequence	1		Isolated from honey.
KF863871.1	Bacteria	undetermined	Firmicutes	Bacilli	Bacillales	Bacillaceae	Bacillus	Bacillus sp. hb81	hb81	16S ribosomal RNA	1439	Bacillus sp. hb81 16S ribosomal RNA gene, partial sequence	1		Isolated from honey.
KF863872.1	Bacteria	undetermined	Firmicutes	Bacilli	Bacillales	Bacillaceae	Bacillus	Bacillus sp. hb83	hb83	16S ribosomal RNA	1451	Bacillus sp. hb83 16S ribosomal RNA gene, partial sequence	1		Isolated from honey.
KF863875.1	Bacteria	undetermined	Firmicutes	Bacilli	Bacillales	Bacillaceae	Bacillus	Bacillus sp. hb86	hb86	16S ribosomal RNA	1446	Bacillus sp. hb86 16S ribosomal RNA gene, partial sequence	1		Isolated from honey.
KF863877.1	Bacteria	undetermined	Firmicutes	Bacilli	Bacillales	Bacillaceae	Bacillus	Bacillus sp. hb88	hb88	16S ribosomal RNA	1436	Bacillus sp. hb88 16S ribosomal RNA gene, partial sequence	1		Isolated from honey.
KF863878.1	Bacteria	undetermined	Firmicutes	Bacilli	Bacillales	Bacillaceae	Bacillus	Bacillus sp. hb89	hb89	16S ribosomal RNA	1441	Bacillus sp. hb89 16S ribosomal RNA gene, partial sequence	1		Isolated from honey.
KF863809.1	Bacteria	undetermined	Firmicutes	Bacilli	Bacillales	Bacillaceae	Bacillus	Bacillus sp. hb9	hb9	16S ribosomal RNA	1452	Bacillus sp. hb9 16S ribosomal RNA gene, partial sequence	1		Isolated from honey.
KF863879.1	Bacteria	undetermined	Firmicutes	Bacilli	Bacillales	Bacillaceae	Bacillus	Bacillus sp. hb90	hb90	16S ribosomal RNA	1455	Bacillus sp. hb90 16S ribosomal RNA gene, partial sequence	1		Isolated from honey.
KF863882.1	Bacteria	undetermined	Firmicutes	Bacilli	Bacillales	Bacillaceae	Bacillus	Bacillus sp. hb93	hb93	16S ribosomal RNA	1419	Bacillus sp. hb93 16S ribosomal RNA gene, partial sequence	1		Isolated from honey.
KF863883.1	Bacteria	undetermined	Firmicutes	Bacilli	Bacillales	Bacillaceae	Bacillus	Bacillus sp. hb94	hb94	16S ribosomal RNA	1440	Bacillus sp. hb94 16S ribosomal RNA gene, partial sequence	1		Isolated from honey.
KC692180.1	Bacteria	undetermined	Firmicutes	Bacilli	Bacillales	Bacillaceae	Bacillus	Bacillus sp. ML582	ML582	16S ribosomal RNA	1485	Bacillus sp. ML582 16S ribosomal RNA gene, partial sequence	1		Isolated from honey.
JF742976.1	Bacteria	undetermined	Firmicutes	Bacilli	Bacillales	Bacillaceae	Bacillus	Bacillus sp. U-5	U-5	16S ribosomal RNA	1283	Bacillus sp. U-5 16S ribosomal RNA gene, partial sequence	2	KF600385.1: Bacillus licheniformis	Isolated from honey.
KF600421.1	Bacteria	undetermined	Firmicutes	Bacilli	Bacillales	Bacillaceae	Bacillus	Bacillus sporothermodurans	B3_2YO2	16S ribosomal RNA	1305	Bacillus sporothermodurans strain B3_2YO2 16S ribosomal RNA gene, partial sequence	1		Isolated from bee bread of Apis mellifera.
KC692170.1	Bacteria	undetermined	Firmicutes	Bacilli	Bacillales	Bacillaceae	Bacillus	Bacillus subtilis	ML101B	16S ribosomal RNA	1490	Bacillus subtilis strain ML101B 16S ribosomal RNA gene, partial sequence	11	JF742979.1: Bacillus sp. U-8, KF710021.1: Bacillus subtilis, KF710024.1: Bacillus amyloliquefaciens, KF710033.1: Bacillus amyloliquefaciens, KF863845.2: Bacillus sp. hb47, KF914405.1: Bacillus amyloliquefaciens, KF914413.1: Bacillus subtilis, KJ638097.1: Bacillus subtilis, KJ638114.1: Bacillus subtilis, KJ746458.1: Bacillus amyloliquefaciens	Isolated from honey.
KC692194.1	Bacteria	undetermined	Firmicutes	Bacilli	Bacillales	Bacillaceae	Bacillus	Bacillus subtilis	ML102B	16S ribosomal RNA	1486	Bacillus subtilis strain ML102B 16S ribosomal RNA gene, partial sequence	2	KC692182.1: Bacillus subtilis	Isolated from honey.
KC692190.1	Bacteria	undetermined	Firmicutes	Bacilli	Bacillales	Bacillaceae	Bacillus	Bacillus subtilis	ML474	16S ribosomal RNA	1485	Bacillus subtilis strain ML474 16S ribosomal RNA gene, partial sequence	2	KF863823.1: Bacillus sp. hb23	Isolated from honey.
JF461094.1	Bacteria	undetermined	Firmicutes	Bacilli	Bacillales	Bacillaceae	Bacillus	Bacillus thuringiensis	BUMT19	16S ribosomal RNA	1301	Bacillus thuringiensis strain BUMT19 16S ribosomal RNA gene, partial sequence	1		Isolated from honey bee gut.
KC692184.1	Bacteria	undetermined	Firmicutes	Bacilli	Bacillales	Bacillaceae	Bacillus	Bacillus thuringiensis	ML233	16S ribosomal RNA	1488	Bacillus thuringiensis strain ML233 16S ribosomal RNA gene, partial sequence	2	KF863852.1: Bacillus sp. hb55	Isolated from honey.
DQ339667.1	Bacteria	undetermined	Firmicutes	Bacilli	Bacillales	Bacillaceae	Lysinibacillus	Lysinibacillus fusiformis	BRL02-37	16S ribosomal RNA	861	Bacillus fusiformis isolate BRL02-37 16S ribosomal RNA gene, partial sequence	1		Isolated from Apis mellifera.
DQ339676.1	Bacteria	undetermined	Firmicutes	Bacilli	Bacillales	Bacillaceae	Lysinibacillus	Lysinibacillus fusiformis	BRL02-45	16S ribosomal RNA	904	Bacillus fusiformis isolate BRL02-45 16S ribosomal RNA gene, partial sequence	1		Isolated from Apis mellifera.
DQ339678.1	Bacteria	undetermined	Firmicutes	Bacilli	Bacillales	Bacillaceae	Lysinibacillus	Lysinibacillus fusiformis	BRL02-52	16S ribosomal RNA	873	Bacillus fusiformis isolate BRL02-52 16S ribosomal RNA gene, partial sequence	1		Isolated from Apis mellifera.
DQ339641.1	Bacteria	undetermined	Firmicutes	Bacilli	Bacillales	Bacillaceae	Lysinibacillus	Lysinibacillus fusiformis	BRL02-6A	16S ribosomal RNA	831	Bacillus fusiformis isolate BRL02-6A 16S ribosomal RNA gene, partial sequence	1		Isolated from Apis mellifera.
JF461090.1	Bacteria	undetermined	Firmicutes	Bacilli	Bacillales	Bacillaceae	Lysinibacillus	Lysinibacillus xylanilyticus	BUME19	16S ribosomal RNA	1393	Lysinibacillus xylanilyticus strain BUME19 16S ribosomal RNA gene, partial sequence	1		Isolated from honey bee gut.
KF600569.1	Bacteria	undetermined	Firmicutes	Bacilli	Bacillales	Bacillaceae	Oceanobacillus	Oceanobacillus oncorhynchi	3447CO2	16S ribosomal RNA	1287	Oceanobacillus oncorhynchi strain 3447CO2 16S ribosomal RNA gene, partial sequence	1		Isolated from bee bread of Apis mellifera.
HM046577.1	Bacteria	undetermined	Firmicutes	Bacilli	Bacillales	Bacillaceae	Bacillus	uncultured Bacillus sp.	Not Available	16S ribosomal RNA	1513	Uncultured Bacillus sp. clone AMW_B7 16S ribosomal RNA gene, partial sequence	1		Isolated from Apis cerana indica midgut.
KF600307.1	Bacteria	undetermined	Firmicutes	Bacilli	Bacillales	Paenibacillaceae	Aneurinibacillus	Aneurinibacillus aneurinilyticus	G7_2_4BCO2	16S ribosomal RNA	1322	Aneurinibacillus aneurinilyticus strain G7_2_4BCO2 16S ribosomal RNA gene, partial sequence	1		Isolated from hindgut of Apis mellifera.
KP177514.1	Bacteria	undetermined	Firmicutes	Bacilli	Bacillales	Paenibacillaceae	Brevibacillus	Brevibacillus borstelensis	RC	16S ribosomal RNA	1474	Brevibacillus borstelensis strain RC 16S ribosomal RNA gene, partial sequence	2	AJ971855.1: Brevibacillus sp. Am 18	Isolated from honey.
DQ339637.1	Bacteria	undetermined	Firmicutes	Bacilli	Bacillales	Paenibacillaceae	Brevibacillus	Brevibacillus brevis	BRL02-3A	16S ribosomal RNA	766	Brevibacillus brevis isolate BRL02-3A 16S ribosomal RNA gene, partial sequence	1		Brevibacillus sp. associated with Apis. Brevibacillus brevis
DQ339656.1	Bacteria	undetermined	Firmicutes	Bacilli	Bacillales	Paenibacillaceae	Brevibacillus	Brevibacillus centrosporus	BRL02-24	16S ribosomal RNA	667	Brevibacillus centrosporus isolate BRL02-24 16S ribosomal RNA gene, partial sequence	1		Brevibacillus sp. associated with Apis. Brevibacillus centrosporus
DQ339677.1	Bacteria	undetermined	Firmicutes	Bacilli	Bacillales	Paenibacillaceae	Brevibacillus	Brevibacillus centrosporus	BRL02-46	16S ribosomal RNA	908	Brevibacillus centrosporus isolate BRL02-46 16S ribosomal RNA gene, partial sequence	1		Brevibacillus sp. associated with Apis. Brevibacillus centrosporus
DQ339635.1	Bacteria	undetermined	Firmicutes	Bacilli	Bacillales	Paenibacillaceae	Brevibacillus	Brevibacillus formosus	BRL02-1	16S ribosomal RNA	864	Brevibacillus formosus isolate BRL02-1 16S ribosomal RNA gene, partial sequence	1		Brevibacillus sp. associated with Apis. Brevibacillus formosus
DQ339636.1	Bacteria	undetermined	Firmicutes	Bacilli	Bacillales	Paenibacillaceae	Brevibacillus	Brevibacillus formosus	BRL02-2	16S ribosomal RNA	850	Brevibacillus formosus isolate BRL02-2 16S ribosomal RNA gene, partial sequence	1		Brevibacillus sp. associated with Apis. Brevibacillus formosus
DQ339638.1	Bacteria	undetermined	Firmicutes	Bacilli	Bacillales	Paenibacillaceae	Brevibacillus	Brevibacillus formosus	BRL02-3B	16S ribosomal RNA	860	Brevibacillus formosus isolate BRL02-3B 16S ribosomal RNA gene, partial sequence	1		Brevibacillus sp. associated with Apis. Brevibacillus formosus
CAGD01000058.1	Bacteria	undetermined	Firmicutes	Bacilli	Bacillales	Paenibacillaceae	Brevibacillus	Brevibacillus laterosporus	GI-9	16S ribosomal RNA	1272	Brevibacillus laterosporus GI-9 WGS project CAGD00000000 data, contig BLGIcontig58, whole genome shotgun sequence	1		Not isolated from honey bee.
NR_118957.1	Bacteria	undetermined	Firmicutes	Bacilli	Bacillales	Paenibacillaceae	Brevibacillus	Brevibacillus laterosporus	NCDO 1763	16S ribosomal RNA	1416	Brevibacillus laterosporus strain NCDO 1763 16S ribosomal RNA gene, partial sequence	1		Not isolated from honey bee.
DQ122932.2	Bacteria	undetermined	Firmicutes	Bacilli	Bacillales	Paenibacillaceae	Brevibacillus	Brevibacillus laterosporus	Not Available	16S ribosomal RNA	1521	Brevibacillus laterosporus 16S ribosomal RNA gene, partial sequence	10	AB112720.1: Brevibacillus laterosporus, AB363742.1: Brevibacillus laterosporus, AY745239.1: Brevibacillus laterosporus, D16271.1: Brevibacillus laterosporus, DQ371288.2: Brevibacillus laterosporus, DQ371289.2: Brevibacillus laterosporus, NR_037005.1: Brevibacillus laterosporus, NR_112212.1: Brevibacillus laterosporus, NR_112727.1: Brevibacillus laterosporus	Not isolated from honey bee.
AJ320491.1	Bacteria	undetermined	Firmicutes	Bacilli	Bacillales	Paenibacillaceae	Paenibacillus	Paenibacillus alvei	DSM 29	16S rRNA/16S ribosomal RNA	1527	Paenibacillus alvei partial 16S rRNA gene, strain DSM 29T	10	AB073200.1: Paenibacillus alvei, AB680069.1: Paenibacillus alvei, JF742969.1: Paenibacillus sp. EE-3, KF600376.1: Paenibacillus sp. 3281O2, KF600377.1: Paenibacillus sp. 3282O2, KF600388.1: Paenibacillus alvei, KF600389.1: Paenibacillus sp. 3298O2, KF600390.1: Paenibacillus sp. 3299O2, KF600394.1: Paenibacillus alvei	none
AB680578.1	Bacteria	undetermined	Firmicutes	Bacilli	Bacillales	Paenibacillaceae	Paenibacillus	Paenibacillus alvei	NBRC 14175	16S ribosomal RNA	1479	Paenibacillus alvei gene for 16S rRNA, partial sequence, strain: NBRC 14175	1		none
KF600578.1	Bacteria	undetermined	Firmicutes	Bacilli	Bacillales	Paenibacillaceae	Paenibacillus	Paenibacillus illinoisensis	3458CO2	16S ribosomal RNA	1270	Paenibacillus illinoisensis strain 3458CO2 16S ribosomal RNA gene, partial sequence	2	KF600577.1: Paenibacillus illinoisensis	Isolated from bee bread of Apis mellifera.
NR_121744.1	Bacteria	undetermined	Firmicutes	Bacilli	Bacillales	Paenibacillaceae	Paenibacillus	Paenibacillus larvae	DSM 25430	16S ribosomal RNA	1543	Paenibacillus larvae subsp. larvae 16S ribosomal RNA, complete sequence	6	AY030079.1: Paenibacillus larvae, AY030080.1: Paenibacillus larvae, EF187246.1: Paenibacillus larvae, KJ741212.1: Paenibacillus sp. BO2, NR_115120.1: Paenibacillus larvae	none
KJ638111.1	Bacteria	undetermined	Firmicutes	Bacilli	Bacillales	Paenibacillaceae	Paenibacillus	Paenibacillus polymyxa	AMHSOQ302	16S ribosomal RNA	1260	Paenibacillus polymyxa strain AMHSOQ302 16S ribosomal RNA gene, partial sequence	1		Isolated from honey stomach of Apis mellifera.
KC692186.1	Bacteria	undetermined	Firmicutes	Bacilli	Bacillales	Paenibacillaceae	Paenibacillus	Paenibacillus polymyxa	ML 227	16S ribosomal RNA	1492	Paenibacillus polymyxa strain ML 227 16S ribosomal RNA gene, partial sequence	1		Isolated from honey.
KF600535.1	Bacteria	undetermined	Firmicutes	Bacilli	Bacillales	Paenibacillaceae	Paenibacillus	Paenibacillus sp. 3396O2	3396O2	16S ribosomal RNA	1280	Paenibacillus sp. 3396O2 16S ribosomal RNA gene, partial sequence	1		Isolated from bee bread of Apis mellifera.
KJ638103.1	Bacteria	undetermined	Firmicutes	Bacilli	Bacillales	Paenibacillaceae	Paenibacillus	Paenibacillus sp. AMHSOQ168	AMHSOQ168	16S ribosomal RNA	1177	Paenibacillus sp. AMHSOQ168 16S ribosomal RNA gene, partial sequence	2	KJ638115.1: Paenibacillus naphthalenovorans	Isolated from honey stomach of Apis mellifera.
KJ741213.1	Bacteria	undetermined	Firmicutes	Bacilli	Bacillales	Paenibacillaceae	Paenibacillus	Paenibacillus sp. BO3	BO3	16S ribosomal RNA	1475	Paenibacillus sp. BO3 16S ribosomal RNA gene, partial sequence	1		Isolated from Apis cerana gut.
JN969368.1	Bacteria	undetermined	Firmicutes	Bacilli	Bacillales	Staphylococcaceae	Staphylococcus	Staphylococcus arlettae	ac1p1-1TSA	16S ribosomal RNA	1496	Staphylococcus arlettae strain ac1p1-1TSA 16S ribosomal RNA gene, partial sequence	1		Isolated from midgut of Apis cerana indica
KF710013.1	Bacteria	undetermined	Firmicutes	Bacilli	Bacillales	Staphylococcaceae	Staphylococcus	Staphylococcus epidermidis	ACHSBL22	16S ribosomal RNA	1306	Staphylococcus epidermidis strain ACHSBL22 16S ribosomal RNA gene, partial sequence	14	KF599022.1: Staphylococcus sp. 3031O2, KF599024.1: Staphylococcus sp. 3034O2, KF599025.1: Staphylococcus sp. 3035O2, KF599029.1: Staphylococcus sp. 3040O2, KF599030.1: Staphylococcus sp. 3041O2, KF599032.1: Staphylococcus sp. 3043O2, KF599035.1: Staphylococcus sp. 3047O2, KF599037.1: Staphylococcus epidermidis, KF600512.1: Staphylococcus sp. 3367O2, KF600514.1: Staphylococcus sp. 3369O2, KF600589…	Isolated from honey stomach of Apis cerana.
KF600442.1	Bacteria	undetermined	Firmicutes	Bacilli	Bacillales	Staphylococcaceae	Staphylococcus	Staphylococcus epidermidis	B7_2CO2	16S ribosomal RNA	1373	Staphylococcus epidermidis strain B7_2CO2 16S ribosomal RNA gene, partial sequence	1		Isolated from bee bread of Apis mellifera.
KF600444.1	Bacteria	undetermined	Firmicutes	Bacilli	Bacillales	Staphylococcaceae	Staphylococcus	Staphylococcus epidermidis	B7_3CO2	16S ribosomal RNA	1373	Staphylococcus epidermidis strain B7_3CO2 16S ribosomal RNA gene, partial sequence	3	KF600430.1: Staphylococcus capitis, KJ638104.1: Staphylococcus epidermidis	Isolated from bee bread of Apis mellifera.
KF600575.1	Bacteria	undetermined	Firmicutes	Bacilli	Bacillales	Staphylococcaceae	Staphylococcus	Staphylococcus sp. 3454CO2	3454CO2	16S ribosomal RNA	1270	Staphylococcus sp. 3454CO2 16S ribosomal RNA gene, partial sequence	2	KF600533.1: Staphylococcus massiliensis	Isolated from bee bread of Apis mellifera.
AJ971853.1	Bacteria	undetermined	Firmicutes	Bacilli	Bacillales	Staphylococcaceae	Staphylococcus	Staphylococcus sp. Am 14	Am 14	16S rRNA/16S ribosomal RNA	1419	Staphylococcus sp. Am 14 partial 16S rRNA gene, isolate Am 14	2	KF710012.1: Staphylococcus warneri	Isolated from gut of Apis mellifera.
KF600409.1	Bacteria	undetermined	Firmicutes	Bacilli	Bacillales	Staphylococcaceae	Staphylococcus	Staphylococcus sp. B3_1SCO2	B3_1SCO2	16S ribosomal RNA	1349	Staphylococcus sp. B3_1SCO2 16S ribosomal RNA gene, partial sequence	18	KF600129.1: Staphylococcus hominis, KF600373.1: Staphylococcus sp. 3277O2, KF600374.1: Staphylococcus sp. 3278O2, KF600493.1: Staphylococcus sp. 3348O2, KF600499.1: Staphylococcus sp. 3354O2, KF600500.1: Staphylococcus sp. 3355O2, KF600501.1: Staphylococcus sp. 3356O2, KF600502.1: Staphylococcus sp. 3357O2, KF600504.1: Staphylococcus sp. 3359O2, KF600506.1: Staphylococcus sp. 3361O2, KF600507.1: …	Isolated from bee bread of Apis mellifera.
KJ741211.1	Bacteria	undetermined	Firmicutes	Bacilli	Bacillales	Staphylococcaceae	Staphylococcus	Staphylococcus sp. R14	R14	16S ribosomal RNA	1475	Staphylococcus sp. R14 16S ribosomal RNA gene, partial sequence	5	JF742967.1: Staphylococcus sp. EE-1, KF600128.1: Staphylococcus hominis, KF600146.1: Staphylococcus hominis, KF710011.1: Staphylococcus warneri	Isolated from Apis cerana gut.
HM008723.1	Bacteria	undetermined	Firmicutes	Bacilli	Bacillales	Staphylococcaceae	Staphylococcus	uncultured Staphylococcus sp.	Not Available	16S ribosomal RNA	1512	Uncultured Staphylococcus sp. clone AMW_C3 16S ribosomal RNA gene, partial sequence	3	KF600372.1: Staphylococcus sp. 3276O2, KF600433.1: Staphylococcus sp. B7_1BCO2	Isolated from Apis mellifera mellifera.
KJ638100.1	Bacteria	undetermined	Firmicutes	Bacilli	Bacillales	undetermined	Exiguobacterium	Exiguobacterium acetylicum	AMHSOQ138	16S ribosomal RNA	1215	Exiguobacterium acetylicum strain AMHSOQ138 16S ribosomal RNA gene, partial sequence	1		Isolated from Apis mellifera honey stomach.
KC692208.1	Bacteria	undetermined	Firmicutes	Bacilli	Lactobacillales	Aerococcaceae	Aerococcus	Aerococcus viridans	ML607	16S ribosomal RNA	1487	Aerococcus viridans strain ML607 16S ribosomal RNA gene, partial sequence	1		Isolated from honey.
KC692183.1	Bacteria	undetermined	Firmicutes	Bacilli	Lactobacillales	Enterococcaceae	Enterococcus	Enterococcus faecalis	ML240	16S ribosomal RNA	1501	Enterococcus faecalis strain ML240 16S ribosomal RNA gene, partial sequence	20	HM027645.1: Enterococcus faecalis, KF598917.1: Enterococcus faecalis, KF598918.1: Enterococcus faecalis, KF598919.1: Enterococcus faecalis, KF598920.1: Enterococcus faecalis, KF598921.1: Enterococcus faecalis, KF598922.1: Enterococcus faecalis, KF598930.1: Enterococcus faecalis, KF598934.1: Enterococcus faecalis, KF598935.1: Enterococcus faecalis, KF598938.1: Enterococcus faecalis, KF598939.1: En…	Isolated from honey.
KC692178.1	Bacteria	undetermined	Firmicutes	Bacilli	Lactobacillales	Enterococcaceae	Enterococcus	Enterococcus faecalis	ML580	16S ribosomal RNA	1500	Enterococcus faecalis strain ML580 16S ribosomal RNA gene, partial sequence	4	KF598895.1: Enterococcus faecalis, KF598937.1: Enterobacter sp. 3125O2, KF599079.1: Enterococcus faecalis	Isolated from honey.
EU428011.1	Bacteria	undetermined	Firmicutes	Bacilli	Lactobacillales	Enterococcaceae	Enterococcus	Enterococcus faecium	C1	16S ribosomal RNA	1914	Enterococcus faecium strain C1 16S ribosomal RNA gene, partial sequence	1		Isolated from gut of Apis mellifera.
HM027646.1	Bacteria	undetermined	Firmicutes	Bacilli	Lactobacillales	Enterococcaceae	Enterococcus	Enterococcus sp. Taj-KH 5	Taj-KH 5	16S ribosomal RNA	1105	Enterococcus sp. Taj-KH 5 16S ribosomal RNA gene, partial sequence	4	HM027647.1: Enterococcus sp. Taj-KS 29, HM027648.1: Enterococcus sp. Taj-TS 315, HM027649.1: Enterococcus sp. Taj-TS 329	Isolated from Apis dorsata honey.
HQ596408.1	Bacteria	undetermined	Firmicutes	Bacilli	Lactobacillales	Enterococcaceae	Melissococcus	Melissococcus plutonius	FB104	16S ribosomal RNA	1445	Melissococcus plutonius strain FB104 16S ribosomal RNA gene, partial sequence	2	X75752.1: Melissococcus plutonius	none
AJ301842.1	Bacteria	undetermined	Firmicutes	Bacilli	Lactobacillales	Enterococcaceae	Melissococcus	Melissococcus plutonius	LTH 3442	16S rRNA/16S ribosomal RNA	1780	Melissococcus pluton 16S rRNA gene, strain LTH 3442	42	AB614068.1: Melissococcus plutonius, AB614069.1: Melissococcus plutonius, AB614070.1: Melissococcus plutonius, AB614071.1: Melissococcus plutonius, AB614072.1: Melissococcus plutonius, AB614073.1: Melissococcus plutonius, AB614074.1: Melissococcus plutonius, AB614075.1: Melissococcus plutonius, AB614076.1: Melissococcus plutonius, AB614077.1: Melissococcus plutonius, AB614078.1: Melissococcus plu…	none
X75751.1	Bacteria	undetermined	Firmicutes	Bacilli	Lactobacillales	Enterococcaceae	Melissococcus	Melissococcus plutonius	NCDO 2443, authentic strain	16S rRNA/16S ribosomal RNA	1396	M.pluton gene for 16S ribosomal RNA (NCDO 2443)	1		none
KF386018.1	Bacteria	undetermined	Firmicutes	Bacilli	Lactobacillales	Lactobacillaceae	Lactobacillus	Lactobacillus apis	R4C	16S ribosomal RNA	1428	Lactobacillus apis strain R4C 16S ribosomal RNA gene, partial sequence	2	KF600362.1: Lactobacillus sp. G7_8_1MO2	Isolated from digestive tract of honey bees. 99% ID (1424/1429) to L. apis type sequence (NR_125702.1).
KF599386.1	Bacteria	undetermined	Firmicutes	Bacilli	Lactobacillales	Lactobacillaceae	Lactobacillus	Lactobacillus cf. apinorum*	H20_5_2TCO2	16S ribosomal RNA	1472	Lactobacillus sp. H20_5_2TCO2 16S ribosomal RNA gene, partial sequence	22	HM534754.1: Lactobacillus sp. Achmto2, HM534755.1: Lactobacillus sp. Akhmto18, HM534756.1: Lactobacillus sp. Anuhmto23, HM534757.1: Lactobacillus sp. Alhonto4, HM534758.1: Lactobacillus sp. fhon13, JX099541.1: Lactobacillus apinorum, JX099542.1: Lactobacillus apinorum, KF599236.1: Lactobacillus kunkeei, KF599250.1: Lactobacillus kunkeei, KF599363.1: Lactobacillus sp. H19_1_2TCO2, KF599374.1: Lact…	Isolated from crop of Apis mellifera. 99% ID (1439/1448) to type sequence for L. apinorum (NR_126247.1). Cluster contains sequences ID'ed as L. kunkeei; probably incorrectly as ID is only 98% to type L. kunkeei NR_026404.1.
HM534844.1	Bacteria	undetermined	Firmicutes	Bacilli	Lactobacillales	Lactobacillaceae	Lactobacillus	Lactobacillus cf. apis*	Ammopor2	16S ribosomal RNA	1023	Lactobacillus sp. Ammopor2 16S ribosomal RNA gene, partial sequence	1		Isolated from honey bee stomach. 99% ID (1008/1017) ID to L. apis type sequence NR_125702.1.
KF600162.1	Bacteria	undetermined	Firmicutes	Bacilli	Lactobacillales	Lactobacillaceae	Lactobacillus	Lactobacillus cf. apis*	G3_3_2MO2	16S ribosomal RNA	1261	Lactobacillus sp. G3_3_2MO2 16S ribosomal RNA gene, partial sequence	1		Isolated from hindgut of Apis mellifera. 1260/1261 ID to type sequence L. apis NR_125702.1.
HM046579.1	Bacteria	undetermined	Firmicutes	Bacilli	Lactobacillales	Lactobacillaceae	Lactobacillus	Lactobacillus cf. apis*	Not Available	16S ribosomal RNA	1526	Uncultured Lactobacillus sp. clone AMD_B6 16S ribosomal RNA gene, partial sequence	17	HM046568.1: uncultured Lactobacillus sp., HM534797.1: Lactobacillus sp. Mbopo2t4, HM534798.1: Lactobacillus sp. Mbohs2t7, HM534855.1: Lactobacillus sp. Amsbbr6, HM534863.1: Lactobacillus sp. AmmhmR15, HM534867.1: Lactobacillus sp. AmmpolR3, JX099555.1: Lactobacillus sp. H1HS25N, JX099556.1: Lactobacillus sp. Hma11N, KF386017.1: Lactobacillus apis, KF543103.1: Lactobacillus sp. M4, KF598929.1: Lac…	Isolated from gut of Apis cerana indica. 99% ID (1423/1433) to L. apis KM068134.1.
HM534770.1	Bacteria	undetermined	Firmicutes	Bacilli	Lactobacillales	Lactobacillaceae	Lactobacillus	Lactobacillus cf. floricola*	MbBipro19	16S ribosomal RNA	1443	Lactobacillus sp. MbBipro19 16S ribosomal RNA gene, partial sequence	1		Isolated from honey bee stomach. 99% ID (1434/1445) to type sequence for L. floricola (NR_113001.1).
HM534804.1	Bacteria	undetermined	Firmicutes	Bacilli	Lactobacillales	Lactobacillaceae	Lactobacillus	Lactobacillus cf. helsingborgensis / melliventris*	Afpoto7	16S ribosomal RNA	1438	Lactobacillus sp. Afpoto7 16S ribosomal RNA gene, partial sequence	13	EF187242.1: Lactobacillus helsingborgensis, HM534864.1: Lactobacillus sp. AmmhmR3, JX099553.1: Lactobacillus helsingborgensis, JX099554.1: Lactobacillus helsingborgensis, KF600158.1: Lactobacillus sp. G3_2_3MO2, KF600159.1: Lactobacillus sp. G3_2_4MO2, KF600169.1: Lactobacillus sp. G3_4_2MO2, KF600173.1: Lactobacillus sp. G3_4_3MO2, KF600183.1: Lactobacillus sp. G3_6_2MCO2, KF600185.1: Lactobacil…	Isolated from honey bee stomach. 99% centroid contains reference L. helsingborgensis NR_126253.1 sequence (1437/1438 ID). Also 99% ID (1424/1438) to L. melliventris type sequence (NR_126252.1).
HM534854.1	Bacteria	undetermined	Firmicutes	Bacilli	Lactobacillales	Lactobacillaceae	Lactobacillus	Lactobacillus cf. helsingborgensis / melliventris*	Amsbbr17	16S ribosomal RNA	1006	Lactobacillus sp. Amsbbr17 16S ribosomal RNA gene, partial sequence	1		Isolated from honey bee stomach.99% ID (996/999) to type sequence L. helsingborgensis (NR_126253.1). Lower ID, but still 99% (986/999) to type sequence for L. melliventris (NR_126252.1).
KF600163.1	Bacteria	undetermined	Firmicutes	Bacilli	Lactobacillales	Lactobacillaceae	Lactobacillus	Lactobacillus cf. helsingborgensis*	G3_3_3MO2	16S ribosomal RNA	1362	Lactobacillus sp. G3_3_3MO2 16S ribosomal RNA gene, partial sequence	1		Isolated from hindgut of Apis mellifera. 1361/1362 ID to type sequence L. helsingborgensis Bma5.
KF600165.1	Bacteria	undetermined	Firmicutes	Bacilli	Lactobacillales	Lactobacillaceae	Lactobacillus	Lactobacillus cf. helsingborgensis*	G3_4_1MO2	16S ribosomal RNA	1323	Lactobacillus sp. G3_4_1MO2 16S ribosomal RNA gene, partial sequence	1		Isolated from hindgut of Apis mellifera. 1322/1323 ID to type sequence L. helsingborgensis dan101 & dan70 & Bma5N.
KF600301.1	Bacteria	undetermined	Firmicutes	Bacilli	Lactobacillales	Lactobacillaceae	Lactobacillus	Lactobacillus cf. helsingborgensis*	G7_2_2MCO2	16S ribosomal RNA	1325	Lactobacillus sp. G7_2_2MCO2 16S ribosomal RNA gene, partial sequence	1		Isolated from hindgut of Apis mellifera. 99% ID (1323/1325) to L. helsingborgensis strains dan70, dan101, Bma5N.
KF600320.1	Bacteria	undetermined	Firmicutes	Bacilli	Lactobacillales	Lactobacillaceae	Lactobacillus	Lactobacillus cf. helsingborgensis*	G7_3_6CCO2	16S ribosomal RNA	1319	Lactobacillus sp. G7_3_6CCO2 16S ribosomal RNA gene, partial sequence	1		Isolated from hindgut of Apis mellifera. 99% ID (1317/1319) to L. helsingborgensis strains dan70, dan101, Bma5N.
KF600157.1	Bacteria	undetermined	Firmicutes	Bacilli	Lactobacillales	Lactobacillaceae	Lactobacillus	Lactobacillus cf. kullabergensis / kimbladii*	G3_2_2MO2	16S ribosomal RNA	1323	Lactobacillus sp. G3_2_2MO2 16S ribosomal RNA gene, partial sequence	1		Isolated from hindgut of Apis mellifera. L. kullabergensis and L. kimbladii are >99% identical to this sequence.
HM046580.1	Bacteria	undetermined	Firmicutes	Bacilli	Lactobacillales	Lactobacillaceae	Lactobacillus	Lactobacillus cf. kullabergensis / kimbladii*	Not Available	16S ribosomal RNA	1526	Uncultured Lactobacillus sp. clone AMW_G6 16S ribosomal RNA gene, partial sequence	39	EF187240.1: Lactobacillus sp. Hma2, EF187241.1: Lactobacillus kullabergensis, HM534799.1: Lactobacillus sp. Mbohs2t2, HM534800.1: Lactobacillus sp. Mbohs2r12, HM534801.1: Lactobacillus sp. Mbopo2t6, HM534802.1: Lactobacillus sp. Mbobb2r6, HM534803.1: Lactobacillus sp. Mbopo2r2, JX099547.1: Lactobacillus kullabergensis, JX099548.1: Lactobacillus kimbladii, JX099549.1: Lactobacillus kimbladii, JX09…	Isolated from gut of Apis cerana indica. These two species are within the same 99% SSU centroid.
HM534849.1	Bacteria	undetermined	Firmicutes	Bacilli	Lactobacillales	Lactobacillaceae	Lactobacillus	Lactobacillus cf. kullabergensis*	Ammopor13	16S ribosomal RNA	1015	Lactobacillus sp. Ammopor13 16S ribosomal RNA gene, partial sequence	1		Isolated from honey bee stomach. 99% ID (1012/1015) to type sequence for L. kullabergensis (NR_126251.1).
KF599087.1	Bacteria	undetermined	Firmicutes	Bacilli	Lactobacillales	Lactobacillaceae	Lactobacillus	Lactobacillus cf. kunkeei*	H1_4MO2	16S ribosomal RNA	1059	Lactobacillus sp. H1_4MO2 16S ribosomal RNA gene, partial sequence	1		Isolated from crop of Apis mellifera. Sequence is 99% ID (1049/1059) to L. kunkeei type sequence (NR_026404.1).
KF599464.1	Bacteria	undetermined	Firmicutes	Bacilli	Lactobacillales	Lactobacillaceae	Lactobacillus	Lactobacillus cf. kunkeei*	H14_7_1SCO2	16S ribosomal RNA	1475	Lactobacillus sp. H14_7_1SCO2 16S ribosomal RNA gene, partial sequence	7	KF599369.1: Lactobacillus kunkeei, KF599394.1: Lactobacillus kunkeei, KF599395.1: Lactobacillus kunkeei, KF599453.1: Lactobacillus kunkeei, KF599469.1: Lactobacillus kunkeei, KF599491.1: Lactobacillus kunkeei	Isolated from crop of Apis mellifera. 99% cluster contains all L. kunkeei isolates.
KF599124.1	Bacteria	undetermined	Firmicutes	Bacilli	Lactobacillales	Lactobacillaceae	Lactobacillus	Lactobacillus cf. kunkeei*	H6_8_2MCO2	16S ribosomal RNA	1059	Lactobacillus sp. H6_8_2MCO2 16S ribosomal RNA gene, partial sequence	1		Isolated from crop of Apis mellifera. Sequence is 99% ID (1049/1059) to L. kunkeei type sequence (NR_026404.1).
HM534810.1	Bacteria	undetermined	Firmicutes	Bacilli	Lactobacillales	Lactobacillaceae	Lactobacillus	Lactobacillus cf. mellifer*	Adhmto19	16S ribosomal RNA	1438	Lactobacillus sp. Adhmto19 16S ribosomal RNA gene, partial sequence	3	JX099543.1: Lactobacillus mellifer, NR_126248.1: Lactobacillus mellifer	Isolated from honey bee stomach. 99% centroid contains reference L. mellifer NR_126248.1 sequence.
JX099544.1	Bacteria	undetermined	Firmicutes	Bacilli	Lactobacillales	Lactobacillaceae	Lactobacillus	Lactobacillus cf. mellifer*	H4BP4N	16S ribosomal RNA	1437	Lactobacillus sp. H4BP4N 16S ribosomal RNA gene, partial sequence	3	EF187245.1: Lactobacillus mellifer, HM534809.1: Lactobacillus sp. Adhmto1	Isolated from crop of Apis mellifera. 99% (1436/1437) ID to L. mellifer type sequence (NR_126248.1).
HM534811.1	Bacteria	undetermined	Firmicutes	Bacilli	Lactobacillales	Lactobacillaceae	Lactobacillus	Lactobacillus cf. mellis*	Afpoto14	16S ribosomal RNA	1435	Lactobacillus sp. Afpoto14 16S ribosomal RNA gene, partial sequence	16	HM534812.1: Lactobacillus sp. Aahmro15, HM534813.1: Lactobacillus sp. Mboho2r2, HM534851.1: Lactobacillus sp. Amsbbr2, JX099545.1: Lactobacillus mellis, JX099546.1: Lactobacillus mellis, KF599221.1: Lactobacillus sp. H7_11_21MCO2, KF599222.1: Lactobacillus sp. H7_11_3MO2, KF599223.1: Lactobacillus sp. H7_11_4MCO2, KF599229.1: Lactobacillus sp. H7_6_4MCO2, KF599231.1: Lactobacillus sp. H7_7_1MCO2,…	Isolated from honey bee stomach. 99% centroid contains reference L. mellis NR_126249.1 sequence.
HM046576.1	Bacteria	undetermined	Firmicutes	Bacilli	Lactobacillales	Lactobacillaceae	Lactobacillus	Lactobacillus cf. mellis*	Not Available	16S ribosomal RNA	1523	Uncultured Lactobacillus sp. clone ACW_U5 16S ribosomal RNA gene, partial sequence	16	EF187244.1: Lactobacillus mellis, KF599097.1: Lactobacillus kunkeei, KF599112.1: Lactobacillus kunkeei, KF599165.1: Lactobacillus sp. 6_10_3CO2, KF599168.1: Lactobacillus sp. 6_2_1CO2, KF599176.1: Lactobacillus sp. 6_5_1O2, KF599183.1: Lactobacillus sp. 6_7_3CO2, KF599197.1: Lactobacillus sp. 7_9O2, KF599225.1: Lactobacillus sp. H7_1_2MO2, KF600178.1: Lactobacillus sp. G3_5_1MCO2, KF600180.1: Lac…	Isolated from gut of Apis cerana indica. 99% centroid contains L. mellis.
KF543107.1	Bacteria	undetermined	Firmicutes	Bacilli	Lactobacillales	Lactobacillaceae	Lactobacillus	Lactobacillus cf. melliventris*	M3	16S ribosomal RNA	1488	Lactobacillus sp. M3 16S ribosomal RNA gene, partial sequence	14	EF187243.1: Lactobacillus melliventris, JX099551.1: Lactobacillus melliventris, JX099552.1: Lactobacillus sp. H6HS25N, KF600161.1: Lactobacillus sp. G3_3_1MO2, KF600184.1: Lactobacillus sp. G3_6_3MCO2, KF600187.1: Lactobacillus sp. G3_8_1CCO2, KF600226.1: Lactobacillus sp. G5_2_2MCO2, KF600228.1: Lactobacillus sp. G5_2_3MCO2, KF600259.1: Lactobacillus sp. G5_6_1MCO2, KF600270.1: Lactobacillus sp.…	Isolated from gut of Apis mellifera. 99% centroid contains multiple L. melliventris sequences including type NR_126252.1.
HM534742.1	Bacteria	undetermined	Firmicutes	Bacilli	Lactobacillales	Lactobacillaceae	Lactobacillus	Lactobacillus cf. ozensis*	Aabbto7	16S ribosomal RNA	1443	Lactobacillus sp. Aabbto7 16S ribosomal RNA gene, partial sequence	1		Isolated from honey bee stomach. 99% (1436/1443) ID to sequence L. ozensis (NR_113194.1).
HM534743.1	Bacteria	undetermined	Firmicutes	Bacilli	Lactobacillales	Lactobacillaceae	Lactobacillus	Lactobacillus cf. ozensis*	MbBipro7	16S ribosomal RNA	1447	Lactobacillus sp. MbBipro7 16S ribosomal RNA gene, partial sequence	1		Isolated from honey bee stomach. 99% (1439/1443) ID to sequence L. ozensis (NR_113194.1).
HM027642.1	Bacteria	undetermined	Firmicutes	Bacilli	Lactobacillales	Lactobacillaceae	Lactobacillus	Lactobacillus cf. plantarum*	Taj-Apis 396	16S ribosomal RNA	1092	Lactobacillus fermentum strain Taj-Apis 396 16S ribosomal RNA gene, partial sequence	1		Isolate from Apis dorsata honey stomach. Renamed due to low identity with the Lactobacillus fermentum clade (93%).
HM534768.1	Bacteria	undetermined	Firmicutes	Bacilli	Lactobacillales	Lactobacillaceae	Lactobacillus	Lactobacillus cf. reuteri*	Akhmro1	16S ribosomal RNA	1448	Lactobacillus sp. Akhmro1 16S ribosomal RNA gene, partial sequence	1		Isolated from honey bee stomach. 99% ID (1446/1448) to type sequence for L. reuteri (NR_113820.1).
HM534767.1	Bacteria	undetermined	Firmicutes	Bacilli	Lactobacillales	Lactobacillaceae	Lactobacillus	Lactobacillus cf. saniviri*	Akpobro1	16S ribosomal RNA	1445	Lactobacillus sp. Akpobro1 16S ribosomal RNA gene, partial sequence	1		Isolated from honey bee stomach. 100% ID to type sequence for L. saniviri ( NR_113289.1).
HM534765.1	Bacteria	undetermined	Firmicutes	Bacilli	Lactobacillales	Lactobacillaceae	Lactobacillus	Lactobacillus cf. senioris*	Akporo7	16S ribosomal RNA	1446	Lactobacillus sp. Akporo7 16S ribosomal RNA gene, partial sequence	1		Isolated from honey bee stomach. 99% (1445/1447) ID to type sequence for L. senioris (NR_113290.1).
HM534766.1	Bacteria	undetermined	Firmicutes	Bacilli	Lactobacillales	Lactobacillaceae	Lactobacillus	Lactobacillus farraginis	Tporo1	16S ribosomal RNA	1447	Lactobacillus farraginis strain Tporo1 16S ribosomal RNA gene, partial sequence	1		Isolated from honey bee gut.
EU780913.1	Bacteria	undetermined	Firmicutes	Bacilli	Lactobacillales	Lactobacillaceae	Lactobacillus	Lactobacillus johnsonii	IG9	16S ribosomal RNA	1445	Lactobacillus johnsonii strain IG9 16S ribosomal RNA gene, partial sequence	1		Isolated from honey bee gut.
GQ451641.1	Bacteria	undetermined	Firmicutes	Bacilli	Lactobacillales	Lactobacillaceae	Lactobacillus	Lactobacillus kunkeei	Arash Taj-1	16S ribosomal RNA	1153	Lactobacillus kunkeei strain Arash Taj-1 16S ribosomal RNA gene, partial sequence	1		Isolated from Apis dorsata honey stomach.
KF600467.1	Bacteria	undetermined	Firmicutes	Bacilli	Lactobacillales	Lactobacillaceae	Lactobacillus	Lactobacillus kunkeei	B8_3SO2	16S ribosomal RNA	1319	Lactobacillus kunkeei strain B8_3SO2 16S ribosomal RNA gene, partial sequence	1		Isolated from bee bread of Apis mellifera.
KF599403.1	Bacteria	undetermined	Firmicutes	Bacilli	Lactobacillales	Lactobacillaceae	Lactobacillus	Lactobacillus kunkeei	H19_2_2MCO2	16S ribosomal RNA	1414	Lactobacillus kunkeei strain H19_2_2MCO2 16S ribosomal RNA gene, partial sequence	3	KF599080.1: Lactobacillus sp. H1_10_1MCO2, KF600349.1: Lactobacillus kunkeei	Isolated from Apis mellifera crop.
KF599447.1	Bacteria	undetermined	Firmicutes	Bacilli	Lactobacillales	Lactobacillaceae	Lactobacillus	Lactobacillus kunkeei	H20_5_2BCO2	16S ribosomal RNA	1346	Lactobacillus kunkeei strain H20_5_2BCO2 16S ribosomal RNA gene, partial sequence	1		Isolated from Apis mellifera crop.
GQ451646.1	Bacteria	undetermined	Firmicutes	Bacilli	Lactobacillales	Lactobacillaceae	Lactobacillus	Lactobacillus kunkeei	Hadi Faegheh-1	16S ribosomal RNA	1131	Lactobacillus kunkeei strain Hadi Faegheh-1 16S ribosomal RNA gene, partial sequence	1		Isolated from Apis dorsata honey stomach.
GQ451642.1	Bacteria	undetermined	Firmicutes	Bacilli	Lactobacillales	Lactobacillaceae	Lactobacillus	Lactobacillus kunkeei	Leana Mardan-1	16S ribosomal RNA	1141	Lactobacillus kunkeei strain Leana Mardan-1 16S ribosomal RNA gene, partial sequence	1		Isolated from Apis dorsata honey stomach.
GQ451623.1	Bacteria	undetermined	Firmicutes	Bacilli	Lactobacillales	Lactobacillaceae	Lactobacillus	Lactobacillus kunkeei	Mardan Arash-1	16S ribosomal RNA	1188	Lactobacillus kunkeei strain Mardan Arash-1 16S ribosomal RNA gene, partial sequence	1		Isolated from Apis dorsata honey.
GQ451613.1	Bacteria	undetermined	Firmicutes	Bacilli	Lactobacillales	Lactobacillaceae	Lactobacillus	Lactobacillus kunkeei	Mardan Taj-1	16S ribosomal RNA	1096	Lactobacillus kunkeei strain Mardan Taj-1 16S ribosomal RNA gene, partial sequence	1		Isolated from Apis dorsata honey stomach.
GQ451636.1	Bacteria	undetermined	Firmicutes	Bacilli	Lactobacillales	Lactobacillaceae	Lactobacillus	Lactobacillus kunkeei	Naser Faegheh-1	16S ribosomal RNA	1135	Lactobacillus kunkeei strain Naser Faegheh-1 16S ribosomal RNA gene, partial sequence	1		Isolated from Apis dorsata honey stomach.
AB559820.1	Bacteria	undetermined	Firmicutes	Bacilli	Lactobacillales	Lactobacillaceae	Lactobacillus	Lactobacillus kunkeei	NRIC 0776	16S ribosomal RNA	1554	Lactobacillus kunkeei gene for 16S rRNA, partial sequence, strain: NRIC 0776	298	EF187239.1: Lactobacillus kunkeei, GQ451606.1: Lactobacillus kunkeei, GU233464.1: Lactobacillus kunkeei, HM008721.1: uncultured Lactobacillus sp., HM534744.1: Lactobacillus kunkeei, HM534745.1: Lactobacillus kunkeei, HM534746.1: Lactobacillus kunkeei, HM534747.1: Lactobacillus kunkeei, HM534748.1: Lactobacillus kunkeei, HM534749.1: Lactobacillus kunkeei, HM534750.1: Lactobacillus kunkeei, HM53475…	Isolated from honey.
GQ451650.1	Bacteria	undetermined	Firmicutes	Bacilli	Lactobacillales	Lactobacillaceae	Lactobacillus	Lactobacillus kunkeei	Rasoul Bahreini-1	16S ribosomal RNA	1168	Lactobacillus kunkeei strain Rasoul Bahreini-1 16S ribosomal RNA gene, partial sequence	1		Isolated from Apis dorsata honey.
GQ451635.1	Bacteria	undetermined	Firmicutes	Bacilli	Lactobacillales	Lactobacillaceae	Lactobacillus	Lactobacillus kunkeei	Taj Faegheh-1	16S ribosomal RNA	1125	Lactobacillus kunkeei strain Taj Faegheh-1 16S ribosomal RNA gene, partial sequence	1		Isolated from Apis dorsata honey stomach.
GQ451610.1	Bacteria	undetermined	Firmicutes	Bacilli	Lactobacillales	Lactobacillaceae	Lactobacillus	Lactobacillus kunkeei	Taj Hadi-1	16S ribosomal RNA	1096	Lactobacillus kunkeei strain Taj Hadi-1 16S ribosomal RNA gene, partial sequence	1		Isolated from Apis dorsata honey.
GQ451640.1	Bacteria	undetermined	Firmicutes	Bacilli	Lactobacillales	Lactobacillaceae	Lactobacillus	Lactobacillus kunkeei	Taj Reza-1	16S ribosomal RNA	1142	Lactobacillus kunkeei strain Taj Reza-1 16S ribosomal RNA gene, partial sequence	1		Isolated from Apis dorsata honey stomach.
GQ451631.1	Bacteria	undetermined	Firmicutes	Bacilli	Lactobacillales	Lactobacillaceae	Lactobacillus	Lactobacillus kunkeei	Tajabadi Naser-1	16S ribosomal RNA	1226	Lactobacillus kunkeei strain Tajabadi Naser-1 16S ribosomal RNA gene, partial sequence	1		Isolated from Apis dorsata honey.
GQ451618.1	Bacteria	undetermined	Firmicutes	Bacilli	Lactobacillales	Lactobacillaceae	Lactobacillus	Lactobacillus kunkeei	Yazid Mardan-1	16S ribosomal RNA	1118	Lactobacillus kunkeei strain Yazid Mardan-1 16S ribosomal RNA gene, partial sequence	1		Isolated from Apis dorsata honey stomach.
GQ451620.1	Bacteria	undetermined	Firmicutes	Bacilli	Lactobacillales	Lactobacillaceae	Lactobacillus	Lactobacillus kunkeei	Yazid Mustafa-1	16S ribosomal RNA	1120	Lactobacillus kunkeei strain Yazid Mustafa-1 16S ribosomal RNA gene, partial sequence	1		Isolated from Apis dorsata honey stomach.
GQ451617.1	Bacteria	undetermined	Firmicutes	Bacilli	Lactobacillales	Lactobacillaceae	Lactobacillus	Lactobacillus kunkeei	Yazid Naser -1	16S ribosomal RNA	1136	Lactobacillus kunkeei strain Yazid Naser -1 16S ribosomal RNA gene, partial sequence	1		Isolated from Apis dorsata honey stomach.
HM027639.1	Bacteria	undetermined	Firmicutes	Bacilli	Lactobacillales	Lactobacillaceae	Lactobacillus	Lactobacillus plantarum	Taj-Honey 366	16S ribosomal RNA	1090	Lactobacillus plantarum strain Taj-Honey 366 16S ribosomal RNA gene, partial sequence	1		Isolated from Apis dorsata honey stomach.
HM534793.1	Bacteria	undetermined	Firmicutes	Bacilli	Lactobacillales	Lactobacillaceae	Lactobacillus	Lactobacillus sp. Aahmto12	Aahmto12	16S ribosomal RNA	1440	Lactobacillus sp. Aahmto12 16S ribosomal RNA gene, partial sequence	2	HM534794.1: Lactobacillus sp. Tbbto15	Isolated from honey bee stomach.
HM534805.1	Bacteria	undetermined	Firmicutes	Bacilli	Lactobacillales	Lactobacillaceae	Lactobacillus	Lactobacillus sp. Aahonto7	Aahonto7	16S ribosomal RNA	1440	Lactobacillus sp. Aahonto7 16S ribosomal RNA gene, partial sequence	1		Isolated from honey bee stomach.
HM534784.1	Bacteria	undetermined	Firmicutes	Bacilli	Lactobacillales	Lactobacillaceae	Lactobacillus	Lactobacillus sp. Adhmto15	Adhmto15	16S ribosomal RNA	1440	Lactobacillus sp. Adhmto15 16S ribosomal RNA gene, partial sequence	4	HM534783.1: Lactobacillus sp. Adhmro7, HM534785.1: Lactobacillus sp. Alhm1to4, HM534786.1: Lactobacillus sp. Adhmro12	Isolated from honey bee stomach.
HM534789.1	Bacteria	undetermined	Firmicutes	Bacilli	Lactobacillales	Lactobacillaceae	Lactobacillus	Lactobacillus sp. Adhmto21	Adhmto21	16S ribosomal RNA	1440	Lactobacillus sp. Adhmto21 16S ribosomal RNA gene, partial sequence	4	GQ451614.1: Lactobacillus sp. Mardan Yazid-1, GU233459.1: Lactobacillus sp. Dorsata, HM027641.1: Lactobacillus alvei	Isolated from honey bee stomach. Includes "Lactobacillus alvei" HM027641.1
HM534796.1	Bacteria	undetermined	Firmicutes	Bacilli	Lactobacillales	Lactobacillaceae	Lactobacillus	Lactobacillus sp. Afpor8	Afpor8	16S ribosomal RNA	1438	Lactobacillus sp. Afpor8 16S ribosomal RNA gene, partial sequence	1		Isolated from honey bee stomach.
HM534795.1	Bacteria	undetermined	Firmicutes	Bacilli	Lactobacillales	Lactobacillaceae	Lactobacillus	Lactobacillus sp. Afpoto13	Afpoto13	16S ribosomal RNA	1440	Lactobacillus sp. Afpoto13 16S ribosomal RNA gene, partial sequence	1		Isolated from honey bee stomach.
HM534764.1	Bacteria	undetermined	Firmicutes	Bacilli	Lactobacillales	Lactobacillaceae	Lactobacillus	Lactobacillus sp. Akhmbto4	Akhmbto4	16S ribosomal RNA	1451	Lactobacillus sp. Akhmbto4 16S ribosomal RNA gene, partial sequence	1		Isolated from honey bee stomach.
HM534790.1	Bacteria	undetermined	Firmicutes	Bacilli	Lactobacillales	Lactobacillaceae	Lactobacillus	Lactobacillus sp. Akhmr6	Akhmr6	16S ribosomal RNA	1439	Lactobacillus sp. Akhmr6 16S ribosomal RNA gene, partial sequence	2	HM534791.1: Lactobacillus sp. Anuhmto13	Isolated from honey bee stomach.
HM534787.1	Bacteria	undetermined	Firmicutes	Bacilli	Lactobacillales	Lactobacillaceae	Lactobacillus	Lactobacillus sp. Alhm2to11	Alhm2to11	16S ribosomal RNA	1440	Lactobacillus sp. Alhm2to11 16S ribosomal RNA gene, partial sequence	2	HM534788.1: Lactobacillus sp. Adporo6	Isolated from honey bee stomach.
HM534759.1	Bacteria	undetermined	Firmicutes	Bacilli	Lactobacillales	Lactobacillaceae	Lactobacillus	Lactobacillus sp. Alhonto3	Alhonto3	16S ribosomal RNA	1446	Lactobacillus sp. Alhonto3 16S ribosomal RNA gene, partial sequence	1		Isolated from honey bee stomach.
HM534792.1	Bacteria	undetermined	Firmicutes	Bacilli	Lactobacillales	Lactobacillaceae	Lactobacillus	Lactobacillus sp. Anhoto8	Anhoto8	16S ribosomal RNA	1440	Lactobacillus sp. Anhoto8 16S ribosomal RNA gene, partial sequence	1		Isolated from honey bee stomach.
GQ451644.1	Bacteria	undetermined	Firmicutes	Bacilli	Lactobacillales	Lactobacillaceae	Lactobacillus	Lactobacillus sp. Arif Mardan-1	Arif Mardan-1	16S ribosomal RNA	1125	Lactobacillus sp. Arif Mardan-1 16S ribosomal RNA gene, partial sequence	1		Isolated from Apis dorsata honey stomach.
KF543105.1	Bacteria	undetermined	Firmicutes	Bacilli	Lactobacillales	Lactobacillaceae	Lactobacillus	Lactobacillus sp. C4	C4	16S ribosomal RNA	1490	Lactobacillus sp. C4 16S ribosomal RNA gene, partial sequence	10	HM534776.1: Lactobacillus sp. Aabbto16, HM534777.1: Lactobacillus sp. Anhoto7, HM534778.1: Lactobacillus sp. Afhot1, HM534779.1: Lactobacillus sp. Achmto16, HM534780.1: Lactobacillus sp. Akhmto2, HM534781.1: Lactobacillus sp. Anhor4, HM534782.1: Lactobacillus sp. Acpor9, KF598915.1: Lactobacillus sp. 3098O2, KF600155.1: Lactobacillus sp. G3_1_4MO2	Isolated from Apis cerana gut.
GQ451645.1	Bacteria	undetermined	Firmicutes	Bacilli	Lactobacillales	Lactobacillaceae	Lactobacillus	Lactobacillus sp. Dilah Makhdzir-1	Dilah Makhdzir-1	16S ribosomal RNA	1129	Lactobacillus sp. Dilah Makhdzir-1 16S ribosomal RNA gene, partial sequence	1		Isolated from Apis dorsata honey stomach.
GQ451649.1	Bacteria	undetermined	Firmicutes	Bacilli	Lactobacillales	Lactobacillaceae	Lactobacillus	Lactobacillus sp. Faegheh Dilah-1	Faegheh Dilah-1	16S ribosomal RNA	1143	Lactobacillus sp. Faegheh Dilah-1 16S ribosomal RNA gene, partial sequence	1		Isolated from Apis dorsata honey.
GQ451647.1	Bacteria	undetermined	Firmicutes	Bacilli	Lactobacillales	Lactobacillaceae	Lactobacillus	Lactobacillus sp. Faegheh Hadi-1	Faegheh Hadi-1	16S ribosomal RNA	1138	Lactobacillus sp. Faegheh Hadi-1 16S ribosomal RNA gene, partial sequence	1		Isolated from Apis dorsata honey stomach.
KF600153.1	Bacteria	undetermined	Firmicutes	Bacilli	Lactobacillales	Lactobacillaceae	Lactobacillus	Lactobacillus sp. G3_1_2MO2	G3_1_2MO2	16S ribosomal RNA	1296	Lactobacillus sp. G3_1_2MO2 16S ribosomal RNA gene, partial sequence	1		Isolated from hindgut of Apis mellifera.
KF600176.1	Bacteria	undetermined	Firmicutes	Bacilli	Lactobacillales	Lactobacillaceae	Lactobacillus	Lactobacillus sp. G3_4_4MO2	G3_4_4MO2	16S ribosomal RNA	1375	Lactobacillus sp. G3_4_4MO2 16S ribosomal RNA gene, partial sequence	1		Isolated from alimentary tract hindgut of Apis mellifera.
KF600198.1	Bacteria	undetermined	Firmicutes	Bacilli	Lactobacillales	Lactobacillaceae	Lactobacillus	Lactobacillus sp. G5_12_4MO2	G5_12_4MO2	16S ribosomal RNA	1381	Lactobacillus sp. G5_12_4MO2 16S ribosomal RNA gene, partial sequence	4	KF600191.1: Lactobacillus sp. G5_10_4MO2, KF600192.1: Lactobacillus sp. G5_10_5MO2, KF600199.1: Lactobacillus sp. G5_12_5MO2	Isolated from hindgut of Apis mellifera.
KF600281.1	Bacteria	undetermined	Firmicutes	Bacilli	Lactobacillales	Lactobacillaceae	Lactobacillus	Lactobacillus sp. G5_8_1MO2	G5_8_1MO2	16S ribosomal RNA	1282	Lactobacillus sp. G5_8_1MO2 16S ribosomal RNA gene, partial sequence	1		Isolated from hindgut of Apis mellifera.
KF600283.1	Bacteria	undetermined	Firmicutes	Bacilli	Lactobacillales	Lactobacillaceae	Lactobacillus	Lactobacillus sp. G5_8_2MO2	G5_8_2MO2	16S ribosomal RNA	1335	Lactobacillus sp. G5_8_2MO2 16S ribosomal RNA gene, partial sequence	1		Isolated from hindgut of Apis mellifera.
KF599092.1	Bacteria	undetermined	Firmicutes	Bacilli	Lactobacillales	Lactobacillaceae	Lactobacillus	Lactobacillus sp. H2_1_2MCO2	H2_1_2MCO2	16S ribosomal RNA	1059	Lactobacillus sp. H2_1_2MCO2 16S ribosomal RNA gene, partial sequence	1		Isolated from crop of Apis mellifera.
KF599131.1	Bacteria	undetermined	Firmicutes	Bacilli	Lactobacillales	Lactobacillaceae	Lactobacillus	Lactobacillus sp. H7_4_3MCO2	H7_4_3MCO2	16S ribosomal RNA	1059	Lactobacillus sp. H7_4_3MCO2 16S ribosomal RNA gene, partial sequence	1		Isolated from crop of Apis mellifera.
GQ451632.1	Bacteria	undetermined	Firmicutes	Bacilli	Lactobacillales	Lactobacillaceae	Lactobacillus	Lactobacillus sp. Hadi Naser-1	Hadi Naser-1	16S ribosomal RNA	1147	Lactobacillus sp. Hadi Naser-1 16S ribosomal RNA gene, partial sequence	1		Isolated from Apis dorsata honey.
GQ451648.1	Bacteria	undetermined	Firmicutes	Bacilli	Lactobacillales	Lactobacillaceae	Lactobacillus	Lactobacillus sp. Hadi Tajabadi-1	Hadi Tajabadi-1	16S ribosomal RNA	1148	Lactobacillus sp. Hadi Tajabadi-1 16S ribosomal RNA gene, partial sequence	1		Isolated from Apis dorsata honey.
GQ451637.1	Bacteria	undetermined	Firmicutes	Bacilli	Lactobacillales	Lactobacillaceae	Lactobacillus	Lactobacillus sp. Makhdzir Dilah-1	Makhdzir Dilah-1	16S ribosomal RNA	1149	Lactobacillus sp. Makhdzir Dilah-1 16S ribosomal RNA gene, partial sequence	1		Isolated from Apis dorsata honey stomach.
GQ451633.1	Bacteria	undetermined	Firmicutes	Bacilli	Lactobacillales	Lactobacillaceae	Lactobacillus	Lactobacillus sp. Makhdzir Naser-1	Makhdzir Naser-1	16S ribosomal RNA	1198	Lactobacillus sp. Makhdzir Naser-1 16S ribosomal RNA gene, partial sequence	1		Isolated from Apis dorsata honey.
GQ451622.1	Bacteria	undetermined	Firmicutes	Bacilli	Lactobacillales	Lactobacillaceae	Lactobacillus	Lactobacillus sp. Mardan Mustafa-1	Mardan Mustafa-1	16S ribosomal RNA	1126	Lactobacillus sp. Mardan Mustafa-1 16S ribosomal RNA gene, partial sequence	1		Isolated from Apis dorsata honey.
GQ451616.1	Bacteria	undetermined	Firmicutes	Bacilli	Lactobacillales	Lactobacillaceae	Lactobacillus	Lactobacillus sp. Mardan Naser-1	Mardan Naser-1	16S ribosomal RNA	1138	Lactobacillus sp. Mardan Naser-1 16S ribosomal RNA gene, partial sequence	1		Isolated from Apis dorsata honey.
GU233458.1	Bacteria	undetermined	Firmicutes	Bacilli	Lactobacillales	Lactobacillaceae	Lactobacillus	Lactobacillus sp. Mardanium	Mardanium	16S ribosomal RNA	1142	Lactobacillus sp. Mardanium 16S ribosomal RNA gene, partial sequence	1		Isolated from Apis dorsata honey stomach.
HM534771.1	Bacteria	undetermined	Firmicutes	Bacilli	Lactobacillales	Lactobacillaceae	Lactobacillus	Lactobacillus sp. MbBbr1	MbBbr1	16S ribosomal RNA	1438	Lactobacillus sp. MbBbr1 16S ribosomal RNA gene, partial sequence	1		Isolated from Apis dorsata honey stomach.
HM534774.1	Bacteria	undetermined	Firmicutes	Bacilli	Lactobacillales	Lactobacillaceae	Lactobacillus	Lactobacillus sp. MbBipro17	MbBipro17	16S ribosomal RNA	1437	Lactobacillus sp. MbBipro17 16S ribosomal RNA gene, partial sequence	1		Isolated from honey bee stomach.
HM534760.1	Bacteria	undetermined	Firmicutes	Bacilli	Lactobacillales	Lactobacillaceae	Lactobacillus	Lactobacillus sp. MbBipto3	MbBipto3	16S ribosomal RNA	1448	Lactobacillus sp. MbBipto3 16S ribosomal RNA gene, partial sequence	1		Isolated from honey bee stomach.
HM534806.1	Bacteria	undetermined	Firmicutes	Bacilli	Lactobacillales	Lactobacillaceae	Lactobacillus	Lactobacillus sp. MbHmro1	MbHmro1	16S ribosomal RNA	1440	Lactobacillus sp. MbHmro1 16S ribosomal RNA gene, partial sequence	1		Isolated from honey bee stomach.
HM534807.1	Bacteria	undetermined	Firmicutes	Bacilli	Lactobacillales	Lactobacillaceae	Lactobacillus	Lactobacillus sp. MbHmro5	MbHmro5	16S ribosomal RNA	1440	Lactobacillus sp. MbHmro5 16S ribosomal RNA gene, partial sequence	1		Isolated from honey bee stomach.
HM534763.1	Bacteria	undetermined	Firmicutes	Bacilli	Lactobacillales	Lactobacillaceae	Lactobacillus	Lactobacillus sp. Mbhoto3	Mbhoto3	16S ribosomal RNA	1448	Lactobacillus sp. Mbhoto3 16S ribosomal RNA gene, partial sequence	1		Isolated from honey bee stomach.
HM534808.1	Bacteria	undetermined	Firmicutes	Bacilli	Lactobacillales	Lactobacillaceae	Lactobacillus	Lactobacillus sp. Mbhsr5	Mbhsr5	16S ribosomal RNA	1440	Lactobacillus sp. Mbhsr5 16S ribosomal RNA gene, partial sequence	1		Isolated from honey bee stomach.
HM534762.1	Bacteria	undetermined	Firmicutes	Bacilli	Lactobacillales	Lactobacillaceae	Lactobacillus	Lactobacillus sp. Mbohmt7	Mbohmt7	16S ribosomal RNA	1447	Lactobacillus sp. Mbohmt7 16S ribosomal RNA gene, partial sequence	1		Isolated from honey bee stomach.
GQ451634.1	Bacteria	undetermined	Firmicutes	Bacilli	Lactobacillales	Lactobacillaceae	Lactobacillus	Lactobacillus sp. Naser Makhdzir-1	Naser Makhdzir-1	16S ribosomal RNA	1147	Lactobacillus sp. Naser Makhdzir-1 16S ribosomal RNA gene, partial sequence	1		Isolated from Apis dorsata honey stomach.
GQ451625.1	Bacteria	undetermined	Firmicutes	Bacilli	Lactobacillales	Lactobacillaceae	Lactobacillus	Lactobacillus sp. Naser Tajabadi-1	Naser Tajabadi-1	16S ribosomal RNA	1161	Lactobacillus sp. Naser Tajabadi-1 16S ribosomal RNA gene, partial sequence	1		Isolated from Apis dorsata honey.
KF543106.1	Bacteria	undetermined	Firmicutes	Bacilli	Lactobacillales	Lactobacillaceae	Lactobacillus	Lactobacillus sp. RR3	RR3	16S ribosomal RNA	1488	Lactobacillus sp. RR3 16S ribosomal RNA gene, partial sequence	9	KF599154.1: Lactobacillus sp. 2_3_3CO2, KF599172.1: Lactobacillus sp. 6_2_3CO2, KF599177.1: Lactobacillus sp. 6_5_2CO2, KF599180.1: Lactobacillus sp. 6_6_3CO2, KF599181.1: Lactobacillus sp. 6_6_4CO2, KF599185.1: Lactobacillus sp. 6_9_2CO2, KF599196.1: Lactobacillus sp. 7_9CO2, KF600156.1: Lactobacillus sp. G3_2_1MO2	Isolated from Apis cerana gut.
GQ451630.1	Bacteria	undetermined	Firmicutes	Bacilli	Lactobacillales	Lactobacillaceae	Lactobacillus	Lactobacillus sp. Shuhaimi Arash-1	Shuhaimi Arash-1	16S ribosomal RNA	1150	Lactobacillus sp. Shuhaimi Arash-1 16S ribosomal RNA gene, partial sequence	1		Isolated from Apis dorsata honey.
GQ451628.1	Bacteria	undetermined	Firmicutes	Bacilli	Lactobacillales	Lactobacillaceae	Lactobacillus	Lactobacillus sp. Shuhaimi Mardan-1	Shuhaimi Mardan-1	16S ribosomal RNA	1139	Lactobacillus sp. Shuhaimi Mardan-1 16S ribosomal RNA gene, partial sequence	1		Isolated from Apis dorsata honey.
GQ451626.1	Bacteria	undetermined	Firmicutes	Bacilli	Lactobacillales	Lactobacillaceae	Lactobacillus	Lactobacillus sp. Shuhaimi naser-1	Shuhaimi naser-1	16S ribosomal RNA	1147	Lactobacillus sp. Shuhaimi naser-1 16S ribosomal RNA gene, partial sequence	1		Isolated from Apis dorsata honey.
GQ451627.1	Bacteria	undetermined	Firmicutes	Bacilli	Lactobacillales	Lactobacillaceae	Lactobacillus	Lactobacillus sp. Shuhaimi Taj-1	Shuhaimi Taj-1	16S ribosomal RNA	1145	Lactobacillus sp. Shuhaimi Taj-1 16S ribosomal RNA gene, partial sequence	1		Isolated from Apis dorsata honey.
GQ451629.1	Bacteria	undetermined	Firmicutes	Bacilli	Lactobacillales	Lactobacillaceae	Lactobacillus	Lactobacillus sp. Shuhaimi Yazid-1	Shuhaimi Yazid-1	16S ribosomal RNA	1146	Lactobacillus sp. Shuhaimi Yazid-1 16S ribosomal RNA gene, partial sequence	1		Isolated from Apis dorsata honey.
GQ451638.1	Bacteria	undetermined	Firmicutes	Bacilli	Lactobacillales	Lactobacillaceae	Lactobacillus	Lactobacillus sp. Taj Amir-1	Taj Amir-1	16S ribosomal RNA	1157	Lactobacillus sp. Taj Amir-1 16S ribosomal RNA gene, partial sequence	1		Isolated from Apis dorsata honey stomach.
GQ451639.1	Bacteria	undetermined	Firmicutes	Bacilli	Lactobacillales	Lactobacillaceae	Lactobacillus	Lactobacillus sp. Taj Mahdi	Taj Mahdi	16S ribosomal RNA	1126	Lactobacillus sp. Taj Mahdi 16S ribosomal RNA gene, partial sequence	1		Isolated from Apis dorsata honey stomach.
GQ374178.1	Bacteria	undetermined	Firmicutes	Bacilli	Lactobacillales	Lactobacillaceae	Lactobacillus	Lactobacillus sp. Taj Mar-1	Taj Mar-1	16S ribosomal RNA	1097	Lactobacillus sp. Taj Mar-1 16S ribosomal RNA gene, partial sequence	1		Isolated from Apis dorsata honey.
GQ451609.1	Bacteria	undetermined	Firmicutes	Bacilli	Lactobacillales	Lactobacillaceae	Lactobacillus	Lactobacillus sp. Taj Mustafa-1	Taj Mustafa-1	16S ribosomal RNA	1109	Lactobacillus sp. Taj Mustafa-1 16S ribosomal RNA gene, partial sequence	1		Isolated from Apis dorsata honey.
GQ451611.1	Bacteria	undetermined	Firmicutes	Bacilli	Lactobacillales	Lactobacillaceae	Lactobacillus	Lactobacillus sp. Taj Naser-1	Taj Naser-1	16S ribosomal RNA	1137	Lactobacillus sp. Taj Naser-1 16S ribosomal RNA gene, partial sequence	1		Isolated from Apis dorsata honey.
GQ451607.1	Bacteria	undetermined	Firmicutes	Bacilli	Lactobacillales	Lactobacillaceae	Lactobacillus	Lactobacillus sp. Taj Yazid-1	Taj Yazid-1	16S ribosomal RNA	1127	Lactobacillus sp. Taj Yazid-1 16S ribosomal RNA gene, partial sequence	1		Isolated from Apis dorsata honey.
GU233463.1	Bacteria	undetermined	Firmicutes	Bacilli	Lactobacillales	Lactobacillaceae	Lactobacillus	Lactobacillus sp. Taj-KH109	Taj-KH109	16S ribosomal RNA	1081	Lactobacillus sp. Taj-KH109 16S ribosomal RNA gene, partial sequence	1		Isolated from Apis dorsata honey.
GU233462.1	Bacteria	undetermined	Firmicutes	Bacilli	Lactobacillales	Lactobacillaceae	Lactobacillus	Lactobacillus sp. Taj-KH123	Taj-KH123	16S ribosomal RNA	1102	Lactobacillus sp. Taj-KH123 16S ribosomal RNA gene, partial sequence	1		Isolated from Apis dorsata honey.
GU233457.1	Bacteria	undetermined	Firmicutes	Bacilli	Lactobacillales	Lactobacillaceae	Lactobacillus	Lactobacillus sp. Taj-KS164	Taj-KS164	16S ribosomal RNA	1043	Lactobacillus sp. Taj-KS164 16S ribosomal RNA gene, partial sequence	1		Isolated from Apis dorsata honey stomach.
GQ451612.1	Bacteria	undetermined	Firmicutes	Bacilli	Lactobacillales	Lactobacillaceae	Lactobacillus	Lactobacillus sp. Tajabadi-1	Tajabadi-1	16S ribosomal RNA	1136	Lactobacillus sp. Tajabadi-1 16S ribosomal RNA gene, partial sequence	1		Isolated from Apis dorsata honey.
HM534814.1	Bacteria	undetermined	Firmicutes	Bacilli	Lactobacillales	Lactobacillaceae	Lactobacillus	Lactobacillus sp. Thmro15	Thmro15	16S ribosomal RNA	1439	Lactobacillus sp. Thmro15 16S ribosomal RNA gene, partial sequence	1		Isolated from honey bee stomach.
HM534773.1	Bacteria	undetermined	Firmicutes	Bacilli	Lactobacillales	Lactobacillaceae	Lactobacillus	Lactobacillus sp. Thmro2	Thmro2	16S ribosomal RNA	1436	Lactobacillus sp. Thmro2 16S ribosomal RNA gene, partial sequence	1		Isolated from honey bee stomach.
HM534772.1	Bacteria	undetermined	Firmicutes	Bacilli	Lactobacillales	Lactobacillaceae	Lactobacillus	Lactobacillus sp. Thmro6	Thmro6	16S ribosomal RNA	1437	Lactobacillus sp. Thmro6 16S ribosomal RNA gene, partial sequence	1		Isolated from honey bee stomach.
HM534761.1	Bacteria	undetermined	Firmicutes	Bacilli	Lactobacillales	Lactobacillaceae	Lactobacillus	Lactobacillus sp. Thoto2	Thoto2	16S ribosomal RNA	1447	Lactobacillus sp. Thoto2 16S ribosomal RNA gene, partial sequence	1		Isolated from honey bee stomach.
HM534775.1	Bacteria	undetermined	Firmicutes	Bacilli	Lactobacillales	Lactobacillaceae	Lactobacillus	Lactobacillus sp. Tporo2	Tporo2	16S ribosomal RNA	1437	Lactobacillus sp. Tporo2 16S ribosomal RNA gene, partial sequence	1		Isolated from honey bee stomach.
GQ451621.1	Bacteria	undetermined	Firmicutes	Bacilli	Lactobacillales	Lactobacillaceae	Lactobacillus	Lactobacillus sp. Yazid Arash-1	Yazid Arash-1	16S ribosomal RNA	1144	Lactobacillus sp. Yazid Arash-1 16S ribosomal RNA gene, partial sequence	1		Isolated from Apis dorsata honey.
GQ451619.1	Bacteria	undetermined	Firmicutes	Bacilli	Lactobacillales	Lactobacillaceae	Lactobacillus	Lactobacillus sp. Yazid Taj-1	Yazid Taj-1	16S ribosomal RNA	1124	Lactobacillus sp. Yazid Taj-1 16S ribosomal RNA gene, partial sequence	1		Isolated from Apis dorsata honey stomach.
JN969331.1	Bacteria	undetermined	Firmicutes	Bacilli	Lactobacillales	Lactobacillaceae	Lactobacillus	Lactobacillus sp.*	ac2l1-1GB	16S ribosomal RNA	1547	Lactobacillus delbrueckii strain ac2l1-1GB 16S ribosomal RNA gene, partial sequence	1		Isolate from Apis cerana midgut. Renamed due to low identity with the Lactobacillus delbrueckii clade (84%).
GQ451615.1	Bacteria	undetermined	Firmicutes	Bacilli	Lactobacillales	Lactobacillaceae	Lactobacillus	Lactobacillus sp.*	Naser Mardan-1	16S ribosomal RNA	1145	Lactobacillus vermiforme strain Naser Mardan-1 16S ribosomal RNA gene, partial sequence	1		Isolated from Apis dorsata honey stomach. Only 67% ID to sequence of L. vermiforme (M59295.1).
HM534769.1	Bacteria	undetermined	Firmicutes	Bacilli	Lactobacillales	Lactobacillaceae	Lactobacillus	Lactobacillus vaginalis	Akpoto9	16S ribosomal RNA	1447	Lactobacillus vaginalis strain Akpoto9 16S ribosomal RNA gene, partial sequence	1		Isolated from honey bee stomach.
KF599217.1	Bacteria	undetermined	Firmicutes	Bacilli	Lactobacillales	Leuconostocaceae	Fructobacillus	Fructobacillus cf. pseudoficulneus*	H2_7_3MCO2	16S ribosomal RNA	1363	Fructobacillus sp. H2_7_3MCO2 16S ribosomal RNA gene, partial sequence	5	KF600454.1: Fructobacillus pseudoficulneus, KF600468.1: Fructobacillus pseudoficulneus, KF600477.1: Fructobacillus pseudoficulneus, KF600483.1: Fructobacillus pseudoficulneus	Isolated from Apis mellifera crop. 99% ID to RefSeq L. pseudoficulneus (NR_042758.1).
KF600363.1	Bacteria	undetermined	Firmicutes	Bacilli	Lactobacillales	Leuconostocaceae	Fructobacillus	Fructobacillus fructosus	G7_8_2BO2	16S ribosomal RNA	1357	Fructobacillus fructosus strain G7_8_2BO2 16S ribosomal RNA gene, partial sequence	22	KF598870.1: Fructobacillus fructosus, KF599349.1: Fructobacillus fructosus, KF599381.1: Fructobacillus fructosus, KF599391.1: Fructobacillus fructosus, KF599413.1: Fructobacillus fructosus, KF599415.1: Fructobacillus fructosus, KF599436.1: Fructobacillus fructosus, KF600135.1: Fructobacillus fructosus, KF600144.1: Fructobacillus fructosus, KF600260.1: Fructobacillus fructosus, KF600319.1: Fructob…	Isolated from Apis mellifera hindgut.
KF599435.1	Bacteria	undetermined	Firmicutes	Bacilli	Lactobacillales	Leuconostocaceae	Fructobacillus	Fructobacillus fructosus	H19_8_2BCO2	16S ribosomal RNA	1369	Fructobacillus fructosus strain H19_8_2BCO2 16S ribosomal RNA gene, partial sequence	37	KF599198.1: Fructobacillus fructosus, KF599204.1: Fructobacillus fructosus, KF599205.1: Fructobacillus fructosus, KF599208.1: Fructobacillus fructosus, KF599210.1: Fructobacillus fructosus, KF599211.1: Fructobacillus fructosus, KF599216.1: Fructobacillus fructosus, KF599219.1: Fructobacillus fructosus, KF599232.1: Fructobacillus fructosus, KF599233.1: Fructobacillus fructosus, KF599234.1: Fructob…	Isolated from Apis mellifera crop.
KF599414.1	Bacteria	undetermined	Firmicutes	Bacilli	Lactobacillales	Leuconostocaceae	Fructobacillus	Fructobacillus fructosus	H20_7_1MCO2	16S ribosomal RNA	1075	Fructobacillus fructosus strain H20_7_1MCO2 16S ribosomal RNA gene, partial sequence	1		Isolated from Apis mellifera crop.
KF600439.1	Bacteria	undetermined	Firmicutes	Bacilli	Lactobacillales	Leuconostocaceae	Fructobacillus	Fructobacillus sp. B7_2BO2	B7_2BO2	16S ribosomal RNA	1205	Fructobacillus sp. B7_2BO2 16S ribosomal RNA gene, partial sequence	2	KF600438.1: Fructobacillus sp. B7_2BCO2	Isolated from Apis mellifera bee bread.
KF600517.1	Bacteria	undetermined	Firmicutes	Bacilli	Lactobacillales	Leuconostocaceae	Weissella	Weissella sp. 3372O2	3372O2	16S ribosomal RNA	1294	Weissella sp. 3372O2 16S ribosomal RNA gene, partial sequence	1		Isolated from bee bread of Apis mellifera.
GU233465.1	Bacteria	undetermined	Firmicutes	Bacilli	Lactobacillales	Leuconostocaceae	Weissella	Weissella sp. Taj-Apis	Taj-Apis	16S ribosomal RNA	1030	Weissella sp. Taj-Apis 16S ribosomal RNA gene, partial sequence	1		Isolated from Apis dorsata honey.
KM454419.1	Bacteria	undetermined	Firmicutes	Bacilli	Lactobacillales	Streptococcaceae	Lactococcus	Lactococcus garvieae	M2	16S ribosomal RNA	1067	Lactococcus garvieae strain M2 16S ribosomal RNA gene, partial sequence	3	KM454418.1: Lactococcus garvieae, KM454420.1: Lactococcus garvieae	Isolated from honey bee gut.
KC692209.1	Bacteria	undetermined	Firmicutes	Bacilli	Lactobacillales	Streptococcaceae	Lactococcus	Lactococcus lactis	ML244	16S ribosomal RNA	1479	Lactococcus lactis strain ML244 16S ribosomal RNA gene, partial sequence	2	JN969326.1: Lactococcus lactis	Isolated from honey.
KF600147.1	Bacteria	undetermined	Firmicutes	Bacilli	Lactobacillales	Streptococcaceae	Streptococcus	Streptococcus sp. M8_11_2TCO2	M8_11_2TCO2	16S ribosomal RNA	1350	Streptococcus sp. M8_11_2TCO2 16S ribosomal RNA gene, partial sequence	1		Isolated from Apis mellifera midgut.
KM975632.1	Bacteria	undetermined	Firmicutes	Clostridia	Clostridiales	Clostridiaceae	Clostridium	Clostridium septicum	H4	16S ribosomal RNA	1013	Clostridium septicum strain H4 16S ribosomal RNA gene, partial sequence	1		Isolated from honey.
KF710030.1	Bacteria	undetermined	Proteobacteria	Alphaproteobacteria	Caulobacterales	Caulobacteraceae	Brevundimonas	Brevundimonas vesicularis	AMHSOL273	16S ribosomal RNA	1147	Brevundimonas vesicularis strain AMHSOL273 16S ribosomal RNA gene, partial sequence	1		Isolated from Apis mellifera honey stomach.
EU055544.1	Bacteria	undetermined	Proteobacteria	Alphaproteobacteria	Rhizobiales	Bartonellaceae	Bartonella	Bartonella cf. apis*	Not Available	16S ribosomal RNA	1001	Uncultured Bartonella sp. clone R1 16S ribosomal RNA gene, partial sequence	1		Isolated from Apis mellifera mellifera gut. 99% (979/991) ID to B. apis strain BBC0104 (KP987882.1).
KJ638086.1	Bacteria	undetermined	Proteobacteria	Alphaproteobacteria	Rhodospirillales	Acetobacteraceae	Saccharibacter	Acetobacteraceae bacterium*	AMHQH241	16S ribosomal RNA	1102	Saccharibacter floricola strain AMHQH241 16S ribosomal RNA gene, partial sequence	1		Isolated from Apis mellifera honey. Sequence only 95% ID to Saccharibacter floricola (NR_024819.1).
KJ741219.1	Bacteria	undetermined	Proteobacteria	Alphaproteobacteria	Rhodospirillales	Acetobacteraceae	Commensalibacter	Acetobacteraceae bacterium*	MO4	16S ribosomal RNA	1411	Commensalibacter sp. MO4 16S ribosomal RNA gene, partial sequence	1		Isolated from Apis cerana gut. Sequence only 96% ID to Commensalibacter type NR_116307.1..
KF599362.1	Bacteria	undetermined	Proteobacteria	Alphaproteobacteria	Rhodospirillales	Acetobacteraceae	Asaia	Asaia bogorensis	H19_1_1TCO2	16S ribosomal RNA	1270	Asaia bogorensis strain H19_1_1TCO2 16S ribosomal RNA gene, partial sequence	4	KF599379.1: Asaia bogorensis, KF599384.1: Asaia bogorensis, KF599393.1: Asaia bogorensis	Isolated from Apis mellifera crop.
KM014144.1	Bacteria	undetermined	Proteobacteria	Alphaproteobacteria	Rhodospirillales	Acetobacteraceae	Parasaccharibacter	Parasaccharibacter apium	B8	16S ribosomal RNA	1390	Parasaccharibacter apium strain B8 16S ribosomal RNA gene, partial sequence	3	KM014158.1: Parasaccharibacter apium, KM014167.1: Parasaccharibacter apium	Isolated from Apis mellifera larvae.
KJ638102.1	Bacteria	undetermined	Proteobacteria	Alphaproteobacteria	Sphingomonadales	Sphingomonadaceae	Sphingomonas	Sphingomonas panni	AMHSOQ166	16S ribosomal RNA	1064	Sphingomonas panni strain AMHSOQ166 16S ribosomal RNA gene, partial sequence	1		Isolated from Apis mellifera honey stomach.
KF710023.1	Bacteria	undetermined	Proteobacteria	Alphaproteobacteria	Sphingomonadales	Sphingomonadaceae	Sphingomonas	Sphingomonas sp. AMHSBL243	AMHSBL243	16S ribosomal RNA	1242	Sphingomonas sp. AMHSBL243 16S ribosomal RNA gene, partial sequence	1		Isolated from Apis mellifera honey stomach.
KF600133.1	Bacteria	undetermined	Proteobacteria	Betaproteobacteria	Burkholderiales	Burkholderiaceae	Cupriavidus	Cupriavidus sp.*	M3_3_3TCO2	16S ribosomal RNA	1065	Cupriavidus respiraculi strain M3_3_3TCO2 16S ribosomal RNA gene, partial sequence	1		Isolated from Apis mellifera midgut. Species level ID uncertain.
HM008717.1	Bacteria	undetermined	Proteobacteria	Betaproteobacteria	Burkholderiales	Oxalobacteraceae	Massilia	Massilia cf. aurea*	Not Available	16S ribosomal RNA	1498	Uncultured Massilia sp. clone AML_D4 16S ribosomal RNA gene, partial sequence	1		Isolated from Apis mellifera mellifera. Sequence 99% ID to type M. aurea (NR_042502.1).
KF600293.1	Bacteria	undetermined	Proteobacteria	Betaproteobacteria	Neisseriales	Neisseriaceae	Snodgrassella	Snodgrassella alvi	G7_1_2TCO2	16S ribosomal RNA	1335	Snodgrassella alvi strain G7_1_2TCO2 16S ribosomal RNA gene, partial sequence	1		Isolated from Apis mellifera hindgut.
NR_118404.1	Bacteria	undetermined	Proteobacteria	Betaproteobacteria	Neisseriales	Neisseriaceae	Snodgrassella	Snodgrassella alvi	wkB2	16S ribosomal RNA	1548	Snodgrassella alvi strain wkB2 16S ribosomal RNA gene, complete sequence	19	EU055548.1: Snodgrassella alvi, EU055554.1: Snodgrassella alvi, HM008719.1: uncultured Simonsiella sp., JQ746645.1: Snodgrassella alvi, JQ746647.1: Snodgrassella alvi, JQ746650.1: Snodgrassella alvi, JQ746651.1: Snodgrassella alvi, KF599360.1: Snodgrassella alvi, KF600125.1: Snodgrassella alvi, KF600407.1: Snodgrassella alvi, KM454390.1: Snodgrassella alvi, KM454391.1: Snodgrassella alvi, KM45439…	Isolate from Apis mellifera gut.
HM008720.1	Bacteria	undetermined	Proteobacteria	Betaproteobacteria	Neisseriales	Neisseriaceae	Simonsiella	Snodgrassella cf. alvi*	Not Available	16S ribosomal RNA	1501	Uncultured Simonsiella sp. clone AMP_C2 16S ribosomal RNA gene, partial sequence	1		Isolated from Apis mellifera mellifera. 99% (1488/1501) ID to type S. alvi wkB2 (NR_122055.1).
JN969369.1	Bacteria	undetermined	Proteobacteria	Gammaproteobacteria	Enterobacteriales	Enterobacteriaceae	Citrobacter	Citrobacter freundii	ac1w2-1EMB	16S ribosomal RNA	1509	Citrobacter freundii strain ac1w2-1EMB 16S ribosomal RNA gene, partial sequence	1		Isolated from Apis cerana indica midgut. Part of the Citrobacter freundii complex.
JN969341.1	Bacteria	undetermined	Proteobacteria	Gammaproteobacteria	Enterobacteriales	Enterobacteriaceae	Enterobacter	Enterobacter aerogenes	ac2p3-1EMB	16S ribosomal RNA	1528	Enterobacter aerogenes strain ac2p3-1EMB 16S ribosomal RNA gene, partial sequence	1		Isolated from Apis cerana indica midgut. Sequence is 99% ID to E. aerogenes (NR_114737 / NR_102493).
JN969312.1	Bacteria	undetermined	Proteobacteria	Gammaproteobacteria	Enterobacteriales	Enterobacteriaceae	Enterobacter	Enterobacter cf. hormaechei / cloacae*	ac1l1-1	16S ribosomal RNA	1470	Enterobacter hormaechei strain ac1l1-1 16S ribosomal RNA gene, partial sequence	1		Isolated from Apis cerana indica midgut. Species level ID uncertain.
JN969362.1	Bacteria	undetermined	Proteobacteria	Gammaproteobacteria	Enterobacteriales	Enterobacteriaceae	Enterobacter	Enterobacter cloacae	ac3p5-1EMB	16S ribosomal RNA	1548	Enterobacter cloacae strain ac3p5-1EMB 16S ribosomal RNA gene, partial sequence	1		Isolated from Apis cerana indica midgut. Species level ID uncertain.
JN969364.1	Bacteria	undetermined	Proteobacteria	Gammaproteobacteria	Enterobacteriales	Enterobacteriaceae	Enterobacter	Enterobacter cloacae	ac3w2-1EMB	16S ribosomal RNA	1531	Enterobacter cloacae strain ac3w2-1EMB 16S ribosomal RNA gene, partial sequence	1		Isolated from Apis cerana indica midgut. Species level ID uncertain.
JN969365.1	Bacteria	undetermined	Proteobacteria	Gammaproteobacteria	Enterobacteriales	Enterobacteriaceae	Enterobacter	Enterobacter cloacae	ac3w3-1EMB	16S ribosomal RNA	1470	Enterobacter cloacae strain ac3w3-1EMB 16S ribosomal RNA gene, partial sequence	5	KF599052.1: Enterobacter sp. 3067O2, KF599053.1: Enterobacter sp. 3068O2, KF599056.1: Enterobacter sp. 3072O2, KF600136.1: Enterobacter hormaechei	Isolated from Apis cerana indica midgut.
JN969316.1	Bacteria	undetermined	Proteobacteria	Gammaproteobacteria	Enterobacteriales	Enterobacteriaceae	Enterobacter	Enterobacter sp.*	ac1p4-1EMB	16S ribosomal RNA	1533	Enterobacter ludwigii strain ac1p4-1EMB 16S ribosomal RNA gene, partial sequence	1		Isolated from Apis cerana indica midgut. Species level ID uncertain.
JN969314.1	Bacteria	undetermined	Proteobacteria	Gammaproteobacteria	Enterobacteriales	Enterobacteriaceae	Enterobacter	Enterobacter sp.*	ac1p4-1NA	16S ribosomal RNA	1424	Enterobacter cloacae strain ac1p4-1NA 16S ribosomal RNA gene, partial sequence	7	KF599042.1: Enterobacter asburiae, KF599044.1: Enterobacter asburiae, KF600127.1: Enterobacter hormaechei, KF600130.1: Enterobacter hormaechei, KF600138.1: Enterobacter hormaechei, KF600139.1: Enterobacter hormaechei	Isolated from Apis cerana indica midgut. Species level ID uncertain.
KF600110.1	Bacteria	undetermined	Proteobacteria	Gammaproteobacteria	Enterobacteriales	Enterobacteriaceae	Enterobacter	Enterobacter sp.*	M2_11_4TO2	16S ribosomal RNA	1111	Enterobacter hormaechei strain M2_11_4TO2 16S ribosomal RNA gene, partial sequence	1		Isolated from Apis mellifera midgut. Species level ID uncertain. 99% ID to multiple Enterobacter sp.; highest ID to E. xiangfangensis (NR_126208.1).
JN969309.1	Bacteria	undetermined	Proteobacteria	Gammaproteobacteria	Enterobacteriales	Enterobacteriaceae	Lelliottia	Enterobacteriaceae bacterium*	ac1l2-1	16S ribosomal RNA	1544	Enterobacter amnigenus strain ac1l2-1 16S ribosomal RNA gene, partial sequence	1		Isolated from Apis cerana indica midgut. Species level ID uncertain.
JN969315.1	Bacteria	undetermined	Proteobacteria	Gammaproteobacteria	Enterobacteriales	Enterobacteriaceae	Klebsiella	Enterobacteriaceae bacterium*	ac1p4-1TSA	16S ribosomal RNA	1575	Klebsiella pneumoniae strain ac1p4-1TSA 16S ribosomal RNA gene, partial sequence	1		Isolated from Apis cerana indica midgut. Species level ID uncertain.
JN969320.1	Bacteria	undetermined	Proteobacteria	Gammaproteobacteria	Enterobacteriales	Enterobacteriaceae	Klebsiella	Enterobacteriaceae bacterium*	ac1p5-1EMB	16S ribosomal RNA	1505	Klebsiella pneumoniae strain ac1p5-1EMB 16S ribosomal RNA gene, partial sequence	1		Isolated from Apis cerana indica midgut. Species level ID uncertain.
JN969317.1	Bacteria	undetermined	Proteobacteria	Gammaproteobacteria	Enterobacteriales	Enterobacteriaceae	Enterobacter	Enterobacteriaceae bacterium*	ac1p5-1NA	16S ribosomal RNA	1530	Enterobacter cloacae strain ac1p5-1NA 16S ribosomal RNA gene, partial sequence	1		Isolated from Apis cerana indica midgut. Species level ID uncertain.
JN969321.1	Bacteria	undetermined	Proteobacteria	Gammaproteobacteria	Enterobacteriales	Enterobacteriaceae	Enterobacter	Enterobacteriaceae bacterium*	ac1p5-2	16S ribosomal RNA	1564	Enterobacter cloacae strain ac1p5-2 16S ribosomal RNA gene, partial sequence	1		Isolated from Apis cerana indica midgut. Species level ID uncertain.
JN969322.1	Bacteria	undetermined	Proteobacteria	Gammaproteobacteria	Enterobacteriales	Enterobacteriaceae	Klebsiella	Enterobacteriaceae bacterium*	ac1w1-1	16S ribosomal RNA	1545	Klebsiella oxytoca strain ac1w1-1 16S ribosomal RNA gene, partial sequence	1		Isolated from Apis cerana indica midgut. Sequence only 95-96% ID to K. oxytoca.
JN969323.1	Bacteria	undetermined	Proteobacteria	Gammaproteobacteria	Enterobacteriales	Enterobacteriaceae	Enterobacter	Enterobacteriaceae bacterium*	ac1w3-1	16S ribosomal RNA	1544	Enterobacter aerogenes strain ac1w3-1 16S ribosomal RNA gene, partial sequence	1		Isolated from Apis cerana indica midgut. Species level ID uncertain; only 95% ID to type E. aerogenes (NR_114737.1)
JN969324.1	Bacteria	undetermined	Proteobacteria	Gammaproteobacteria	Enterobacteriales	Enterobacteriaceae	Enterobacter	Enterobacteriaceae bacterium*	ac1w4-1	16S ribosomal RNA	1501	Enterobacter aerogenes strain ac1w4-1 16S ribosomal RNA gene, partial sequence	1		Isolated from Apis cerana indica midgut. Species level ID uncertain; 95% ID to type E. aerogenes (NR_114737.1)
JN969325.1	Bacteria	undetermined	Proteobacteria	Gammaproteobacteria	Enterobacteriales	Enterobacteriaceae	Klebsiella	Enterobacteriaceae bacterium*	ac1w5-1	16S ribosomal RNA	1396	Klebsiella oxytoca strain ac1w5-1 16S ribosomal RNA gene, partial sequence	1		Isolated from Apis cerana indica midgut. Species level ID uncertain.
JN969332.1	Bacteria	undetermined	Proteobacteria	Gammaproteobacteria	Enterobacteriales	Enterobacteriaceae	Enterobacter	Enterobacteriaceae bacterium*	ac2l2-1BHI	16S ribosomal RNA	1542	Enterobacter cloacae strain ac2l2-1BHI 16S ribosomal RNA gene, partial sequence	1		Isolated from Apis cerana indica midgut. Species level ID uncertain.
JN969334.1	Bacteria	undetermined	Proteobacteria	Gammaproteobacteria	Enterobacteriales	Enterobacteriaceae	Klebsiella	Enterobacteriaceae bacterium*	ac2l3-1TSA	16S ribosomal RNA	1526	Klebsiella pneumoniae strain ac2l3-1TSA 16S ribosomal RNA gene, partial sequence	1		Isolated from Apis cerana indica midgut. Species level ID uncertain.
JN969335.1	Bacteria	undetermined	Proteobacteria	Gammaproteobacteria	Enterobacteriales	Enterobacteriaceae	Enterobacter	Enterobacteriaceae bacterium*	ac2l4-1TSA	16S ribosomal RNA	1463	Enterobacter cancerogenus strain ac2l4-1TSA 16S ribosomal RNA gene, partial sequence	1		Isolated from Apis cerana indica midgut. Species level ID uncertain; sequence is 96% ID to E. cancerogenus (NR_044977.1).
JN969338.1	Bacteria	undetermined	Proteobacteria	Gammaproteobacteria	Enterobacteriales	Enterobacteriaceae	Enterobacter	Enterobacteriaceae bacterium*	ac2l5-1GB	16S ribosomal RNA	1545	Enterobacter ludwigii strain ac2l5-1GB 16S ribosomal RNA gene, partial sequence	1		Isolated from Apis cerana indica midgut. Species level ID uncertain.
JN969339.1	Bacteria	undetermined	Proteobacteria	Gammaproteobacteria	Enterobacteriales	Enterobacteriaceae	Klebsiella	Enterobacteriaceae bacterium*	ac2p1-1TSA	16S ribosomal RNA	1529	Klebsiella pneumoniae strain ac2p1-1TSA 16S ribosomal RNA gene, partial sequence	1		Isolated from Apis cerana indica midgut. Species level ID uncertain.
JN969343.1	Bacteria	undetermined	Proteobacteria	Gammaproteobacteria	Enterobacteriales	Enterobacteriaceae	Enterobacter	Enterobacteriaceae bacterium*	ac2p4-1TSA	16S ribosomal RNA	1549	Enterobacter cloacae strain ac2p4-1TSA 16S ribosomal RNA gene, partial sequence	1		Isolated from Apis cerana indica midgut. Species level ID uncertain.
JN969348.1	Bacteria	undetermined	Proteobacteria	Gammaproteobacteria	Enterobacteriales	Enterobacteriaceae	Pantoea	Enterobacteriaceae bacterium*	ac2w5-1EMB	16S ribosomal RNA	1538	Pantoea dispersa strain ac2w5-1EMB 16S ribosomal RNA gene, partial sequence	1		Isolated from Apis cerana indica midgut. Species level ID uncertain.
JN969352.1	Bacteria	undetermined	Proteobacteria	Gammaproteobacteria	Enterobacteriales	Enterobacteriaceae	Klebsiella	Enterobacteriaceae bacterium*	ac3l4-1TSA	16S ribosomal RNA	1533	Klebsiella pneumoniae strain ac3l4-1TSA 16S ribosomal RNA gene, partial sequence	1		Isolated from Apis cerana indica midgut. Species level ID uncertain.
JN969354.1	Bacteria	undetermined	Proteobacteria	Gammaproteobacteria	Enterobacteriales	Enterobacteriaceae	Enterobacter	Enterobacteriaceae bacterium*	ac3p1-1NA	16S ribosomal RNA	1538	Enterobacter cloacae strain ac3p1-1NA 16S ribosomal RNA gene, partial sequence	1		Isolated from Apis cerana indica midgut. Species level ID uncertain.
KJ638094.1	Bacteria	undetermined	Proteobacteria	Gammaproteobacteria	Enterobacteriales	Enterobacteriaceae	Enterobacter	Enterobacteriaceae bacterium*	AMHSBQ200	16S ribosomal RNA	1106	Enterobacter sp. AMHSBQ200 16S ribosomal RNA gene, partial sequence	1		Isolated from Apis mellifera honey stomach. Species level ID uncertain.
KJ638096.1	Bacteria	undetermined	Proteobacteria	Gammaproteobacteria	Enterobacteriales	Enterobacteriaceae	Pantoea	Enterobacteriaceae bacterium*	AMHSBQ308	16S ribosomal RNA	1269	Pantoea ananatis strain AMHSBQ308 16S ribosomal RNA gene, partial sequence	1		Isolated from Apis mellifera honey stomach. Species level ID uncertain.
KJ638098.1	Bacteria	undetermined	Proteobacteria	Gammaproteobacteria	Enterobacteriales	Enterobacteriaceae	Erwinia	Erwinia cf. rhapontici*	AMHSBQ313	16S ribosomal RNA	1152	Erwinia piriflorinigrans strain AMHSBQ313 16S ribosomal RNA gene, partial sequence	1		Isolated from Apis mellifera honey stomach. Species level ID uncertain; highest ID to Erwinia rhapontici NR_118858.1.
JN969333.1	Bacteria	undetermined	Proteobacteria	Gammaproteobacteria	Enterobacteriales	Enterobacteriaceae	Escherichia	Escherichia coli	ac2l2-1EMB	16S ribosomal RNA	1531	Escherichia coli strain ac2l2-1EMB 16S ribosomal RNA gene, partial sequence	1		Isolated from Apis cerana indica midgut.
JN969337.1	Bacteria	undetermined	Proteobacteria	Gammaproteobacteria	Enterobacteriales	Enterobacteriaceae	Escherichia	Escherichia coli	ac2l5-1TSA	16S ribosomal RNA	1490	Escherichia coli strain ac2l5-1TSA 16S ribosomal RNA gene, partial sequence	1		Isolated from Apis cerana indica midgut.
JN969351.1	Bacteria	undetermined	Proteobacteria	Gammaproteobacteria	Enterobacteriales	Enterobacteriaceae	Enterobacter	Klebsiella cf. pneumoniae*	ac3l4-1EMB	16S ribosomal RNA	1504	Enterobacter aerogenes strain ac3l4-1EMB 16S ribosomal RNA gene, partial sequence	1		Isolated from Apis cerana indica midgut. Sequence is 99% (1487/1499) ID to K. pneumoniae (NR_117683.1).
JN969340.1	Bacteria	undetermined	Proteobacteria	Gammaproteobacteria	Enterobacteriales	Enterobacteriaceae	Klebsiella	Klebsiella oxytoca	ac2p3-1TSA	16S ribosomal RNA	1517	Klebsiella oxytoca strain ac2p3-1TSA 16S ribosomal RNA gene, partial sequence	1		Isolated from Apis cerana indica midgut.
JN969319.1	Bacteria	undetermined	Proteobacteria	Gammaproteobacteria	Enterobacteriales	Enterobacteriaceae	Klebsiella	Klebsiella pneumoniae	ac1p5-1BHI	16S ribosomal RNA	1522	Klebsiella pneumoniae strain ac1p5-1BHI 16S ribosomal RNA gene, partial sequence	3	JN969328.1: Klebsiella pneumoniae, KJ741210.1: Klebsiella sp. G3	Isolated from Apis cerana indica midgut.
JN969336.1	Bacteria	undetermined	Proteobacteria	Gammaproteobacteria	Enterobacteriales	Enterobacteriaceae	Klebsiella	Klebsiella pneumoniae	ac2l4-1EMB	16S ribosomal RNA	1504	Klebsiella pneumoniae strain ac2l4-1EMB 16S ribosomal RNA gene, partial sequence	1		Isolated from Apis cerana indica midgut.
JN969342.1	Bacteria	undetermined	Proteobacteria	Gammaproteobacteria	Enterobacteriales	Enterobacteriaceae	Klebsiella	Klebsiella pneumoniae	ac2p3-1GB	16S ribosomal RNA	1523	Klebsiella pneumoniae strain ac2p3-1GB 16S ribosomal RNA gene, partial sequence	1		Isolated from Apis cerana indica midgut.
JN969344.1	Bacteria	undetermined	Proteobacteria	Gammaproteobacteria	Enterobacteriales	Enterobacteriaceae	Klebsiella	Klebsiella pneumoniae	ac2p4-1GB	16S ribosomal RNA	1538	Klebsiella pneumoniae strain ac2p4-1GB 16S ribosomal RNA gene, partial sequence	1		Isolated from Apis cerana indica midgut.
JN969356.1	Bacteria	undetermined	Proteobacteria	Gammaproteobacteria	Enterobacteriales	Enterobacteriaceae	Klebsiella	Klebsiella pneumoniae	ac3p1-1BHI	16S ribosomal RNA	1541	Klebsiella pneumoniae strain ac3p1-1BHI 16S ribosomal RNA gene, partial sequence	1		Isolated from Apis cerana indica midgut. Species level ID uncertain.
JN969355.1	Bacteria	undetermined	Proteobacteria	Gammaproteobacteria	Enterobacteriales	Enterobacteriaceae	Klebsiella	Klebsiella pneumoniae	ac3p1-1TSA	16S ribosomal RNA	1561	Klebsiella pneumoniae strain ac3p1-1TSA 16S ribosomal RNA gene, partial sequence	1		Isolated from Apis cerana indica midgut. Species level ID uncertain.
JN969357.1	Bacteria	undetermined	Proteobacteria	Gammaproteobacteria	Enterobacteriales	Enterobacteriaceae	Klebsiella	Klebsiella pneumoniae	ac3p2-1NA	16S ribosomal RNA	1508	Klebsiella pneumoniae strain ac3p2-1NA 16S ribosomal RNA gene, partial sequence	1		Isolated from Apis cerana indica midgut. Species level ID uncertain.
JN969358.1	Bacteria	undetermined	Proteobacteria	Gammaproteobacteria	Enterobacteriales	Enterobacteriaceae	Klebsiella	Klebsiella pneumoniae	ac3p2-1TSA	16S ribosomal RNA	1502	Klebsiella pneumoniae strain ac3p2-1TSA 16S ribosomal RNA gene, partial sequence	1		Isolated from Apis cerana indica midgut. Species level ID uncertain.
JN969359.1	Bacteria	undetermined	Proteobacteria	Gammaproteobacteria	Enterobacteriales	Enterobacteriaceae	Klebsiella	Klebsiella pneumoniae	ac3p3-1TSA	16S ribosomal RNA	1492	Klebsiella pneumoniae strain ac3p3-1TSA 16S ribosomal RNA gene, partial sequence	1		Isolated from Apis cerana indica midgut. Species level ID uncertain.
JN969360.1	Bacteria	undetermined	Proteobacteria	Gammaproteobacteria	Enterobacteriales	Enterobacteriaceae	Klebsiella	Klebsiella pneumoniae	ac3p4-1TSA	16S ribosomal RNA	1539	Klebsiella pneumoniae strain ac3p4-1TSA 16S ribosomal RNA gene, partial sequence	2	JN969313.1: Klebsiella pneumoniae	Isolated from Apis cerana indica midgut.
JN969366.1	Bacteria	undetermined	Proteobacteria	Gammaproteobacteria	Enterobacteriales	Enterobacteriaceae	Klebsiella	Klebsiella pneumoniae	ac3w4-1TSA	16S ribosomal RNA	1544	Klebsiella pneumoniae strain ac3w4-1TSA 16S ribosomal RNA gene, partial sequence	2	JN969367.1: Enterobacter cancerogenus	Isolated from Apis cerana indica midgut. Species level ID uncertain.
KC692177.1	Bacteria	undetermined	Proteobacteria	Gammaproteobacteria	Enterobacteriales	Enterobacteriaceae	Klebsiella	Klebsiella pneumoniae	ML574	16S ribosomal RNA	1478	Klebsiella pneumoniae strain ML574 16S ribosomal RNA gene, partial sequence	1		Isolated from honey.
KC692181.1	Bacteria	undetermined	Proteobacteria	Gammaproteobacteria	Enterobacteriales	Enterobacteriaceae	Klebsiella	Klebsiella pneumoniae	ML587	16S ribosomal RNA	1478	Klebsiella pneumoniae strain ML587 16S ribosomal RNA gene, partial sequence	1		Isolated from honey.
JN969311.1	Bacteria	undetermined	Proteobacteria	Gammaproteobacteria	Enterobacteriales	Enterobacteriaceae	Klebsiella	Klebsiella sp.*	ac1l5-1	16S ribosomal RNA	1526	Klebsiella pneumoniae strain ac1l5-1 16S ribosomal RNA gene, partial sequence	1		Isolated from Apis cerana indica midgut. Species level ID uncertain.
JN969318.1	Bacteria	undetermined	Proteobacteria	Gammaproteobacteria	Enterobacteriales	Enterobacteriaceae	Klebsiella	Klebsiella sp.*	ac1p5-1TSA	16S ribosomal RNA	1475	Klebsiella oxytoca strain ac1p5-1TSA 16S ribosomal RNA gene, partial sequence	1		Isolated from Apis cerana indica midgut. Sequence 97-98% ID to K. oxytoca.
JN969330.1	Bacteria	undetermined	Proteobacteria	Gammaproteobacteria	Enterobacteriales	Enterobacteriaceae	Klebsiella	Klebsiella sp.*	ac2l1-1EMB	16S ribosomal RNA	1524	Klebsiella oxytoca strain ac2l1-1EMB 16S ribosomal RNA gene, partial sequence	1		Isolated from Apis cerana indica midgut. Sequence 98% ID to K. oxytoca.
JN969345.1	Bacteria	undetermined	Proteobacteria	Gammaproteobacteria	Enterobacteriales	Enterobacteriaceae	Klebsiella	Klebsiella sp.*	ac2w1-1TSA	16S ribosomal RNA	1530	Klebsiella oxytoca strain ac2w1-1TSA 16S ribosomal RNA gene, partial sequence	1		Isolated from Apis cerana indica midgut. Species level ID uncertain; only 98% ID to K. oxytoca type sequence NR_118853.1.
JN969346.1	Bacteria	undetermined	Proteobacteria	Gammaproteobacteria	Enterobacteriales	Enterobacteriaceae	Klebsiella	Klebsiella sp.*	ac2w2-1EMB	16S ribosomal RNA	1531	Klebsiella oxytoca strain ac2w2-1EMB 16S ribosomal RNA gene, partial sequence	1		Isolated from Apis cerana indica midgut. Species level ID uncertain; only 98% ID to K. oxytoca type sequence NR_118853.1.
JN969347.1	Bacteria	undetermined	Proteobacteria	Gammaproteobacteria	Enterobacteriales	Enterobacteriaceae	Klebsiella	Klebsiella sp.*	ac2w2-1GB	16S ribosomal RNA	1517	Klebsiella pneumoniae strain ac2w2-1GB 16S ribosomal RNA gene, partial sequence	1		Isolated from Apis cerana indica midgut. Species level ID uncertain; only 98% ID to K. pneumoniae type sequence NR_117683.1.
JN969349.1	Bacteria	undetermined	Proteobacteria	Gammaproteobacteria	Enterobacteriales	Enterobacteriaceae	Klebsiella	Klebsiella sp.*	ac3l1-1TSA	16S ribosomal RNA	1517	Klebsiella pneumoniae strain ac3l1-1TSA 16S ribosomal RNA gene, partial sequence	1		Isolated from Apis cerana indica midgut. Species level ID uncertain; only 98% ID to K. oxytoca type sequence NR_117683.1.
JN969350.1	Bacteria	undetermined	Proteobacteria	Gammaproteobacteria	Enterobacteriales	Enterobacteriaceae	Klebsiella	Klebsiella sp.*	ac3l2-1EMB	16S ribosomal RNA	1461	Klebsiella oxytoca strain ac3l2-1EMB 16S ribosomal RNA gene, partial sequence	2	JN969370.1: Klebsiella oxytoca	Isolated from Apis cerana indica midgut. Species level ID uncertain; only 98% ID to K. oxytoca type sequence NR_041749.1.
JN969353.1	Bacteria	undetermined	Proteobacteria	Gammaproteobacteria	Enterobacteriales	Enterobacteriaceae	Klebsiella	Klebsiella sp.*	ac3l5-1EMB	16S ribosomal RNA	1512	Klebsiella pneumoniae strain ac3l5-1EMB 16S ribosomal RNA gene, partial sequence	1		Isolated from Apis cerana indica midgut. Species level ID uncertain; only 98% ID to K. pneumoniae type sequence NR_117683.1.
JN969361.1	Bacteria	undetermined	Proteobacteria	Gammaproteobacteria	Enterobacteriales	Enterobacteriaceae	Leclercia	Leclercia adecarboxylata	ac3p5-1BHI	16S ribosomal RNA	1583	Leclercia adecarboxylata strain ac3p5-1BHI 16S ribosomal RNA gene, partial sequence	1		Isolated from Apis cerana indica midgut. Species level ID uncertain.
KF600171.1	Bacteria	undetermined	Proteobacteria	Gammaproteobacteria	Enterobacteriales	Enterobacteriaceae	Morganella	Morganella morganii	G3_4_3BO2	16S ribosomal RNA	1363	Morganella morganii strain G3_4_3BO2 16S ribosomal RNA gene, partial sequence	9	KF598968.1: Morganella morganii, KF600164.1: Morganella sp. G3_4_1BO2, KF600166.1: Lactobacillus sp. G3_4_1TO2, KF600167.1: Morganella morganii, KF600170.1: Morganella sp. G3_4_2TO2, KF600174.1: Morganella sp. G3_4_3TO2, KF600175.1: Morganella sp. G3_4_4BO2, KF600177.1: Morganella sp. G3_4_4TO2	Isolated from Apis mellifera hindgut.
JF461092.1	Bacteria	undetermined	Proteobacteria	Gammaproteobacteria	Enterobacteriales	Enterobacteriaceae	Serratia	Serratia marcescens	BUME10	16S ribosomal RNA	1138	Serratia marcescens strain BUME10 16S ribosomal RNA gene, partial sequence	1		Isolated from honey bee gut.
JF461089.1	Bacteria	undetermined	Proteobacteria	Gammaproteobacteria	Enterobacteriales	Enterobacteriaceae	Serratia	Serratia marcescens	BUMP13	16S ribosomal RNA	1401	Serratia marcescens strain BUMP13 16S ribosomal RNA gene, partial sequence	2	KF600216.1: Serratia sp. G5_1_4CCO2	Isolated from honey bee gut.
JF461093.1	Bacteria	undetermined	Proteobacteria	Gammaproteobacteria	Enterobacteriales	Enterobacteriaceae	Serratia	Serratia marcescens	BUMP4	16S ribosomal RNA	1129	Serratia marcescens strain BUMP4 16S ribosomal RNA gene, partial sequence	1		Isolated from honey bee gut.
KF600240.1	Bacteria	undetermined	Proteobacteria	Gammaproteobacteria	Enterobacteriales	Enterobacteriaceae	Serratia	Serratia marcescens	G5_4_1BCO2	16S ribosomal RNA	1319	Serratia marcescens strain G5_4_1BCO2 16S ribosomal RNA gene, partial sequence	1		Isolate from Apis mellifera hindgut.
GQ855220.1	Bacteria	undetermined	Proteobacteria	Gammaproteobacteria	Enterobacteriales	Enterobacteriaceae	Serratia	Serratia marcescens	GEI	16S ribosomal RNA	1414	Serratia marcescens strain GEI 16S ribosomal RNA gene, partial sequence	3	KF600218.1: Serratia marcescens, KF600221.1: Serratia nematodiphila	Isolate from Apis cerana gut.
KF600207.1	Bacteria	undetermined	Proteobacteria	Gammaproteobacteria	Enterobacteriales	Enterobacteriaceae	Serratia	Serratia nematodiphila	G5_1_2BCO2	16S ribosomal RNA	1305	Serratia nematodiphila strain G5_1_2BCO2 16S ribosomal RNA gene, partial sequence	3	KF600219.1: Serratia nematodiphila, KF600298.1: Serratia sp. G7_2_1TCO2	Isolate from Apis mellifera hindgut.
KF600208.1	Bacteria	undetermined	Proteobacteria	Gammaproteobacteria	Enterobacteriales	Enterobacteriaceae	Serratia	Serratia nematodiphila	G5_1_2CCO2	16S ribosomal RNA	1275	Serratia nematodiphila strain G5_1_2CCO2 16S ribosomal RNA gene, partial sequence	1		Isolate from Apis mellifera hindgut.
KF600212.1	Bacteria	undetermined	Proteobacteria	Gammaproteobacteria	Enterobacteriales	Enterobacteriaceae	Serratia	Serratia nematodiphila	G5_1_3CCO2	16S ribosomal RNA	1274	Serratia nematodiphila strain G5_1_3CCO2 16S ribosomal RNA gene, partial sequence	1		Isolate from Apis mellifera hindgut.
KF600214.1	Bacteria	undetermined	Proteobacteria	Gammaproteobacteria	Enterobacteriales	Enterobacteriaceae	Serratia	Serratia nematodiphila	G5_1_3TCO2	16S ribosomal RNA	1273	Serratia nematodiphila strain G5_1_3TCO2 16S ribosomal RNA gene, partial sequence	1		Isolate from Apis mellifera hindgut.
KF600215.1	Bacteria	undetermined	Proteobacteria	Gammaproteobacteria	Enterobacteriales	Enterobacteriaceae	Serratia	Serratia nematodiphila	G5_1_4BCO2	16S ribosomal RNA	1273	Serratia nematodiphila strain G5_1_4BCO2 16S ribosomal RNA gene, partial sequence	2	KF600204.1: Serratia nematodiphila	Isolate from Apis mellifera hindgut.
KF600251.1	Bacteria	undetermined	Proteobacteria	Gammaproteobacteria	Enterobacteriales	Enterobacteriaceae	Serratia	Serratia nematodiphila	G5_4_4CCO2	16S ribosomal RNA	1273	Serratia nematodiphila strain G5_4_4CCO2 16S ribosomal RNA gene, partial sequence	1		Isolate from Apis mellifera hindgut.
KF600253.1	Bacteria	undetermined	Proteobacteria	Gammaproteobacteria	Enterobacteriales	Enterobacteriaceae	Serratia	Serratia nematodiphila	G5_4_5CCO2	16S ribosomal RNA	1278	Serratia nematodiphila strain G5_4_5CCO2 16S ribosomal RNA gene, partial sequence	1		Isolate from Apis mellifera hindgut.
KF600186.1	Bacteria	undetermined	Proteobacteria	Gammaproteobacteria	Enterobacteriales	Enterobacteriaceae	Serratia	Serratia sp. G3_7_2TCO2	G3_7_2TCO2	16S ribosomal RNA	1254	Serratia sp. G3_7_2TCO2 16S ribosomal RNA gene, partial sequence	1		Isolate from Apis mellifera hindgut.
KF600203.1	Bacteria	undetermined	Proteobacteria	Gammaproteobacteria	Enterobacteriales	Enterobacteriaceae	Serratia	Serratia sp. G5_1_1BCO2	G5_1_1BCO2	16S ribosomal RNA	1273	Serratia sp. G5_1_1BCO2 16S ribosomal RNA gene, partial sequence	1		Isolate from Apis mellifera hindgut.
KF600211.1	Bacteria	undetermined	Proteobacteria	Gammaproteobacteria	Enterobacteriales	Enterobacteriaceae	Serratia	Serratia sp. G5_1_3BO2	G5_1_3BO2	16S ribosomal RNA	1273	Serratia sp. G5_1_3BO2 16S ribosomal RNA gene, partial sequence	1		Isolate from Apis mellifera hindgut.
KF600424.1	Bacteria	undetermined	Proteobacteria	Gammaproteobacteria	Oceanospirillales	Halomonadaceae	Zymobacter	Zymobacter palmae	B3_4BO2	16S ribosomal RNA	1283	Zymobacter palmae strain B3_4BO2 16S ribosomal RNA gene, partial sequence	7	KF600406.1: Zymobacter palmae, KF600410.1: Zymobacter palmae, KF600423.1: Zymobacter palmae, KF600449.1: Zymobacter palmae, KF600456.1: Zymobacter palmae, KF600463.1: Zymobacter palmae	Isolate from Apis mellifera bee bread.
NR_118490.1	Bacteria	undetermined	Proteobacteria	Gammaproteobacteria	Orbales	Orbaceae	Frischella	Frischella perrara	PEB0191	16S ribosomal RNA	1534	Frischella perrara strain PEB0191 16S ribosomal RNA gene, partial sequence	5	JX878306.1: Frischella perrara, KM068137.1: Frischella perrara, KM454396.1: Frischella perrara, KM454416.1: Frischella perrara	Isolate from Apis mellifera gut.
KF600252.1	Bacteria	undetermined	Proteobacteria	Gammaproteobacteria	Orbales	Orbaceae	Gilliamella	Gilliamella apicola	G5_4_4TCO2	16S ribosomal RNA	1342	Gilliamella apicola strain G5_4_4TCO2 16S ribosomal RNA gene, partial sequence	6	KF600112.1: Gilliamella apicola, KF600140.1: Gilliamella apicola, KF600242.1: Gilliamella apicola, KM454399.1: Gilliamella apicola, KM454409.1: Gilliamella apicola	Isolate from Apis mellifera hindgut.
KF600358.1	Bacteria	undetermined	Proteobacteria	Gammaproteobacteria	Orbales	Orbaceae	Gilliamella	Gilliamella apicola	G7_7_4TO2	16S ribosomal RNA	1368	Gilliamella apicola strain G7_7_4TO2 16S ribosomal RNA gene, partial sequence	1		Isolate from Apis mellifera hindgut.
KF600122.1	Bacteria	undetermined	Proteobacteria	Gammaproteobacteria	Orbales	Orbaceae	Gilliamella	Gilliamella apicola	M2_9_1TCO2	16S ribosomal RNA	1117	Gilliamella apicola strain M2_9_1TCO2 16S ribosomal RNA gene, partial sequence	1		Isolate from Apis mellifera migut.
HM108449.1	Bacteria	undetermined	Proteobacteria	Gammaproteobacteria	Orbales	Orbaceae	Gilliamella	Gilliamella apicola	Not Available	16S ribosomal RNA	1495	Candidatus Gilliamella apicola clone SHAJ012 16S ribosomal RNA gene, partial sequence	1		Isolate form Apis dorsata abdomen.
NR_118433.1	Bacteria	undetermined	Proteobacteria	Gammaproteobacteria	Orbales	Orbaceae	Gilliamella	Gilliamella apicola	wkB1	16S ribosomal RNA	1538	Gilliamella apicola strain wkB1 16S ribosomal RNA gene, complete sequence	16	JQ936674.2: Gilliamella apicola, KF600141.1: Gilliamella apicola, KF600145.1: Gilliamella apicola, KF600148.1: Gilliamella apicola, KF600224.1: Gilliamella apicola, KF600246.1: Gilliamella apicola, KF600250.1: Gilliamella apicola, KF600302.1: Gilliamella apicola, KF600321.1: Gilliamella apicola, KM068136.1: Gilliamella apicola, KM454393.1: Gilliamella apicola, KM454404.1: Gilliamella apicola, KM4…	Isolate from Apis mellifera gut.
KJ741209.1	Bacteria	undetermined	Proteobacteria	Gammaproteobacteria	Orbales	Orbaceae	Gilliamella	Gilliamella sp. B13	B13	16S ribosomal RNA	1460	Gilliamella sp. B13 16S ribosomal RNA gene, partial sequence	1		Isolated from Apis cerana gut.
JX402203.1	Bacteria	undetermined	Proteobacteria	Gammaproteobacteria	Pseudomonadales	Moraxellaceae	Acinetobacter	Acinetobacter apis	HYN18	16S ribosomal RNA	1497	Acinetobacter apis strain HYN18 16S ribosomal RNA gene, partial sequence	1		Isolated from Apis mellifera gut.
DQ339672.1	Bacteria	undetermined	Proteobacteria	Gammaproteobacteria	Pseudomonadales	Moraxellaceae	Acinetobacter	Acinetobacter calcoaceticus	BRL02-42A	16S ribosomal RNA	891	Acinetobacter calcoaceticus isolate BRL02-42A 16S ribosomal RNA gene, partial sequence	3	DQ339681.1: Acinetobacter sp. BRL02-56, DQ339683.1: Acinetobacter sp. BRL02-60	Isolated from Apis mellifera.
HM008722.1	Bacteria	undetermined	Proteobacteria	Gammaproteobacteria	Pseudomonadales	Moraxellaceae	Acinetobacter	Acinetobacter cf. baumannii*	Not Available	16S ribosomal RNA	1498	Uncultured Acinetobacter sp. clone AMW_A2 16S ribosomal RNA gene, partial sequence	1		Isolated from Apis mellifera mellifera.
EF565936.1	Bacteria	undetermined	Proteobacteria	Gammaproteobacteria	Pseudomonadales	Moraxellaceae	Acinetobacter	Acinetobacter cf. nectaris*	NF4	16S ribosomal RNA	1421	Acinetobacter sp. NF4 16S ribosomal RNA gene, partial sequence	5	KF600441.1: Acinetobacter sp. B7_2TCO2, KF600445.1: Streptomyces sp. B7_3TCO2, KF600455.1: Acinetobacter sp. B8_2BO2, KF600469.1: Lactobacillus kunkeei	Isolated from Apis mellifera colony. 99% (1406/1417) ID to A. nectaris type sequence NR_118408.1.
KJ638101.1	Bacteria	undetermined	Proteobacteria	Gammaproteobacteria	Pseudomonadales	Moraxellaceae	Moraxella	Moraxellaceae bacterium*	AMHSOQ139	16S ribosomal RNA	1145	Moraxella osloensis strain AMHSOQ139 16S ribosomal RNA gene, partial sequence	1		Isolated from Apis mellifera honey stomach. Species level ID uncertain; highest to Enhydrobacter aerosaccus type NR_029005.1.
KM975635.1	Bacteria	undetermined	Proteobacteria	Gammaproteobacteria	Pseudomonadales	Pseudomonadaceae	Pseudomonas	Pseudomonas aeruginosa	H7	16S ribosomal RNA	1104	Pseudomonas aeruginosa strain H7 16S ribosomal RNA gene, partial sequence	1		Isolated from honey.
KJ638090.1	Bacteria	undetermined	Proteobacteria	Gammaproteobacteria	Pseudomonadales	Pseudomonadaceae	Pseudomonas	Pseudomonas cf. oryzihabitans / psychrotolerans*	AMHSBQ136	16S ribosomal RNA	1118	Pseudomonas oryzihabitans strain AMHSBQ136 16S ribosomal RNA gene, partial sequence	1		Isolated from Apis mellifera honey stomach. Equal ID to both P. oryzihabitans (NR_114041.1) and P. psychrotolerans (NR_042191.1).
KJ638095.1	Bacteria	undetermined	Proteobacteria	Gammaproteobacteria	Pseudomonadales	Pseudomonadaceae	Pseudomonas	Pseudomonas orientalis	AMHSBQ298	16S ribosomal RNA	1298	Pseudomonas orientalis strain AMHSBQ298 16S ribosomal RNA gene, partial sequence	1		Isolated from Apis mellifera honey stomach.
EF565945.1	Bacteria	undetermined	Proteobacteria	Gammaproteobacteria	Pseudomonadales	Pseudomonadaceae	Pseudomonas	Pseudomonas sp. 1043	1043	16S ribosomal RNA	1474	Pseudomonas sp. 1043 16S ribosomal RNA gene, partial sequence	1		Isolated from Apis mellifera colony.
EF565941.1	Bacteria	undetermined	Proteobacteria	Gammaproteobacteria	Pseudomonadales	Pseudomonadaceae	Pseudomonas	Pseudomonas sp. 323	323	16S ribosomal RNA	1427	Pseudomonas sp. 323 16S ribosomal RNA gene, partial sequence	1		Isolated from Apis mellifera colony.
EF565940.1	Bacteria	undetermined	Proteobacteria	Gammaproteobacteria	Pseudomonadales	Pseudomonadaceae	Pseudomonas	Pseudomonas sp. 477	477	16S ribosomal RNA	1430	Pseudomonas sp. 477 16S ribosomal RNA gene, partial sequence	1		Isolated from Apis mellifera colony.
EF565942.1	Bacteria	undetermined	Proteobacteria	Gammaproteobacteria	Pseudomonadales	Pseudomonadaceae	Pseudomonas	Pseudomonas sp. 607	607	16S ribosomal RNA	1457	Pseudomonas sp. 607 16S ribosomal RNA gene, partial sequence	1		Isolated from Apis mellifera colony.
KF710025.1	Bacteria	undetermined	Proteobacteria	Gammaproteobacteria	Pseudomonadales	Pseudomonadaceae	Pseudomonas	Pseudomonas sp. AMHSBL263	AMHSBL263	16S ribosomal RNA	1234	Pseudomonas sp. AMHSBL263 16S ribosomal RNA gene, partial sequence	1		Isolated from Apis mellifera honey stomach.
EF565939.1	Bacteria	undetermined	Proteobacteria	Gammaproteobacteria	Pseudomonadales	Pseudomonadaceae	Pseudomonas	Pseudomonas sp. NF1a	NF1a	16S ribosomal RNA	1434	Pseudomonas sp. NF1a 16S ribosomal RNA gene, partial sequence	1		Isolated from Apis mellifera colony.
EF565943.1	Bacteria	undetermined	Proteobacteria	Gammaproteobacteria	Pseudomonadales	Pseudomonadaceae	Pseudomonas	Pseudomonas sp. NF20	NF20	16S ribosomal RNA	1418	Pseudomonas sp. NF20 16S ribosomal RNA gene, partial sequence	1		Isolated from Apis mellifera colony.
EF565944.1	Bacteria	undetermined	Proteobacteria	Gammaproteobacteria	Pseudomonadales	Pseudomonadaceae	Pseudomonas	Pseudomonas sp. NF30	NF30	16S ribosomal RNA	1416	Pseudomonas sp. NF30 16S ribosomal RNA gene, partial sequence	1		Isolated from Apis mellifera colony.
KF710027.1	Bacteria	undetermined	Proteobacteria	Gammaproteobacteria	Pseudomonadales	Pseudomonadaceae	Pseudomonas	Pseudomonas sp.*	AMHSOL259	16S ribosomal RNA	1213	Pseudomonas gessardii strain AMHSOL259 16S ribosomal RNA gene, partial sequence	1		Isolated from Apis mellifera honey stomach. Species level ID uncertain.
DQ339646.1	Bacteria	undetermined	Proteobacteria	Gammaproteobacteria	Xanthomonadales	Xanthomonadaceae	Stenotrophomonas	Stenotrophomonas maltophilia	BRL02-11	16S ribosomal RNA	649	Stenotrophomonas maltophilia isolate BRL02-11 16S ribosomal RNA gene, partial sequence	1		Isolated from Apis mellifera.
DQ339651.1	Bacteria	undetermined	Proteobacteria	Gammaproteobacteria	Xanthomonadales	Xanthomonadaceae	Stenotrophomonas	Stenotrophomonas maltophilia	BRL02-19	16S ribosomal RNA	892	Stenotrophomonas maltophilia isolate BRL02-19 16S ribosomal RNA gene, partial sequence	2	DQ339668.1: Stenotrophomonas maltophilia	Isolated from Apis mellifera.
DQ339652.1	Bacteria	undetermined	Proteobacteria	Gammaproteobacteria	Xanthomonadales	Xanthomonadaceae	Stenotrophomonas	Stenotrophomonas maltophilia	BRL02-20	16S ribosomal RNA	887	Stenotrophomonas maltophilia isolate BRL02-20 16S ribosomal RNA gene, partial sequence	1		Isolated from Apis mellifera.
DQ339640.1	Bacteria	undetermined	Proteobacteria	Gammaproteobacteria	Xanthomonadales	Xanthomonadaceae	Stenotrophomonas	Stenotrophomonas maltophilia	BRL02-5	16S ribosomal RNA	661	Stenotrophomonas maltophilia isolate BRL02-5 16S ribosomal RNA gene, partial sequence	1		Isolated from Apis mellifera.
DQ339642.1	Bacteria	undetermined	Proteobacteria	Gammaproteobacteria	Xanthomonadales	Xanthomonadaceae	Stenotrophomonas	Stenotrophomonas maltophilia	BRL02-6B	16S ribosomal RNA	922	Stenotrophomonas maltophilia isolate BRL02-6B 16S ribosomal RNA gene, partial sequence	2	DQ339639.1: Stenotrophomonas maltophilia	Isolated from Apis mellifera.
DQ339643.1	Bacteria	undetermined	Proteobacteria	Gammaproteobacteria	Xanthomonadales	Xanthomonadaceae	Stenotrophomonas	Stenotrophomonas maltophilia	BRL02-7	16S ribosomal RNA	865	Stenotrophomonas maltophilia isolate BRL02-7 16S ribosomal RNA gene, partial sequence	1		Isolated from Apis mellifera.
DQ339644.1	Bacteria	undetermined	Proteobacteria	Gammaproteobacteria	Xanthomonadales	Xanthomonadaceae	Stenotrophomonas	Stenotrophomonas maltophilia	BRL02-8	16S ribosomal RNA	706	Stenotrophomonas maltophilia isolate BRL02-8 16S ribosomal RNA gene, partial sequence	1		Isolated from Apis mellifera.
DQ339645.1	Bacteria	undetermined	Proteobacteria	Gammaproteobacteria	Xanthomonadales	Xanthomonadaceae	Stenotrophomonas	Stenotrophomonas maltophilia	BRL02-9	16S ribosomal RNA	830	Stenotrophomonas maltophilia isolate BRL02-9 16S ribosomal RNA gene, partial sequence	1		Isolated from Apis mellifera.
EF565938.1	Bacteria	undetermined	Proteobacteria	Gammaproteobacteria	Xanthomonadales	Xanthomonadaceae	Stenotrophomonas	Stenotrophomonas sp. 125	125	16S ribosomal RNA	1430	Stenotrophomonas sp. 125 16S ribosomal RNA gene, partial sequence	1		Isolated from Apis mellifera colony.
NR_121708.1	Bacteria	undetermined	Tenericutes	Mollicutes	Entomoplasmatales	Spiroplasmataceae	Spiroplasma	Spiroplasma apis	B31	16S ribosomal RNA	1507	Spiroplasma apis strain B31 16S ribosomal RNA gene, complete sequence	7	KT029538.1: uncultured bacterium, KT029544.1: uncultured bacterium, KT029549.1: uncultured bacterium, KT029550.1: uncultured bacterium, KT029551.1: uncultured bacterium, NR_104858.1: Spiroplasma apis	Isolated from Apis mellifera.
HM037702.1	Bacteria	undetermined	Tenericutes	Mollicutes	Entomoplasmatales	Spiroplasmataceae	Spiroplasma	Spiroplasma cf. melliferum*	MF0903	16S ribosomal RNA	1423	Spiroplasma sp. MF0903 16S ribosomal RNA gene, partial sequence	1		99% ID to type Spiroplasma melliferum IPMB4A and BC-3. Isolated from Apis mellifera.
HM037701.1	Bacteria	undetermined	Tenericutes	Mollicutes	Entomoplasmatales	Spiroplasmataceae	Spiroplasma	Spiroplasma cf. melliferum*	MF0904	16S ribosomal RNA	1373	Spiroplasma sp. MF0904 16S ribosomal RNA gene, partial sequence	1		99% ID to type Spiroplasma melliferum IPMB4A and BC-3. Isolated from Apis mellifera.
NR_025756.1	Bacteria	undetermined	Tenericutes	Mollicutes	Entomoplasmatales	Spiroplasmataceae	Spiroplasma	Spiroplasma melliferum	BC-3; ATCC 33219	16S ribosomal RNA	1515	Spiroplasma melliferum strain BC-3 16S ribosomal RNA gene, complete sequence	3	JQ347516.1: Spiroplasma melliferum, KF667482.1: Spiroplasma melliferum	Isolated from Apis mellifera hive.
KF706369.1	Bacteria	undetermined	Tenericutes	Mollicutes	Entomoplasmatales	Spiroplasmataceae	Spiroplasma	Spiroplasma melliferum	Not Available	16S ribosomal RNA	886	Spiroplasma melliferum clone 0 16S ribosomal RNA gene, partial sequence	4	KF706370.1: Spiroplasma melliferum, KF706371.1: Spiroplasma melliferum, KF706372.1: Spiroplasma melliferum	99% ID (881/885) to S. melliferum BC-3 type sequence NR_025756.1.
HM037700.1	Bacteria	undetermined	Tenericutes	Mollicutes	Entomoplasmatales	Spiroplasmataceae	Spiroplasma	Spiroplasma sp. MF0905	MF0905	16S ribosomal RNA	1430	Spiroplasma sp. MF0905 16S ribosomal RNA gene, partial sequence	1		Spiroplasma sp. from Apis mellifera.

## Sheet: Bacterial genomes
Species (bacteria)	Type	Genome	Date downloaded
Bifidobacterium asteroides	Representative	Bifidobacterium asteroides PRL2011	April 16, 2020
Bifidobacterium cf. coryneforme*	Representative	Bifidobacterium coryneforme
Bifidobacterium indicum	Representative	Bifidobacterium indicum LMG 11587 = DSM 20214
Bifidobacterium indicum	as above
Bifidobacterium sp. AcjBF1	strain	Bifidobacterium sp. BRDM6
Bifidobacterium sp. AcjBF10	as above
Bifidobacterium sp. AcjBF3	as above
Bifidobacterium sp. AcjBF4	as above
Bifidobacterium sp. AcjBF9	as above
Bifidobacterium sp. Afpor11	as above
Bifidobacterium sp. Alhonro1	as above
Bifidobacterium sp. Amsbbr10	as above
Bifidobacterium sp. B5	as above
Bifidobacterium sp. G5_2_2BCO2	as above
Bifidobacterium sp. G7_4_4BCO2	as above
Bifidobacterium sp. Tbbto10	as above
uncultured Bifidobacterium sp.	as above
Corynebacterium sp. 3477CO2	strain	Corynebacterium sp. 2183
uncultured Corynebacterium sp.	as above
Williamsia sp. B3_4TCO2	genus level only	Williamsia sp. 1135
Modestobacter sp. 3368O2	genus level only	Modestobacter sp. CPCC 205251
Georgenia ferrireducens	genus level only	Georgenia sp. Z443
Janibacter sanguinis	genus level only	Janibacter sp. UBA7490
Microbacterium arborescens	Representative	Microbacterium arborescens
Microbacterium barkeri	Representative	Microbacterium barkeri 2011-R4
Microbacterium esteraromaticum	Representative	Microbacterium esteraromaticum
Arthrobacter sp. Am 05	strain	Arthrobacter sp. 24S4-2
Rothia sp.	strain	Rothia sp. HMSC064F07
Kocuria sp. / Rothia sp.*	strain	Kocuria sp. KD4
Micrococcus sp. B8_6LO2	strain	Micrococcus sp. KBS0714
Nesterenkonia sp. AMHSOQ209	strain	Nesterenkonia sp. NBAIMH1
uncultured Rothia sp.	as above
Propionibacterium sp. B4	strain	Propionibacterium sp. JV5
Goodfellowiella coeruleoviolacea	strain	Goodfellowiella coeruleoviolacea ASM71582v1
Streptomyces atrovirens	missing
Streptomyces diastaticus	Representative	Streptomyces diastaticus subsp. ardesiacus
Streptomyces fumanus	missing
Streptomyces globosus	Representative	Streptomyces globosus
Streptomyces iakyrus	Representative	Streptomyces iakyrus
Streptomyces lienomycini	missing
Streptomyces macrosporeus	missing
Streptomyces regensis	missing	flagged as contaminated
Streptomyces sp. 3286O2	strain	Streptomyces sp. S1A1-8
Streptomyces sp. 3349O2	as above
Streptomyces sp. 3366O2	as above
Streptomyces sp. 3371O2	as above
Streptomyces sp. 3373O2	as above
Streptomyces sp. 3377O2	as above
Streptomyces sp. 3380O2	as above
Streptomyces sp. 3385O2	as above
Streptomyces sp. 3387O2	as above
Streptomyces sp. 3404O2	as above
Streptomyces sp. 3407O2	as above
Streptomyces sp. 3420CO2	as above
Streptomyces sp. 3448CO2	as above
Streptomyces sp. 3449CO2	as above
Streptomyces sp. 3462CO2	as above
Streptomyces sp. 3475CO2	as above
Streptomyces sp. Am 03	as above
Streptomyces sp. Am 20	as above
Actinomadura apis	missing (genus only level)	Actinomadura sp. WMMB499
Actinomadura rifamycini	representative	Actinomadura rifamycini DSM 43936
Chryseobacterium sp. 549	genus level only	Chryseobacterium sp. 3008163
Myroides odoratimimus	representative	Myroides odoratimimus
Deinococcus sp. AMHQH187	genus level only	Deinococcus sp. AJ005
Bacillus amyloliquefaciens	representative	Bacillus amyloliquefaciens DSM 7 = ATCC 23350
Bacillus amyloliquefaciens	as above
Bacillus amyloliquefaciens	as above
Bacillus amyloliquefaciens	as above
Bacillus amyloliquefaciens	as above
Bacillus amyloliquefaciens	as above
Bacillus amyloliquefaciens	as above
Bacillus amyloliquefaciens	as above
Bacillus amyloliquefaciens	as above
Bacillus amyloliquefaciens	as above
Bacillus aryabhattai	representative	Bacillus aryabhattai
Bacillus bataviensis	representative	Bacillus bataviensis LMG 21833
Bacillus cereus	representative	Bacillus cereus ATCC 14579
Bacillus cereus	as above
Bacillus cereus	as above
Bacillus cereus	as above
Bacillus cereus	as above
Bacillus cereus	as above
Bacillus cereus	as above
Bacillus cereus	as above
Bacillus cereus	as above
Bacillus cereus	as above
Bacillus cereus	as above
Bacillus cereus	as above
Bacillus cereus	as above
Bacillus cereus	as above
Bacillus cereus	as above
Bacillus cereus	as above
Bacillus cereus	as above
Bacillus cereus	as above
Bacillus cereus	as above
Bacillus cereus	as above
Bacillus cereus	as above
Bacillus cf. cereus / thuringiensis*	excluded
Bacillus cf. subtilis / amyloliquefaciens*	excluded
Bacillus circulans	Representative	Bacillus circulans NBRC 13626
Bacillus flexus	Representative	Bacillus flexus
Bacillus flexus	as above
Bacillus foraminis	representative	Bacillus foraminis
Bacillus licheniformis	representative	Bacillus licheniformis DSM 13 = ATCC 14580
Bacillus licheniformis	as above
Bacillus licheniformis	as above
Bacillus licheniformis	as above
Bacillus megaterium	representative	Bacillus megaterium MSP20.1
Bacillus megaterium	as above
Bacillus megaterium	as above
Bacillus megaterium	as above
Bacillus methylotrophicus	representative	Bacillus velezensis
Bacillus niabensis	missing
Bacillus niacini	representative	Bacillus niacini NBRC 15566
Bacillus pumilus	representative	Bacillus pumilus
Bacillus pumilus	as above
Bacillus pumilus	as above
Bacillus pumilus	as above
Bacillus pumilus	as above
Bacillus pumilus	as above
Bacillus pumilus	as above
Bacillus pumilus	as above
Bacillus pumilus	as above
Bacillus simplex	representative	Bacillus simplex
Bacillus sp. 3459CO2	representative	Bacillus sp. AP8
Bacillus sp. 3480CO2	as above
Bacillus sp. Am 08	as above
Bacillus sp. Am 12	as above
Bacillus sp. Am 13	as above
Bacillus sp. B3_2_1TCO2	as above
Bacillus sp. B3_2TO2	as above
Bacillus sp. BO4	as above
Bacillus sp. BO5	as above
Bacillus sp. BO7	as above
Bacillus sp. hb10	as above
Bacillus sp. hb104(2014)	as above
Bacillus sp. hb105	as above
Bacillus sp. hb111	as above
Bacillus sp. hb113	as above
Bacillus sp. hb116	as above
Bacillus sp. hb118	as above
Bacillus sp. hb12	as above
Bacillus sp. hb13	as above
Bacillus sp. hb14	as above
Bacillus sp. hb16	as above
Bacillus sp. hb17	as above
Bacillus sp. hb19	as above
Bacillus sp. hb21	as above
Bacillus sp. hb22	as above
Bacillus sp. hb25	as above
Bacillus sp. hb26	as above
Bacillus sp. hb27	as above
Bacillus sp. hb28	as above
Bacillus sp. hb29	as above
Bacillus sp. hb31	as above
Bacillus sp. hb35	as above
Bacillus sp. hb36	as above
Bacillus sp. hb37	as above
Bacillus sp. hb39(2014)	as above
Bacillus sp. hb40	as above
Bacillus sp. hb41	as above
Bacillus sp. hb42	as above
Bacillus sp. hb43	as above
Bacillus sp. hb45	as above
Bacillus sp. hb46	as above
Bacillus sp. hb48	as above
Bacillus sp. hb51	as above
Bacillus sp. hb52	as above
Bacillus sp. hb53	as above
Bacillus sp. hb54	as above
Bacillus sp. hb58	as above
Bacillus sp. hb61	as above
Bacillus sp. hb62	as above
Bacillus sp. hb63	as above
Bacillus sp. hb65	as above
Bacillus sp. hb66	as above
Bacillus sp. hb67	as above
Bacillus sp. hb68	as above
Bacillus sp. hb69	as above
Bacillus sp. hb71	as above
Bacillus sp. hb78	as above
Bacillus sp. hb81	as above
Bacillus sp. hb83	as above
Bacillus sp. hb86	as above
Bacillus sp. hb88	as above
Bacillus sp. hb89	as above
Bacillus sp. hb9	as above
Bacillus sp. hb90	as above
Bacillus sp. hb93	as above
Bacillus sp. hb94	as above
Bacillus sp. ML582	as above
Bacillus sp. U-5	as above
Bacillus sporothermodurans	representative	Bacillus sporothermodurans
Bacillus subtilis	representative	Bacillus subtilis subsp. subtilis str. 168
Bacillus subtilis	as above
Bacillus subtilis	as above
Bacillus thuringiensis	representative	[Bacillus thuringiensis] serovar konkukian str. 97-27
Bacillus thuringiensis	as above
Lysinibacillus fusiformis	representative	Lysinibacillus fusiformis
Lysinibacillus fusiformis	as above
Lysinibacillus fusiformis	as above
Lysinibacillus fusiformis	as above
Lysinibacillus xylanilyticus	representative	Lysinibacillus xylanilyticus
Oceanobacillus oncorhynchi	representative	Oceanobacillus oncorhynchi
uncultured Bacillus sp.	skipped
Aneurinibacillus aneurinilyticus	representative	Aneurinibacillus aneurinilyticus ATCC 12856
Brevibacillus borstelensis	representative	Brevibacillus borstelensis AK1
Brevibacillus brevis	representative	Brevibacillus brevis NBRC 100599
Brevibacillus centrosporus	representative	Brevibacillus centrosporus
Brevibacillus centrosporus	as above
Brevibacillus formosus	representative	Brevibacillus formosus
Brevibacillus formosus	as above
Brevibacillus formosus	as above
Brevibacillus laterosporus	representative	Brevibacillus laterosporus LMG 15441
Brevibacillus laterosporus	as above
Brevibacillus laterosporus	as above
Paenibacillus alvei	representative	Paenibacillus alvei DSM 29
Paenibacillus alvei	as above
Paenibacillus illinoisensis	representative	Paenibacillus illinoisensis NBRC 15959
Paenibacillus larvae	representative	Paenibacillus larvae subsp. larvae
Paenibacillus polymyxa	representative	Paenibacillus polymyxa SC2
Paenibacillus polymyxa	as above
Paenibacillus sp. 3396O2	genus level only	Paenibacillus sp. 12200R-189
Paenibacillus sp. AMHSOQ168	as above
Paenibacillus sp. BO3	as above
Staphylococcus arlettae	representative	Staphylococcus arlettae CVD059
Staphylococcus epidermidis	representative	Staphylococcus epidermidis ATCC 12228
Staphylococcus epidermidis	as above
Staphylococcus epidermidis	as above
Staphylococcus sp. 3454CO2	genus level only	Staphylococcus sp. MI 10-1553
Staphylococcus sp. Am 14	as above
Staphylococcus sp. B3_1SCO2	as above
Staphylococcus sp. R14	as above
uncultured Staphylococcus sp.	skipped
Exiguobacterium acetylicum	representative	Exiguobacterium acetylicum
Aerococcus viridans	representative	Aerococcus viridans
Enterococcus faecalis	representative	Enterococcus faecalis V583
Enterococcus faecalis	as above
Enterococcus faecium	representative	Enterococcus faecium DO
Enterococcus sp. Taj-KH 5	genus level only	Enterococcus sp. CR-Ec1
Melissococcus plutonius	representative	Melissococcus plutonius S1
Melissococcus plutonius	as above
Melissococcus plutonius	as above
Lactobacillus apis	representative	Lactobacillus apis
Lactobacillus cf. apinorum*	representative	Lactobacillus apinorum
Lactobacillus cf. apis*	as above
Lactobacillus cf. apis*	as above
Lactobacillus cf. apis*	as above
Lactobacillus cf. floricola*	representative	Lactobacillus floricola DSM 23037 = JCM 16512
Lactobacillus cf. helsingborgensis / melliventris*	skipped
Lactobacillus cf. helsingborgensis / melliventris*	skipped
Lactobacillus cf. helsingborgensis*	representative	Lactobacillus helsingborgensis
Lactobacillus cf. helsingborgensis*	as above
Lactobacillus cf. helsingborgensis*	as above
Lactobacillus cf. helsingborgensis*	as above
Lactobacillus cf. kullabergensis / kimbladii*	skipped
Lactobacillus cf. kullabergensis / kimbladii*	skipped
Lactobacillus cf. kullabergensis*	representative	Lactobacillus kullabergensis
Lactobacillus cf. kunkeei*	representative	Lactobacillus kunkeei
Lactobacillus cf. kunkeei*	as above
Lactobacillus cf. kunkeei*	as above
Lactobacillus cf. mellifer*	representative	Lactobacillus mellifer
Lactobacillus cf. mellifer*	as above
Lactobacillus cf. mellis*	representative	Lactobacillus mellis
Lactobacillus cf. mellis*	as above
Lactobacillus cf. melliventris*	representative	Lactobacillus melliventris
Lactobacillus cf. ozensis*	representative	Lactobacillus ozensis DSM 23829 = JCM 17196
Lactobacillus cf. ozensis*	as above
Lactobacillus cf. plantarum*	representative	Lactobacillus plantarum WCFS1
Lactobacillus cf. reuteri*	representative	Lactobacillus reuteri DSM 20016
Lactobacillus cf. saniviri*	representative	Lactobacillus saniviri JCM 17471 = DSM 24301
Lactobacillus cf. senioris*	as above
Lactobacillus farraginis	representative	Lactobacillus farraginis DSM 18382 = JCM 14108
Lactobacillus johnsonii	representative	Lactobacillus johnsonii NCC 533
Lactobacillus kunkeei	as above
Lactobacillus kunkeei	as above
Lactobacillus kunkeei	as above
Lactobacillus kunkeei	as above
Lactobacillus kunkeei	as above
Lactobacillus kunkeei	as above
Lactobacillus kunkeei	as above
Lactobacillus kunkeei	as above
Lactobacillus kunkeei	as above
Lactobacillus kunkeei	as above
Lactobacillus kunkeei	as above
Lactobacillus kunkeei	as above
Lactobacillus kunkeei	as above
Lactobacillus kunkeei	as above
Lactobacillus kunkeei	as above
Lactobacillus kunkeei	as above
Lactobacillus kunkeei	as above
Lactobacillus kunkeei	as above
Lactobacillus plantarum	as above
Lactobacillus sp. Aahmto12	genus level only	Lactobacillus sp. P38
Lactobacillus sp. Aahonto7	as above
Lactobacillus sp. Adhmto15	as above
Lactobacillus sp. Adhmto21	as above
Lactobacillus sp. Afpor8	as above
Lactobacillus sp. Afpoto13	as above
Lactobacillus sp. Akhmbto4	as above
Lactobacillus sp. Akhmr6	as above
Lactobacillus sp. Alhm2to11	as above
Lactobacillus sp. Alhonto3	as above
Lactobacillus sp. Anhoto8	as above
Lactobacillus sp. Arif Mardan-1	as above
Lactobacillus sp. C4	as above
Lactobacillus sp. Dilah Makhdzir-1	as above
Lactobacillus sp. Faegheh Dilah-1	as above
Lactobacillus sp. Faegheh Hadi-1	as above
Lactobacillus sp. G3_1_2MO2	as above
Lactobacillus sp. G3_4_4MO2	as above
Lactobacillus sp. G5_12_4MO2	as above
Lactobacillus sp. G5_8_1MO2	as above
Lactobacillus sp. G5_8_2MO2	as above
Lactobacillus sp. H2_1_2MCO2	as above
Lactobacillus sp. H7_4_3MCO2	as above
Lactobacillus sp. Hadi Naser-1	as above
Lactobacillus sp. Hadi Tajabadi-1	as above
Lactobacillus sp. Makhdzir Dilah-1	as above
Lactobacillus sp. Makhdzir Naser-1	as above
Lactobacillus sp. Mardan Mustafa-1	as above
Lactobacillus sp. Mardan Naser-1	as above
Lactobacillus sp. Mardanium	as above
Lactobacillus sp. MbBbr1	as above
Lactobacillus sp. MbBipro17	as above
Lactobacillus sp. MbBipto3	as above
Lactobacillus sp. MbHmro1	as above
Lactobacillus sp. MbHmro5	as above
Lactobacillus sp. Mbhoto3	as above
Lactobacillus sp. Mbhsr5	as above
Lactobacillus sp. Mbohmt7	as above
Lactobacillus sp. Naser Makhdzir-1	as above
Lactobacillus sp. Naser Tajabadi-1	as above
Lactobacillus sp. RR3	as above
Lactobacillus sp. Shuhaimi Arash-1	as above
Lactobacillus sp. Shuhaimi Mardan-1	as above
Lactobacillus sp. Shuhaimi naser-1	as above
Lactobacillus sp. Shuhaimi Taj-1	as above
Lactobacillus sp. Shuhaimi Yazid-1	as above
Lactobacillus sp. Taj Amir-1	as above
Lactobacillus sp. Taj Mahdi	as above
Lactobacillus sp. Taj Mar-1	as above
Lactobacillus sp. Taj Mustafa-1	as above
Lactobacillus sp. Taj Naser-1	as above
Lactobacillus sp. Taj Yazid-1	as above
Lactobacillus sp. Taj-KH109	as above
Lactobacillus sp. Taj-KH123	as above
Lactobacillus sp. Taj-KS164	as above
Lactobacillus sp. Tajabadi-1	as above
Lactobacillus sp. Thmro15	as above
Lactobacillus sp. Thmro2	as above
Lactobacillus sp. Thmro6	as above
Lactobacillus sp. Thoto2	as above
Lactobacillus sp. Tporo2	as above
Lactobacillus sp. Yazid Arash-1	as above
Lactobacillus sp. Yazid Taj-1	as above
Lactobacillus sp.*	as above
Lactobacillus sp.*	as above
Lactobacillus vaginalis	representative	Lactobacillus vaginalis DSM 5837 = ATCC 49540
Fructobacillus cf. pseudoficulneus*	representative	Fructobacillus pseudoficulneus
Fructobacillus fructosus	representative	Fructobacillus fructosus KCTC 3544
Fructobacillus fructosus	as above
Fructobacillus fructosus	as above
Fructobacillus sp. B7_2BO2	genus level only	Fructobacillus sp. EFB-N1 (firmicutes) ASM103845v1
Weissella sp. 3372O2	genus level only	Weissella sp. HDW19
Weissella sp. Taj-Apis	as above
Lactococcus garvieae	representative	Lactococcus garvieae ATCC 49156
Lactococcus lactis	representative	Lactococcus lactis subsp. lactis Il1403
Streptococcus sp. M8_11_2TCO2	genus level only	Streptococcus sp. 1643
Clostridium septicum	representative	Clostridium septicum
Brevundimonas vesicularis	representative	Brevundimonas vesicularis
Bartonella cf. apis*	representative	Bartonella apis
Acetobacteraceae bacterium*	representative	Acetobacteraceae bacterium
Acetobacteraceae bacterium*	as above
Asaia bogorensis	representative	Asaia bogorensis NBRC 16594
Parasaccharibacter apium	representative	Parasaccharibacter apium
Sphingomonas panni	skipped
Sphingomonas sp. AMHSBL243	genus level only	Sphingomonas sp. MK52
Cupriavidus sp.*	genus level only	Cupriavidus sp. USMAA2-4
Massilia cf. aurea*	representative	Massilia aurea
Snodgrassella alvi	representative	Snodgrassella alvi wkB2
Snodgrassella alvi	as above
Snodgrassella cf. alvi*	as above
Citrobacter freundii	representative	Citrobacter freundii CFNIH1
Enterobacter aerogenes	representative	Klebsiella aerogenes KCTC 2190
Enterobacter cf. hormaechei / cloacae*	skipped
Enterobacter cloacae	representative	Enterobacter cloacae subsp. cloacae ATCC 13047
Enterobacter cloacae	as above
Enterobacter cloacae	as above
Enterobacter sp.*	genus level only	Enterobacter sp. EA-1
Enterobacter sp.*	as above
Enterobacter sp.*	as above
Enterobacteriaceae bacterium*	representative	Enterobacteriaceae bacterium
Enterobacteriaceae bacterium*	as above
Enterobacteriaceae bacterium*	as above
Enterobacteriaceae bacterium*	as above
Enterobacteriaceae bacterium*	as above
Enterobacteriaceae bacterium*	as above
Enterobacteriaceae bacterium*	as above
Enterobacteriaceae bacterium*	as above
Enterobacteriaceae bacterium*	as above
Enterobacteriaceae bacterium*	as above
Enterobacteriaceae bacterium*	as above
Enterobacteriaceae bacterium*	as above
Enterobacteriaceae bacterium*	as above
Enterobacteriaceae bacterium*	as above
Enterobacteriaceae bacterium*	as above
Enterobacteriaceae bacterium*	as above
Enterobacteriaceae bacterium*	as above
Enterobacteriaceae bacterium*	as above
Enterobacteriaceae bacterium*	as above
Enterobacteriaceae bacterium*	as above
Erwinia cf. rhapontici*	representative	Erwinia rhapontici
Escherichia coli	representative	Escherichia coli str. K-12 substr. MG1655
Escherichia coli	as above
Klebsiella cf. pneumoniae*	representative	Klebsiella pneumoniae subsp. pneumoniae HS11286
Klebsiella oxytoca	representative	Klebsiella oxytoca
Klebsiella pneumoniae	representative	Klebsiella pneumoniae subsp. pneumoniae HS11286
Klebsiella pneumoniae	as above
Klebsiella pneumoniae	as above
Klebsiella pneumoniae	as above
Klebsiella pneumoniae	as above
Klebsiella pneumoniae	as above
Klebsiella pneumoniae	as above
Klebsiella pneumoniae	as above
Klebsiella pneumoniae	as above
Klebsiella pneumoniae	as above
Klebsiella pneumoniae	as above
Klebsiella pneumoniae	as above
Klebsiella pneumoniae	as above
Klebsiella sp.*	representative	Klebsiella sp. MPUS7
Klebsiella sp.*	as above
Klebsiella sp.*	as above
Klebsiella sp.*	as above
Klebsiella sp.*	as above
Klebsiella sp.*	as above
Klebsiella sp.*	as above
Klebsiella sp.*	as above
Klebsiella sp.*	as above
Leclercia adecarboxylata	representative	Leclercia adecarboxylata
Morganella morganii	representative	Morganella morganii subsp. morganii KT
Serratia marcescens	representative	Serratia marcescens subsp. marcescens Db11
Serratia marcescens	as above
Serratia marcescens	as above
Serratia marcescens	as above
Serratia marcescens	as above
Serratia nematodiphila	representative	Serratia nematodiphila DZ0503SBS1
Serratia nematodiphila	as above
Serratia nematodiphila	as above
Serratia nematodiphila	as above
Serratia nematodiphila	as above
Serratia nematodiphila	as above
Serratia nematodiphila	as above
Serratia sp. G3_7_2TCO2	genus level only	Serratia sp. 3ACOL1
Serratia sp. G5_1_1BCO2	as above
Serratia sp. G5_1_3BO2	as above
Zymobacter palmae	representative	Zymobacter palmae DSM 10491
Frischella perrara	representative	Frischella perrara
Gilliamella apicola	representative	Gilliamella apicola
Gilliamella apicola	as above
Gilliamella apicola	as above
Gilliamella apicola	as above
Gilliamella apicola	as above
Gilliamella sp. B13	genus level only	Gilliamella sp. Lep-s21
Acinetobacter apis	representative	Acinetobacter apis
Acinetobacter calcoaceticus	representative	Acinetobacter calcoaceticus
Acinetobacter cf. baumannii*	representative	Acinetobacter baumannii
Acinetobacter cf. nectaris*	representative	Acinetobacter nectaris CIP 110549
Moraxellaceae bacterium*	species (not representative)	Moraxellaceae bacterium
Pseudomonas aeruginosa	representative	Pseudomonas aeruginosa PAO1
Pseudomonas cf. oryzihabitans / psychrotolerans*	skipped
Pseudomonas orientalis	representative	Pseudomonas orientalis
Pseudomonas sp. 1043	genus level only	Pseudomonas sp. BIOMIG1BAC
Pseudomonas sp. 323	as above
Pseudomonas sp. 477	as above
Pseudomonas sp. 607	as above
Pseudomonas sp. AMHSBL263	as above
Pseudomonas sp. NF1a	as above
Pseudomonas sp. NF20	as above
Pseudomonas sp. NF30	as above
Pseudomonas sp.*	as above
Stenotrophomonas maltophilia	representative	Stenotrophomonas maltophilia K279a
Stenotrophomonas maltophilia	as above
Stenotrophomonas maltophilia	as above
Stenotrophomonas maltophilia	as above
Stenotrophomonas maltophilia	as above
Stenotrophomonas maltophilia	as above
Stenotrophomonas maltophilia	as above
Stenotrophomonas maltophilia	as above
Stenotrophomonas sp. 125	genus level only	Stenotrophomonas sp. PAMC25021
Spiroplasma apis	representative	Spiroplasma apis B31
Spiroplasma cf. melliferum*	representative	Spiroplasma melliferum
Spiroplasma cf. melliferum*	as above
Spiroplasma melliferum	as above
Spiroplasma melliferum	as above
Spiroplasma sp. MF0905	genus level only	Spiroplasma sp. BIUS-1

## Sheet: v-11May2016 Fungi
HoloBee Barcode Cross Reference Table
Dataset:	Fungi		Version:	2016.1
Asterisks (*) reflect manual modifications made by the HoloBee consortium for a variety of reasons including to correct taxonomic nomenclature and to provide additional information for accessions that could not be retrieved bioinformatically.
Centroid Accession	Superkingdom	Kingdom	Phylum	Class	Order	Family	Genus	Species	Strain / Isolate	Gene / Product	Sequence Length (bp)	NCBI Definition Line	Cluster Count	Cluster Accessions:Species	Curator Notes
KF527997.1	Eukaryota	Fungi	Ascomycota	Dothideomycetes	Capnodiales	Cladosporiaceae	Cladosporium	Cladosporium sp. CS-P/F06	Not Available	ITS region*	512	Cladosporium sp. CS-P/F06 internal transcribed spacer 1, partial sequence; 5.8S ribosomal RNA gene and internal transcribed spacer 2, complete sequence; and 28S ribosomal RNA gene, partial sequence	1		Isolated from honey bee pollen and bee bread.
KF527998.1	Eukaryota	Fungi	Ascomycota	Dothideomycetes	Capnodiales	Cladosporiaceae	Cladosporium	Cladosporium sp. CS-P/F07	Not Available	ITS region*	524	Cladosporium sp. CS-P/F07 internal transcribed spacer 1, partial sequence; 5.8S ribosomal RNA gene and internal transcribed spacer 2, complete sequence; and 28S ribosomal RNA gene, partial sequence	1		Isolated from honey bee pollen and bee bread.
KJ123911.1	Eukaryota	Fungi	Ascomycota	Eurotiomycetes	Eurotiales	Aspergillaceae	Aspergillus	Aspergillus flavus	G49	ITS region*	547	Aspergillus flavus strain G49 internal transcribed spacer 1, partial sequence; 5.8S ribosomal RNA gene and internal transcribed spacer 2, complete sequence; and 28S ribosomal RNA gene, partial sequence	4	KJ123912.1: Aspergillus oryzae, KJ123917.1: Aspergillus oryzae, KJ123933.1: Aspergillus flavus	Isolated from honey bee gut.
KJ123930.1	Eukaryota	Fungi	Ascomycota	Eurotiomycetes	Eurotiales	Aspergillaceae	Aspergillus	Aspergillus fumigatus	N3004	ITS region*	424	Aspergillus fumigatus strain N3004 internal transcribed spacer 1, partial sequence; 5.8S ribosomal RNA gene, complete sequence; and internal transcribed spacer 2, partial sequence	1		Isolated from honey bee gut.
KJ123934.1	Eukaryota	Fungi	Ascomycota	Eurotiomycetes	Eurotiales	Aspergillaceae	Aspergillus	Aspergillus fumigatus	N3017	ITS region*	541	Aspergillus fumigatus strain N3017 internal transcribed spacer 1, partial sequence; 5.8S ribosomal RNA gene and internal transcribed spacer 2, complete sequence; and 28S ribosomal RNA gene, partial sequence	13	KJ123913.1: Aspergillus fumigatus, KJ123915.1: Aspergillus fumigatus, KJ123916.1: Aspergillus fumigatus, KJ123918.1: Aspergillus fumigatus, KJ123920.1: Aspergillus fumigatus, KJ123923.1: Aspergillus fumigatus, KJ123924.1: Aspergillus fumigatus, KJ123925.1: Aspergillus fumigatus, KJ123927.1: Aspergillus fumigatus, KJ123928.1: Aspergillus fumigatus, KJ123935.1: Aspergillus fumigatus, KJ123936.1: As…	Isolated from honey bee gut.
KJ123909.1	Eukaryota	Fungi	Ascomycota	Eurotiomycetes	Eurotiales	Aspergillaceae	Aspergillus	Aspergillus niger	N3816	cmd/calmodulin	684	Aspergillus niger isolate N3816 calmodulin (cmd) gene, partial cds	4	KJ123906.1: Aspergillus niger, KJ123907.1: Aspergillus niger, KJ123908.1: Aspergillus niger	Isolated from honey bee hive.
KJ123914.1	Eukaryota	Fungi	Ascomycota	Eurotiomycetes	Eurotiales	Aspergillaceae	Aspergillus	Aspergillus nomius	G7	ITS region*	524	Aspergillus nomius strain G7 internal transcribed spacer 1, partial sequence; 5.8S ribosomal RNA gene and internal transcribed spacer 2, complete sequence; and 28S ribosomal RNA gene, partial sequence	1		Isolated from honey bee gut.
KJ123922.1	Eukaryota	Fungi	Ascomycota	Eurotiomycetes	Eurotiales	Aspergillaceae	Aspergillus	Aspergillus ochraceus	ABB38	ITS region*	510	Aspergillus ochraceus strain ABB38 internal transcribed spacer 1, partial sequence; 5.8S ribosomal RNA gene and internal transcribed spacer 2, complete sequence; and 28S ribosomal RNA gene, partial sequence	1		Isolated from honey bee hive.
KJ123903.1	Eukaryota	Fungi	Ascomycota	Eurotiomycetes	Eurotiales	Aspergillaceae	Aspergillus	Aspergillus phoenicis	G5	cmd/calmodulin	734	Aspergillus phoenicis isolate G5 calmodulin (cmd) gene, partial cds	13	KJ123893.1: Aspergillus phoenicis, KJ123894.1: Aspergillus phoenicis, KJ123895.1: Aspergillus phoenicis, KJ123896.1: Aspergillus phoenicis, KJ123897.1: Aspergillus phoenicis, KJ123898.1: Aspergillus phoenicis, KJ123899.1: Aspergillus phoenicis, KJ123900.1: Aspergillus niger, KJ123902.1: Aspergillus phoenicis, KJ123904.1: Aspergillus phoenicis, KJ123905.1: Aspergillus phoenicis, KJ123910.1: Asperg…	Isolated from honey bee hive.
KJ123929.1	Eukaryota	Fungi	Ascomycota	Eurotiomycetes	Eurotiales	Aspergillaceae	Aspergillus	Aspergillus sclerotiorum	N3002	ITS region*	303	Aspergillus sclerotiorum strain N3002 internal transcribed spacer 1, partial sequence; 5.8S ribosomal RNA gene, complete sequence; and internal transcribed spacer 2, partial sequence	1		Isolated from honey bee gut.
KJ123931.1	Eukaryota	Fungi	Ascomycota	Eurotiomycetes	Eurotiales	Aspergillaceae	Aspergillus	Aspergillus sclerotiorum	N3010	ITS region*	314	Aspergillus sclerotiorum strain N3010 internal transcribed spacer 1, partial sequence; 5.8S ribosomal RNA gene, complete sequence; and internal transcribed spacer 2, partial sequence	1		Isolated from honey bee gut.
KF527994.1	Eukaryota	Fungi	Ascomycota	Eurotiomycetes	Eurotiales	Aspergillaceae	Aspergillus	Aspergillus sp. CS-P/F02	Not Available	ITS region*	563	Aspergillus sp. CS-P/F02 internal transcribed spacer 1, partial sequence; 5.8S ribosomal RNA gene and internal transcribed spacer 2, complete sequence; and 28S ribosomal RNA gene, partial sequence	1		Isolated from honey bee pollen and bee bread.
KF527995.1	Eukaryota	Fungi	Ascomycota	Eurotiomycetes	Eurotiales	Aspergillaceae	Aspergillus	Aspergillus sp. CS-P/F03	Not Available	ITS region*	564	Aspergillus sp. CS-P/F03 internal transcribed spacer 1, partial sequence; 5.8S ribosomal RNA gene and internal transcribed spacer 2, complete sequence; and 28S ribosomal RNA gene, partial sequence	1		Isolated from honey bee pollen and bee bread.
KF527996.1	Eukaryota	Fungi	Ascomycota	Eurotiomycetes	Eurotiales	Aspergillaceae	Aspergillus	Aspergillus sp. CS-P/F04	Not Available	ITS region*	548	Aspergillus sp. CS-P/F04 internal transcribed spacer 1, partial sequence; 5.8S ribosomal RNA gene and internal transcribed spacer 2, complete sequence; and 28S ribosomal RNA gene, partial sequence	1		Isolated from honey bee pollen and bee bread.
KJ123901.1	Eukaryota	Fungi	Ascomycota	Eurotiomycetes	Eurotiales	Aspergillaceae	Aspergillus	Aspergillus tubingensis	N3802	cmd/calmodulin	620	Aspergillus tubingensis isolate N3802 calmodulin (cmd) gene, partial cds	1		Isolated from honey bee hive.
KJ123921.1	Eukaryota	Fungi	Ascomycota	Eurotiomycetes	Eurotiales	Aspergillaceae	Aspergillus	Aspergillus versicolor	LS3008	ITS region*	571	Aspergillus versicolor strain LS3008 internal transcribed spacer 1, partial sequence; 5.8S ribosomal RNA gene and internal transcribed spacer 2, complete sequence; and 28S ribosomal RNA gene, partial sequence	4	KJ123919.1: Aspergillus versicolor, KJ123926.1: Aspergillus versicolor, KJ123932.1: Aspergillus versicolor	Isolated from honey bee larva.
KJ123949.1	Eukaryota	Fungi	Ascomycota	Eurotiomycetes	Eurotiales	Aspergillaceae	Penicillium	Penicillium commune	N3817	ITS region*	530	Penicillium commune strain N3817 internal transcribed spacer 1, partial sequence; 5.8S ribosomal RNA gene and internal transcribed spacer 2, complete sequence; and 28S ribosomal RNA gene, partial sequence	1		Isolated from honey bee gut.
KJ123946.1	Eukaryota	Fungi	Ascomycota	Eurotiomycetes	Eurotiales	Aspergillaceae	Penicillium	Penicillium crustosum	L7	ITS region*	374	Penicillium crustosum strain L7 internal transcribed spacer 1, partial sequence; 5.8S ribosomal RNA gene, complete sequence; and internal transcribed spacer 2, partial sequence	1		Isolated from honey bee larva.
KJ123941.1	Eukaryota	Fungi	Ascomycota	Eurotiomycetes	Eurotiales	Aspergillaceae	Penicillium	Penicillium glabrum	G11	ITS region*	372	Penicillium glabrum strain G11 internal transcribed spacer 1, partial sequence; 5.8S ribosomal RNA gene, complete sequence; and internal transcribed spacer 2, partial sequence	1		Isolated from honey bee gut.
KJ123945.1	Eukaryota	Fungi	Ascomycota	Eurotiomycetes	Eurotiales	Aspergillaceae	Penicillium	Penicillium ilerdanum	L4	ITS region*	432	Penicillium ilerdanum strain L4 internal transcribed spacer 1, partial sequence; 5.8S ribosomal RNA gene, complete sequence; and internal transcribed spacer 2, partial sequence	2	KJ123948.1: Penicillium ilerdanum	Isolated from honey bee larva.
KF527999.1	Eukaryota	Fungi	Ascomycota	Eurotiomycetes	Eurotiales	Aspergillaceae	Penicillium	Penicillium sp. CS-P/F08	Not Available	ITS region*	516	Eupenicillium sp. CS-P/F08 internal transcribed spacer 1, partial sequence; 5.8S ribosomal RNA gene and internal transcribed spacer 2, complete sequence; and 28S ribosomal RNA gene, partial sequence	1		Isolated from honey bee pollen and bee bread.
KF528000.1	Eukaryota	Fungi	Ascomycota	Eurotiomycetes	Eurotiales	Aspergillaceae	Penicillium	Penicillium sp. CS-P/F09	Not Available	ITS region*	540	Eupenicillium sp. CS-P/F09 18S ribosomal RNA gene, partial sequence; internal transcribed spacer 1, 5.8S ribosomal RNA gene, and internal transcribed spacer 2, complete sequence; and 28S ribosomal RNA gene, partial sequence	1		Isolated from honey bee pollen and bee bread.
KF528001.1	Eukaryota	Fungi	Ascomycota	Eurotiomycetes	Eurotiales	Aspergillaceae	Penicillium	Penicillium sp. CS-P/F11	Not Available	ITS region*	550	Eupenicillium sp. CS-P/F11 internal transcribed spacer 1, partial sequence; 5.8S ribosomal RNA gene and internal transcribed spacer 2, complete sequence; and 28S ribosomal RNA gene, partial sequence	1		Isolated from honey bee pollen and bee bread.
KF528004.1	Eukaryota	Fungi	Ascomycota	Eurotiomycetes	Eurotiales	Aspergillaceae	Penicillium	Penicillium sp. CS-P/F14	Not Available	ITS region*	545	Penicillium sp. CS-P/F14 internal transcribed spacer 1, partial sequence; 5.8S ribosomal RNA gene and internal transcribed spacer 2, complete sequence; and 28S ribosomal RNA gene, partial sequence	1		Isolated from honey bee pollen and bee bread.
KJ123950.1	Eukaryota	Fungi	Ascomycota	Eurotiomycetes	Eurotiales	Aspergillaceae	Penicillium	Penicillium spinulosum	LL3011	ITS region*	505	Penicillium spinulosum strain LL3011 internal transcribed spacer 1, partial sequence; 5.8S ribosomal RNA gene and internal transcribed spacer 2, complete sequence; and 28S ribosomal RNA gene, partial sequence	1		Isolated from honey bee larva.
FJ172292.2	Eukaryota	Fungi	Ascomycota	Eurotiomycetes	Onygenales	Ascosphaeraceae	Ascosphaera	Ascosphaera apis	ATCC MYA-4450	ITS region*	599	Ascosphaera apis strain ATCC MYA-4450 18S ribosomal RNA gene, partial sequence; internal transcribed spacer 1, 5.8S ribosomal RNA gene, and internal transcribed spacer 2, complete sequence; and 28S ribosomal RNA gene, partial sequence	12	GQ867764.1: Ascosphaera apis, GQ867766.1: Ascosphaera apis, KJ158165.1: Ascosphaera apis, KM242589.1: Ascosphaera apis, KM242590.1: Ascosphaera apis, KM242591.1: Ascosphaera apis, KM242592.1: Ascosphaera apis, KT373973.1: Ascosphaera apis, KT373974.1: Ascosphaera apis, KT373975.1: Ascosphaera apis, U68313.1: Ascosphaera apis	none
KJ123947.1	Eukaryota	Fungi	Ascomycota	Eurotiomycetes	Onygenales	Ascosphaeraceae	Ascosphaera	Ascosphaera apis	L9	ITS region*	396	Ascosphaera apis strain L9 internal transcribed spacer 1, partial sequence; 5.8S ribosomal RNA gene, complete sequence; and internal transcribed spacer 2, partial sequence	1		Isolated from honey bee larva.
EU569326.1	Eukaryota	Fungi	Ascomycota	Saccharomycetes	Saccharomycetales	Metschnikowiaceae	Kodamaea	Kodamaea ohmeri	Not Available	ITS region*	369	Kodamaea ohmeri clone AL-1 internal transcribed spacer 1, partial sequence; 5.8S ribosomal RNA gene, complete sequence; and internal transcribed spacer 2, partial sequence	1		Associated with small hive beetle (Aethina tumida).
AY911385.1	Eukaryota	Fungi	Ascomycota	Saccharomycetes	Saccharomycetales	Metschnikowiaceae	Kodamaea	Kodamaea sp. NRRL Y27634	Not Available	ITS region*	377	Kodamaea sp. NRRL Y27634 internal transcribed spacer 1, partial sequence; 5.8S ribosomal RNA gene, complete sequence; and internal transcribed spacer 2, partial sequence	1		Associated with small hive beetle (Aethina tumida).
KR233472.1	Eukaryota	Fungi	Ascomycota	Saccharomycetes	Saccharomycetales	undetermined	Starmerella	Starmerella sp. HSB-15	HSB-15	ITS region*	1059	Starmerella sp. HSB-15 18S ribosomal RNA gene, partial sequence; internal transcribed spacer 1, 5.8S ribosomal RNA gene, and internal transcribed spacer 2, complete sequence; and 28S ribosomal RNA gene, partial sequence	1		Isolated from honey bee surface.
JQ866687.1	Eukaryota	Fungi	Ascomycota	Sordariomycetes	Hypocreales	Clavicipitaceae	Metarhizium	Metarhizium anisopliae	NBAII Ma-41	ITS region*	436	Metarhizium anisopliae isolate NBAII Ma-41 internal transcribed spacer 1, partial sequence; 5.8S ribosomal RNA gene and internal transcribed spacer 2, complete sequence; and 28S ribosomal RNA gene, partial sequence	1		Isolated from honey bee larvae.
KJ123944.1	Eukaryota	Fungi	Ascomycota	Sordariomycetes	Hypocreales	Nectriaceae	Fusarium	Fusarium oxysporum	L3	ITS region*	425	Fusarium oxysporum strain L3 internal transcribed spacer 1, partial sequence; 5.8S ribosomal RNA gene and internal transcribed spacer 2, complete sequence; and 28S ribosomal RNA gene, partial sequence	1		Isolated from honey bee larva.
KF528002.1	Eukaryota	Fungi	Ascomycota	Sordariomycetes	Hypocreales	Nectriaceae	Fusarium	Fusarium sp. CS-P/F12	Not Available	ITS region*	523	Fusarium sp. CS-P/F12 18S ribosomal RNA gene, partial sequence; internal transcribed spacer 1, 5.8S ribosomal RNA gene, and internal transcribed spacer 2, complete sequence; and 28S ribosomal RNA gene, partial sequence	1		Isolated from honey bee pollen and bee bread.
KF528003.1	Eukaryota	Fungi	Ascomycota	Sordariomycetes	Hypocreales	Nectriaceae	Fusarium	Fusarium sp. CS-P/F13	Not Available	ITS region*	517	Fusarium sp. CS-P/F13 18S ribosomal RNA gene, partial sequence; internal transcribed spacer 1, 5.8S ribosomal RNA gene, and internal transcribed spacer 2, complete sequence; and 28S ribosomal RNA gene, partial sequence	1		Isolated from honey bee pollen and bee bread.
KJ123938.1	Eukaryota	Fungi	Ascomycota	Sordariomycetes	Hypocreales	Nectriaceae	Fusarium	Fusarium tricinctum	4H	ITS region*	485	Fusarium tricinctum strain 4H internal transcribed spacer 1, partial sequence; 5.8S ribosomal RNA gene and internal transcribed spacer 2, complete sequence; and 28S ribosomal RNA gene, partial sequence	2	KJ123943.1: Fusarium sp. L2	Isolated from soil outside of honey bee hive.
KJ123942.1	Eukaryota	Fungi	Ascomycota	Sordariomycetes	Hypocreales	Ophiocordycipitaceae	Purpureocillium	Purpureocillium lilacinum	G13	ITS region*	308	Purpureocillium lilacinum strain G13 internal transcribed spacer 1, partial sequence; 5.8S ribosomal RNA gene, complete sequence; and internal transcribed spacer 2, partial sequence	1		Isolated from honey bee gut.
KF528005.1	Eukaryota	Fungi	Ascomycota	Sordariomycetes	Xylariales	Amphisphaeriaceae	Pestalotiopsis	Pestalotiopsis sp. CS-P/F15	Not Available	ITS region*	569	Pestalotiopsis sp. CS-P/F15 internal transcribed spacer 1, partial sequence; 5.8S ribosomal RNA gene and internal transcribed spacer 2, complete sequence; and 28S ribosomal RNA gene, partial sequence	1		Isolated from honey bee pollen and bee bread.
KJ473163.1	Eukaryota	Fungi	Microsporidia	undetermined	undetermined	Nosematidae	Nosema	Nosema apis	529	RPB1/RNA polymerase II largest subunit	996	Nosema apis isolate 529 clone 4 RNA polymerase II largest subunit (RPB1) gene, partial cds	14	KJ473131.1: Nosema apis, KJ473145.1: Nosema apis, KJ473162.1: Nosema apis, KJ473179.1: Nosema apis, KJ473180.1: Nosema apis, KJ473183.1: Nosema apis, KJ473184.1: Nosema apis, KJ473190.1: Nosema apis, KJ473204.1: Nosema apis, KJ473208.1: Nosema apis, KJ473212.1: Nosema apis, KJ473215.1: Nosema apis, KJ473217.1: Nosema apis	none
JX213663.1	Eukaryota	Fungi	Microsporidia	undetermined	undetermined	Nosematidae	Nosema	Nosema apis	Na1	RPB1/RNA polymerase II largest subunit	1510	Nosema apis isolate Na1 RNA polymerase II largest subunit (RPB1) gene, partial cds	85	JX213665.1: Nosema apis, JX213666.1: Nosema apis, JX213668.1: Nosema apis, JX213669.1: Nosema apis, JX213670.1: Nosema apis, KJ473046.1: Nosema apis, KJ473049.1: Nosema apis, KJ473050.1: Nosema apis, KJ473053.1: Nosema apis, KJ473054.1: Nosema apis, KJ473056.1: Nosema apis, KJ473057.1: Nosema apis, KJ473058.1: Nosema apis, KJ473062.1: Nosema apis, KJ473063.1: Nosema apis, KJ473064.1: Nosema apis,…	none
KJ473285.1	Eukaryota	Fungi	Microsporidia	undetermined	undetermined	Nosematidae	Nosema	Nosema ceranae	1610	RPB1/RNA polymerase II largest subunit*	1057	Nosema ceranae isolate 1610 clone 9 RNA polymerase II small subunit (RPB1) gene, partial cds	99	KJ473244.1: Nosema ceranae, KJ473273.1: Nosema ceranae, KJ473275.1: Nosema ceranae, KJ473276.1: Nosema ceranae, KJ473278.1: Nosema ceranae, KJ473279.1: Nosema ceranae, KJ473280.1: Nosema ceranae, KJ473281.1: Nosema ceranae, KJ473282.1: Nosema ceranae, KJ473287.1: Nosema ceranae, KJ473288.1: Nosema ceranae, KJ473289.1: Nosema ceranae, KJ473290.1: Nosema ceranae, KJ473291.1: Nosema ceranae, KJ47329…	RPB1 is incorrectly named as "RNA polymerase II small subunit".
KF527993.1	Eukaryota	Fungi	undetermined	undetermined	Mucorales	Mucoraceae	Mucor	Mucor sp. CS-P/F01	Not Available	ITS region*	621	Mucor sp. CS-P/F01 internal transcribed spacer 1, partial sequence; 5.8S ribosomal RNA gene and internal transcribed spacer 2, complete sequence; and 28S ribosomal RNA gene, partial sequence	1		Isolated from honey bee pollen and bee bread.

## Sheet: Fungal genomes
Species (fungi)	Type	Genome	Date downloaded
Cladosporium sp. CS-P/F06	representative (Genus level)	Cladosporium sp. SL-16	April 16, 2020
Cladosporium sp. CS-P/F07	as above
Aspergillus flavus	representative	Aspergillus flavus NRRL3357
Aspergillus fumigatus	representative	Aspergillus fumigatus Af293
Aspergillus fumigatus	as above
Aspergillus niger	representative	Aspergillus niger
Aspergillus nomius	representative	Aspergillus nomius NRRL 13137
Aspergillus ochraceus	representative	Aspergillus ochraceus
Aspergillus phoenicis	representative	Aspergillus phoenicis ATCC 13157
Aspergillus sclerotiorum	representative	Aspergillus sclerotiorum
Aspergillus sclerotiorum	as above
Aspergillus sp. CS-P/F02	skipped
Aspergillus sp. CS-P/F03	skipped
Aspergillus sp. CS-P/F04	skipped
Aspergillus tubingensis	representative	Aspergillus tubingensis
Aspergillus versicolor	representative	Aspergillus versicolor CBS 583.65
Penicillium commune	skipped
Penicillium crustosum	skipped
Penicillium glabrum	skipped
Penicillium ilerdanum	skipped
Penicillium sp. CS-P/F08	representative (Genus level)	Penicillium sp. OUCMDZ-019
Penicillium sp. CS-P/F09	as above
Penicillium sp. CS-P/F11	as above
Penicillium sp. CS-P/F14	as above
Penicillium spinulosum	skipped
Ascosphaera apis	representative	Ascosphaera apis ARSEF 7405
Ascosphaera apis	as above
Kodamaea ohmeri	representative	Kodamaea ohmeri
Kodamaea sp. NRRL Y27634	skipped
Starmerella sp. HSB-15	representative	Starmerella bombicola
Metarhizium anisopliae	representative	Metarhizium anisopliae ARSEF 549
Fusarium oxysporum	representative	Fusarium oxysporum f. sp. lycopersici 4287
Fusarium sp. CS-P/F12	representative (in place of genus)	Fusarium subglutinans
Fusarium sp. CS-P/F13	as above
Fusarium tricinctum	representative	Fusarium tricinctum
Purpureocillium lilacinum	representative	Purpureocillium lilacinum
Pestalotiopsis sp. CS-P/F15	representative	Pestalotiopsis sp. JCM 9685
Nosema apis	representative	Nosema apis BRL 01
Nosema apis	as above
Nosema ceranae	representative	Nosema ceranae
Mucor sp. CS-P/F01	representative (in place of genus)	Mucor irregularis B50
Added (not part of Holobee 2016.1)
Metschnikowia reukaufii	representative	Metschnikowia reukaufii
Wickerhamomyces anomalus	representative	Wickerhamomyces anomalus NRRL Y-366-8

## Sheet: v-11May2016 Met
HoloBee Barcode Cross Reference Table
Dataset:	Metazoa		Version:	2016.1
Asterisks (*) reflect manual modifications made by the HoloBee consortium for a variety of reasons including to correct taxonomic nomenclature and to provide additional information for accessions that could not be retrieved bioinformatically.
Centroid Accession	Superkingdom	Kingdom	Phylum	Class	Order	Family	Genus	Species	Strain / Isolate	Gene / Product	Sequence Length (bp)	NCBI Definition Line	Cluster Count	Cluster Accessions:Species	Curator Notes
EF025456.1	Eukaryota	Metazoa	Arthropoda	Arachnida	Mesostigmata	Laelapidae	Tropilaelaps	Tropilaelaps clareae	Leyte 2*	COI/cytochrome oxidase subunit I	538	Tropilaelaps clareae haplotype Leyte 2 cytochrome oxidase subunit I (COI) gene, partial cds; mitochondrial	2	EF025455.1: Tropilaelaps clareae	none
EF025458.1	Eukaryota	Metazoa	Arthropoda	Arachnida	Mesostigmata	Laelapidae	Tropilaelaps	Tropilaelaps clareae	Luzon 2*	COI/cytochrome oxidase subunit I	538	Tropilaelaps clareae haplotype Luzon 2 cytochrome oxidase subunit I (COI) gene, partial cds; mitochondrial	4	EF025460.1: Tropilaelaps clareae, EF025461.1: Tropilaelaps clareae, EF025462.1: Tropilaelaps clareae	none
EF025463.1	Eukaryota	Metazoa	Arthropoda	Arachnida	Mesostigmata	Laelapidae	Tropilaelaps	Tropilaelaps clareae	Mindanao 1*	COI/cytochrome oxidase subunit I	538	Tropilaelaps clareae haplotype Mindanao 1 cytochrome oxidase subunit I (COI) gene, partial cds; mitochondrial	6	EF025453.1: Tropilaelaps clareae, EF025454.1: Tropilaelaps clareae, EF025457.1: Tropilaelaps clareae, EF025459.1: Tropilaelaps clareae, EF025465.1: Tropilaelaps clareae	none
EF025464.1	Eukaryota	Metazoa	Arthropoda	Arachnida	Mesostigmata	Laelapidae	Tropilaelaps	Tropilaelaps clareae	Mindoro 1*	COI/cytochrome oxidase subunit I	538	Tropilaelaps clareae haplotype Mindoro 1 cytochrome oxidase subunit I (COI) gene, partial cds; mitochondrial	1		none
EF025466.1	Eukaryota	Metazoa	Arthropoda	Arachnida	Mesostigmata	Laelapidae	Tropilaelaps	Tropilaelaps clareae	Sulawesi 1*	COI/cytochrome oxidase subunit I	538	Tropilaelaps clareae haplotype Sulawesi 1 cytochrome oxidase subunit I (COI) gene, partial cds; mitochondrial	3	EF025467.1: Tropilaelaps clareae, EF025468.1: Tropilaelaps clareae	none
EF025449.1	Eukaryota	Metazoa	Arthropoda	Arachnida	Mesostigmata	Laelapidae	Tropilaelaps	Tropilaelaps koenigerum	TkBorneo 1*	COI/cytochrome oxidase subunit I	538	Tropilaelaps koenigerum haplotype TkBorneo 1 cytochrome oxidase subunit I (COI) gene, partial cds; mitochondrial	1		none
EF025450.1	Eukaryota	Metazoa	Arthropoda	Arachnida	Mesostigmata	Laelapidae	Tropilaelaps	Tropilaelaps koenigerum	TkLombok 1*	COI/cytochrome oxidase subunit I	538	Tropilaelaps koenigerum haplotype TkLombok 1 cytochrome oxidase subunit I (COI) gene, partial cds; mitochondrial	2	EF025451.1: Tropilaelaps koenigerum	none
EF025427.1	Eukaryota	Metazoa	Arthropoda	Arachnida	Mesostigmata	Laelapidae	Tropilaelaps	Tropilaelaps mercedesae	Borneo 3*	COI/cytochrome oxidase subunit I	538	Tropilaelaps mercedesae haplotype Borneo 3 cytochrome oxidase subunit I (COI) gene, partial cds; mitochondrial	4	EF025425.1: Tropilaelaps mercedesae, EF025426.1: Tropilaelaps mercedesae, EF025428.1: Tropilaelaps mercedesae	none
EF025429.1	Eukaryota	Metazoa	Arthropoda	Arachnida	Mesostigmata	Laelapidae	Tropilaelaps	Tropilaelaps mercedesae	China 1*	COI/cytochrome oxidase subunit I	538	Tropilaelaps mercedesae haplotype China 1 cytochrome oxidase subunit I (COI) gene, partial cds; mitochondrial	1		none
EF025435.1	Eukaryota	Metazoa	Arthropoda	Arachnida	Mesostigmata	Laelapidae	Tropilaelaps	Tropilaelaps mercedesae	Java 2*	COI/cytochrome oxidase subunit I	538	Tropilaelaps mercedesae haplotype Java 2 cytochrome oxidase subunit I (COI) gene, partial cds; mitochondrial	2	EF025434.1: Tropilaelaps mercedesae	none
EF025436.1	Eukaryota	Metazoa	Arthropoda	Arachnida	Mesostigmata	Laelapidae	Tropilaelaps	Tropilaelaps mercedesae	Lombok*	COI/cytochrome oxidase subunit I	538	Tropilaelaps mercedesae haplotype Lombok &amp; Sumbawa cytochrome oxidase subunit I (COI) gene, partial cds; mitochondrial	1		none
EF025439.1	Eukaryota	Metazoa	Arthropoda	Arachnida	Mesostigmata	Laelapidae	Tropilaelaps	Tropilaelaps mercedesae	Malaysia 2*	COI/cytochrome oxidase subunit I	538	Tropilaelaps mercedesae haplotype Malaysia 2 cytochrome oxidase subunit I (COI) gene, partial cds; mitochondrial	1		none
EF025440.1	Eukaryota	Metazoa	Arthropoda	Arachnida	Mesostigmata	Laelapidae	Tropilaelaps	Tropilaelaps mercedesae	Palawan 1*	COI/cytochrome oxidase subunit I	538	Tropilaelaps mercedesae haplotype Palawan 1 cytochrome oxidase subunit I (COI) gene, partial cds; mitochondrial	1		none
EF025442.1	Eukaryota	Metazoa	Arthropoda	Arachnida	Mesostigmata	Laelapidae	Tropilaelaps	Tropilaelaps mercedesae	Sri Lanka 2*	COI/cytochrome oxidase subunit I	538	Tropilaelaps mercedesae haplotype Sri Lanka 2 cytochrome oxidase subunit I (COI) gene, partial cds; mitochondrial	2	EF025441.1: Tropilaelaps mercedesae	none
EF025443.1	Eukaryota	Metazoa	Arthropoda	Arachnida	Mesostigmata	Laelapidae	Tropilaelaps	Tropilaelaps mercedesae	Sumatra 1*	COI/cytochrome oxidase subunit I	538	Tropilaelaps mercedesae haplotype Sumatra 1 cytochrome oxidase subunit I (COI) gene, partial cds; mitochondrial	1		none
EF025444.1	Eukaryota	Metazoa	Arthropoda	Arachnida	Mesostigmata	Laelapidae	Tropilaelaps	Tropilaelaps mercedesae	Sumatra 2*	COI/cytochrome oxidase subunit I	538	Tropilaelaps mercedesae haplotype Sumatra 2 cytochrome oxidase subunit I (COI) gene, partial cds; mitochondrial	4	EF025423.1: Tropilaelaps mercedesae, EF025424.1: Tropilaelaps mercedesae, EF025430.1: Tropilaelaps mercedesae	none
EF025447.1	Eukaryota	Metazoa	Arthropoda	Arachnida	Mesostigmata	Laelapidae	Tropilaelaps	Tropilaelaps mercedesae	Vietnam 1*	COI/cytochrome oxidase subunit I	538	Tropilaelaps mercedesae haplotype Vietnam 1 cytochrome oxidase subunit I (COI) gene, partial cds; mitochondrial	21	EF025431.1: Tropilaelaps mercedesae, EF025432.1: Tropilaelaps mercedesae, EF025433.1: Tropilaelaps mercedesae, EF025437.1: Tropilaelaps mercedesae, EF025438.1: Tropilaelaps mercedesae, EF025445.1: Tropilaelaps mercedesae, EF025446.1: Tropilaelaps mercedesae, EF025448.1: Tropilaelaps mercedesae, HQ533148.1: Tropilaelaps mercedesae, HQ533149.1: Tropilaelaps mercedesae, HQ533150.1: Tropilaelaps merc…	none
EF025452.1	Eukaryota	Metazoa	Arthropoda	Arachnida	Mesostigmata	Laelapidae	Tropilaelaps	Tropilaelaps thaii	TtVietnam 1*	COI/cytochrome oxidase subunit I	538	Tropilaelaps thaii haplotype TtVietnam 1 cytochrome oxidase subunit I (COI) gene, partial cds; mitochondrial	1		none
GQ379067.1	Eukaryota	Metazoa	Arthropoda	Arachnida	Mesostigmata	Varroidae	Varroa	Varroa destructor	AcC2-1China-Kunming	cox1/cytochrome oxidase subunit I	1088	Varroa destructor isolate AcC2-1China-Kunming cytochrome oxidase subunit I (cox1) gene, partial cds; mitochondrial	3	AF106898.1: Varroa destructor, KJ403742.1: Varroa destructor	none
GQ379061.1	Eukaryota	Metazoa	Arthropoda	Arachnida	Mesostigmata	Varroidae	Varroa	Varroa destructor	AcV1-1Vietnam-Hanoi	cox1/cytochrome oxidase subunit I	1088	Varroa destructor isolate AcV1-1Vietnam-Hanoi cytochrome oxidase subunit I (cox1) gene, partial cds; mitochondrial	25	AF010478.1: Varroa jacobsoni, AF106897.1: Varroa destructor, AF106900.1: Varroa destructor, AF106901.1: Varroa destructor, AJ784872.1: Varroa destructor, AY372063.1: Varroa destructor, GQ379056.1: Varroa destructor, GQ379059.1: Varroa destructor, GQ379060.1: Varroa destructor, GQ379064.1: Varroa destructor, GQ379065.1: Varroa destructor, GQ379066.1: Varroa destructor, GQ379068.1: Varroa destructo…	none
HM242397.1	Eukaryota	Metazoa	Arthropoda	Arachnida	Mesostigmata	Varroidae	Varroa	Varroa destructor	Faridkot5	COI/cytochrome oxidase subunit I	665	Varroa destructor isolate Faridkot5 cytochrome oxidase subunit I (COI) gene, partial cds; mitochondrial	11	GU724765.1: Varroa destructor, GU724768.1: Varroa destructor, HM242394.1: Varroa destructor, HM242399.1: Varroa destructor, HM242402.1: Varroa destructor, HM242408.1: Varroa destructor, HM242413.1: Varroa destructor, HM242415.1: Varroa destructor, HM641257.1: Varroa destructor, HM641258.1: Varroa destructor	none
GU724767.1	Eukaryota	Metazoa	Arthropoda	Arachnida	Mesostigmata	Varroidae	Varroa	Varroa destructor	Ludhiana 3	COI/cytochrome oxidase subunit I	665	Varroa destructor isolate Ludhiana 3 cytochrome oxidase subunit I (COI) gene, partial cds; mitochondrial	1		none
KR528387.1	Eukaryota	Metazoa	Arthropoda	Arachnida	Mesostigmata	Varroidae	Varroa	Varroa destructor	MC-1	COX1/cytochrome oxidase subunit 1	865	Varroa destructor isolate MC-1 cytochrome oxidase subunit 1 (COX1) gene, partial cds; mitochondrial	2	KR528386.1: Varroa destructor	none
AF106896.1	Eukaryota	Metazoa	Arthropoda	Arachnida	Mesostigmata	Varroidae	Varroa	Varroa destructor	Not Available	CO-I/cytochrome oxidase subunit I	458	Varroa destructor cytochrome oxidase subunit I (CO-I) gene, partial cds; mitochondrial gene for mitochondrial product	1		none
JX970938.1	Eukaryota	Metazoa	Arthropoda	Arachnida	Mesostigmata	Varroidae	Varroa	Varroa destructor	Serbia1-Belgrade	cox1/cytochrome oxidase subunit I	929	Varroa destructor isolate Serbia1-Belgrade cytochrome oxidase subunit I (cox1) gene, partial cds; mitochondrial	3	KR528381.1: Varroa destructor, KR528385.1: Varroa destructor	none
JX827474.1	Eukaryota	Metazoa	Arthropoda	Arachnida	Mesostigmata	Varroidae	Varroa	Varroa destructor	V13A	COI/cytochrome oxidase subunit I	429	Varroa destructor isolate V13A cytochrome oxidase subunit I (COI) gene, partial cds; mitochondrial	1		none
DQ061189.1	Eukaryota	Metazoa	Arthropoda	Arachnida	Mesostigmata	Varroidae	Varroa	Varroa jacobsoni	NorthThai1*	COI/cytochrome oxidase subunit I	328	Varroa jacobsoni haplotype NorthThai1 cytochrome oxidase subunit I (COI) gene, partial cds; mitochondrial	1		none
AF106902.1	Eukaryota	Metazoa	Arthropoda	Arachnida	Mesostigmata	Varroidae	Varroa	Varroa jacobsoni	Not Available	CO-I/cytochrome oxidase subunit I	458	Varroa jacobsoni cytochrome oxidase subunit I (CO-I) gene, partial cds; mitochondrial gene for mitochondrial product	1		none
AF106903.1	Eukaryota	Metazoa	Arthropoda	Arachnida	Mesostigmata	Varroidae	Varroa	Varroa jacobsoni	Not Available	CO-I/cytochrome oxidase subunit I	458	Varroa jacobsoni cytochrome oxidase subunit I (CO-I) gene, partial cds; mitochondrial gene for mitochondrial product	1		none
AF106904.1	Eukaryota	Metazoa	Arthropoda	Arachnida	Mesostigmata	Varroidae	Varroa	Varroa jacobsoni	Not Available	CO-I/cytochrome oxidase subunit I	458	Varroa jacobsoni cytochrome oxidase subunit I (CO-I) gene, partial cds; mitochondrial gene for mitochondrial product	1		none
AF106905.1	Eukaryota	Metazoa	Arthropoda	Arachnida	Mesostigmata	Varroidae	Varroa	Varroa jacobsoni	Not Available	CO-I/cytochrome oxidase subunit I	458	Varroa jacobsoni cytochrome oxidase subunit I (CO-I) gene, partial cds; mitochondrial gene for mitochondrial product	1		none
AF106906.1	Eukaryota	Metazoa	Arthropoda	Arachnida	Mesostigmata	Varroidae	Varroa	Varroa jacobsoni	Not Available	CO-I/cytochrome oxidase subunit I	458	Varroa jacobsoni cytochrome oxidase subunit I (CO-I) gene, partial cds; mitochondrial gene for mitochondrial product	2	DQ061188.1: Varroa jacobsoni	none
AF106908.1	Eukaryota	Metazoa	Arthropoda	Arachnida	Mesostigmata	Varroidae	Varroa	Varroa jacobsoni	Not Available	CO-I/cytochrome oxidase subunit I	458	Varroa jacobsoni cytochrome oxidase subunit I (CO-I) gene, partial cds; mitochondrial gene for mitochondrial product	4	AF010479.1: Varroa jacobsoni, AF106909.1: Varroa jacobsoni, AF106910.1: Varroa jacobsoni	none
AY037890.1	Eukaryota	Metazoa	Arthropoda	Arachnida	Mesostigmata	Varroidae	Varroa	Varroa jacobsoni	Not Available	cytochrome oxidase subunit I	458	Varroa jacobsoni cytochrome oxidase subunit I gene, partial cds; mitochondrial gene for mitochondrial product	2	AF106907.1: Varroa jacobsoni	none
GQ387678.1	Eukaryota	Metazoa	Arthropoda	Arachnida	Mesostigmata	Varroidae	Varroa	Varroa jacobsoni	Vj_AcL1-1	cox1/cytochrome oxidase subunit 1	1010	Varroa jacobsoni isolate Vj_AcL1-1 cytochrome oxidase subunit 1 (cox1) gene, partial cds; mitochondrial	2	DQ061190.1: Varroa jacobsoni	none
EF025469.1	Eukaryota	Metazoa	Arthropoda	Arachnida	Mesostigmata	Varroidae	Varroa	Varroa jacobsoni	VjJava*	COI/cytochrome oxidase subunit I	538	Varroa jacobsoni haplotype VjJava cytochrome oxidase subunit I (COI) gene, partial cds; mitochondrial	1		none
AF107261.2	Eukaryota	Metazoa	Arthropoda	Arachnida	Mesostigmata	Varroidae	Varroa	Varroa rindereri	Not Available	cytochrome oxidase subunit I	426	Varroa rindereri cytochrome oxidase subunit I gene, partial cds; mitochondrial gene for mitochondrial product	1		none
AF106894.1	Eukaryota	Metazoa	Arthropoda	Arachnida	Mesostigmata	Varroidae	Varroa	Varroa sp. 'Luzon 1'	Luzon 1	CO-I/cytochrome oxidase subunit I	458	Varroa sp. &apos;Luzon 1&apos; cytochrome oxidase subunit I (CO-I) gene, partial cds; mitochondrial gene for mitochondrial product	1		none
AF106895.1	Eukaryota	Metazoa	Arthropoda	Arachnida	Mesostigmata	Varroidae	Varroa	Varroa sp. 'Luzon 2'	Luzon 2	CO-I/cytochrome oxidase subunit I	458	Varroa sp. &apos;Luzon 2&apos; cytochrome oxidase subunit I (CO-I) gene, partial cds; mitochondrial gene for mitochondrial product	1		none
AF106893.1	Eukaryota	Metazoa	Arthropoda	Arachnida	Mesostigmata	Varroidae	Varroa	Varroa sp. 'Mindanao'	Mindanao	CO-I/cytochrome oxidase subunit I	458	Varroa sp. &apos;Mindanao&apos; cytochrome oxidase subunit I (CO-I) gene, partial cds; mitochondrial gene for mitochondrial product	1		none
AF107260.1	Eukaryota	Metazoa	Arthropoda	Arachnida	Mesostigmata	Varroidae	Varroa	Varroa underwoodi	Not Available	cytochrome oxidase subunit I	458	Varroa underwoodi cytochrome oxidase subunit I gene, partial cds; mitochondrial gene for mitochondrial product	1		none
GQ916568.1	Eukaryota	Metazoa	Arthropoda	Arachnida	undetermined	Tarsonemidae	Acarapis	Acarapis cf. externus*	B3-I7	cytochrome oxidase subunit I	378	Acarapis dorsalis isolate B3-I7 cytochrome oxidase subunit I gene, partial cds; mitochondrial	4	HQ243435.1: Acarapis dorsalis, HQ243436.1: Acarapis dorsalis, HQ243438.1: Acarapis dorsalis	Accessioned incorrectly in GenBank as "A. dorsalis".
GQ916567.1	Eukaryota	Metazoa	Arthropoda	Arachnida	undetermined	Tarsonemidae	Acarapis	Acarapis dorsalis	B3-I6	cytochrome oxidase subunit I	378	Acarapis dorsalis isolate B3-I6 cytochrome oxidase subunit I gene, partial cds; mitochondrial	6	HQ243433.1: Acarapis dorsalis, HQ243434.1: Acarapis dorsalis, HQ243437.1: Acarapis dorsalis, HQ243439.1: Acarapis dorsalis, LC006085.1: Acarapis dorsalis	none
HQ162660.1	Eukaryota	Metazoa	Arthropoda	Arachnida	undetermined	Tarsonemidae	Acarapis	Acarapis externus	B4G3	COI/cytochrome oxidase subunit I	679	Acarapis externus isolate B4G3 cytochrome oxidase subunit I (COI) gene, partial cds; mitochondrial	4	AB634839.1: Acarapis externus, HQ162659.1: Acarapis externus, HQ162662.1: Acarapis externus	none
FJ603293.1	Eukaryota	Metazoa	Arthropoda	Arachnida	undetermined	Tarsonemidae	Acarapis	Acarapis externus	P3-03-08-989	cytochrome oxidase subunit I	376	Acarapis externus isolate P3-03-08-989 cytochrome oxidase subunit I gene, partial cds; mitochondrial	6	AB638410.1: Acarapis externus, HQ243440.1: Acarapis externus, HQ243441.1: Acarapis externus, HQ243442.1: Acarapis externus, LC006083.1: Acarapis externus	none
GQ916566.1	Eukaryota	Metazoa	Arthropoda	Arachnida	undetermined	Tarsonemidae	Acarapis	Acarapis sp.*	B3-I5	cytochrome oxidase subunit I	377	Acarapis externus isolate B3-I5 cytochrome oxidase subunit I gene, partial cds; mitochondrial	1		Accessioned incorrectly in GenBank as "A. externus".
HG967536.1	Eukaryota	Metazoa	Arthropoda	Arachnida	undetermined	Tarsonemidae	Acarapis	Acarapis woodi	1431	COI/cytochrome oxidase subunit 1	178	Acarapis woodi mitochondrial partial COI gene for cytochrome oxidase subunit 1, isolate 1431, clone 8	17	HG967531.1: Acarapis woodi, HG967532.1: Acarapis woodi, HG967533.1: Acarapis woodi, HG967534.1: Acarapis woodi, HG967535.1: Acarapis woodi, HG967537.1: Acarapis woodi, HG967538.1: Acarapis woodi, HG967539.1: Acarapis woodi, HG967540.1: Acarapis woodi, HG967541.1: Acarapis woodi, HG967542.1: Acarapis woodi, HG967543.1: Acarapis woodi, HG967544.1: Acarapis woodi, HG967545.1: Acarapis woodi, HG96754…	none
HG967552.1	Eukaryota	Metazoa	Arthropoda	Arachnida	undetermined	Tarsonemidae	Acarapis	Acarapis woodi	1953	COI/cytochrome oxidase subunit 1	178	Acarapis woodi mitochondrial partial COI gene for cytochrome oxidase subunit 1, isolate 1953, clone 7	12	HG967529.1: Acarapis woodi, HG967550.1: Acarapis woodi, HG967551.1: Acarapis woodi, HG967553.1: Acarapis woodi, HG967554.1: Acarapis woodi, HG967555.1: Acarapis woodi, HG967556.1: Acarapis woodi, HG967557.1: Acarapis woodi, HG967558.1: Acarapis woodi, HG967559.1: Acarapis woodi, HG967560.1: Acarapis woodi	none
HQ162656.1	Eukaryota	Metazoa	Arthropoda	Arachnida	undetermined	Tarsonemidae	Acarapis	Acarapis woodi	B1G5	COI/cytochrome oxidase subunit I	678	Acarapis woodi isolate B1G5 cytochrome oxidase subunit I (COI) gene, partial cds; mitochondrial	7	AB634837.1: Acarapis woodi, AB634838.1: Acarapis woodi, HF945444.1: Acarapis woodi, HF945445.1: Acarapis woodi, HF945447.1: Acarapis woodi, HG967561.1: Acarapis woodi	none
FJ603296.1	Eukaryota	Metazoa	Arthropoda	Arachnida	undetermined	Tarsonemidae	Acarapis	Acarapis woodi	P14P-A4D4D5	cytochrome oxidase subunit I	453	Acarapis woodi isolate P14P-A4D4D5 cytochrome oxidase subunit I gene, partial cds; mitochondrial	9	AB638409.1: Acarapis woodi, EU190886.1: Acarapis woodi, FJ603294.1: Acarapis woodi, FJ603295.1: Acarapis woodi, GQ916565.1: Acarapis woodi, HM213853.1: Acarapis woodi, HM213854.1: Acarapis woodi, LC006084.1: Acarapis woodi	none
KT380624.1	Eukaryota	Metazoa	Arthropoda	Insecta	Coleoptera	Nitidulidae	Aethina	Aethina tumida	1_Cal_It	COI/cytochrome oxidase subunit I	1091	Aethina tumida isolate 1_Cal_It cytochrome oxidase subunit I (COI) gene, partial cds; mitochondrial	10	KT380629.1: Aethina tumida, KT380630.1: Aethina tumida, KT380631.1: Aethina tumida, KT380633.1: Aethina tumida, KT380635.1: Aethina tumida, KT380636.1: Aethina tumida, KT380637.1: Aethina tumida, KT380639.1: Aethina tumida, KT380640.1: Aethina tumida	none
KT380628.1	Eukaryota	Metazoa	Arthropoda	Insecta	Coleoptera	Nitidulidae	Aethina	Aethina tumida	12_It	COI/cytochrome oxidase subunit I	1091	Aethina tumida isolate 12_It cytochrome oxidase subunit I (COI) gene, partial cds; mitochondrial	2	KT380626.1: Aethina tumida	none
KT380625.1	Eukaryota	Metazoa	Arthropoda	Insecta	Coleoptera	Nitidulidae	Aethina	Aethina tumida	53_Sic_It	COI/cytochrome oxidase subunit I	1091	Aethina tumida isolate 53_Sic_It cytochrome oxidase subunit I (COI) gene, partial cds; mitochondrial	6	KT380627.1: Aethina tumida, KT380632.1: Aethina tumida, KT380634.1: Aethina tumida, KT380638.1: Aethina tumida, KT380641.1: Aethina tumida	none
HM056044.1	Eukaryota	Metazoa	Arthropoda	Insecta	Coleoptera	Nitidulidae	Aethina	Aethina tumida	AfricCam3	cytochrome oxidase subunit I	757	Aethina tumida isolate AfricCam3 cytochrome oxidase subunit I gene, partial cds; mitochondrial	1		none
KC966652.1	Eukaryota	Metazoa	Arthropoda	Insecta	Coleoptera	Nitidulidae	Aethina	Aethina tumida	BYU CO352*	COI/cytochrome oxidase subunit I	1266	Aethina tumida voucher BYU CO352 cytochrome oxidase subunit I (COI) gene, partial cds; mitochondrial	56	AF227645.1: Aethina tumida, AF227646.1: Aethina tumida, AF227648.1: Aethina tumida, AF227649.1: Aethina tumida, AF227650.1: Aethina tumida, AF227651.1: Aethina tumida, AF227652.1: Aethina tumida, AF227653.1: Aethina tumida, AF227654.1: Aethina tumida, AF522354.1: Aethina tumida, AF522355.1: Aethina tumida, AF522356.1: Aethina tumida, AF522357.1: Aethina tumida, AF522358.1: Aethina tumida, HM05604…	none
AF227647.1	Eukaryota	Metazoa	Arthropoda	Insecta	Coleoptera	Nitidulidae	Aethina	Aethina tumida	SAJ2	cytochrome oxidase I	1038	Aethina tumida strain SAJ2 cytochrome oxidase I gene, partial cds; mitochondrial gene for mitochondrial product	1		none
KC177809.1	Eukaryota	Metazoa	Arthropoda	Insecta	Diptera	Braulidae	Braula	Braula coeca	Not Available	28S ribosomal RNA	3946	Braula coeca 28S ribosomal RNA gene, partial sequence	1		none
JF798506.1	Eukaryota	Metazoa	Arthropoda	Insecta	Diptera	Phoridae	Apocephalus	Apocephalus borealis	Not Available	COI/cytochrome oxidase subunit I	595	Apocephalus borealis cytochrome oxidase subunit I (COI) gene, partial cds; tRNA-Leu (trnL) gene, complete sequence; and cytochrome oxidase subunit II (COII) gene, partial cds; mitochondrial	1		none
GQ162109.1	Eukaryota	Metazoa	Arthropoda	Insecta	Hymenoptera	Apidae	Apis	Apis cerana	Not Available	mtDNA*	15895	Apis cerana mitochondrion, complete genome	2	KM244704.1: Apis cerana	none
KT750964.1	Eukaryota	Metazoa	Arthropoda	Insecta	Lepidoptera	Pyralidae	Galleria	Galleria mellonella	Not Available	mtDNA*	15320	Galleria mellonella mitochondrion, complete genome	2	KF491750.1: Galleria mellonella	none

## Sheet: Met genomes
Species (metazoa)	Type	Genome	Date downloaded
Tropilaelaps clareae	skipped		April 16, 2020
Tropilaelaps clareae	skipped
Tropilaelaps clareae	skipped
Tropilaelaps clareae	skipped
Tropilaelaps clareae	skipped
Tropilaelaps koenigerum	skipped
Tropilaelaps koenigerum	skipped
Tropilaelaps mercedesae	representative	Tropilaelaps mercedesae
Tropilaelaps mercedesae	as above
Tropilaelaps mercedesae	as above
Tropilaelaps mercedesae	as above
Tropilaelaps mercedesae	as above
Tropilaelaps mercedesae	as above
Tropilaelaps mercedesae	as above
Tropilaelaps mercedesae	as above
Tropilaelaps mercedesae	as above
Tropilaelaps mercedesae	as above
Tropilaelaps thaii	skipped
Varroa destructor	representative	Varroa destructor
Varroa destructor	as above
Varroa destructor	as above
Varroa destructor	as above
Varroa destructor	as above
Varroa destructor	as above
Varroa destructor	as above
Varroa destructor	as above
Varroa jacobsoni	representative	Varroa jacobsoni
Varroa jacobsoni	as above
Varroa jacobsoni	as above
Varroa jacobsoni	as above
Varroa jacobsoni	as above
Varroa jacobsoni	as above
Varroa jacobsoni	as above
Varroa jacobsoni	as above
Varroa jacobsoni	as above
Varroa jacobsoni	as above
Varroa rindereri	skipped
Varroa sp. 'Luzon 1'	skipped
Varroa sp. 'Luzon 2'	skipped
Varroa sp. 'Mindanao'	skipped
Varroa underwoodi	skipped
Acarapis cf. externus*	skipped
Acarapis dorsalis	skipped
Acarapis externus	skipped
Acarapis externus	skipped
Acarapis sp.*	skipped
Acarapis woodi	skipped
Acarapis woodi	skipped
Acarapis woodi	skipped
Acarapis woodi	skipped
Aethina tumida	representative	Aethina tumida
Aethina tumida	as above
Aethina tumida	as above
Aethina tumida	as above
Aethina tumida	as above
Aethina tumida	as above
Braula coeca	skipped
Apocephalus borealis	skipped
Apis cerana	skipped
Galleria mellonella	representative	Galleria mellonella

## Sheet: v-11May2016 Prot
HoloBee Barcode Cross Reference Table
Dataset:	Protozoa		Version:	2016.1
Asterisks (*) reflect manual modifications made by the HoloBee consortium for a variety of reasons including to correct taxonomic nomenclature and to provide additional information for accessions that could not be retrieved bioinformatically.
Centroid Accession	Superkingdom	Kingdom	Phylum	Class	Order	Family	Genus	Species	Strain / Isolate	Gene / Product	Sequence Length (bp)	NCBI Definition Line	Cluster Count	Cluster Accessions:Species	Curator Notes
HQ619890.1	Eukaryota	undetermined	Apicomplexa	Gregarinasina	Neogregarinorida	Ophryocystidae	Apicystis	Apicystis bombi	NPaw1	small subunit ribosomal RNA	863	Apicystis bombi isolate NPaw1 small subunit ribosomal RNA gene, partial sequence	2	AB738024.1: 0	Isolated from Apis mellifera.
KJ684965.1	Eukaryota	undetermined	Euglenozoa*	Kinetoplastea*	Trypanosomatida*	Trypanosomatidae	Crithidia	Crithidia mellificae	ATCC 30862	cytb/cytochrome b	589	Crithidia mellificae clone 283-7+8a(x14) cytochrome b (cytb) gene, partial cds; kinetoplast	5	KJ684951.1: 0, KJ684952.1: 0, KJ684953.1: 0, KJ684954.1: 0	none
KM980180.1	Eukaryota	undetermined	Euglenozoa*	Kinetoplastea*	Trypanosomatida*	Trypanosomatidae	Lotmaria	Lotmaria passim	VBP007	cytb/cytochrome b	788	Lotmaria passim isolate VBP007 cytochrome b (cytb) mRNA, partial cds; kinetoplast	27	AB716358.1: 0, AB716359.1: 0, AB860145.1: 0, GU321191.2: 0, KJ684955.1: 0, KJ684956.1: 0, KJ684957.1: 0, KJ684958.1: 0, KJ684959.1: 0, KJ684960.1: 0, KJ684961.1: 0, KJ684962.1: 0, KJ684963.1: 0, KJ684964.1: 0, KM066240.1: 0, KM066241.1: 0, KM066242.1: 0, KM066243.1: 0, KM066244.1: 0, KM066245.1: 0, KM066246.1: 0, KM066247.1: 0, KM066248.1: 0, KM066249.1: 0, KM066250.1: 0, KM980181.1: 0	Isolated from Apis mellifera.
AB744129.1	Eukaryota	undetermined	Euglenozoa*	Kinetoplastea*	Trypanosomatida*	Trypanosomatidae	Lotmaria*	Lotmaria passim*	HapC*	Cytb/cytochrome b	413	Crithidia mellificae kinetoplast Cytb mRNA for cytochrome b, partial cds, haplotype: C	1		Incorrectly named as "Crithidia mellificae" in GenBank. Isolated from Apis cerana.

## Sheet: Protozoa genomes
Species (Protozoa)	Type	Genome	Date downloaded
Apicystis bombi	skipped		April 16, 2020
Crithidia mellificae	representative	Crithidia mellificae
Lotmaria passim	representative	Lotmaria passim
Lotmaria passim*	as above

## Sheet: v-11May2016 virus
HoloBee Barcode Cross Reference Table
Dataset:	Viruses		Version:	2016.1
Asterisks (*) reflect manual modifications made by the HoloBee consortium for a variety of reasons including to correct taxonomic nomenclature and to provide additional information for accessions that could not be retrieved bioinformatically.
Centroid Accession	Superkingdom	Kingdom	Phylum	Class	Order	Family	Genus	Species	Strain / Isolate	Gene / Product	Sequence Length (bp)	NCBI Definition Line	Cluster Count	Cluster Accessions:Species	Curator Notes
AF486072.2	Viruses	undetermined	undetermined	undetermined	Picornavirales	Dicistroviridae	Aparavirus	Acute bee paralysis virus	Hungary 1	genome*	9459	Acute bee paralysis virus isolate Hungary 1, complete genome	1		none
AF486073.2	Viruses	undetermined	undetermined	undetermined	Picornavirales	Dicistroviridae	Aparavirus	Acute bee paralysis virus	Poland 1	genome*	9463	Acute bee paralysis virus isolate Poland 1, complete genome	1		none
NC_002548.1	Viruses	undetermined	undetermined	undetermined	Picornavirales	Dicistroviridae	Aparavirus	Acute bee paralysis virus	Rothamsted*	genome*	9491	Acute bee paralysis virus, complete genome	1		none
HQ871932.1	Viruses	undetermined	undetermined	undetermined	Picornavirales	Dicistroviridae	Cripavirus	Aphid lethal paralysis virus	brookings	genome*	4175	Aphid lethal paralysis virus strain brookings non-structural polyprotein and capsid protein precursor, genes, partial cds	1		none
JF423195.1	Viruses	undetermined	undetermined	undetermined	Picornavirales	Dicistroviridae	undetermined	Big Sioux River virus	BruceSD_T17/BSRV1	nonstructural polyprotein	1473	Big Sioux River virus isolate BSRV1 nonstructural polyprotein gene, partial cds	1		none
JF423196.1	Viruses	undetermined	undetermined	undetermined	Picornavirales	Dicistroviridae	undetermined	Big Sioux River virus	BruceSD_T17/BSRV2	nonstructural polyprotein	848	Big Sioux River virus isolate BSRV2 nonstructural polyprotein gene, partial cds	1		none
JF423197.1	Viruses	undetermined	undetermined	undetermined	Picornavirales	Dicistroviridae	undetermined	Big Sioux River virus	BruceSD_T17/BSRV3	nonstructural polyprotein	1031	Big Sioux River virus isolate BSRV3 nonstructural polyprotein and structural polyprotein genes, partial cds	1		none
JF423198.1	Viruses	undetermined	undetermined	undetermined	Picornavirales	Dicistroviridae	undetermined	Big Sioux River virus	BruceSD_T17/BSRV4	structural polyprotein	996	Big Sioux River virus isolate BSRV4 structural polyprotein gene, partial cds	1		none
JX149531.1	Viruses	undetermined	undetermined	undetermined	Picornavirales	Dicistroviridae	Cripavirus	Black queen cell virus	AY	genome*	8392	Black queen cell virus strain AY non-structural polyprotein and structural polyprotein genes, complete cds	1		none
EF517515.1	Viruses	undetermined	undetermined	undetermined	Picornavirales	Dicistroviridae	Cripavirus	Black queen cell virus	HUNGARY-10	genome*	8335	Black queen cell virus strain HUNGARY-10 non-structural polyprotein and structural polyprotein genes, complete cds	1		none
KP119603.1	Viruses	undetermined	undetermined	undetermined	Picornavirales	Dicistroviridae	Cripavirus	Black queen cell virus	JL1	genome*	8358	Black queen cell virus isolate JL1, complete genome	1		none
EF517519.1	Viruses	undetermined	undetermined	undetermined	Picornavirales	Dicistroviridae	Cripavirus	Black queen cell virus	POLAND-4	genome*	8333	Black queen cell virus strain POLAND-4 non-structural polyprotein and structural polyprotein genes, complete cds	1		none
EF517520.1	Viruses	undetermined	undetermined	undetermined	Picornavirales	Dicistroviridae	Cripavirus	Black queen cell virus	POLAND-5	genome*	8298	Black queen cell virus strain POLAND-5 non-structural polyprotein and structural polyprotein genes, complete cds	1		none
EF517521.1	Viruses	undetermined	undetermined	undetermined	Picornavirales	Dicistroviridae	Cripavirus	Black queen cell virus	POLAND-6	genome*	8302	Black queen cell virus strain POLAND-6 non-structural polyprotein and structural polyprotein genes, complete cds	1		none
NC_003784.1	Viruses	undetermined	undetermined	undetermined	Picornavirales	Dicistroviridae	Cripavirus	Black queen cell virus	South African	genome*	8550	Black queen cell virus nonstructural polyprotein (orf1) and structural polyprotein (orf2) genes, complete cds	1		none
JX045857.1	Viruses	undetermined	undetermined	undetermined	Picornavirales	Dicistroviridae	Aparavirus	Israeli acute paralysis virus	4782IAPV	genome*	8882	Israeli acute paralysis virus isolate 4782IAPV nonstructural polyprotein gene, complete cds; and structural polyprotein gene, partial cds	1		none
EU436423.1	Viruses	undetermined	undetermined	undetermined	Picornavirales	Dicistroviridae	Aparavirus	Israeli acute paralysis virus	DVE31-OP3-PA-USA-2007	genome*	9580	Israel acute paralysis virus of bees strain DVE31-OP3-PA-USA-2007, complete genome	1		none
EU224279.1	Viruses	undetermined	undetermined	undetermined	Picornavirales	Dicistroviridae	Aparavirus	Israeli acute paralysis virus	IAPV_MD*	genome*	9520	Israel acute paralysis virus of bees from USA, complete genome	1		none
EU224280.1	Viruses	undetermined	undetermined	undetermined	Picornavirales	Dicistroviridae	Aparavirus	Israeli acute paralysis virus	IAPV_PA*	genome*	9580	Israel acute paralysis virus of bees from USA, complete genome	1		none
EU436455.1	Viruses	undetermined	undetermined	undetermined	Picornavirales	Dicistroviridae	Aparavirus	Israeli acute paralysis virus	IS1-ISRAEL-2007	genome*	9281	Israel acute paralysis virus of bees strain IS1-ISRAEL-2007, complete genome	1		none
KC690268.1	Viruses	undetermined	undetermined	undetermined	Picornavirales	Dicistroviridae	Aparavirus	Israeli acute paralysis virus	Korea1	genome*	9478	Israeli acute paralysis virus strain Korea1, complete genome	1		none
KC690269.1	Viruses	undetermined	undetermined	undetermined	Picornavirales	Dicistroviridae	Aparavirus	Israeli acute paralysis virus	Korea2	genome*	9480	Israeli acute paralysis virus strain Korea2, complete genome	1		none
KC690270.1	Viruses	undetermined	undetermined	undetermined	Picornavirales	Dicistroviridae	Aparavirus	Israeli acute paralysis virus	Korea3	genome*	9470	Israeli acute paralysis virus strain Korea3, complete genome	1		none
EU218534.1	Viruses	undetermined	undetermined	undetermined	Picornavirales	Dicistroviridae	Aparavirus	Israeli acute paralysis virus	Not Available	genome*	9613	Israel acute paralysis virus of bees from USA, complete genome	1		none
NC_009025.1	Viruses	undetermined	undetermined	undetermined	Picornavirales	Dicistroviridae	Aparavirus	Israeli acute paralysis virus	Not Available	genome*	9499	Israel acute paralysis virus of bees	1		none
EU436456.1	Viruses	undetermined	undetermined	undetermined	Picornavirales	Dicistroviridae	Aparavirus	Israeli acute paralysis virus	OZ6-AUSTRALIA-2007	genome*	9480	Israel acute paralysis virus of bees strain OZ6-AUSTRALIA-2007, complete genome	1		none
HQ897161.1	Viruses	undetermined	undetermined	undetermined	Picornavirales	Dicistroviridae	Aparavirus	Israeli acute paralysis virus	Wus-China-2008	genome*	9482	Israel acute paralysis virus of bees strain Wus-China-2008, complete genome	1		none
KF956377.1	Viruses	undetermined	undetermined	undetermined	Picornavirales	Dicistroviridae	Aparavirus	Kashmir bee virus	KBV_AY	genome*	9515	Kashmir bee virus isolate KBV_AY, complete genome	1		none
NC_004807.1	Viruses	undetermined	undetermined	undetermined	Picornavirales	Dicistroviridae	Aparavirus	Kashmir bee virus	KBV_PA*	genome*	9524	Kashmir bee virus, complete genome	1		none
JQ413340.1	Viruses	undetermined	undetermined	undetermined	Picornavirales	Iflaviridae	Iflavirus	Deformed wing virus	Chilensis A1	genome*	10171	Deformed wing virus isolate Chilensis A1, complete genome	1		none
NC_004830.2	Viruses	undetermined	undetermined	undetermined	Picornavirales	Iflaviridae	Iflavirus	Deformed wing virus	DWV_IT*	genome*	10140	Deformed wing virus, complete genome	1		none
NC_005876.1	Viruses	undetermined	undetermined	undetermined	Picornavirales	Iflaviridae	Iflavirus	Deformed wing virus	DWV_Kakugo*	genome*	10152	Kakugo virus, complete genome	1		none
JX878304.1	Viruses	undetermined	undetermined	undetermined	Picornavirales	Iflaviridae	Iflavirus	Deformed wing virus	Korea-1	genome*	10111	Deformed wing virus strain Korea-1, complete genome	1		none
JX878305.1	Viruses	undetermined	undetermined	undetermined	Picornavirales	Iflaviridae	Iflavirus	Deformed wing virus	Korea-2	genome*	10114	Deformed wing virus strain Korea-2, complete genome	1		none
KC786224.1	Viruses	undetermined	undetermined	undetermined	Picornavirales	Iflaviridae	Iflavirus	Deformed wing virus	KV_Ox	genome*	10127	Kakugo virus isolate KV_Ox genomic sequence	1		none
AY292384.1	Viruses	undetermined	undetermined	undetermined	Picornavirales	Iflaviridae	Iflavirus	Deformed wing virus	PA	genome*	10166	Deformed wing virus isolate PA, complete genome	1		none
KJ437447.1	Viruses	undetermined	undetermined	undetermined	Picornavirales	Iflaviridae	Iflavirus	Deformed wing virus	Varroa-infested-colony-DJE202	genome*	10167	Deformed wing virus isolate Varroa-infested-colony-DJE202, complete genome	1		none
GU109335.1	Viruses	undetermined	undetermined	undetermined	Picornavirales	Iflaviridae	Iflavirus	Deformed wing virus	Warwick-2009	genome*	10167	Deformed wing virus isolate Warwick-2009 polyprotein gene, complete cds	1		none
JQ390592.1	Viruses	undetermined	undetermined	undetermined	Picornavirales	Iflaviridae	Iflavirus	Sacbrood virus	AmSBV-Kor19	genome*	8784	Sacbrood virus strain AmSBV-Kor19, complete genome	1		none
JQ390591.1	Viruses	undetermined	undetermined	undetermined	Picornavirales	Iflaviridae	Iflavirus	Sacbrood virus	AmSBV-Kor21	genome*	8855	Sacbrood virus strain AmSBV-Kor21, complete genome	1		none
KM884993.1	Viruses	undetermined	undetermined	undetermined	Picornavirales	Iflaviridae	Iflavirus	Sacbrood virus	AmSBV-Viet4	genome*	8787	Sacbrood virus isolate AmSBV-Viet4, complete genome	1		none
KM884995.1	Viruses	undetermined	undetermined	undetermined	Picornavirales	Iflaviridae	Iflavirus	Sacbrood virus	AmSBV-Viet6	genome*	8836	Sacbrood virus isolate AmSBV-Viet6, complete genome	1		none
HM237361.1	Viruses	undetermined	undetermined	undetermined	Picornavirales	Iflaviridae	Iflavirus	Sacbrood virus	CSBV-LN	genome*	8863	Sacbrood virus CSBV-LN/China/2009, complete genome	1		none
AF469603.1	Viruses	undetermined	undetermined	undetermined	Picornavirales	Iflaviridae	Iflavirus	Sacbrood virus	Not Available	genome*	8740	Sacbrood virus polyprotein gene, complete cds	1		none
KJ629183.1	Viruses	undetermined	undetermined	undetermined	Picornavirales	Iflaviridae	Iflavirus	Sacbrood virus	Oksapmin	genome*	8359	Sacbrood virus isolate Oksapmin polyprotein gene, partial cds	1		none
NC_002066.1	Viruses	undetermined	undetermined	undetermined	Picornavirales	Iflaviridae	Iflavirus	Sacbrood virus	Rothamstead	genome*	8832	Sacbrood virus complete genome	1		none
GU938761.1	Viruses	undetermined	undetermined	undetermined	Picornavirales	Iflaviridae	Iflavirus	Slow bee paralysis virus	Harpenden	genome*	9424	Slow bee paralysis virus strain Harpenden polyprotein gene, complete cds	1		none
NC_014137.1	Viruses	undetermined	undetermined	undetermined	Picornavirales	Iflaviridae	Iflavirus	Slow bee paralysis virus	Rothamsted	genome*	9505	Slow bee paralysis virus, complete genome	1		none
NC_006494.1	Viruses	undetermined	undetermined	undetermined	Picornavirales	Iflaviridae	Iflavirus	Varroa destructor virus-1	Not Available	genome*	10112	Varroa destructor virus-1, complete genome	1		none
KC786222.1	Viruses	undetermined	undetermined	undetermined	Picornavirales	Iflaviridae	Iflavirus	Varroa destructor virus-1	VDV-1_Ox	genome*	10089	Varroa destructor virus-1 polyprotein gene, genomic sequence	1		none
JF440525.1	Viruses	undetermined	undetermined	undetermined	Picornavirales	Iflaviridae	Iflavirus	Varroa destructor virus-1	Zriffin	genome*	9974	Varroa destructor virus-1 strain Zriffin polyprotein gene, complete cds	1		none
JQ710729.1	Viruses	undetermined	undetermined	undetermined	Picornavirales	Secoviridae	Nepovirus	Tobacco ringspot virus	A	polyprotein	1545	Tobacco ringspot virus isolate A polyprotein gene, partial cds	1		none
JQ710730.1	Viruses	undetermined	undetermined	undetermined	Picornavirales	Secoviridae	Nepovirus	Tobacco ringspot virus	B	capsid protein	2050	Tobacco ringspot virus isolate B capsid protein gene, partial cds	1		none
JX141171.1	Viruses	undetermined	undetermined	undetermined	Picornavirales	Secoviridae	Nepovirus	Tobacco ringspot virus	Bee-A	capsid protein-like*	726	UNVERIFIED: Tobacco ringspot virus isolate Bee-A capsid protein-like gene, partial sequence	2	JX141182.1: Tobacco ringspot virus	none
JX141173.1	Viruses	undetermined	undetermined	undetermined	Picornavirales	Secoviridae	Nepovirus	Tobacco ringspot virus	Bee-C	capsid protein-like*	725	UNVERIFIED: Tobacco ringspot virus isolate Bee-C capsid protein-like gene, partial sequence	3	JX141172.1: Tobacco ringspot virus, JX141175.1: Tobacco ringspot virus	none
JX141174.1	Viruses	undetermined	undetermined	undetermined	Picornavirales	Secoviridae	Nepovirus	Tobacco ringspot virus	Bee-D	capsid protein-like*	724	UNVERIFIED: Tobacco ringspot virus isolate Bee-D capsid protein-like gene, partial sequence	1		none
JX141176.1	Viruses	undetermined	undetermined	undetermined	Picornavirales	Secoviridae	Nepovirus	Tobacco ringspot virus	Bee-F	capsid protein-like*	590	UNVERIFIED: Tobacco ringspot virus isolate Bee-F capsid protein-like gene, partial sequence	2	JX141177.1: Tobacco ringspot virus	none
JX141179.1	Viruses	undetermined	undetermined	undetermined	Picornavirales	Secoviridae	Nepovirus	Tobacco ringspot virus	Bee-I	capsid protein-like*	588	UNVERIFIED: Tobacco ringspot virus isolate Bee-I capsid protein-like gene, partial sequence	1		none
JX141184.1	Viruses	undetermined	undetermined	undetermined	Picornavirales	Secoviridae	Nepovirus	Tobacco ringspot virus	Bee-N	capsid protein-like*	588	UNVERIFIED: Tobacco ringspot virus isolate Bee-N capsid protein-like gene, partial sequence	4	JX141178.1: Tobacco ringspot virus, JX141180.1: Tobacco ringspot virus, JX141183.1: Tobacco ringspot virus	none
JX141185.1	Viruses	undetermined	undetermined	undetermined	Picornavirales	Secoviridae	Nepovirus	Tobacco ringspot virus	Bee-O	capsid protein-like*	582	UNVERIFIED: Tobacco ringspot virus isolate Bee-O capsid protein-like gene, partial sequence	2	JX141181.1: Tobacco ringspot virus	none
NC_027631.1	Viruses	undetermined	undetermined	undetermined	Tymovirales	Tymoviridae	undetermined	Bee Macula-like virus	France 878V	genome*	6258	Bee Macula-like virus isolate France 878V, complete genome	1		none
KT162925.1	Viruses	undetermined	undetermined	undetermined	Tymovirales	Tymoviridae	undetermined	Bee Macula-like virus	PSU-1var	genome*	6426	Bee Macula-like virus isolate PSU-1var, complete genome	1		none
AB859952.1	Viruses	undetermined	undetermined	undetermined	Tymovirales	Tymoviridae	undetermined	Varroa destructor Macula-like virus	Am	coat protein	402	Varroa destructor Macula-like virus gene for coat protein, partial cds, isolate: Am	1		none
AB859950.1	Viruses	undetermined	undetermined	undetermined	Tymovirales	Tymoviridae	undetermined	Varroa destructor Macula-like virus	Oc	coat protein	402	Varroa destructor Macula-like virus gene for coat protein, partial cds, isolate: Oc	1		none
KC880120.1	Viruses	undetermined	undetermined	undetermined	Tymovirales	Tymoviridae	undetermined	Varroa destructor Macula-like virus	VdMLV	CP/coat protein	438	Varroa destructor Macula-like virus isolate VdMLV coat protein (CP) and P15 protein (P15) genes, partial cds	3	AB859949.1: Varroa destructor Macula-like virus, AB859951.1: Varroa destructor Macula-like virus	none
JF304814.1	Viruses	undetermined	undetermined	undetermined	undetermined	Dicistroviridae*	undetermined	Apis mellifera filamentous virus	Not Available	BroN	822	Apis mellifera filamentous virus BroN gene, partial cds	1		none
AF042340.1	Viruses	undetermined	undetermined	undetermined	undetermined	Iridoviridae	Iridovirus	Invertebrate iridescent virus 24	IV24	major capsid protein	355	Apis cerana iridescent virus major capsid protein gene, partial cds	1		none
NC_010711.1	Viruses	undetermined	undetermined	undetermined	undetermined	undetermined	undetermined	Chronic bee paralysis virus	A-79P	RNA genome segment 1*	3674	Chronic bee paralysis virus RNA 1, complete genome	1		none
NC_010712.1	Viruses	undetermined	undetermined	undetermined	undetermined	undetermined	undetermined	Chronic bee paralysis virus	A-79P	RNA genome segment 2*	2305	Chronic bee paralysis virus RNA 2, complete genome	1		none
EU122231.2	Viruses	undetermined	undetermined	undetermined	undetermined	undetermined	undetermined	Chronic bee paralysis virus	B-441	RNA genome segment 1*	3658	Chronic bee paralysis virus isolate B-441 segment RNA 1, partial sequence	1		none
EU122232.2	Viruses	undetermined	undetermined	undetermined	undetermined	undetermined	undetermined	Chronic bee paralysis virus	B-441	RNA genome segment 2*	2300	Chronic bee paralysis virus isolate B-441 segment RNA 2, partial sequence	1		none
KJ561228.1	Viruses	undetermined	undetermined	undetermined	undetermined	undetermined	undetermined	Lake Sinai virus	55	RNA-dependent RNA polymerase	534	Lake Sinai virus isolate 55 RNA-dependent RNA polymerase and Orf1 genes, partial cds	1		none
KJ561229.1	Viruses	undetermined	undetermined	undetermined	undetermined	undetermined	undetermined	Lake Sinai virus	56	RNA-dependent RNA polymerase	534	Lake Sinai virus isolate 56 RNA-dependent RNA polymerase and Orf1 genes, partial cds	1		none
KJ561227.1	Viruses	undetermined	undetermined	undetermined	undetermined	undetermined	undetermined	Lake Sinai virus	324	RNA-dependent RNA polymerase	534	Lake Sinai virus isolate 324 RNA-dependent RNA polymerase and Orf1 genes, partial cds	1		none
KF768350.1	Viruses	undetermined	undetermined	undetermined	undetermined	undetermined	undetermined	Lake Sinai virus	Av	RNA-dependent RNA polymerase	498	Lake Sinai virus isolate Av RNA-dependent RNA polymerase and Orf1 genes, partial cds	2	KF768348.1: Lake Sinai virus	none
KF768351.1	Viruses	undetermined	undetermined	undetermined	undetermined	undetermined	undetermined	Lake Sinai virus	e101	RNA-dependent RNA polymerase	498	Lake Sinai virus isolate e101 RNA-dependent RNA polymerase and Orf1 genes, partial cds	2	KC880121.1: Lake Sinai virus 5 JR-2013	none
KF768349.1	Viruses	undetermined	undetermined	undetermined	undetermined	undetermined	undetermined	Lake Sinai virus	e35	RNA-dependent RNA polymerase	498	Lake Sinai virus isolate e35 RNA-dependent RNA polymerase and Orf1 genes, partial cds	1		none
HQ871931.2	Viruses	undetermined	undetermined	undetermined	undetermined	undetermined	undetermined	Lake Sinai virus 1	BruceSD_T17E02	genome*	5904	Lake Sinai virus 1 Orf1, RNA-dependant RNA polymerase, and capsid protein genes, complete cds	1		none
HQ888865.2	Viruses	undetermined	undetermined	undetermined	undetermined	undetermined	undetermined	Lake Sinai virus 2	BruceSD_T17E01	genome*	5910	Lake Sinai virus 2 strain BruceSD_T17E01 Orf1, RNA-dependant RNA polymerase, and capsid protein genes, complete cds	1		none
JQ480620.1	Viruses	undetermined	undetermined	undetermined	undetermined	undetermined	undetermined	Lake Sinai virus 3	Not Available	ORF1 protein	668	Lake Sinai virus 3 clone BRL-1-15-12 ORF1 protein and RNA-dependent RNA polymerase genes, partial cds	1		none
JX878492.1	Viruses	undetermined	undetermined	undetermined	undetermined	undetermined	undetermined	Lake Sinai virus 4	Not Available	RNA-dependent RNA polymerase	579	Lake Sinai virus 4 ORF1 protein and RNA-dependent RNA polymerase genes, partial cds	1		none
KC880122.1	Viruses	undetermined	undetermined	undetermined	undetermined	undetermined	undetermined	Lake Sinai virus 5 JR-2013	LSV037	RNA-dependent RNA polymerase	404	Lake Sinai virus 5 JR-2013 isolate LSV037 Orf1 and RNA-dependent RNA polymerase genes, partial cds	1		none
KC880123.1	Viruses	undetermined	undetermined	undetermined	undetermined	undetermined	undetermined	Lake Sinai virus 5 JR-2013	LSV087	RNA-dependent RNA polymerase	289	Lake Sinai virus 5 JR-2013 isolate LSV087 Orf1 and RNA-dependent RNA polymerase genes, partial cds	1		none
KC880124.1	Viruses	undetermined	undetermined	undetermined	undetermined	undetermined	undetermined	Lake Sinai virus 5 JR-2013	LSV117	RNA-dependent RNA polymerase	454	Lake Sinai virus 5 JR-2013 isolate LSV117 Orf1 and RNA-dependent RNA polymerase genes, partial cds	2	KC880125.1: Lake Sinai virus 5 JR-2013	none
KC880126.1	Viruses	undetermined	undetermined	undetermined	undetermined	undetermined	undetermined	Lake Sinai virus 5 JR-2013	LSV256	RNA-dependent RNA polymerase	327	Lake Sinai virus 5 JR-2013 isolate LSV256 Orf1 and RNA-dependent RNA polymerase genes, partial cds	1		none
JX045859.1	Viruses	undetermined	undetermined	undetermined	undetermined	undetermined	undetermined	Lake Sinai virus strain Navarra	4782LSV	Orf1	631	Lake Sinai virus strain Navarra isolate 4782LSV Orf1 gene, partial cds	1		none

[truncated: 1 more sheets: Viral genomes]
