# Supplementary material for: Colony-Level Effects of Amygdalin on Honeybees and Their Microbes
Source: Insects. 2020 Nov 11;11(11):783. doi: 10.3390/insects11110783 (PMC7698215; doi:10.3390/insects11110783)
Supplement: Supplementary file 1 [file insects-11-00783-s001.zip › Supplement_Revision1/Table S2.xlsx]

## Sheet: Overview
Here is information regarding what is in this supplemental Excel file.
Sample codes for Kraken-Bracken: for each sample there are four Excel tabs: Kr.* is its Kraken2 output; BrK.* is its Bracken output in Kraken style; BrK.edit.* is an edited Kraken-style Bracken output with an adjustment for unclassified reads for normalization purposes; and Br.* is its Bracken output sorted from smallest to largest by taxonomy id. Tabs with FC in the name are for fold change calc…
Sample codes for edgeR: "BrKedit.all.counts.ColC.edgeR" tab is the input counts for EdgeR (in R Gui). These are the Bracken counts from the BrK.edit tabs in column C. While column B was used for the Bracken percent proportions and log2-FC, column C was used here to not inflat the number of reads in EdgeR. This is because column C only counts reads once and per taxon (Kraken output, 3., see below)…
NCBI RefSeq Tabs: adjacent to respective samples. This was Kraken2 run using the RefSeq Kraken2 built database. Not Bracken corrected
TMM tabs: At the end of this workbook are tabs with TMM. This is the TMM-CPM library size normalization of the Bracken counts (third column, nonredundant taxonomy counts) and included the unclassified reads for normalization. One tab is the EdgeR TMM output, modified to include the taxa as listed in the Kraken2 taxonomy files. Other tabs are a summary of the fold change calculations (FC amygdalin…
Sample codes: Amygdalin treatment (1) and control (2) and four separate time points spanning about two months (A (5-10-13); B (5-28-13); C (6-14-13) D (7-1-13)).
Other tabs: Other tabs were used for making figures and averages.
Example of command line entries from quality control check of reads to bracken output
fastp -h fastp.html -i XJE01_20131118_SN180_IL100038749_CAGATCA_L006_R1.fastq.gz -I XJE01_20131118_SN180_IL100038749_CAGATCA_L006_R2.fastq.gz -o c2_1 -O c2_2
hisat2 -p 6 -x Amel_index -t --summary-file Hisat_sum_a1 -1 a1_1 -2 a1_2
samtools view -S -f4 -h a1.sam > a1.unmapped.sam
samtools sort -n a1.unmapped.sam > a1.unmapped.sort.sam
samtools fastq -1 a1.unmapped_1.fq -2 a1.unmapped_2.fq a1.unmapped.sort.sam -s a1.unmapped.singleton.fq -n
kraken2 --db /home/jtauber/Documents/Nectar/Kraken.HB/ --paired a1.unmapped_1.fq a1.unmapped_2.fq --threads 4 --report kraken_a1.unmapped.Conf04 --report-zero-counts --use-names --confidence 0.04
bracken -d /home/jtauber/Documents/Nectar/Kraken.HB/ -i kraken_a1.unmapped.Conf04 -o bracken_a1.unmapped.Conf04.S -r 100 -l S
pavian::runApp(port=5000)
Format of outputs in Excel tabs
"Like Kraken 1, Kraken 2 offers two formats of sample-wide results. Kraken 2's standard sample report format is tab-delimited with one line per taxon. The fields of the output, from left-to-right, are as follows:
1. Percentage of fragments covered by the clade rooted at this taxon
2. Number of fragments covered by the clade rooted at this taxon
3. Number of fragments assigned directly to this taxon
4. A rank code, indicating (U)nclassified, (R)oot, (D)omain, (K)ingdom,
(P)hylum, (C)lass, (O)rder, (F)amily, (G)enus, or (S)pecies.
Taxa that are not at any of these 10 ranks have a rank code that is
formed by using the rank code of the closest ancestor rank with
a number indicating the distance from that rank. E.g., "G2" is a
rank code indicating a taxon is between genus and species and the
grandparent taxon is at the genus rank.
5. NCBI taxonomic ID number
6. Indented scientific name
The scientific names are indented using space, according to the tree structure specified by the taxonomy."
Taken directly from the Kraken2 manual (https://ccb.jhu.edu/software/kraken2/index.shtml?t=manual#sample-repoSinaivirust-output-format)
"Bracken Output File Format:
(bracken output file; tab-delimited columns)
Name
Taxonomy ID
Level ID (S=Species, G=Genus, O=Order, F=Family, P=Phylum, K=Kingdom)
Kraken Assigned Reads
Added Reads with Abundance Reestimation
Total Reads after Abundance Reestimation
Fraction of Total Reads"
Taken directly from the Bracken manual (https://ccb.jhu.edu/software/bracken/index.shtml?t=manual)

## Sheet: Table_Bracken.counts.proport.
Microbe and virus counts when bees were treated with amygdalin. All values are percentages and normalized to total reads per sample.
Taxon	5-10-13		5-28-13		6-14-13		07-01-13
	Amygdalin	Control	Amygdalin	Control	Amygdalin	Control	Amygdalin	Control
Bacteria	0.903673	3.16223	1.32701	6.82512	1.23471	7.4479	1.85804	1.40693
Bifidobacterium asteroides	0.00612263	0.0263268	0.0164377	0.11185	0.0215868	0.148315	0.0419992	0.0387686
Lactobacillales	0.097773	0.400294	0.100552	0.479584	0.199206	1.26166	0.255334	0.203257
Gilliamella	0.249257	1.04985	0.415001	2.15541	0.27532	1.9331	0.366249	0.351299
Snodgrassella	0.123983	0.443495	0.183474	0.923245	0.158659	0.78666	0.389886	0.239578
Frischella perrara	0.111532	0.457429	0.131456	0.621692	0.100136	0.574142	0.129127	0.0926931
Parasaccharibacter apium	0.000670738	0.00210055	0.00105458	0.0019265	0.0014227	0.0048779	0.00327886	0.00195846
Serratia marcescens	0.000464357	0.00196051	0.00110043	0.00645943	0.00188782	0.00962397	0.00244424	0.00195846
Spiroplasma	1.71984e-05	0.007702	0.00488317	0.0438561	0.000875509	0.000395505	2.98078e-05	2.22552e-05
	5-10-13		5-28-13		6-14-13		07-01-13
	Amygdalin	Control	Amygdalin	Control	Amygdalin	Control	Amygdalin	Control
Fungi	0.541595	5.23253	1.92954	10.7657	1.21578	6.16132	0.47925	0.543918
Ascosphaera apis	0.017766	0.0252766	0.0436734	0.137008	0.0119015	0.138295	0.0242039	0.00258161
Aspergillaceae	0.0243186	0.0700182	0.0126779	0.0253844	0.00465114	0.0137109	0.0019077	0.00193621
Nosema	0.491548	5.11266	1.86704	10.5815	1.19269	5.97899	0.445239	0.535661
Saccharomycotina	0.00598505	0.0156141	0.00291156	0.00759266	0.00153214	0.00369138	0.00438175	0.000289318
	5-10-13		5-28-13		6-14-13		07-01-13
	Amygdalin	Control	Amygdalin	Control	Amygdalin	Control	Amygdalin	Control
Viruses	4.19817	23.3784	6.75498	22.5827	6.18424	10.5471	0.631538	2.72044
Sacbrood virus	0.717948	0.34477	2.32297	3.80936	3.24699	1.62935	0.52104	2.25147
Black queen cell virus	0.0359619	2.71384	0.00809276	0.205455	0.1287	1.109	0.00640868	0.0472479
Chronic bee paralysis virus	3.43968e-05	2.81039	2.29257e-05	0.0118989	2.73597e-05	0.00131835	0	8.90209e-05
Deformed wing virus	0.0879699	0.15523	0.00201746	0.790997	0.000930228	2.4197	0.0116847	0.00164689
Varroa destructor virus 1	0.00202941	0.0282173	0.000435588	0.00226647	0.000164158	0.00540524	0.00757118	8.90209e-05
Israeli acute paralysis virus	0.0909624	0.15278	0.000366811	0.00181317	0.597426	0.46551	0.000924042	0.203213
Sinaivirus (incl. 1,2 & unclassified)	3.25265	17.1122	4.41968	17.7391	1.44136	0.623185	0.00751157	0.0420179
Lake Sinai virus 1	0.354459	2.22973	0.930209	8.36859	0.492282	0.453381	0.0022952	0.0309125
Lake Sinai virus 2	2.83229	14.5642	3.0285	7.29292	0.838054	0.0181933	0.0038154	0.00215876
	5-10-13		5-28-13		6-14-13		07-01-13
Other	Amygdalin	Control	Amygdalin	Control	Amygdalin	Control	Amygdalin	Control
Lotmaria passim	0.000412762	0.61434	0.00084825	0.224267	0.0970447	0.00329588	0.0348155	0.528673
Varroidae	0.182991	0.553284	0.205552	1.03827	0.314144	1.50661	0.289225	0.207886
Tropilaelaps mercedesae	0.000636341	0.00126033	0.000733622	0.00226647	0.00153214	0.00645992	0.00053654	0.000689912
	5-10-13		5-28-13		6-14-13		07-01-13
Alignment/count details	Amygdalin	Control	Amygdalin	Control	Amygdalin	Control	Amygdalin	Control
Kraken2-Holobee classified reads	5.93	33.24	10.5	42.3	9.17	25.92	3.31	5.44
Kraken2-RefSeq Bact.,Fung., Virus classified	6.1	29.69	9.28	33.59	8.57	22.66	3.31	4.73
A. mellifera Hisat2 overall alignment rate	87.08	95.4	89.19	97.06	91.1	97.91	90.99	88.61
	Bracken-corrected Kraken2 microbe and virus counts using a Kraken2-Holobee database. All the values in the table are percentages that show relative fragment coverage: reads per taxonomic group over total unmapped bee paired reads that were available for microbe analysis (both classified and unclassified reads and rounded to the thousandth). The values for the higher order taxonomic groups bacteri…

## Sheet: Kr.a1
94.07	5475250	5475250	U	0	unclassified				5820465
5.93	345215	35	R	1	root
4.3	250041	0	D	10239	Viruses
4.3	250041	0	D1	2559587	Riboviria
3.35	194987	5862	G	1921556	Sinaivirus
2.83	164683	164683	S	1041831	Lake Sinai virus 2
0.35	20610	20610	S	1041806	Lake Sinai virus 1
0.07	3832	0	G1	1921557	unclassified Sinaivirus
0.07	3832	3832	S	1547219	Lake Sinai virus
0.95	55052	0	O	464095	Picornavirales
0.81	46978	0	F	699189	Iflaviridae
0.81	46978	1	G	232799	Iflavirus
0.72	41745	41745	S	89463	Sacbrood virus
0.09	5114	5114	S	198112	Deformed wing virus
0	118	118	S	232800	Varroa destructor virus 1
0	0	0	S	458132	Slow bee paralysis virus
0.13	7511	0	F	232795	Dicistroviridae
0.09	5420	77	G	1213379	Aparavirus
0.09	5289	5289	S	294365	Israeli acute paralysis virus
0	52	52	S	68876	Kashmir bee virus
0	2	2	S	92444	Acute bee paralysis virus
0.04	2091	0	G	1922209	Triatovirus
0.04	2091	2091	S	92395	Black queen cell virus
0	0	0	G	144051	Cripavirus
0	0	0	S	209529	Aphid lethal paralysis virus
0	0	0	F1	336635	unclassified Dicistroviridae
0	0	0	S	1041883	Big Sioux River virus
0.01	563	0	F	675072	Secoviridae
0.01	563	0	F1	675075	Comovirinae
0.01	563	0	G	12270	Nepovirus
0.01	563	563	S	12282	Tobacco ringspot virus
0	2	0	D2	2585030	unclassified Riboviria
0	2	0	D3	439490	unclassified ssRNA viruses
0	2	0	D4	35278	unclassified ssRNA positive-strand viruses
0	2	2	S	180822	Chronic bee paralysis virus
0	0	0	O	675063	Tymovirales
0	0	0	F	249184	Tymoviridae
0	0	0	F1	330383	unclassified Tymoviridae
0	0	0	S	1682186	Bee Macula-like virus
0	0	0	D1	12429	unclassified viruses
0	0	0	D2	2204151	unclassified DNA viruses
0	0	0	D3	51368	unclassified dsDNA viruses
0	0	0	S	1100043	Apis mellifera filamentous virus
1.63	95139	241	R1	131567	cellular organisms
0.9	52328	62	D	2	Bacteria
0.51	29536	14	P	1224	Proteobacteria
0.38	22291	67	C	1236	Gammaproteobacteria
0.36	20692	0	O	1240482	Orbales
0.36	20692	204	F	1240483	Orbaceae
0.24	14181	441	G	1193503	Gilliamella
0.23	13192	13192	S	1196095	Gilliamella apicola
0.01	548	0	G1	2685620	unclassified Gilliamella
0.01	548	548	S	2687309	Gilliamella sp. Lep-s21
0.11	6307	0	G	1335631	Frischella
0.11	6307	6307	S	1267021	Frischella perrara
0.03	1508	273	O	91347	Enterobacterales
0.02	1141	422	F	543	Enterobacteriaceae
0.01	318	107	G	570	Klebsiella
0	85	0	G1	2608929	unclassified Klebsiella
0	85	85	S	2697371	Klebsiella sp. MPUS7
0	56	0	S	548	Klebsiella aerogenes
0	56	56	S1	1028307	Klebsiella aerogenes KCTC 2190
0	39	0	S	573	Klebsiella pneumoniae
0	39	0	S1	72407	Klebsiella pneumoniae subsp. pneumoniae
0	39	39	S2	1125630	Klebsiella pneumoniae subsp. pneumoniae HS11286
0	31	31	S	571	Klebsiella oxytoca
0	169	11	G	547	Enterobacter
0	109	0	G1	354276	Enterobacter cloacae complex
0	109	0	S	550	Enterobacter cloacae
0	109	0	S1	336306	Enterobacter cloacae subsp. cloacae
0	109	109	S2	716541	Enterobacter cloacae subsp. cloacae ATCC 13047
0	49	0	G1	2608935	unclassified Enterobacter
0	49	49	S	2057026	Enterobacter sp. EA-1
0	86	0	G	561	Escherichia
0	86	0	S	562	Escherichia coli
0	86	0	S1	83333	Escherichia coli K-12
0	86	86	S2	511145	Escherichia coli str. K-12 substr. MG1655
0	81	0	G	83654	Leclercia
0	81	81	S	83655	Leclercia adecarboxylata
0	54	0	G	544	Citrobacter
0	54	0	G1	1344959	Citrobacter freundii complex
0	54	0	S	546	Citrobacter freundii
0	54	54	S1	1333848	Citrobacter freundii CFNIH1
0	11	0	F1	191675	unclassified Enterobacteriaceae
0	11	0	F2	36866	unclassified Enterobacteriaceae (miscellaneous)
0	11	11	S	1849603	Enterobacteriaceae bacterium
0	59	0	F	1903411	Yersiniaceae
0	59	21	G	613	Serratia
0	24	0	G1	2647522	unclassified Serratia
0	24	24	S	2448483	Serratia sp. 3ACOL1
0	9	0	S	615	Serratia marcescens
0	9	9	S1	273526	Serratia marcescens subsp. marcescens Db11
0	5	0	S	458197	Serratia nematodiphila
0	5	5	S1	1449981	Serratia nematodiphila DZ0503SBS1
0	26	0	F	1903409	Erwiniaceae
0	26	0	G	551	Erwinia
0	26	26	S	55212	Erwinia rhapontici
0	9	0	F	1903414	Morganellaceae
0	9	0	G	581	Morganella
0	9	0	S	582	Morganella morganii
0	9	0	S1	180434	Morganella morganii subsp. morganii
0	9	9	S2	1124991	Morganella morganii subsp. morganii KT
0	24	0	O	72274	Pseudomonadales
0	17	1	F	468	Moraxellaceae
0	16	3	G	469	Acinetobacter
0	6	6	S	1229165	Acinetobacter apis
0	4	1	G1	909768	Acinetobacter calcoaceticus/baumannii complex
0	3	3	S	470	Acinetobacter baumannii
0	0	0	S	471	Acinetobacter calcoaceticus
0	3	0	S	1219382	Acinetobacter nectaris
0	3	3	S1	1392540	Acinetobacter nectaris CIP 110549
0	0	0	F1	54393	unclassified Moraxellaceae
0	0	0	S	1889775	Moraxellaceae bacterium
0	7	0	F	135621	Pseudomonadaceae
0	7	1	G	286	Pseudomonas
0	3	0	G1	136841	Pseudomonas aeruginosa group
0	3	0	S	287	Pseudomonas aeruginosa
0	3	3	S1	208964	Pseudomonas aeruginosa PAO1
0	2	0	G1	2583993	unclassified Pseudomonas
0	2	2	S	1758730	Pseudomonas sp. BIOMIG1BAC
0	1	0	G1	136843	Pseudomonas fluorescens group
0	1	1	S	76758	Pseudomonas orientalis
0	0	0	O	135614	Xanthomonadales
0	0	0	F	32033	Xanthomonadaceae
0	0	0	G	40323	Stenotrophomonas
0	0	0	G1	196198	unclassified Stenotrophomonas
0	0	0	S	2565559	Stenotrophomonas sp. PAMC25021
0	0	0	G1	995085	Stenotrophomonas maltophilia group
0	0	0	S	40324	Stenotrophomonas maltophilia
0	0	0	S1	522373	Stenotrophomonas maltophilia K279a
0	0	0	O	135619	Oceanospirillales
0	0	0	F	28256	Halomonadaceae
0	0	0	F1	114403	Zymobacter group
0	0	0	G	33073	Zymobacter
0	0	0	S	33074	Zymobacter palmae
0	0	0	S1	1123510	Zymobacter palmae DSM 10491
0.12	7161	0	C	28216	Betaproteobacteria
0.12	7158	0	O	206351	Neisseriales
0.12	7158	0	F	481	Neisseriaceae
0.12	7158	0	G	1193515	Snodgrassella
0.12	7158	0	S	1196083	Snodgrassella alvi
0.12	7158	7158	S1	1196094	Snodgrassella alvi wkB2
0	3	0	O	80840	Burkholderiales
0	3	0	F	119060	Burkholderiaceae
0	3	0	G	106589	Cupriavidus
0	3	0	G1	2640874	unclassified Cupriavidus
0	3	3	S	876364	Cupriavidus sp. USMAA2-4
0	0	0	F	75682	Oxalobacteraceae
0	0	0	G	149698	Massilia
0	0	0	S	373040	Massilia aurea
0	70	2	C	28211	Alphaproteobacteria
0	56	0	O	204441	Rhodospirillales
0	56	11	F	433	Acetobacteraceae
0	32	0	G	1602345	Parasaccharibacter
0	32	32	S	1510841	Parasaccharibacter apium
0	8	0	F1	41293	unclassified Acetobacteraceae
0	8	8	S	1909293	Acetobacteraceae bacterium
0	5	0	G	91914	Asaia
0	5	0	S	91915	Asaia bogorensis
0	5	5	S1	1231624	Asaia bogorensis NBRC 16594
0	6	0	O	204458	Caulobacterales
0	6	0	F	76892	Caulobacteraceae
0	6	0	G	41275	Brevundimonas
0	6	6	S	41276	Brevundimonas vesicularis
0	4	0	O	356	Rhizobiales
0	4	0	F	772	Bartonellaceae
0	4	0	G	773	Bartonella
0	4	4	S	1686310	Bartonella apis
0	2	0	O	204457	Sphingomonadales
0	2	0	F	41297	Sphingomonadaceae
0	2	0	G	13687	Sphingomonas
0	2	0	G1	196159	unclassified Sphingomonas
0	2	2	S	2711156	Sphingomonas sp. MK52
0.39	22727	5	D1	1783272	Terrabacteria group
0.28	16563	0	P	201174	Actinobacteria
0.28	16563	3	C	1760	Actinobacteria
0.28	16128	0	O	85006	Micrococcales
0.28	16128	0	F	85023	Microbacteriaceae
0.28	16128	0	G	33882	Microbacterium
0.28	16128	0	S	33917	Microbacterium barkeri
0.28	16128	16128	S1	1197720	Microbacterium barkeri 2011-R4
0	0	0	S	33883	Microbacterium arborescens
0	0	0	S	57043	Microbacterium esteraromaticum
0	0	0	F	1268	Micrococcaceae
0	0	0	G	1269	Micrococcus
0	0	0	G1	2620948	unclassified Micrococcus
0	0	0	S	1179670	Micrococcus sp. KBS0714
0	0	0	G	1663	Arthrobacter
0	0	0	G1	235627	unclassified Arthrobacter
0	0	0	S	2575374	Arthrobacter sp. 24S4-2
0	0	0	G	32207	Rothia
0	0	0	G1	2689056	unclassified Rothia (in: Bacteria)
0	0	0	S	1715191	Rothia sp. HMSC064F07
0	0	0	G	57494	Nesterenkonia
0	0	0	G1	2629769	unclassified Nesterenkonia
0	0	0	S	2600320	Nesterenkonia sp. NBAIMH1
0	0	0	F	145358	Bogoriellaceae
0	0	0	G	154116	Georgenia
0	0	0	G1	2626815	unclassified Georgenia
0	0	0	S	2589797	Georgenia sp. Z443
0.01	432	0	O	85004	Bifidobacteriales
0.01	432	0	F	31953	Bifidobacteriaceae
0.01	432	47	G	1678	Bifidobacterium
0.01	355	0	S	1684	Bifidobacterium asteroides
0.01	355	355	S1	1147128	Bifidobacterium asteroides PRL2011
0	18	0	S	1691	Bifidobacterium indicum
0	18	18	S1	1341694	Bifidobacterium indicum LMG 11587 = DSM 20214
0	12	12	S	1687	Bifidobacterium coryneforme
0	0	0	G1	2608897	unclassified Bifidobacterium
0	0	0	S	2614131	Bifidobacterium sp. BRDM6
0	0	0	O	85007	Corynebacteriales
0	0	0	F	1653	Corynebacteriaceae
0	0	0	G	1716	Corynebacterium
0	0	0	G1	2624378	unclassified Corynebacterium
0	0	0	S	2080740	Corynebacterium sp. 2183
0	0	0	F	85025	Nocardiaceae
0	0	0	G	85043	Williamsia
0	0	0	G1	2636252	unclassified Williamsia
0	0	0	S	1889262	Williamsia sp. 1135
0	0	0	O	85009	Propionibacteriales
0	0	0	F	31957	Propionibacteriaceae
0	0	0	G	1743	Propionibacterium
0	0	0	G1	2608905	unclassified Propionibacterium
0	0	0	S	1962131	Propionibacterium sp. JV5
0	0	0	O	85010	Pseudonocardiales
0	0	0	F	2070	Pseudonocardiaceae
0	0	0	G	334857	Goodfellowiella
0	0	0	S	334858	Goodfellowiella coeruleoviolacea
0	0	0	O	85011	Streptomycetales
0	0	0	F	2062	Streptomycetaceae
0	0	0	G	1883	Streptomyces
0	0	0	S	1956	Streptomyces diastaticus
0	0	0	S1	285564	Streptomyces diastaticus subsp. ardesiacus
0	0	0	S	68209	Streptomyces globosus
0	0	0	S	68219	Streptomyces iakyrus
0	0	0	G1	2593676	unclassified Streptomyces
0	0	0	S	2594460	Streptomyces sp. S1A1-8
0	0	0	O	85012	Streptosporangiales
0	0	0	F	2012	Thermomonosporaceae
0	0	0	G	1988	Actinomadura
0	0	0	G1	2626254	unclassified Actinomadura
0	0	0	S	2650775	Actinomadura sp. WMMB499
0	0	0	O	1643682	Geodermatophilales
0	0	0	F	85030	Geodermatophilaceae
0	0	0	G	88138	Modestobacter
0	0	0	G1	2643866	unclassified Modestobacter
0	0	0	S	1730500	Modestobacter sp. CPCC 205251
0.11	6158	0	P	1239	Firmicutes
0.11	6158	12	C	91061	Bacilli
0.1	5678	1	O	186826	Lactobacillales
0.1	5670	0	F	33958	Lactobacillaceae
0.1	5670	250	G	1578	Lactobacillus
0.02	1240	1240	S	148814	Lactobacillus kunkeei
0.02	1128	1128	S	303541	Lactobacillus apis
0.02	999	999	S	1218507	Lactobacillus melliventris
0.01	681	681	S	1218493	Lactobacillus kullabergensis
0.01	625	625	S	1218494	Lactobacillus helsingborgensis
0.01	563	563	S	1218508	Lactobacillus mellis
0	165	165	S	1218492	Lactobacillus mellifer
0	11	11	S	1218495	Lactobacillus apinorum
0	3	0	S	33959	Lactobacillus johnsonii
0	3	3	S1	257314	Lactobacillus johnsonii NCC 533
0	3	0	S	866801	Lactobacillus ozensis
0	3	3	S1	1423781	Lactobacillus ozensis DSM 23829 = JCM 17196
0	1	0	S	1598	Lactobacillus reuteri
0	1	1	S1	557436	Lactobacillus reuteri DSM 20016
0	1	0	S	1633	Lactobacillus vaginalis
0	1	1	S1	1423814	Lactobacillus vaginalis DSM 5837 = ATCC 49540
0	0	0	S	931533	Lactobacillus saniviri
0	0	0	S1	1293598	Lactobacillus saniviri JCM 17471 = DSM 24301
0	0	0	S	679249	Lactobacillus floricola
0	0	0	S1	1423744	Lactobacillus floricola DSM 23037 = JCM 16512
0	0	0	S	390841	Lactobacillus farraginis
0	0	0	S1	1423743	Lactobacillus farraginis DSM 18382 = JCM 14108
0	0	0	S	1590	Lactobacillus plantarum
0	0	0	S1	220668	Lactobacillus plantarum WCFS1
0	0	0	G1	2620435	unclassified Lactobacillus
0	0	0	S	2692756	Lactobacillus sp. P38
0	4	0	F	1300	Streptococcaceae
0	3	0	G	1301	Streptococcus
0	3	0	G1	2608887	unclassified Streptococcus
0	3	3	S	2576376	Streptococcus sp. 1643
0	1	0	G	1357	Lactococcus
0	1	0	S	1358	Lactococcus lactis
0	1	0	S1	1360	Lactococcus lactis subsp. lactis
0	1	1	S2	272623	Lactococcus lactis subsp. lactis Il1403
0	0	0	S	1363	Lactococcus garvieae
0	0	0	S1	420889	Lactococcus garvieae ATCC 49156
0	2	0	F	81852	Enterococcaceae
0	2	0	G	1350	Enterococcus
0	1	0	S	1351	Enterococcus faecalis
0	1	1	S1	226185	Enterococcus faecalis V583
0	1	0	S	1352	Enterococcus faecium
0	1	1	S1	333849	Enterococcus faecium DO
0	0	0	G1	2608891	unclassified Enterococcus
0	0	0	S	2057791	Enterococcus sp. CR-Ec1
0	0	0	G	33969	Melissococcus
0	0	0	S	33970	Melissococcus plutonius
0	0	0	S1	1385937	Melissococcus plutonius S1
0	1	0	F	186827	Aerococcaceae
0	1	0	G	1375	Aerococcus
0	1	1	S	1377	Aerococcus viridans
0	0	0	F	81850	Leuconostocaceae
0	0	0	G	559173	Fructobacillus
0	0	0	S	1631	Fructobacillus fructosus
0	0	0	S1	930946	Fructobacillus fructosus KCTC 3544
0	0	0	S	220714	Fructobacillus pseudoficulneus
0	0	0	G1	2626231	unclassified Fructobacillus
0	0	0	S	1658766	Fructobacillus sp. EFB-N1
0.01	468	3	O	1385	Bacillales
0.01	455	2	F	186817	Bacillaceae
0.01	450	1	G	1386	Bacillus
0.01	446	0	S	220685	Bacillus bataviensis
0.01	446	446	S1	1117379	Bacillus bataviensis LMG 21833
0	1	0	S	1397	Bacillus circulans
0	1	1	S1	1348626	Bacillus circulans NBRC 13626
0	1	0	S	1404	Bacillus megaterium
0	1	1	S1	1348908	Bacillus megaterium MSP20.1
0	1	0	G1	86661	Bacillus cereus group
0	1	0	S	1428	Bacillus thuringiensis
0	1	0	S1	180856	[Bacillus thuringiensis] serovar konkukian
0	1	1	S2	281309	[Bacillus thuringiensis] serovar konkukian str. 97-27
0	0	0	S	1396	Bacillus cereus
0	0	0	S1	226900	Bacillus cereus ATCC 14579
0	0	0	S	1408	Bacillus pumilus
0	0	0	S	1478	Bacillus simplex
0	0	0	S	46224	Bacillus sporothermodurans
0	0	0	S	86664	Bacillus flexus
0	0	0	S	86668	Bacillus niacini
0	0	0	S1	1348654	Bacillus niacini NBRC 15566
0	0	0	G1	185979	unclassified Bacillus
0	0	0	S	1513284	Bacillus sp. AP8
0	0	0	S	279826	Bacillus foraminis
0	0	0	S	412384	Bacillus aryabhattai
0	0	0	G1	653685	Bacillus subtilis group
0	0	0	S	1402	Bacillus licheniformis
0	0	0	S1	279010	Bacillus licheniformis DSM 13 = ATCC 14580
0	0	0	S	1423	Bacillus subtilis
0	0	0	S1	135461	Bacillus subtilis subsp. subtilis
0	0	0	S2	224308	Bacillus subtilis subsp. subtilis str. 168
0	0	0	G2	1938374	Bacillus amyloliquefaciens group
0	0	0	S	1390	Bacillus amyloliquefaciens
0	0	0	S1	692420	Bacillus amyloliquefaciens DSM 7 = ATCC 23350
0	0	0	S	492670	Bacillus velezensis
0	2	0	G	400634	Lysinibacillus
0	2	2	S	582475	Lysinibacillus xylanilyticus
0	0	0	S	28031	Lysinibacillus fusiformis
0	1	0	G	182709	Oceanobacillus
0	1	1	S	545501	Oceanobacillus oncorhynchi
0	9	0	F	186822	Paenibacillaceae
0	8	0	G	55080	Brevibacillus
0	7	0	S	45462	Brevibacillus borstelensis
0	7	7	S1	1300222	Brevibacillus borstelensis AK1
0	1	1	S	54913	Brevibacillus formosus
0	0	0	S	1393	Brevibacillus brevis
0	0	0	S1	358681	Brevibacillus brevis NBRC 100599
0	0	0	S	1465	Brevibacillus laterosporus
0	0	0	S1	1042163	Brevibacillus laterosporus LMG 15441
0	0	0	S	54910	Brevibacillus centrosporus
0	1	0	G	44249	Paenibacillus
0	1	0	S	59845	Paenibacillus illinoisensis
0	1	1	S1	1349779	Paenibacillus illinoisensis NBRC 15959
0	0	0	S	1406	Paenibacillus polymyxa
0	0	0	S1	886882	Paenibacillus polymyxa SC2
0	0	0	S	1464	Paenibacillus larvae
0	0	0	S1	147375	Paenibacillus larvae subsp. larvae
0	0	0	S	44250	Paenibacillus alvei
0	0	0	S1	1206781	Paenibacillus alvei DSM 29
0	0	0	G1	185978	unclassified Paenibacillus
0	0	0	S	2704462	Paenibacillus sp. 12200R-189
0	0	0	F1	85151	Aneurinibacillus group
0	0	0	G	55079	Aneurinibacillus
0	0	0	S	1391	Aneurinibacillus aneurinilyticus
0	0	0	S1	649747	Aneurinibacillus aneurinilyticus ATCC 12856
0	1	0	F	90964	Staphylococcaceae
0	1	0	G	1279	Staphylococcus
0	1	0	S	1282	Staphylococcus epidermidis
0	1	1	S1	176280	Staphylococcus epidermidis ATCC 12228
0	0	0	S	29378	Staphylococcus arlettae
0	0	0	S1	1212545	Staphylococcus arlettae CVD059
0	0	0	G1	91994	unclassified Staphylococcus
0	0	0	S	1912064	Staphylococcus sp. MI 10-1553
0	0	0	O1	539002	Bacillales incertae sedis
0	0	0	O2	539742	Bacillales Family XII. Incertae Sedis
0	0	0	G	33986	Exiguobacterium
0	0	0	S	41170	Exiguobacterium acetylicum
0	0	0	C	186801	Clostridia
0	0	0	O	186802	Clostridiales
0	0	0	F	31979	Clostridiaceae
0	0	0	G	1485	Clostridium
0	0	0	S	1504	Clostridium septicum
0	1	0	P	544448	Tenericutes
0	1	0	C	31969	Mollicutes
0	1	0	O	186328	Entomoplasmatales
0	1	0	F	2131	Spiroplasmataceae
0	1	0	G	2132	Spiroplasma
0	1	1	S	2134	Spiroplasma melliferum
0	0	0	S	2137	Spiroplasma apis
0	0	0	S1	1276258	Spiroplasma apis B31
0	0	0	G1	2637901	unclassified Spiroplasma
0	0	0	S	216964	Spiroplasma sp. BIUS-1
0	0	0	P	1297	Deinococcus-Thermus
0	0	0	C	188787	Deinococci
0	0	0	O	118964	Deinococcales
0	0	0	F	183710	Deinococcaceae
0	0	0	G	1298	Deinococcus
0	0	0	G1	2623546	unclassified Deinococcus
0	0	0	S	2652443	Deinococcus sp. AJ005
0	3	0	D1	1783270	FCB group
0	3	0	D2	68336	Bacteroidetes/Chlorobi group
0	3	0	P	976	Bacteroidetes
0	3	0	C	117743	Flavobacteriia
0	3	0	O	200644	Flavobacteriales
0	3	0	F	49546	Flavobacteriaceae
0	2	0	G	76831	Myroides
0	2	2	S	76832	Myroides odoratimimus
0	1	0	G	59732	Chryseobacterium
0	1	0	G1	2593645	unclassified Chryseobacterium
0	1	1	S	2478663	Chryseobacterium sp. 3008163
0.73	42570	76	D	2759	Eukaryota
0.73	42437	185	D1	33154	Opisthokonta
0.54	31362	36	K	4751	Fungi
0.49	28509	0	K1	112252	Fungi incertae sedis
0.49	28496	0	P	6029	Microsporidia
0.49	28496	0	P1	6032	Apansporoblastina
0.49	28496	0	F	27974	Nosematidae
0.49	28496	3588	G	27977	Nosema
0.43	24872	24872	S	40302	Nosema ceranae
0	36	0	S	35231	Nosema apis
0	36	36	S1	1037528	Nosema apis BRL 01
0	13	0	P	1913637	Mucoromycota
0	13	0	P1	451507	Mucoromycotina
0	13	0	C	2212703	Mucoromycetes
0	13	0	O	4827	Mucorales
0	13	0	O1	1344963	Mucorineae
0	13	0	F	34489	Mucoraceae
0	13	0	G	4830	Mucor
0	13	0	S	713888	Mucor irregularis
0	13	13	S1	1290454	Mucor irregularis B50
0.05	2817	0	K1	451864	Dikarya
0.05	2817	0	P	4890	Ascomycota
0.05	2817	47	P1	716545	saccharomyceta
0.04	2485	0	P2	147538	Pezizomycotina
0.04	2485	54	P3	716546	leotiomyceta
0.04	2338	0	C	147545	Eurotiomycetes
0.04	2338	175	C1	451871	Eurotiomycetidae
0.02	1350	0	O	5042	Eurotiales
0.02	1350	0	F	1131492	Aspergillaceae
0.02	1350	1104	G	5052	Aspergillus
0	82	0	S	746128	Aspergillus fumigatus
0	82	82	S1	330879	Aspergillus fumigatus Af293
0	45	45	S	5068	Aspergillus tubingensis
0	38	0	S	41061	Aspergillus nomius
0	38	38	S1	1509407	Aspergillus nomius NRRL 13137
0	36	0	S	5059	Aspergillus flavus
0	36	36	S1	332952	Aspergillus flavus NRRL3357
0	18	18	S	40380	Aspergillus ochraceus
0	12	1	S	5061	Aspergillus niger
0	11	11	S1	425011	Aspergillus niger CBS 513.88
0	11	11	S	138282	Aspergillus sclerotiorum
0	4	0	S	46472	Aspergillus versicolor
0	4	4	S1	1036611	Aspergillus versicolor CBS 583.65
0	0	0	S	5063	Aspergillus phoenicis
0	0	0	S1	1353007	Aspergillus phoenicis ATCC 13157
0.01	813	0	O	33183	Onygenales
0.01	813	0	F	5103	Ascosphaeraceae
0.01	813	0	G	5104	Ascosphaera
0.01	813	0	S	5105	Ascosphaera apis
0.01	813	813	S1	392613	Ascosphaera apis ARSEF 7405
0	62	0	P4	715989	sordariomyceta
0	62	0	C	147550	Sordariomycetes
0	56	0	C1	222543	Hypocreomycetidae
0	56	42	O	5125	Hypocreales
0	7	0	F	34397	Clavicipitaceae
0	7	0	G	5529	Metarhizium
0	7	0	S	5530	Metarhizium anisopliae
0	7	7	S1	1276135	Metarhizium anisopliae ARSEF 549
0	7	0	F	110618	Nectriaceae
0	7	1	G	5506	Fusarium
0	3	0	G1	171631	Fusarium oxysporum species complex
0	3	0	S	5507	Fusarium oxysporum
0	3	0	S1	59765	Fusarium oxysporum f. sp. lycopersici
0	3	3	S2	426428	Fusarium oxysporum f. sp. lycopersici 4287
0	3	0	G1	679429	Fusarium tricinctum species complex
0	3	3	S	61284	Fusarium tricinctum
0	0	0	F	474942	Ophiocordycipitaceae
0	0	0	G	1052105	Purpureocillium
0	0	0	S	33203	Purpureocillium lilacinum
0	6	0	C1	222545	Xylariomycetidae
0	6	0	O	37989	Xylariales
0	6	0	F	1812776	Sporocadaceae
0	6	0	G	37840	Pestalotiopsis
0	6	0	G1	2607886	unclassified Pestalotiopsis
0	6	6	S	1633207	Pestalotiopsis sp. JCM 9685
0	31	0	P4	715962	dothideomyceta
0	31	0	C	147541	Dothideomycetes
0	31	0	C1	451867	Dothideomycetidae
0	31	0	O	134362	Capnodiales
0	31	0	F	452563	Cladosporiaceae
0	31	0	G	5498	Cladosporium
0	31	0	G1	2614628	unclassified Cladosporium
0	31	31	S	2048672	Cladosporium sp. SL-16
0	285	0	P2	147537	Saccharomycotina
0	285	0	C	4891	Saccharomycetes
0	285	11	O	4892	Saccharomycetales
0	240	0	F	115784	Phaffomycetaceae
0	240	0	G	599737	Wickerhamomyces
0	240	0	S	4927	Wickerhamomyces anomalus
0	240	240	S1	683960	Wickerhamomyces anomalus NRRL Y-366-8
0	34	1	F	27319	Metschnikowiaceae
0	32	0	G	27320	Metschnikowia
0	32	32	S	27327	Metschnikowia reukaufii
0	1	0	G	77850	Kodamaea
0	1	1	S	34356	Kodamaea ohmeri
0	0	0	O1	241407	Saccharomycetales incertae sedis
0	0	0	G	75735	Starmerella
0	0	0	S	75736	Starmerella bombicola
0.19	10890	0	K	33208	Metazoa
0.19	10890	0	K1	6072	Eumetazoa
0.19	10890	0	K2	33213	Bilateria
0.19	10890	0	K3	33317	Protostomia
0.19	10890	0	K4	1206794	Ecdysozoa
0.19	10890	0	K5	88770	Panarthropoda
0.19	10890	119	P	6656	Arthropoda
0.18	10474	0	P1	6843	Chelicerata
0.18	10474	0	C	6854	Arachnida
0.18	10474	0	C1	6933	Acari
0.18	10474	0	C2	6934	Parasitiformes
0.18	10474	0	O	34634	Mesostigmata
0.18	10474	0	O1	281668	Monogynaspida
0.18	10474	0	O2	1723665	Gamasina
0.18	10474	19	O3	41438	Dermanyssoidea
0.18	10418	0	F	109261	Varroidae
0.18	10418	86	G	62624	Varroa
0.18	10318	10318	S	109461	Varroa destructor
0	14	14	S	62625	Varroa jacobsoni
0	37	0	F	48831	Laelapidae
0	37	0	G	208207	Tropilaelaps
0	37	37	S	418985	Tropilaelaps mercedesae
0.01	297	0	P1	197563	Mandibulata
0.01	297	0	P2	197562	Pancrustacea
0.01	297	0	P3	6960	Hexapoda
0.01	297	0	C	50557	Insecta
0.01	297	0	C1	85512	Dicondylia
0.01	297	0	C2	7496	Pterygota
0.01	297	0	C3	33340	Neoptera
0.01	297	21	C4	33392	Holometabola
0	217	0	O	7041	Coleoptera
0	217	0	O1	41084	Polyphaga
0	217	0	O2	41088	Cucujiformia
0	217	0	O3	71526	Cucujoidea
0	217	0	F	116151	Nitidulidae
0	217	0	F1	577242	Nitidulinae
0	217	0	G	116152	Aethina
0	217	217	S	116153	Aethina tumida
0	59	0	C5	85604	Amphiesmenoptera
0	59	0	O	7088	Lepidoptera
0	59	0	O1	41191	Glossata
0	59	0	O2	41196	Neolepidoptera
0	59	0	O3	41197	Heteroneura
0	59	0	O4	37567	Ditrysia
0	59	0	O5	104431	Obtectomera
0	59	0	O6	37573	Pyraloidea
0	59	0	F	7135	Pyralidae
0	59	0	F1	40082	Galleriinae
0	59	0	G	7136	Galleria
0	59	59	S	7137	Galleria mellonella
0	57	0	D1	2611352	Discoba
0	57	0	P	33682	Euglenozoa
0	57	0	C	5653	Kinetoplastea
0	57	0	C1	2704647	Metakinetoplastina
0	57	0	O	2704949	Trypanosomatida
0	57	0	F	5654	Trypanosomatidae
0	57	16	F1	1286322	Leishmaniinae
0	27	0	G	5655	Crithidia
0	27	27	S	796356	Crithidia mellificae
0	14	0	G	1620386	Lotmaria
0	14	14	S	1620387	Lotmaria passim

## Sheet: BrK.a1
100	339241	0	R	1	root
71.96	244102	0	D	10239	Viruses
71.96	244102	0	D1	2559587	Riboviria
55.75	189125	0	G	1921556	Sinaivirus
48.54	164683	164683	S	1041831	Lake Sinai virus 2
6.08	20610	20610	S	1041806	Lake Sinai virus 1
1.13	3832	0	G1	1921557	unclassified Sinaivirus
1.13	3832	3832	S	1547219	Lake Sinai virus
16.21	54975	0	O	464095	Picornavirales
13.85	46978	0	F	699189	Iflaviridae
13.85	46978	0	G	232799	Iflavirus
12.31	41745	41745	S	89463	Sacbrood virus			0.123054
1.51	5115	5115	S	198112	Deformed wing virus
0.03	118	118	S	232800	Varroa destructor virus 1
0	0	0	S	458132	Slow bee paralysis virus
2.19	7434	0	F	232795	Dicistroviridae
1.57	5343	0	G	1213379	Aparavirus
1.56	5289	5289	S	294365	Israeli acute paralysis virus
0.02	52	52	S	68876	Kashmir bee virus
0	2	2	S	92444	Acute bee paralysis virus
0.62	2091	0	G	1922209	Triatovirus
0.62	2091	2091	S	92395	Black queen cell virus
0	0	0	F1	336635	unclassified Dicistroviridae
0	0	0	S	1041883	Big Sioux River virus
0	0	0	G	144051	Cripavirus
0	0	0	S	209529	Aphid lethal paralysis virus
0.17	563	0	F	675072	Secoviridae
0.17	563	0	F1	675075	Comovirinae
0.17	563	0	G	12270	Nepovirus
0.17	563	563	S	12282	Tobacco ringspot virus
0	2	0	D2	2585030	unclassified Riboviria
0	2	0	D3	439490	unclassified ssRNA viruses
0	2	0	D4	35278	unclassified ssRNA positive-strand viruses
0	2	2	S	180822	Chronic bee paralysis virus
0	0	0	O	675063	Tymovirales
0	0	0	F	249184	Tymoviridae
0	0	0	F1	330383	unclassified Tymoviridae
0	0	0	S	1682186	Bee Macula-like virus
0	0	0	D1	12429	unclassified viruses
0	0	0	D2	2204151	unclassified DNA viruses
0	0	0	D3	51368	unclassified dsDNA viruses
0	0	0	S	1100043	Apis mellifera filamentous virus
28.04	95138	0	R1	131567	cellular organisms
15.49	52544	0	D	2	Bacteria
8.78	29799	0	P	1224	Proteobacteria
6.64	22516	0	C	1236	Gammaproteobacteria
6.18	20978	0	O	1240482	Orbales
6.18	20978	0	F	1240483	Orbaceae
4.27	14493	0	G	1193503	Gilliamella
4.11	13931	13931	S	1196095	Gilliamella apicola
0.17	562	0	G1	2685620	unclassified Gilliamella
0.17	562	562	S	2687309	Gilliamella sp. Lep-s21
1.91	6485	0	G	1335631	Frischella
1.91	6485	6485	S	1267021	Frischella perrara
0.45	1513	0	O	91347	Enterobacterales
0.41	1397	0	F	543	Enterobacteriaceae
0.15	492	0	G	570	Klebsiella
0.06	203	0	G1	2608929	unclassified Klebsiella
0.06	203	203	S	2697371	Klebsiella sp. MPUS7
0.03	100	100	S	548	Klebsiella aerogenes
0.03	89	89	S	573	Klebsiella pneumoniae
0.03	98	98	S	571	Klebsiella oxytoca
0.09	304	0	G	547	Enterobacter
0.07	240	0	G1	354276	Enterobacter cloacae complex
0.07	240	240	S	550	Enterobacter cloacae
0.02	63	0	G1	2608935	unclassified Enterobacter
0.02	63	63	S	2057026	Enterobacter sp. EA-1
0.09	288	0	G	561	Escherichia
0.09	288	288	S	562	Escherichia coli
0.04	139	0	G	544	Citrobacter
0.04	139	0	G1	1344959	Citrobacter freundii complex
0.04	139	139	S	546	Citrobacter freundii
0.04	138	0	G	83654	Leclercia
0.04	138	138	S	83655	Leclercia adecarboxylata
0.01	33	0	F1	191675	unclassified Enterobacteriaceae
0.01	33	0	F2	36866	unclassified Enterobacteriaceae (miscellaneous)
0.01	33	33	S	1849603	Enterobacteriaceae bacterium
0.02	74	0	F	1903411	Yersiniaceae
0.02	74	0	G	613	Serratia
0.01	32	0	G1	2647522	unclassified Serratia
0.01	32	32	S	2448483	Serratia sp. 3ACOL1
0.01	27	27	S	615	Serratia marcescens
0	15	15	S	458197	Serratia nematodiphila
0.01	28	0	F	1903409	Erwiniaceae
0.01	28	0	G	551	Erwinia
0.01	28	28	S	55212	Erwinia rhapontici
0	12	0	F	1903414	Morganellaceae
0	12	0	G	581	Morganella
0	12	12	S	582	Morganella morganii
0.01	24	0	O	72274	Pseudomonadales
0.01	17	0	F	468	Moraxellaceae
0.01	17	0	G	469	Acinetobacter
0	6	6	S	1229165	Acinetobacter apis
0	5	0	G1	909768	Acinetobacter calcoaceticus/baumannii complex
0	5	5	S	470	Acinetobacter baumannii
0	0	0	S	471	Acinetobacter calcoaceticus
0	4	4	S	1219382	Acinetobacter nectaris
0	0	0	F1	54393	unclassified Moraxellaceae
0	0	0	S	1889775	Moraxellaceae bacterium
0	7	0	F	135621	Pseudomonadaceae
0	7	0	G	286	Pseudomonas
0	3	0	G1	136841	Pseudomonas aeruginosa group
0	3	3	S	287	Pseudomonas aeruginosa
0	2	0	G1	2583993	unclassified Pseudomonas
0	2	2	S	1758730	Pseudomonas sp. BIOMIG1BAC
0	1	0	G1	136843	Pseudomonas fluorescens group
0	1	1	S	76758	Pseudomonas orientalis
0	0	0	O	135619	Oceanospirillales
0	0	0	F	28256	Halomonadaceae
0	0	0	F1	114403	Zymobacter group
0	0	0	G	33073	Zymobacter
0	0	0	S	33074	Zymobacter palmae
0	0	0	O	135614	Xanthomonadales
0	0	0	F	32033	Xanthomonadaceae
0	0	0	G	40323	Stenotrophomonas
0	0	0	G1	995085	Stenotrophomonas maltophilia group
0	0	0	S	40324	Stenotrophomonas maltophilia
0	0	0	G1	196198	unclassified Stenotrophomonas
0	0	0	S	2565559	Stenotrophomonas sp. PAMC25021
2.13	7212	0	C	28216	Betaproteobacteria
2.13	7209	0	O	206351	Neisseriales
2.13	7209	0	F	481	Neisseriaceae
2.13	7209	0	G	1193515	Snodgrassella
2.13	7209	7209	S	1196083	Snodgrassella alvi
0	3	0	O	80840	Burkholderiales
0	3	0	F	119060	Burkholderiaceae
0	3	0	G	106589	Cupriavidus
0	3	0	G1	2640874	unclassified Cupriavidus
0	3	3	S	876364	Cupriavidus sp. USMAA2-4
0	0	0	F	75682	Oxalobacteraceae
0	0	0	G	149698	Massilia
0	0	0	S	373040	Massilia aurea
0.02	70	0	C	28211	Alphaproteobacteria
0.02	57	0	O	204441	Rhodospirillales
0.02	57	0	F	433	Acetobacteraceae
0.01	39	0	G	1602345	Parasaccharibacter
0.01	39	39	S	1510841	Parasaccharibacter apium
0	9	0	F1	41293	unclassified Acetobacteraceae
0	9	9	S	1909293	Acetobacteraceae bacterium
0	8	0	G	91914	Asaia
0	8	8	S	91915	Asaia bogorensis
0	6	0	O	204458	Caulobacterales
0	6	0	F	76892	Caulobacteraceae
0	6	0	G	41275	Brevundimonas
0	6	6	S	41276	Brevundimonas vesicularis
0	4	0	O	356	Rhizobiales
0	4	0	F	772	Bartonellaceae
0	4	0	G	773	Bartonella
0	4	4	S	1686310	Bartonella apis
0	2	0	O	204457	Sphingomonadales
0	2	0	F	41297	Sphingomonadaceae
0	2	0	G	13687	Sphingomonas
0	2	0	G1	196159	unclassified Sphingomonas
0	2	2	S	2711156	Sphingomonas sp. MK52
6.7	22742	0	D1	1783272	Terrabacteria group
4.89	16581	0	P	201174	Actinobacteria
4.89	16581	0	C	1760	Actinobacteria
4.76	16149	0	O	85006	Micrococcales
4.76	16149	0	F	85023	Microbacteriaceae
4.76	16149	0	G	33882	Microbacterium
4.76	16149	16149	S	33917	Microbacterium barkeri
0	0	0	S	57043	Microbacterium esteraromaticum
0	0	0	S	33883	Microbacterium arborescens
0	0	0	F	145358	Bogoriellaceae
0	0	0	G	154116	Georgenia
0	0	0	G1	2626815	unclassified Georgenia
0	0	0	S	2589797	Georgenia sp. Z443
0	0	0	F	1268	Micrococcaceae
0	0	0	G	57494	Nesterenkonia
0	0	0	G1	2629769	unclassified Nesterenkonia
0	0	0	S	2600320	Nesterenkonia sp. NBAIMH1
0	0	0	G	32207	Rothia
0	0	0	G1	2689056	unclassified Rothia (in: Bacteria)
0	0	0	S	1715191	Rothia sp. HMSC064F07
0	0	0	G	1663	Arthrobacter
0	0	0	G1	235627	unclassified Arthrobacter
0	0	0	S	2575374	Arthrobacter sp. 24S4-2
0	0	0	G	1269	Micrococcus
0	0	0	G1	2620948	unclassified Micrococcus
0	0	0	S	1179670	Micrococcus sp. KBS0714
0.13	432	0	O	85004	Bifidobacteriales
0.13	432	0	F	31953	Bifidobacteriaceae
0.13	432	0	G	1678	Bifidobacterium
0.11	356	356	S	1684	Bifidobacterium asteroides
0.01	45	45	S	1691	Bifidobacterium indicum
0.01	30	30	S	1687	Bifidobacterium coryneforme
0	0	0	G1	2608897	unclassified Bifidobacterium
0	0	0	S	2614131	Bifidobacterium sp. BRDM6
0	0	0	O	1643682	Geodermatophilales
0	0	0	F	85030	Geodermatophilaceae
0	0	0	G	88138	Modestobacter
0	0	0	G1	2643866	unclassified Modestobacter
0	0	0	S	1730500	Modestobacter sp. CPCC 205251
0	0	0	O	85012	Streptosporangiales
0	0	0	F	2012	Thermomonosporaceae
0	0	0	G	1988	Actinomadura
0	0	0	G1	2626254	unclassified Actinomadura
0	0	0	S	2650775	Actinomadura sp. WMMB499
0	0	0	O	85011	Streptomycetales
0	0	0	F	2062	Streptomycetaceae
0	0	0	G	1883	Streptomyces
0	0	0	G1	2593676	unclassified Streptomyces
0	0	0	S	2594460	Streptomyces sp. S1A1-8
0	0	0	S	68219	Streptomyces iakyrus
0	0	0	S	68209	Streptomyces globosus
0	0	0	S	1956	Streptomyces diastaticus
0	0	0	O	85010	Pseudonocardiales
0	0	0	F	2070	Pseudonocardiaceae
0	0	0	G	334857	Goodfellowiella
0	0	0	S	334858	Goodfellowiella coeruleoviolacea
0	0	0	O	85009	Propionibacteriales
0	0	0	F	31957	Propionibacteriaceae
0	0	0	G	1743	Propionibacterium
0	0	0	G1	2608905	unclassified Propionibacterium
0	0	0	S	1962131	Propionibacterium sp. JV5
0	0	0	O	85007	Corynebacteriales
0	0	0	F	85025	Nocardiaceae
0	0	0	G	85043	Williamsia
0	0	0	G1	2636252	unclassified Williamsia
0	0	0	S	1889262	Williamsia sp. 1135
0	0	0	F	1653	Corynebacteriaceae
0	0	0	G	1716	Corynebacterium
0	0	0	G1	2624378	unclassified Corynebacterium
0	0	0	S	2080740	Corynebacterium sp. 2183
1.82	6159	0	P	1239	Firmicutes
1.82	6159	0	C	91061	Bacilli
1.68	5685	0	O	186826	Lactobacillales
1.67	5678	0	F	33958	Lactobacillaceae
1.67	5678	0	G	1578	Lactobacillus
0.39	1311	1311	S	148814	Lactobacillus kunkeei
0.34	1136	1136	S	303541	Lactobacillus apis
0.31	1061	1061	S	1218507	Lactobacillus melliventris
0.22	733	733	S	1218493	Lactobacillus kullabergensis
0.2	683	683	S	1218494	Lactobacillus helsingborgensis
0.17	566	566	S	1218508	Lactobacillus mellis
0.05	165	165	S	1218492	Lactobacillus mellifer
0	11	11	S	1218495	Lactobacillus apinorum
0	3	3	S	866801	Lactobacillus ozensis
0	3	3	S	33959	Lactobacillus johnsonii
0	1	1	S	1633	Lactobacillus vaginalis
0	1	1	S	1598	Lactobacillus reuteri
0	0	0	G1	2620435	unclassified Lactobacillus
0	0	0	S	2692756	Lactobacillus sp. P38
0	0	0	S	1590	Lactobacillus plantarum
0	0	0	S	390841	Lactobacillus farraginis
0	0	0	S	679249	Lactobacillus floricola
0	0	0	S	931533	Lactobacillus saniviri
0	4	0	F	1300	Streptococcaceae
0	3	0	G	1301	Streptococcus
0	3	0	G1	2608887	unclassified Streptococcus
0	3	3	S	2576376	Streptococcus sp. 1643
0	1	0	G	1357	Lactococcus
0	1	1	S	1358	Lactococcus lactis
0	0	0	S	1363	Lactococcus garvieae
0	2	0	F	81852	Enterococcaceae
0	2	0	G	1350	Enterococcus
0	1	1	S	1352	Enterococcus faecium
0	1	1	S	1351	Enterococcus faecalis
0	0	0	G1	2608891	unclassified Enterococcus
0	0	0	S	2057791	Enterococcus sp. CR-Ec1
0	0	0	G	33969	Melissococcus
0	0	0	S	33970	Melissococcus plutonius
0	1	0	F	186827	Aerococcaceae
0	1	0	G	1375	Aerococcus
0	1	1	S	1377	Aerococcus viridans
0	0	0	F	81850	Leuconostocaceae
0	0	0	G	559173	Fructobacillus
0	0	0	G1	2626231	unclassified Fructobacillus
0	0	0	S	1658766	Fructobacillus sp. EFB-N1
0	0	0	S	220714	Fructobacillus pseudoficulneus
0	0	0	S	1631	Fructobacillus fructosus
0.14	474	0	O	1385	Bacillales
0.14	464	0	F	186817	Bacillaceae
0.14	460	0	G	1386	Bacillus
0.13	457	457	S	220685	Bacillus bataviensis
0	1	0	G1	86661	Bacillus cereus group
0	1	1	S	1428	Bacillus thuringiensis
0	0	0	S	1396	Bacillus cereus
0	1	1	S	1404	Bacillus megaterium
0	1	1	S	1397	Bacillus circulans
0	0	0	G1	653685	Bacillus subtilis group
0	0	0	G2	1938374	Bacillus amyloliquefaciens group
0	0	0	S	492670	Bacillus velezensis
0	0	0	S	1390	Bacillus amyloliquefaciens
0	0	0	S	1423	Bacillus subtilis
0	0	0	S	1402	Bacillus licheniformis
0	0	0	S	412384	Bacillus aryabhattai
0	0	0	S	279826	Bacillus foraminis
0	0	0	G1	185979	unclassified Bacillus
0	0	0	S	1513284	Bacillus sp. AP8
0	0	0	S	86668	Bacillus niacini
0	0	0	S	86664	Bacillus flexus
0	0	0	S	46224	Bacillus sporothermodurans
0	0	0	S	1478	Bacillus simplex
0	0	0	S	1408	Bacillus pumilus
0	2	0	G	400634	Lysinibacillus
0	2	2	S	582475	Lysinibacillus xylanilyticus
0	0	0	S	28031	Lysinibacillus fusiformis
0	1	0	G	182709	Oceanobacillus
0	1	1	S	545501	Oceanobacillus oncorhynchi
0	9	0	F	186822	Paenibacillaceae
0	8	0	G	55080	Brevibacillus
0	7	7	S	45462	Brevibacillus borstelensis
0	1	1	S	54913	Brevibacillus formosus
0	0	0	S	54910	Brevibacillus centrosporus
0	0	0	S	1465	Brevibacillus laterosporus
0	0	0	S	1393	Brevibacillus brevis
0	1	0	G	44249	Paenibacillus
0	1	1	S	59845	Paenibacillus illinoisensis
0	0	0	G1	185978	unclassified Paenibacillus
0	0	0	S	2704462	Paenibacillus sp. 12200R-189
0	0	0	S	44250	Paenibacillus alvei
0	0	0	S	1464	Paenibacillus larvae
0	0	0	S	1406	Paenibacillus polymyxa
0	0	0	F1	85151	Aneurinibacillus group
0	0	0	G	55079	Aneurinibacillus
0	0	0	S	1391	Aneurinibacillus aneurinilyticus
0	1	0	F	90964	Staphylococcaceae
0	1	0	G	1279	Staphylococcus
0	1	1	S	1282	Staphylococcus epidermidis
0	0	0	G1	91994	unclassified Staphylococcus
0	0	0	S	1912064	Staphylococcus sp. MI 10-1553
0	0	0	S	29378	Staphylococcus arlettae
0	0	0	O1	539002	Bacillales incertae sedis
0	0	0	O2	539742	Bacillales Family XII. Incertae Sedis
0	0	0	G	33986	Exiguobacterium
0	0	0	S	41170	Exiguobacterium acetylicum
0	0	0	C	186801	Clostridia
0	0	0	O	186802	Clostridiales
0	0	0	F	31979	Clostridiaceae
0	0	0	G	1485	Clostridium
0	0	0	S	1504	Clostridium septicum
0	1	0	P	544448	Tenericutes
0	1	0	C	31969	Mollicutes
0	1	0	O	186328	Entomoplasmatales
0	1	0	F	2131	Spiroplasmataceae
0	1	0	G	2132	Spiroplasma
0	1	1	S	2134	Spiroplasma melliferum
0	0	0	G1	2637901	unclassified Spiroplasma
0	0	0	S	216964	Spiroplasma sp. BIUS-1
0	0	0	S	2137	Spiroplasma apis
0	0	0	P	1297	Deinococcus-Thermus
0	0	0	C	188787	Deinococci
0	0	0	O	118964	Deinococcales
0	0	0	F	183710	Deinococcaceae
0	0	0	G	1298	Deinococcus
0	0	0	G1	2623546	unclassified Deinococcus
0	0	0	S	2652443	Deinococcus sp. AJ005
0	3	0	D1	1783270	FCB group
0	3	0	D2	68336	Bacteroidetes/Chlorobi group
0	3	0	P	976	Bacteroidetes
0	3	0	C	117743	Flavobacteriia
0	3	0	O	200644	Flavobacteriales
0	3	0	F	49546	Flavobacteriaceae
0	2	0	G	76831	Myroides
0	2	2	S	76832	Myroides odoratimimus
0	1	0	G	59732	Chryseobacterium
0	1	0	G1	2593645	unclassified Chryseobacterium
0	1	1	S	2478663	Chryseobacterium sp. 3008163
12.56	42594	0	D	2759	Eukaryota
12.54	42525	0	D1	33154	Opisthokonta
9.28	31491	0	K	4751	Fungi
8.43	28595	0	K1	112252	Fungi incertae sedis
8.43	28581	0	P	6029	Microsporidia
8.43	28581	0	P1	6032	Apansporoblastina
8.43	28581	0	F	27974	Nosematidae
8.43	28581	0	G	27977	Nosema
8.41	28536	28536	S	40302	Nosema ceranae
0.01	44	44	S	35231	Nosema apis
0	13	0	P	1913637	Mucoromycota
0	13	0	P1	451507	Mucoromycotina
0	13	0	C	2212703	Mucoromycetes
0	13	0	O	4827	Mucorales
0	13	0	O1	1344963	Mucorineae
0	13	0	F	34489	Mucoraceae
0	13	0	G	4830	Mucor
0	13	13	S	713888	Mucor irregularis
0.85	2895	0	K1	451864	Dikarya
0.85	2895	0	P	4890	Ascomycota
0.85	2895	0	P1	716545	saccharomyceta
0.75	2547	0	P2	147538	Pezizomycotina
0.75	2547	0	P3	716546	leotiomyceta
0.72	2448	0	C	147545	Eurotiomycetes
0.72	2448	0	C1	451871	Eurotiomycetidae
0.42	1414	0	O	5042	Eurotiales
0.42	1414	0	F	1131492	Aspergillaceae
0.42	1414	0	G	5052	Aspergillus
0.03	99	99	S	746128	Aspergillus fumigatus
0.03	96	96	S	5068	Aspergillus tubingensis
0.01	46	46	S	41061	Aspergillus nomius
0.01	46	46	S	5059	Aspergillus flavus
0.01	20	20	S	40380	Aspergillus ochraceus
0.32	1088	1088	S	5061	Aspergillus niger
0	12	12	S	138282	Aspergillus sclerotiorum
0	4	4	S	46472	Aspergillus versicolor
0	0	0	S	5063	Aspergillus phoenicis
0.3	1033	0	O	33183	Onygenales
0.3	1033	0	F	5103	Ascosphaeraceae
0.3	1033	0	G	5104	Ascosphaera
0.3	1033	1033	S	5105	Ascosphaera apis
0.02	63	0	P4	715989	sordariomyceta
0.02	63	0	C	147550	Sordariomycetes
0.02	57	0	C1	222543	Hypocreomycetidae
0.02	57	0	O	5125	Hypocreales
0.01	43	0	F	110618	Nectriaceae
0.01	43	0	G	5506	Fusarium
0.01	37	0	G1	171631	Fusarium oxysporum species complex
0.01	37	37	S	5507	Fusarium oxysporum
0	5	0	G1	679429	Fusarium tricinctum species complex
0	5	5	S	61284	Fusarium tricinctum
0	14	0	F	34397	Clavicipitaceae
0	14	0	G	5529	Metarhizium
0	14	14	S	5530	Metarhizium anisopliae
0	0	0	F	474942	Ophiocordycipitaceae
0	0	0	G	1052105	Purpureocillium
0	0	0	S	33203	Purpureocillium lilacinum
0	6	0	C1	222545	Xylariomycetidae
0	6	0	O	37989	Xylariales
0	6	0	F	1812776	Sporocadaceae
0	6	0	G	37840	Pestalotiopsis
0	6	0	G1	2607886	unclassified Pestalotiopsis
0	6	6	S	1633207	Pestalotiopsis sp. JCM 9685
0.01	35	0	P4	715962	dothideomyceta
0.01	35	0	C	147541	Dothideomycetes
0.01	35	0	C1	451867	Dothideomycetidae
0.01	35	0	O	134362	Capnodiales
0.01	35	0	F	452563	Cladosporiaceae
0.01	35	0	G	5498	Cladosporium
0.01	35	0	G1	2614628	unclassified Cladosporium
0.01	35	35	S	2048672	Cladosporium sp. SL-16
0.1	348	0	P2	147537	Saccharomycotina
0.1	348	0	C	4891	Saccharomycetes
0.1	348	0	O	4892	Saccharomycetales
0.09	291	0	F	115784	Phaffomycetaceae
0.09	291	0	G	599737	Wickerhamomyces
0.09	291	291	S	4927	Wickerhamomyces anomalus
0.02	56	0	F	27319	Metschnikowiaceae
0.01	41	0	G	27320	Metschnikowia
0.01	41	41	S	27327	Metschnikowia reukaufii
0	14	0	G	77850	Kodamaea
0	14	14	S	34356	Kodamaea ohmeri
0	0	0	O1	241407	Saccharomycetales incertae sedis
0	0	0	G	75735	Starmerella
0	0	0	S	75736	Starmerella bombicola
3.25	11033	0	K	33208	Metazoa
3.25	11033	0	K1	6072	Eumetazoa
3.25	11033	0	K2	33213	Bilateria
3.25	11033	0	K3	33317	Protostomia
3.25	11033	0	K4	1206794	Ecdysozoa
3.25	11033	0	K5	88770	Panarthropoda
3.25	11033	0	P	6656	Arthropoda
3.15	10677	0	P1	6843	Chelicerata
3.15	10677	0	C	6854	Arachnida
3.15	10677	0	C1	6933	Acari
3.15	10677	0	C2	6934	Parasitiformes
3.15	10677	0	O	34634	Mesostigmata
3.15	10677	0	O1	281668	Monogynaspida
3.15	10677	0	O2	1723665	Gamasina
3.15	10677	0	O3	41438	Dermanyssoidea
3.14	10640	0	F	109261	Varroidae
3.14	10640	0	G	62624	Varroa
3.13	10625	10625	S	109461	Varroa destructor
0	14	14	S	62625	Varroa jacobsoni
0.01	37	0	F	48831	Laelapidae
0.01	37	0	G	208207	Tropilaelaps
0.01	37	37	S	418985	Tropilaelaps mercedesae
0.11	356	0	P1	197563	Mandibulata
0.11	356	0	P2	197562	Pancrustacea
0.11	356	0	P3	6960	Hexapoda
0.11	356	0	C	50557	Insecta
0.11	356	0	C1	85512	Dicondylia
0.11	356	0	C2	7496	Pterygota
0.11	356	0	C3	33340	Neoptera
0.11	356	0	C4	33392	Holometabola
0.09	293	0	O	7041	Coleoptera
0.09	293	0	O1	41084	Polyphaga
0.09	293	0	O2	41088	Cucujiformia
0.09	293	0	O3	71526	Cucujoidea
0.09	293	0	F	116151	Nitidulidae
0.09	293	0	F1	577242	Nitidulinae
0.09	293	0	G	116152	Aethina
0.09	293	293	S	116153	Aethina tumida
0.02	63	0	C5	85604	Amphiesmenoptera
0.02	63	0	O	7088	Lepidoptera
0.02	63	0	O1	41191	Glossata
0.02	63	0	O2	41196	Neolepidoptera
0.02	63	0	O3	41197	Heteroneura
0.02	63	0	O4	37567	Ditrysia
0.02	63	0	O5	104431	Obtectomera
0.02	63	0	O6	37573	Pyraloidea
0.02	63	0	F	7135	Pyralidae
0.02	63	0	F1	40082	Galleriinae
0.02	63	0	G	7136	Galleria
0.02	63	63	S	7137	Galleria mellonella
0.02	69	0	D1	2611352	Discoba
0.02	69	0	P	33682	Euglenozoa
0.02	69	0	C	5653	Kinetoplastea
0.02	69	0	C1	2704647	Metakinetoplastina
0.02	69	0	O	2704949	Trypanosomatida
0.02	69	0	F	5654	Trypanosomatidae
0.02	69	0	F1	1286322	Leishmaniinae
0.01	44	0	G	5655	Crithidia
0.01	44	44	S	796356	Crithidia mellificae
0.01	24	0	G	1620386	Lotmaria
0.01	24	24	S	1620387	Lotmaria passim

## Sheet: Br.a1
name	taxonomy_id	taxonomy_lvl	kraken_assigned_reads	added_reads	new_est_reads	fraction_total_reads
Pseudomonas aeruginosa	287	S	3	0	3	1e-05
Acinetobacter baumannii	470	S	3	2	5	2e-05
Acinetobacter calcoaceticus	471	S	0	0	0	0
Citrobacter freundii	546	S	54	85	139	0.00041
Klebsiella aerogenes	548	S	56	44	100	0.0003
Enterobacter cloacae	550	S	109	131	240	0.00071
Escherichia coli	562	S	86	202	288	0.00085
Klebsiella oxytoca	571	S	31	67	98	0.00029
Klebsiella pneumoniae	573	S	39	50	89	0.00026
Morganella morganii	582	S	9	3	12	4e-05
Serratia marcescens	615	S	9	18	27	8e-05
Staphylococcus epidermidis	1282	S	1	0	1	0
Enterococcus faecalis	1351	S	1	0	1	0
Enterococcus faecium	1352	S	1	0	1	0
Lactococcus lactis	1358	S	1	0	1	0
Lactococcus garvieae	1363	S	0	0	0	0
Aerococcus viridans	1377	S	1	0	1	0
Bacillus amyloliquefaciens	1390	S	0	0	0	0
Aneurinibacillus aneurinilyticus	1391	S	0	0	0	0
Brevibacillus brevis	1393	S	0	0	0	0
Bacillus cereus	1396	S	0	0	0	0
Bacillus circulans	1397	S	1	0	1	0
Bacillus licheniformis	1402	S	0	0	0	0
Bacillus megaterium	1404	S	1	0	1	0
Paenibacillus polymyxa	1406	S	0	0	0	0
Bacillus pumilus	1408	S	0	0	0	0
Bacillus subtilis	1423	S	0	0	0	0
Bacillus thuringiensis	1428	S	1	0	1	0
Paenibacillus larvae	1464	S	0	0	0	0
Brevibacillus laterosporus	1465	S	0	0	0	0
Bacillus simplex	1478	S	0	0	0	0
Clostridium septicum	1504	S	0	0	0	0
Lactobacillus plantarum	1590	S	0	0	0	0
Lactobacillus reuteri	1598	S	1	0	1	0
Fructobacillus fructosus	1631	S	0	0	0	0
Lactobacillus vaginalis	1633	S	1	0	1	0
Bifidobacterium asteroides	1684	S	355	1	356	0.00105
Bifidobacterium coryneforme	1687	S	12	18	30	9e-05
Bifidobacterium indicum	1691	S	18	27	45	0.00013
Streptomyces diastaticus	1956	S	0	0	0	0
Spiroplasma melliferum	2134	S	1	0	1	0
Spiroplasma apis	2137	S	0	0	0	0
Wickerhamomyces anomalus	4927	S	240	51	291	0.00086
Aspergillus flavus	5059	S	36	10	46	0.00014
Aspergillus niger	5061	S	12	1076	1088	0.00321
Aspergillus phoenicis	5063	S	0	0	0	0
Aspergillus tubingensis	5068	S	45	51	96	0.00029
Ascosphaera apis	5105	S	813	220	1033	0.00305
Fusarium oxysporum	5507	S	3	34	37	0.00011
Metarhizium anisopliae	5530	S	7	7	14	4e-05
Galleria mellonella	7137	S	59	4	63	0.00019
Tobacco ringspot virus	12282	S	563	0	563	0.00166
Metschnikowia reukaufii	27327	S	32	9	41	0.00012
Lysinibacillus fusiformis	28031	S	0	0	0	0
Staphylococcus arlettae	29378	S	0	0	0	0
Zymobacter palmae	33074	S	0	0	0	0
Purpureocillium lilacinum	33203	S	0	0	0	0
Microbacterium arborescens	33883	S	0	0	0	0
Microbacterium barkeri	33917	S	16128	21	16149	0.0476
Lactobacillus johnsonii	33959	S	3	0	3	1e-05
Melissococcus plutonius	33970	S	0	0	0	0
Kodamaea ohmeri	34356	S	1	13	14	4e-05
Nosema apis	35231	S	36	8	44	0.00013
Nosema ceranae	40302	S	24872	3664	28536	0.08412
Stenotrophomonas maltophilia	40324	S	0	0	0	0
Aspergillus ochraceus	40380	S	18	2	20	6e-05
Aspergillus nomius	41061	S	38	8	46	0.00014
Exiguobacterium acetylicum	41170	S	0	0	0	0
Brevundimonas vesicularis	41276	S	6	0	6	2e-05
Paenibacillus alvei	44250	S	0	0	0	0
Brevibacillus borstelensis	45462	S	7	0	7	2e-05
Bacillus sporothermodurans	46224	S	0	0	0	0
Aspergillus versicolor	46472	S	4	0	4	1e-05
Brevibacillus centrosporus	54910	S	0	0	0	0
Brevibacillus formosus	54913	S	1	0	1	0
Erwinia rhapontici	55212	S	26	2	28	8e-05
Microbacterium esteraromaticum	57043	S	0	0	0	0
Paenibacillus illinoisensis	59845	S	1	0	1	0
Fusarium tricinctum	61284	S	3	2	5	2e-05
Varroa jacobsoni	62625	S	14	0	14	4e-05
Streptomyces globosus	68209	S	0	0	0	0
Streptomyces iakyrus	68219	S	0	0	0	0
Kashmir bee virus	68876	S	52	0	52	0.00015
Starmerella bombicola	75736	S	0	0	0	0
Pseudomonas orientalis	76758	S	1	0	1	0
Myroides odoratimimus	76832	S	2	0	2	1e-05
Leclercia adecarboxylata	83655	S	81	57	138	0.00041
Bacillus flexus	86664	S	0	0	0	0
Bacillus niacini	86668	S	0	0	0	0
Sacbrood virus	89463	S	41745	0	41745	0.12305
Asaia bogorensis	91915	S	5	3	8	3e-05
Black queen cell virus	92395	S	2091	0	2091	0.00616
Acute bee paralysis virus	92444	S	2	0	2	1e-05
Varroa destructor	109461	S	10318	307	10625	0.03132
Aethina tumida	116153	S	217	76	293	0.00086
Aspergillus sclerotiorum	138282	S	11	1	12	4e-05
Lactobacillus kunkeei	148814	S	1240	71	1311	0.00387
Chronic bee paralysis virus	180822	S	2	0	2	1e-05
Deformed wing virus	198112	S	5114	1	5115	0.01508
Aphid lethal paralysis virus	209529	S	0	0	0	0
Spiroplasma sp. BIUS-1	216964	S	0	0	0	0
Bacillus bataviensis	220685	S	446	11	457	0.00135
Fructobacillus pseudoficulneus	220714	S	0	0	0	0
Varroa destructor virus 1	232800	S	118	0	118	0.00035
Bacillus foraminis	279826	S	0	0	0	0
Israeli acute paralysis virus	294365	S	5289	0	5289	0.01559
Lactobacillus apis	303541	S	1128	8	1136	0.00335
Goodfellowiella coeruleoviolacea	334858	S	0	0	0	0
Massilia aurea	373040	S	0	0	0	0
Lactobacillus farraginis	390841	S	0	0	0	0
Bacillus aryabhattai	412384	S	0	0	0	0
Tropilaelaps mercedesae	418985	S	37	0	37	0.00011
Slow bee paralysis virus	458132	S	0	0	0	0
Serratia nematodiphila	458197	S	5	10	15	4e-05
Bacillus velezensis	492670	S	0	0	0	0
Oceanobacillus oncorhynchi	545501	S	1	0	1	0
Lysinibacillus xylanilyticus	582475	S	2	0	2	1e-05
Lactobacillus floricola	679249	S	0	0	0	0
Mucor irregularis	713888	S	13	0	13	4e-05
Aspergillus fumigatus	746128	S	82	17	99	0.00029
Crithidia mellificae	796356	S	27	17	44	0.00013
Lactobacillus ozensis	866801	S	3	0	3	1e-05
Cupriavidus sp. USMAA2-4	876364	S	3	0	3	1e-05
Lactobacillus saniviri	931533	S	0	0	0	0
Lake Sinai virus 1	1041806	S	20610	0	20610	0.06075
Lake Sinai virus 2	1041831	S	164683	0	164683	0.48545
Big Sioux River virus	1041883	S	0	0	0	0
Apis mellifera filamentous virus	1100043	S	0	0	0	0
Micrococcus sp. KBS0714	1179670	S	0	0	0	0
Snodgrassella alvi	1196083	S	7158	51	7209	0.02125
Gilliamella apicola	1196095	S	13192	739	13931	0.04107
Lactobacillus mellifer	1218492	S	165	0	165	0.00049
Lactobacillus kullabergensis	1218493	S	681	52	733	0.00216
Lactobacillus helsingborgensis	1218494	S	625	58	683	0.00202
Lactobacillus apinorum	1218495	S	11	0	11	3e-05
Lactobacillus melliventris	1218507	S	999	62	1061	0.00313
Lactobacillus mellis	1218508	S	563	3	566	0.00167
Acinetobacter nectaris	1219382	S	3	1	4	1e-05
Acinetobacter apis	1229165	S	6	0	6	2e-05
Frischella perrara	1267021	S	6307	178	6485	0.01912
Parasaccharibacter apium	1510841	S	32	7	39	0.00012
Bacillus sp. AP8	1513284	S	0	0	0	0
Lake Sinai virus	1547219	S	3832	0	3832	0.0113
Lotmaria passim	1620387	S	14	10	24	7e-05
Pestalotiopsis sp. JCM 9685	1633207	S	6	0	6	2e-05
Fructobacillus sp. EFB-N1	1658766	S	0	0	0	0
Bee Macula-like virus	1682186	S	0	0	0	0
Bartonella apis	1686310	S	4	0	4	1e-05
Rothia sp. HMSC064F07	1715191	S	0	0	0	0
Modestobacter sp. CPCC 205251	1730500	S	0	0	0	0
Pseudomonas sp. BIOMIG1BAC	1758730	S	2	0	2	1e-05
Enterobacteriaceae bacterium	1849603	S	11	22	33	0.0001
Williamsia sp. 1135	1889262	S	0	0	0	0
Moraxellaceae bacterium	1889775	S	0	0	0	0
Acetobacteraceae bacterium	1909293	S	8	1	9	3e-05
Staphylococcus sp. MI 10-1553	1912064	S	0	0	0	0
Propionibacterium sp. JV5	1962131	S	0	0	0	0
Cladosporium sp. SL-16	2048672	S	31	4	35	0.0001
Enterobacter sp. EA-1	2057026	S	49	14	63	0.00019
Enterococcus sp. CR-Ec1	2057791	S	0	0	0	0
Corynebacterium sp. 2183	2080740	S	0	0	0	0
Serratia sp. 3ACOL1	2448483	S	24	8	32	0.0001
Chryseobacterium sp. 3008163	2478663	S	1	0	1	0
Stenotrophomonas sp. PAMC25021	2565559	S	0	0	0	0
Arthrobacter sp. 24S4-2	2575374	S	0	0	0	0
Streptococcus sp. 1643	2576376	S	3	0	3	1e-05
Georgenia sp. Z443	2589797	S	0	0	0	0
Streptomyces sp. S1A1-8	2594460	S	0	0	0	0
Nesterenkonia sp. NBAIMH1	2600320	S	0	0	0	0
Bifidobacterium sp. BRDM6	2614131	S	0	0	0	0
Actinomadura sp. WMMB499	2650775	S	0	0	0	0
Deinococcus sp. AJ005	2652443	S	0	0	0	0
Gilliamella sp. Lep-s21	2687309	S	548	14	562	0.00166
Lactobacillus sp. P38	2692756	S	0	0	0	0
Klebsiella sp. MPUS7	2697371	S	85	118	203	0.0006
Paenibacillus sp. 12200R-189	2704462	S	0	0	0	0
Sphingomonas sp. MK52	2711156	S	2	0	2	1e-05
			331453	7751	339204	0.99998

## Sheet: BrK.edit.a1
94.07	5475250	5475250	U	0	unclassified
5.93	339241	0	R	1	root
4.19817	244102	0	D	10239	Viruses
4.19817	244102	0	D1	2559587	Riboviria
3.25265	189125	0	G	1921556	Sinaivirus
2.83229	164683	164683	S	1041831	Lake Sinai virus 2
0.354459	20610	20610	S	1041806	Lake Sinai virus 1
0.0659043	3832	0	G1	1921557	unclassified Sinaivirus
0.0659043	3832	3832	S	1547219	Lake Sinai virus
0.945483	54975	0	O	464095	Picornavirales
0.807947	46978	0	F	699189	Iflaviridae
0.807947	46978	0	G	232799	Iflavirus
0.717948	41745	41745	S	89463	Sacbrood virus
0.0879699	5115	5115	S	198112	Deformed wing virus
0.00202941	118	118	S	232800	Varroa destructor virus 1
0	0	0	S	458132	Slow bee paralysis virus
0.127853	7434	0	F	232795	Dicistroviridae
0.0918911	5343	0	G	1213379	Aparavirus
0.0909624	5289	5289	S	294365	Israeli acute paralysis virus
0.000894317	52	52	S	68876	Kashmir bee virus
3.43968e-05	2	2	S	92444	Acute bee paralysis virus
0.0359619	2091	0	G	1922209	Triatovirus
0.0359619	2091	2091	S	92395	Black queen cell virus
0	0	0	F1	336635	unclassified Dicistroviridae
0	0	0	S	1041883	Big Sioux River virus
0	0	0	G	144051	Cripavirus
0	0	0	S	209529	Aphid lethal paralysis virus
0.0096827	563	0	F	675072	Secoviridae
0.0096827	563	0	F1	675075	Comovirinae
0.0096827	563	0	G	12270	Nepovirus
0.0096827	563	563	S	12282	Tobacco ringspot virus
3.43968e-05	2	0	D2	2585030	unclassified Riboviria
3.43968e-05	2	0	D3	439490	unclassified ssRNA viruses
3.43968e-05	2	0	D4	35278	unclassified ssRNA positive-strand viruses
3.43968e-05	2	2	S	180822	Chronic bee paralysis virus
0	0	0	O	675063	Tymovirales
0	0	0	F	249184	Tymoviridae
0	0	0	F1	330383	unclassified Tymoviridae
0	0	0	S	1682186	Bee Macula-like virus
0	0	0	D1	12429	unclassified viruses
0	0	0	D2	2204151	unclassified DNA viruses
0	0	0	D3	51368	unclassified dsDNA viruses
0	0	0	S	1100043	Apis mellifera filamentous virus
1.63622	95138	0	R1	131567	cellular organisms
0.903673	52544	0	D	2	Bacteria
0.512495	29799	0	P	1224	Proteobacteria
0.387239	22516	0	C	1236	Gammaproteobacteria
0.360788	20978	0	O	1240482	Orbales
0.360788	20978	0	F	1240483	Orbaceae
0.249257	14493	0	G	1193503	Gilliamella
0.239591	13931	13931	S	1196095	Gilliamella apicola
0.00966551	562	0	G1	2685620	unclassified Gilliamella
0.00966551	562	562	S	2687309	Gilliamella sp. Lep-s21
0.111532	6485	0	G	1335631	Frischella
0.111532	6485	6485	S	1267021	Frischella perrara
0.0260212	1513	0	O	91347	Enterobacterales
0.0240262	1397	0	F	543	Enterobacteriaceae
0.00846162	492	0	G	570	Klebsiella
0.00349128	203	0	G1	2608929	unclassified Klebsiella
0.00349128	203	203	S	2697371	Klebsiella sp. MPUS7
0.00171984	100	100	S	548	Klebsiella aerogenes
0.00153066	89	89	S	573	Klebsiella pneumoniae
0.00168544	98	98	S	571	Klebsiella oxytoca
0.00522832	304	0	G	547	Enterobacter
0.00412762	240	0	G1	354276	Enterobacter cloacae complex
0.00412762	240	240	S	550	Enterobacter cloacae
0.0010835	63	0	G1	2608935	unclassified Enterobacter
0.0010835	63	63	S	2057026	Enterobacter sp. EA-1
0.00495314	288	0	G	561	Escherichia
0.00495314	288	288	S	562	Escherichia coli
0.00239058	139	0	G	544	Citrobacter
0.00239058	139	0	G1	1344959	Citrobacter freundii complex
0.00239058	139	139	S	546	Citrobacter freundii
0.00237338	138	0	G	83654	Leclercia
0.00237338	138	138	S	83655	Leclercia adecarboxylata
0.000567548	33	0	F1	191675	unclassified Enterobacteriaceae
0.000567548	33	0	F2	36866	unclassified Enterobacteriaceae (miscellaneous)
0.000567548	33	33	S	1849603	Enterobacteriaceae bacterium
0.00127268	74	0	F	1903411	Yersiniaceae
0.00127268	74	0	G	613	Serratia
0.000550349	32	0	G1	2647522	unclassified Serratia
0.000550349	32	32	S	2448483	Serratia sp. 3ACOL1
0.000464357	27	27	S	615	Serratia marcescens
0.000257976	15	15	S	458197	Serratia nematodiphila
0.000481555	28	0	F	1903409	Erwiniaceae
0.000481555	28	0	G	551	Erwinia
0.000481555	28	28	S	55212	Erwinia rhapontici
0.000206381	12	0	F	1903414	Morganellaceae
0.000206381	12	0	G	581	Morganella
0.000206381	12	12	S	582	Morganella morganii
0.000412762	24	0	O	72274	Pseudomonadales
0.000292373	17	0	F	468	Moraxellaceae
0.000292373	17	0	G	469	Acinetobacter
0.00010319	6	6	S	1229165	Acinetobacter apis
8.5992e-05	5	0	G1	909768	Acinetobacter calcoaceticus/baumannii complex
8.5992e-05	5	5	S	470	Acinetobacter baumannii
0	0	0	S	471	Acinetobacter calcoaceticus
6.87936e-05	4	4	S	1219382	Acinetobacter nectaris
0	0	0	F1	54393	unclassified Moraxellaceae
0	0	0	S	1889775	Moraxellaceae bacterium
0.000120389	7	0	F	135621	Pseudomonadaceae
0.000120389	7	0	G	286	Pseudomonas
5.15952e-05	3	0	G1	136841	Pseudomonas aeruginosa group
5.15952e-05	3	3	S	287	Pseudomonas aeruginosa
3.43968e-05	2	0	G1	2583993	unclassified Pseudomonas
3.43968e-05	2	2	S	1758730	Pseudomonas sp. BIOMIG1BAC
1.71984e-05	1	0	G1	136843	Pseudomonas fluorescens group
1.71984e-05	1	1	S	76758	Pseudomonas orientalis
0	0	0	O	135619	Oceanospirillales
0	0	0	F	28256	Halomonadaceae
0	0	0	F1	114403	Zymobacter group
0	0	0	G	33073	Zymobacter
0	0	0	S	33074	Zymobacter palmae
0	0	0	O	135614	Xanthomonadales
0	0	0	F	32033	Xanthomonadaceae
0	0	0	G	40323	Stenotrophomonas
0	0	0	G1	995085	Stenotrophomonas maltophilia group
0	0	0	S	40324	Stenotrophomonas maltophilia
0	0	0	G1	196198	unclassified Stenotrophomonas
0	0	0	S	2565559	Stenotrophomonas sp. PAMC25021
0.124035	7212	0	C	28216	Betaproteobacteria
0.123983	7209	0	O	206351	Neisseriales
0.123983	7209	0	F	481	Neisseriaceae
0.123983	7209	0	G	1193515	Snodgrassella
0.123983	7209	7209	S	1196083	Snodgrassella alvi
5.15952e-05	3	0	O	80840	Burkholderiales
5.15952e-05	3	0	F	119060	Burkholderiaceae
5.15952e-05	3	0	G	106589	Cupriavidus
5.15952e-05	3	0	G1	2640874	unclassified Cupriavidus
5.15952e-05	3	3	S	876364	Cupriavidus sp. USMAA2-4
0	0	0	F	75682	Oxalobacteraceae
0	0	0	G	149698	Massilia
0	0	0	S	373040	Massilia aurea
0.00120389	70	0	C	28211	Alphaproteobacteria
0.000980309	57	0	O	204441	Rhodospirillales
0.000980309	57	0	F	433	Acetobacteraceae
0.000670738	39	0	G	1602345	Parasaccharibacter
0.000670738	39	39	S	1510841	Parasaccharibacter apium
0.000154786	9	0	F1	41293	unclassified Acetobacteraceae
0.000154786	9	9	S	1909293	Acetobacteraceae bacterium
0.000137587	8	0	G	91914	Asaia
0.000137587	8	8	S	91915	Asaia bogorensis
0.00010319	6	0	O	204458	Caulobacterales
0.00010319	6	0	F	76892	Caulobacteraceae
0.00010319	6	0	G	41275	Brevundimonas
0.00010319	6	6	S	41276	Brevundimonas vesicularis
6.87936e-05	4	0	O	356	Rhizobiales
6.87936e-05	4	0	F	772	Bartonellaceae
6.87936e-05	4	0	G	773	Bartonella
6.87936e-05	4	4	S	1686310	Bartonella apis
3.43968e-05	2	0	O	204457	Sphingomonadales
3.43968e-05	2	0	F	41297	Sphingomonadaceae
3.43968e-05	2	0	G	13687	Sphingomonas
3.43968e-05	2	0	G1	196159	unclassified Sphingomonas
3.43968e-05	2	2	S	2711156	Sphingomonas sp. MK52
0.391126	22742	0	D1	1783272	Terrabacteria group
0.285167	16581	0	P	201174	Actinobacteria
0.285167	16581	0	C	1760	Actinobacteria
0.277737	16149	0	O	85006	Micrococcales
0.277737	16149	0	F	85023	Microbacteriaceae
0.277737	16149	0	G	33882	Microbacterium
0.277737	16149	16149	S	33917	Microbacterium barkeri
0	0	0	S	57043	Microbacterium esteraromaticum
0	0	0	S	33883	Microbacterium arborescens
0	0	0	F	145358	Bogoriellaceae
0	0	0	G	154116	Georgenia
0	0	0	G1	2626815	unclassified Georgenia
0	0	0	S	2589797	Georgenia sp. Z443
0	0	0	F	1268	Micrococcaceae
0	0	0	G	57494	Nesterenkonia
0	0	0	G1	2629769	unclassified Nesterenkonia
0	0	0	S	2600320	Nesterenkonia sp. NBAIMH1
0	0	0	G	32207	Rothia
0	0	0	G1	2689056	unclassified Rothia (in: Bacteria)
0	0	0	S	1715191	Rothia sp. HMSC064F07
0	0	0	G	1663	Arthrobacter
0	0	0	G1	235627	unclassified Arthrobacter
0	0	0	S	2575374	Arthrobacter sp. 24S4-2
0	0	0	G	1269	Micrococcus
0	0	0	G1	2620948	unclassified Micrococcus
0	0	0	S	1179670	Micrococcus sp. KBS0714
0.00742971	432	0	O	85004	Bifidobacteriales
0.00742971	432	0	F	31953	Bifidobacteriaceae
0.00742971	432	0	G	1678	Bifidobacterium
0.00612263	356	356	S	1684	Bifidobacterium asteroides
0.000773928	45	45	S	1691	Bifidobacterium indicum
0.000515952	30	30	S	1687	Bifidobacterium coryneforme
0	0	0	G1	2608897	unclassified Bifidobacterium
0	0	0	S	2614131	Bifidobacterium sp. BRDM6
0	0	0	O	1643682	Geodermatophilales
0	0	0	F	85030	Geodermatophilaceae
0	0	0	G	88138	Modestobacter
0	0	0	G1	2643866	unclassified Modestobacter
0	0	0	S	1730500	Modestobacter sp. CPCC 205251
0	0	0	O	85012	Streptosporangiales
0	0	0	F	2012	Thermomonosporaceae
0	0	0	G	1988	Actinomadura
0	0	0	G1	2626254	unclassified Actinomadura
0	0	0	S	2650775	Actinomadura sp. WMMB499
0	0	0	O	85011	Streptomycetales
0	0	0	F	2062	Streptomycetaceae
0	0	0	G	1883	Streptomyces
0	0	0	G1	2593676	unclassified Streptomyces
0	0	0	S	2594460	Streptomyces sp. S1A1-8
0	0	0	S	68219	Streptomyces iakyrus
0	0	0	S	68209	Streptomyces globosus
0	0	0	S	1956	Streptomyces diastaticus
0	0	0	O	85010	Pseudonocardiales
0	0	0	F	2070	Pseudonocardiaceae
0	0	0	G	334857	Goodfellowiella
0	0	0	S	334858	Goodfellowiella coeruleoviolacea
0	0	0	O	85009	Propionibacteriales
0	0	0	F	31957	Propionibacteriaceae
0	0	0	G	1743	Propionibacterium
0	0	0	G1	2608905	unclassified Propionibacterium
0	0	0	S	1962131	Propionibacterium sp. JV5
0	0	0	O	85007	Corynebacteriales
0	0	0	F	85025	Nocardiaceae
0	0	0	G	85043	Williamsia
0	0	0	G1	2636252	unclassified Williamsia
0	0	0	S	1889262	Williamsia sp. 1135
0	0	0	F	1653	Corynebacteriaceae
0	0	0	G	1716	Corynebacterium
0	0	0	G1	2624378	unclassified Corynebacterium
0	0	0	S	2080740	Corynebacterium sp. 2183
0.105925	6159	0	P	1239	Firmicutes
0.105925	6159	0	C	91061	Bacilli
0.097773	5685	0	O	186826	Lactobacillales
0.0976526	5678	0	F	33958	Lactobacillaceae
0.0976526	5678	0	G	1578	Lactobacillus
0.0225471	1311	1311	S	148814	Lactobacillus kunkeei
0.0195374	1136	1136	S	303541	Lactobacillus apis
0.0182475	1061	1061	S	1218507	Lactobacillus melliventris
0.0126064	733	733	S	1218493	Lactobacillus kullabergensis
0.0117465	683	683	S	1218494	Lactobacillus helsingborgensis
0.0097343	566	566	S	1218508	Lactobacillus mellis
0.00283774	165	165	S	1218492	Lactobacillus mellifer
0.000189183	11	11	S	1218495	Lactobacillus apinorum
5.15952e-05	3	3	S	866801	Lactobacillus ozensis
5.15952e-05	3	3	S	33959	Lactobacillus johnsonii
1.71984e-05	1	1	S	1633	Lactobacillus vaginalis
1.71984e-05	1	1	S	1598	Lactobacillus reuteri
0	0	0	G1	2620435	unclassified Lactobacillus
0	0	0	S	2692756	Lactobacillus sp. P38
0	0	0	S	1590	Lactobacillus plantarum
0	0	0	S	390841	Lactobacillus farraginis
0	0	0	S	679249	Lactobacillus floricola
0	0	0	S	931533	Lactobacillus saniviri
6.87936e-05	4	0	F	1300	Streptococcaceae
5.15952e-05	3	0	G	1301	Streptococcus
5.15952e-05	3	0	G1	2608887	unclassified Streptococcus
5.15952e-05	3	3	S	2576376	Streptococcus sp. 1643
1.71984e-05	1	0	G	1357	Lactococcus
1.71984e-05	1	1	S	1358	Lactococcus lactis
0	0	0	S	1363	Lactococcus garvieae
3.43968e-05	2	0	F	81852	Enterococcaceae
3.43968e-05	2	0	G	1350	Enterococcus
1.71984e-05	1	1	S	1352	Enterococcus faecium
1.71984e-05	1	1	S	1351	Enterococcus faecalis
0	0	0	G1	2608891	unclassified Enterococcus
0	0	0	S	2057791	Enterococcus sp. CR-Ec1
0	0	0	G	33969	Melissococcus
0	0	0	S	33970	Melissococcus plutonius
1.71984e-05	1	0	F	186827	Aerococcaceae
1.71984e-05	1	0	G	1375	Aerococcus
1.71984e-05	1	1	S	1377	Aerococcus viridans
0	0	0	F	81850	Leuconostocaceae
0	0	0	G	559173	Fructobacillus
0	0	0	G1	2626231	unclassified Fructobacillus
0	0	0	S	1658766	Fructobacillus sp. EFB-N1
0	0	0	S	220714	Fructobacillus pseudoficulneus
0	0	0	S	1631	Fructobacillus fructosus
0.00815205	474	0	O	1385	Bacillales
0.00798006	464	0	F	186817	Bacillaceae
0.00791127	460	0	G	1386	Bacillus
0.00785967	457	457	S	220685	Bacillus bataviensis
1.71984e-05	1	0	G1	86661	Bacillus cereus group
1.71984e-05	1	1	S	1428	Bacillus thuringiensis
0	0	0	S	1396	Bacillus cereus
1.71984e-05	1	1	S	1404	Bacillus megaterium
1.71984e-05	1	1	S	1397	Bacillus circulans
0	0	0	G1	653685	Bacillus subtilis group
0	0	0	G2	1938374	Bacillus amyloliquefaciens group
0	0	0	S	492670	Bacillus velezensis
0	0	0	S	1390	Bacillus amyloliquefaciens
0	0	0	S	1423	Bacillus subtilis
0	0	0	S	1402	Bacillus licheniformis
0	0	0	S	412384	Bacillus aryabhattai
0	0	0	S	279826	Bacillus foraminis
0	0	0	G1	185979	unclassified Bacillus
0	0	0	S	1513284	Bacillus sp. AP8
0	0	0	S	86668	Bacillus niacini
0	0	0	S	86664	Bacillus flexus
0	0	0	S	46224	Bacillus sporothermodurans
0	0	0	S	1478	Bacillus simplex
0	0	0	S	1408	Bacillus pumilus
3.43968e-05	2	0	G	400634	Lysinibacillus
3.43968e-05	2	2	S	582475	Lysinibacillus xylanilyticus
0	0	0	S	28031	Lysinibacillus fusiformis
1.71984e-05	1	0	G	182709	Oceanobacillus
1.71984e-05	1	1	S	545501	Oceanobacillus oncorhynchi
0.000154786	9	0	F	186822	Paenibacillaceae
0.000137587	8	0	G	55080	Brevibacillus
0.000120389	7	7	S	45462	Brevibacillus borstelensis
1.71984e-05	1	1	S	54913	Brevibacillus formosus
0	0	0	S	54910	Brevibacillus centrosporus
0	0	0	S	1465	Brevibacillus laterosporus
0	0	0	S	1393	Brevibacillus brevis
1.71984e-05	1	0	G	44249	Paenibacillus
1.71984e-05	1	1	S	59845	Paenibacillus illinoisensis
0	0	0	G1	185978	unclassified Paenibacillus
0	0	0	S	2704462	Paenibacillus sp. 12200R-189
0	0	0	S	44250	Paenibacillus alvei
0	0	0	S	1464	Paenibacillus larvae
0	0	0	S	1406	Paenibacillus polymyxa
0	0	0	F1	85151	Aneurinibacillus group
0	0	0	G	55079	Aneurinibacillus
0	0	0	S	1391	Aneurinibacillus aneurinilyticus
1.71984e-05	1	0	F	90964	Staphylococcaceae
1.71984e-05	1	0	G	1279	Staphylococcus
1.71984e-05	1	1	S	1282	Staphylococcus epidermidis
0	0	0	G1	91994	unclassified Staphylococcus
0	0	0	S	1912064	Staphylococcus sp. MI 10-1553
0	0	0	S	29378	Staphylococcus arlettae
0	0	0	O1	539002	Bacillales incertae sedis
0	0	0	O2	539742	Bacillales Family XII. Incertae Sedis
0	0	0	G	33986	Exiguobacterium
0	0	0	S	41170	Exiguobacterium acetylicum
0	0	0	C	186801	Clostridia
0	0	0	O	186802	Clostridiales
0	0	0	F	31979	Clostridiaceae
0	0	0	G	1485	Clostridium
0	0	0	S	1504	Clostridium septicum
1.71984e-05	1	0	P	544448	Tenericutes
1.71984e-05	1	0	C	31969	Mollicutes
1.71984e-05	1	0	O	186328	Entomoplasmatales
1.71984e-05	1	0	F	2131	Spiroplasmataceae
1.71984e-05	1	0	G	2132	Spiroplasma
1.71984e-05	1	1	S	2134	Spiroplasma melliferum
0	0	0	G1	2637901	unclassified Spiroplasma
0	0	0	S	216964	Spiroplasma sp. BIUS-1
0	0	0	S	2137	Spiroplasma apis
0	0	0	P	1297	Deinococcus-Thermus
0	0	0	C	188787	Deinococci
0	0	0	O	118964	Deinococcales
0	0	0	F	183710	Deinococcaceae
0	0	0	G	1298	Deinococcus
0	0	0	G1	2623546	unclassified Deinococcus
0	0	0	S	2652443	Deinococcus sp. AJ005
5.15952e-05	3	0	D1	1783270	FCB group
5.15952e-05	3	0	D2	68336	Bacteroidetes/Chlorobi group
5.15952e-05	3	0	P	976	Bacteroidetes
5.15952e-05	3	0	C	117743	Flavobacteriia
5.15952e-05	3	0	O	200644	Flavobacteriales
5.15952e-05	3	0	F	49546	Flavobacteriaceae
3.43968e-05	2	0	G	76831	Myroides
3.43968e-05	2	2	S	76832	Myroides odoratimimus
1.71984e-05	1	0	G	59732	Chryseobacterium
1.71984e-05	1	0	G1	2593645	unclassified Chryseobacterium
1.71984e-05	1	1	S	2478663	Chryseobacterium sp. 3008163
0.732549	42594	0	D	2759	Eukaryota
0.731362	42525	0	D1	33154	Opisthokonta
0.541595	31491	0	K	4751	Fungi
0.491789	28595	0	K1	112252	Fungi incertae sedis
0.491548	28581	0	P	6029	Microsporidia
0.491548	28581	0	P1	6032	Apansporoblastina
0.491548	28581	0	F	27974	Nosematidae
0.491548	28581	0	G	27977	Nosema
0.490774	28536	28536	S	40302	Nosema ceranae
0.00075673	44	44	S	35231	Nosema apis
0.000223579	13	0	P	1913637	Mucoromycota
0.000223579	13	0	P1	451507	Mucoromycotina
0.000223579	13	0	C	2212703	Mucoromycetes
0.000223579	13	0	O	4827	Mucorales
0.000223579	13	0	O1	1344963	Mucorineae
0.000223579	13	0	F	34489	Mucoraceae
0.000223579	13	0	G	4830	Mucor
0.000223579	13	13	S	713888	Mucor irregularis
0.0497894	2895	0	K1	451864	Dikarya
0.0497894	2895	0	P	4890	Ascomycota
0.0497894	2895	0	P1	716545	saccharomyceta
0.0438044	2547	0	P2	147538	Pezizomycotina
0.0438044	2547	0	P3	716546	leotiomyceta
0.0421017	2448	0	C	147545	Eurotiomycetes
0.0421017	2448	0	C1	451871	Eurotiomycetidae
0.0243186	1414	0	O	5042	Eurotiales
0.0243186	1414	0	F	1131492	Aspergillaceae
0.0243186	1414	0	G	5052	Aspergillus
0.00170264	99	99	S	746128	Aspergillus fumigatus
0.00165105	96	96	S	5068	Aspergillus tubingensis
0.000791127	46	46	S	41061	Aspergillus nomius
0.000791127	46	46	S	5059	Aspergillus flavus
0.000343968	20	20	S	40380	Aspergillus ochraceus
0.0187119	1088	1088	S	5061	Aspergillus niger
0.000206381	12	12	S	138282	Aspergillus sclerotiorum
6.87936e-05	4	4	S	46472	Aspergillus versicolor
0	0	0	S	5063	Aspergillus phoenicis
0.017766	1033	0	O	33183	Onygenales
0.017766	1033	0	F	5103	Ascosphaeraceae
0.017766	1033	0	G	5104	Ascosphaera
0.017766	1033	1033	S	5105	Ascosphaera apis
0.0010835	63	0	P4	715989	sordariomyceta
0.0010835	63	0	C	147550	Sordariomycetes
0.000980309	57	0	C1	222543	Hypocreomycetidae
0.000980309	57	0	O	5125	Hypocreales
0.000739532	43	0	F	110618	Nectriaceae
0.000739532	43	0	G	5506	Fusarium
0.000636341	37	0	G1	171631	Fusarium oxysporum species complex
0.000636341	37	37	S	5507	Fusarium oxysporum
8.5992e-05	5	0	G1	679429	Fusarium tricinctum species complex
8.5992e-05	5	5	S	61284	Fusarium tricinctum
0.000240778	14	0	F	34397	Clavicipitaceae
0.000240778	14	0	G	5529	Metarhizium
0.000240778	14	14	S	5530	Metarhizium anisopliae
0	0	0	F	474942	Ophiocordycipitaceae
0	0	0	G	1052105	Purpureocillium
0	0	0	S	33203	Purpureocillium lilacinum
0.00010319	6	0	C1	222545	Xylariomycetidae
0.00010319	6	0	O	37989	Xylariales
0.00010319	6	0	F	1812776	Sporocadaceae
0.00010319	6	0	G	37840	Pestalotiopsis
0.00010319	6	0	G1	2607886	unclassified Pestalotiopsis
0.00010319	6	6	S	1633207	Pestalotiopsis sp. JCM 9685
0.000601944	35	0	P4	715962	dothideomyceta
0.000601944	35	0	C	147541	Dothideomycetes
0.000601944	35	0	C1	451867	Dothideomycetidae
0.000601944	35	0	O	134362	Capnodiales
0.000601944	35	0	F	452563	Cladosporiaceae
0.000601944	35	0	G	5498	Cladosporium
0.000601944	35	0	G1	2614628	unclassified Cladosporium
0.000601944	35	35	S	2048672	Cladosporium sp. SL-16
0.00598505	348	0	P2	147537	Saccharomycotina
0.00598505	348	0	C	4891	Saccharomycetes
0.00598505	348	0	O	4892	Saccharomycetales
0.00500474	291	0	F	115784	Phaffomycetaceae
0.00500474	291	0	G	599737	Wickerhamomyces
0.00500474	291	291	S	4927	Wickerhamomyces anomalus
0.000963111	56	0	F	27319	Metschnikowiaceae
0.000705135	41	0	G	27320	Metschnikowia
0.000705135	41	41	S	27327	Metschnikowia reukaufii
0.000240778	14	0	G	77850	Kodamaea
0.000240778	14	14	S	34356	Kodamaea ohmeri
0	0	0	O1	241407	Saccharomycetales incertae sedis
0	0	0	G	75735	Starmerella
0	0	0	S	75736	Starmerella bombicola
0.18975	11033	0	K	33208	Metazoa
0.18975	11033	0	K1	6072	Eumetazoa
0.18975	11033	0	K2	33213	Bilateria
0.18975	11033	0	K3	33317	Protostomia
0.18975	11033	0	K4	1206794	Ecdysozoa
0.18975	11033	0	K5	88770	Panarthropoda
0.18975	11033	0	P	6656	Arthropoda
0.183627	10677	0	P1	6843	Chelicerata
0.183627	10677	0	C	6854	Arachnida
0.183627	10677	0	C1	6933	Acari
0.183627	10677	0	C2	6934	Parasitiformes
0.183627	10677	0	O	34634	Mesostigmata
0.183627	10677	0	O1	281668	Monogynaspida
0.183627	10677	0	O2	1723665	Gamasina
0.183627	10677	0	O3	41438	Dermanyssoidea
0.182991	10640	0	F	109261	Varroidae
0.182991	10640	0	G	62624	Varroa
0.182733	10625	10625	S	109461	Varroa destructor
0.000240778	14	14	S	62625	Varroa jacobsoni
0.000636341	37	0	F	48831	Laelapidae
0.000636341	37	0	G	208207	Tropilaelaps
0.000636341	37	37	S	418985	Tropilaelaps mercedesae
0.00612263	356	0	P1	197563	Mandibulata
0.00612263	356	0	P2	197562	Pancrustacea
0.00612263	356	0	P3	6960	Hexapoda
0.00612263	356	0	C	50557	Insecta
0.00612263	356	0	C1	85512	Dicondylia
0.00612263	356	0	C2	7496	Pterygota
0.00612263	356	0	C3	33340	Neoptera
0.00612263	356	0	C4	33392	Holometabola
0.00503913	293	0	O	7041	Coleoptera
0.00503913	293	0	O1	41084	Polyphaga
0.00503913	293	0	O2	41088	Cucujiformia
0.00503913	293	0	O3	71526	Cucujoidea
0.00503913	293	0	F	116151	Nitidulidae
0.00503913	293	0	F1	577242	Nitidulinae
0.00503913	293	0	G	116152	Aethina
0.00503913	293	293	S	116153	Aethina tumida
0.0010835	63	0	C5	85604	Amphiesmenoptera
0.0010835	63	0	O	7088	Lepidoptera
0.0010835	63	0	O1	41191	Glossata
0.0010835	63	0	O2	41196	Neolepidoptera
0.0010835	63	0	O3	41197	Heteroneura
0.0010835	63	0	O4	37567	Ditrysia
0.0010835	63	0	O5	104431	Obtectomera
0.0010835	63	0	O6	37573	Pyraloidea
0.0010835	63	0	F	7135	Pyralidae
0.0010835	63	0	F1	40082	Galleriinae
0.0010835	63	0	G	7136	Galleria
0.0010835	63	63	S	7137	Galleria mellonella
0.00118669	69	0	D1	2611352	Discoba
0.00118669	69	0	P	33682	Euglenozoa
0.00118669	69	0	C	5653	Kinetoplastea
0.00118669	69	0	C1	2704647	Metakinetoplastina
0.00118669	69	0	O	2704949	Trypanosomatida
0.00118669	69	0	F	5654	Trypanosomatidae
0.00118669	69	0	F1	1286322	Leishmaniinae
0.00075673	44	0	G	5655	Crithidia
0.00075673	44	44	S	796356	Crithidia mellificae
0.000412762	24	0	G	1620386	Lotmaria
0.000412762	24	24	S	1620387	Lotmaria passim

## Sheet: Kr.a2
66.76	957417	957417	U	0	unclassified			1434074
33.24	476657	14	R	1	root
23.69	339748	0	D	10239	Viruses
23.69	339722	0	D1	2559587	Riboviria
17.45	250233	5837	G	1921556	Sinaivirus
14.5	208006	208006	S	1041831	Lake Sinai virus 2
2.22	31845	31845	S	1041806	Lake Sinai virus 1
0.32	4545	0	G1	1921557	unclassified Sinaivirus
0.32	4545	4545	S	1547219	Lake Sinai virus
3.44	49351	0	O	464095	Picornavirales
2.86	40992	0	F	232795	Dicistroviridae
2.7	38759	0	G	1922209	Triatovirus
2.7	38759	38759	S	92395	Black queen cell virus
0.16	2233	21	G	1213379	Aparavirus
0.15	2182	2182	S	294365	Israeli acute paralysis virus
0	29	29	S	68876	Kashmir bee virus
0	1	1	S	92444	Acute bee paralysis virus
0	0	0	G	144051	Cripavirus
0	0	0	S	209529	Aphid lethal paralysis virus
0	0	0	F1	336635	unclassified Dicistroviridae
0	0	0	S	1041883	Big Sioux River virus
0.53	7544	0	F	699189	Iflaviridae
0.53	7544	1	G	232799	Iflavirus
0.34	4924	4924	S	89463	Sacbrood virus
0.15	2216	2216	S	198112	Deformed wing virus
0.03	403	403	S	232800	Varroa destructor virus 1
0	0	0	S	458132	Slow bee paralysis virus
0.06	815	0	F	675072	Secoviridae
0.06	815	0	F1	675075	Comovirinae
0.06	815	0	G	12270	Nepovirus
0.06	815	815	S	12282	Tobacco ringspot virus
2.8	40138	0	D2	2585030	unclassified Riboviria
2.8	40138	0	D3	439490	unclassified ssRNA viruses
2.8	40138	0	D4	35278	unclassified ssRNA positive-strand viruses
2.8	40138	40138	S	180822	Chronic bee paralysis virus
0	0	0	O	675063	Tymovirales
0	0	0	F	249184	Tymoviridae
0	0	0	F1	330383	unclassified Tymoviridae
0	0	0	S	1682186	Bee Macula-like virus
0	26	0	D1	12429	unclassified viruses
0	26	0	D2	2204151	unclassified DNA viruses
0	26	0	D3	51368	unclassified dsDNA viruses
0	26	26	S	1100043	Apis mellifera filamentous virus
9.55	136895	135	R1	131567	cellular organisms
6.4	91720	16	D	2759	Eukaryota
5.78	82918	165	D1	33154	Opisthokonta
5.2	74590	5	K	4751	Fungi
5.08	72913	0	K1	112252	Fungi incertae sedis
5.08	72902	0	P	6029	Microsporidia
5.08	72902	0	P1	6032	Apansporoblastina
5.08	72902	0	F	27974	Nosematidae
5.08	72902	9434	G	27977	Nosema
4.42	63396	63396	S	40302	Nosema ceranae
0.01	72	0	S	35231	Nosema apis
0.01	72	72	S1	1037528	Nosema apis BRL 01
0	11	0	P	1913637	Mucoromycota
0	11	0	P1	451507	Mucoromycotina
0	11	0	C	2212703	Mucoromycetes
0	11	0	O	4827	Mucorales
0	11	0	O1	1344963	Mucorineae
0	11	0	F	34489	Mucoraceae
0	11	0	G	4830	Mucor
0	11	0	S	713888	Mucor irregularis
0	11	11	S1	1290454	Mucor irregularis B50
0.12	1672	0	K1	451864	Dikarya
0.12	1672	0	P	4890	Ascomycota
0.12	1672	28	P1	716545	saccharomyceta
0.1	1461	0	P2	147538	Pezizomycotina
0.1	1461	63	P3	716546	leotiomyceta
0.09	1300	0	C	147545	Eurotiomycetes
0.09	1300	99	C1	451871	Eurotiomycetidae
0.07	951	0	O	5042	Eurotiales
0.07	951	0	F	1131492	Aspergillaceae
0.07	951	826	G	5052	Aspergillus
0	50	0	S	746128	Aspergillus fumigatus
0	50	50	S1	330879	Aspergillus fumigatus Af293
0	18	18	S	5068	Aspergillus tubingensis
0	15	15	S	40380	Aspergillus ochraceus
0	13	0	S	5059	Aspergillus flavus
0	13	13	S1	332952	Aspergillus flavus NRRL3357
0	12	12	S	138282	Aspergillus sclerotiorum
0	6	0	S	5061	Aspergillus niger
0	6	6	S1	425011	Aspergillus niger CBS 513.88
0	5	0	S	41061	Aspergillus nomius
0	5	5	S1	1509407	Aspergillus nomius NRRL 13137
0	4	0	S	46472	Aspergillus versicolor
0	4	4	S1	1036611	Aspergillus versicolor CBS 583.65
0	2	0	S	5063	Aspergillus phoenicis
0	2	2	S1	1353007	Aspergillus phoenicis ATCC 13157
0.02	250	0	O	33183	Onygenales
0.02	250	0	F	5103	Ascosphaeraceae
0.02	250	0	G	5104	Ascosphaera
0.02	250	0	S	5105	Ascosphaera apis
0.02	250	250	S1	392613	Ascosphaera apis ARSEF 7405
0.01	74	0	P4	715989	sordariomyceta
0.01	74	2	C	147550	Sordariomycetes
0	70	0	C1	222543	Hypocreomycetidae
0	70	30	O	5125	Hypocreales
0	33	0	F	110618	Nectriaceae
0	33	13	G	5506	Fusarium
0	18	0	G1	171631	Fusarium oxysporum species complex
0	18	0	S	5507	Fusarium oxysporum
0	18	0	S1	59765	Fusarium oxysporum f. sp. lycopersici
0	18	18	S2	426428	Fusarium oxysporum f. sp. lycopersici 4287
0	2	0	G1	679429	Fusarium tricinctum species complex
0	2	2	S	61284	Fusarium tricinctum
0	7	0	F	34397	Clavicipitaceae
0	7	0	G	5529	Metarhizium
0	7	0	S	5530	Metarhizium anisopliae
0	7	7	S1	1276135	Metarhizium anisopliae ARSEF 549
0	0	0	F	474942	Ophiocordycipitaceae
0	0	0	G	1052105	Purpureocillium
0	0	0	S	33203	Purpureocillium lilacinum
0	2	0	C1	222545	Xylariomycetidae
0	2	0	O	37989	Xylariales
0	2	0	F	1812776	Sporocadaceae
0	2	0	G	37840	Pestalotiopsis
0	2	0	G1	2607886	unclassified Pestalotiopsis
0	2	2	S	1633207	Pestalotiopsis sp. JCM 9685
0	24	0	P4	715962	dothideomyceta
0	24	0	C	147541	Dothideomycetes
0	24	0	C1	451867	Dothideomycetidae
0	24	0	O	134362	Capnodiales
0	24	0	F	452563	Cladosporiaceae
0	24	0	G	5498	Cladosporium
0	24	0	G1	2614628	unclassified Cladosporium
0	24	24	S	2048672	Cladosporium sp. SL-16
0.01	183	0	P2	147537	Saccharomycotina
0.01	183	0	C	4891	Saccharomycetes
0.01	183	11	O	4892	Saccharomycetales
0.01	153	0	F	115784	Phaffomycetaceae
0.01	153	0	G	599737	Wickerhamomyces
0.01	153	0	S	4927	Wickerhamomyces anomalus
0.01	153	153	S1	683960	Wickerhamomyces anomalus NRRL Y-366-8
0	19	1	F	27319	Metschnikowiaceae
0	16	0	G	27320	Metschnikowia
0	16	16	S	27327	Metschnikowia reukaufii
0	2	0	G	77850	Kodamaea
0	2	2	S	34356	Kodamaea ohmeri
0	0	0	O1	241407	Saccharomycetales incertae sedis
0	0	0	G	75735	Starmerella
0	0	0	S	75736	Starmerella bombicola
0.57	8163	0	K	33208	Metazoa
0.57	8163	0	K1	6072	Eumetazoa
0.57	8163	0	K2	33213	Bilateria
0.57	8163	0	K3	33317	Protostomia
0.57	8163	0	K4	1206794	Ecdysozoa
0.57	8163	0	K5	88770	Panarthropoda
0.57	8163	43	P	6656	Arthropoda
0.55	7867	0	P1	6843	Chelicerata
0.55	7867	0	C	6854	Arachnida
0.55	7867	0	C1	6933	Acari
0.55	7867	0	C2	6934	Parasitiformes
0.55	7867	0	O	34634	Mesostigmata
0.55	7867	0	O1	281668	Monogynaspida
0.55	7867	0	O2	1723665	Gamasina
0.55	7867	9	O3	41438	Dermanyssoidea
0.55	7840	0	F	109261	Varroidae
0.55	7840	67	G	62624	Varroa
0.54	7763	7763	S	109461	Varroa destructor
0	10	10	S	62625	Varroa jacobsoni
0	18	0	F	48831	Laelapidae
0	18	0	G	208207	Tropilaelaps
0	18	18	S	418985	Tropilaelaps mercedesae
0.02	253	0	P1	197563	Mandibulata
0.02	253	0	P2	197562	Pancrustacea
0.02	253	0	P3	6960	Hexapoda
0.02	253	0	C	50557	Insecta
0.02	253	0	C1	85512	Dicondylia
0.02	253	0	C2	7496	Pterygota
0.02	253	0	C3	33340	Neoptera
0.02	253	13	C4	33392	Holometabola
0.01	173	0	O	7041	Coleoptera
0.01	173	0	O1	41084	Polyphaga
0.01	173	0	O2	41088	Cucujiformia
0.01	173	0	O3	71526	Cucujoidea
0.01	173	0	F	116151	Nitidulidae
0.01	173	0	F1	577242	Nitidulinae
0.01	173	0	G	116152	Aethina
0.01	173	173	S	116153	Aethina tumida
0	67	0	C5	85604	Amphiesmenoptera
0	67	0	O	7088	Lepidoptera
0	67	0	O1	41191	Glossata
0	67	0	O2	41196	Neolepidoptera
0	67	0	O3	41197	Heteroneura
0	67	0	O4	37567	Ditrysia
0	67	0	O5	104431	Obtectomera
0	67	0	O6	37573	Pyraloidea
0	67	0	F	7135	Pyralidae
0	67	0	F1	40082	Galleriinae
0	67	0	G	7136	Galleria
0	67	67	S	7137	Galleria mellonella
0.61	8786	0	D1	2611352	Discoba
0.61	8786	0	P	33682	Euglenozoa
0.61	8786	0	C	5653	Kinetoplastea
0.61	8786	0	C1	2704647	Metakinetoplastina
0.61	8786	0	O	2704949	Trypanosomatida
0.61	8786	0	F	5654	Trypanosomatidae
0.61	8786	2729	F1	1286322	Leishmaniinae
0.42	6038	0	G	1620386	Lotmaria
0.42	6038	6038	S	1620387	Lotmaria passim
0	19	0	G	5655	Crithidia
0	19	19	S	796356	Crithidia mellificae
3.14	45040	76	D	2	Bacteria
2.03	29140	21	P	1224	Proteobacteria
1.59	22775	66	C	1236	Gammaproteobacteria
1.49	21321	0	O	1240482	Orbales
1.49	21321	221	F	1240483	Orbaceae
1.03	14720	513	G	1193503	Gilliamella
0.94	13465	13465	S	1196095	Gilliamella apicola
0.05	742	0	G1	2685620	unclassified Gilliamella
0.05	742	742	S	2687309	Gilliamella sp. Lep-s21
0.44	6380	0	G	1335631	Frischella
0.44	6380	6380	S	1267021	Frischella perrara
0.09	1361	281	O	91347	Enterobacterales
0.07	1016	423	F	543	Enterobacteriaceae
0.02	242	81	G	570	Klebsiella
0.01	72	0	G1	2608929	unclassified Klebsiella
0.01	72	72	S	2697371	Klebsiella sp. MPUS7
0	36	0	S	548	Klebsiella aerogenes
0	36	36	S1	1028307	Klebsiella aerogenes KCTC 2190
0	30	0	S	573	Klebsiella pneumoniae
0	30	0	S1	72407	Klebsiella pneumoniae subsp. pneumoniae
0	30	30	S2	1125630	Klebsiella pneumoniae subsp. pneumoniae HS11286
0	23	23	S	571	Klebsiella oxytoca
0.01	126	0	G	561	Escherichia
0.01	126	0	S	562	Escherichia coli
0.01	126	0	S1	83333	Escherichia coli K-12
0.01	126	126	S2	511145	Escherichia coli str. K-12 substr. MG1655
0.01	122	9	G	547	Enterobacter
0.01	73	0	G1	354276	Enterobacter cloacae complex
0.01	73	0	S	550	Enterobacter cloacae
0.01	73	0	S1	336306	Enterobacter cloacae subsp. cloacae
0.01	73	73	S2	716541	Enterobacter cloacae subsp. cloacae ATCC 13047
0	40	0	G1	2608935	unclassified Enterobacter
0	40	40	S	2057026	Enterobacter sp. EA-1
0	50	0	G	83654	Leclercia
0	50	50	S	83655	Leclercia adecarboxylata
0	42	0	G	544	Citrobacter
0	42	0	G1	1344959	Citrobacter freundii complex
0	42	0	S	546	Citrobacter freundii
0	42	42	S1	1333848	Citrobacter freundii CFNIH1
0	11	0	F1	191675	unclassified Enterobacteriaceae
0	11	0	F2	36866	unclassified Enterobacteriaceae (miscellaneous)
0	11	11	S	1849603	Enterobacteriaceae bacterium
0	39	0	F	1903411	Yersiniaceae
0	39	14	G	613	Serratia
0	11	0	S	615	Serratia marcescens
0	11	11	S1	273526	Serratia marcescens subsp. marcescens Db11
0	9	0	G1	2647522	unclassified Serratia
0	9	9	S	2448483	Serratia sp. 3ACOL1
0	5	0	S	458197	Serratia nematodiphila
0	5	5	S1	1449981	Serratia nematodiphila DZ0503SBS1
0	20	0	F	1903409	Erwiniaceae
0	20	0	G	551	Erwinia
0	20	20	S	55212	Erwinia rhapontici
0	5	0	F	1903414	Morganellaceae
0	5	0	G	581	Morganella
0	5	0	S	582	Morganella morganii
0	5	0	S1	180434	Morganella morganii subsp. morganii
0	5	5	S2	1124991	Morganella morganii subsp. morganii KT
0	27	0	O	72274	Pseudomonadales
0	17	0	F	468	Moraxellaceae
0	17	2	G	469	Acinetobacter
0	6	1	G1	909768	Acinetobacter calcoaceticus/baumannii complex
0	3	3	S	471	Acinetobacter calcoaceticus
0	2	2	S	470	Acinetobacter baumannii
0	5	5	S	1229165	Acinetobacter apis
0	4	0	S	1219382	Acinetobacter nectaris
0	4	4	S1	1392540	Acinetobacter nectaris CIP 110549
0	0	0	F1	54393	unclassified Moraxellaceae
0	0	0	S	1889775	Moraxellaceae bacterium
0	10	0	F	135621	Pseudomonadaceae
0	10	3	G	286	Pseudomonas
0	5	0	G1	136841	Pseudomonas aeruginosa group
0	5	0	S	287	Pseudomonas aeruginosa
0	5	5	S1	208964	Pseudomonas aeruginosa PAO1
0	2	0	G1	136843	Pseudomonas fluorescens group
0	2	2	S	76758	Pseudomonas orientalis
0	0	0	G1	2583993	unclassified Pseudomonas
0	0	0	S	1758730	Pseudomonas sp. BIOMIG1BAC
0	0	0	O	135614	Xanthomonadales
0	0	0	F	32033	Xanthomonadaceae
0	0	0	G	40323	Stenotrophomonas
0	0	0	G1	196198	unclassified Stenotrophomonas
0	0	0	S	2565559	Stenotrophomonas sp. PAMC25021
0	0	0	G1	995085	Stenotrophomonas maltophilia group
0	0	0	S	40324	Stenotrophomonas maltophilia
0	0	0	S1	522373	Stenotrophomonas maltophilia K279a
0	0	0	O	135619	Oceanospirillales
0	0	0	F	28256	Halomonadaceae
0	0	0	F1	114403	Zymobacter group
0	0	0	G	33073	Zymobacter
0	0	0	S	33074	Zymobacter palmae
0	0	0	S1	1123510	Zymobacter palmae DSM 10491
0.44	6273	1	C	28216	Betaproteobacteria
0.44	6269	0	O	206351	Neisseriales
0.44	6269	0	F	481	Neisseriaceae
0.44	6269	0	G	1193515	Snodgrassella
0.44	6269	0	S	1196083	Snodgrassella alvi
0.44	6269	6269	S1	1196094	Snodgrassella alvi wkB2
0	3	1	O	80840	Burkholderiales
0	1	0	F	75682	Oxalobacteraceae
0	1	0	G	149698	Massilia
0	1	1	S	373040	Massilia aurea
0	1	0	F	119060	Burkholderiaceae
0	1	0	G	106589	Cupriavidus
0	1	0	G1	2640874	unclassified Cupriavidus
0	1	1	S	876364	Cupriavidus sp. USMAA2-4
0	71	6	C	28211	Alphaproteobacteria
0	54	0	O	204441	Rhodospirillales
0	54	18	F	433	Acetobacteraceae
0	21	0	G	1602345	Parasaccharibacter
0	21	21	S	1510841	Parasaccharibacter apium
0	8	0	F1	41293	unclassified Acetobacteraceae
0	8	8	S	1909293	Acetobacteraceae bacterium
0	7	0	G	91914	Asaia
0	7	0	S	91915	Asaia bogorensis
0	7	7	S1	1231624	Asaia bogorensis NBRC 16594
0	7	0	O	356	Rhizobiales
0	7	0	F	772	Bartonellaceae
0	7	0	G	773	Bartonella
0	7	7	S	1686310	Bartonella apis
0	2	0	O	204457	Sphingomonadales
0	2	0	F	41297	Sphingomonadaceae
0	2	0	G	13687	Sphingomonas
0	2	0	G1	196159	unclassified Sphingomonas
0	2	2	S	2711156	Sphingomonas sp. MK52
0	2	0	O	204458	Caulobacterales
0	2	0	F	76892	Caulobacteraceae
0	2	0	G	41275	Brevundimonas
0	2	2	S	41276	Brevundimonas vesicularis
1.1	15820	2	D1	1783272	Terrabacteria group
0.68	9681	0	P	201174	Actinobacteria
0.68	9681	2	C	1760	Actinobacteria
0.64	9214	0	O	85006	Micrococcales
0.64	9213	0	F	85023	Microbacteriaceae
0.64	9213	0	G	33882	Microbacterium
0.64	9213	0	S	33917	Microbacterium barkeri
0.64	9213	9213	S1	1197720	Microbacterium barkeri 2011-R4
0	0	0	S	33883	Microbacterium arborescens
0	0	0	S	57043	Microbacterium esteraromaticum
0	1	1	F	1268	Micrococcaceae
0	0	0	G	1269	Micrococcus
0	0	0	G1	2620948	unclassified Micrococcus
0	0	0	S	1179670	Micrococcus sp. KBS0714
0	0	0	G	1663	Arthrobacter
0	0	0	G1	235627	unclassified Arthrobacter
0	0	0	S	2575374	Arthrobacter sp. 24S4-2
0	0	0	G	32207	Rothia
0	0	0	G1	2689056	unclassified Rothia (in: Bacteria)
0	0	0	S	1715191	Rothia sp. HMSC064F07
0	0	0	G	57494	Nesterenkonia
0	0	0	G1	2629769	unclassified Nesterenkonia
0	0	0	S	2600320	Nesterenkonia sp. NBAIMH1
0	0	0	F	145358	Bogoriellaceae
0	0	0	G	154116	Georgenia
0	0	0	G1	2626815	unclassified Georgenia
0	0	0	S	2589797	Georgenia sp. Z443
0.03	463	0	O	85004	Bifidobacteriales
0.03	463	0	F	31953	Bifidobacteriaceae
0.03	463	50	G	1678	Bifidobacterium
0.03	375	0	S	1684	Bifidobacterium asteroides
0.03	375	375	S1	1147128	Bifidobacterium asteroides PRL2011
0	29	0	S	1691	Bifidobacterium indicum
0	29	29	S1	1341694	Bifidobacterium indicum LMG 11587 = DSM 20214
0	9	9	S	1687	Bifidobacterium coryneforme
0	0	0	G1	2608897	unclassified Bifidobacterium
0	0	0	S	2614131	Bifidobacterium sp. BRDM6
0	1	0	O	85007	Corynebacteriales
0	1	0	F	85025	Nocardiaceae
0	1	0	G	85043	Williamsia
0	1	0	G1	2636252	unclassified Williamsia
0	1	1	S	1889262	Williamsia sp. 1135
0	0	0	F	1653	Corynebacteriaceae
0	0	0	G	1716	Corynebacterium
0	0	0	G1	2624378	unclassified Corynebacterium
0	0	0	S	2080740	Corynebacterium sp. 2183
0	1	0	O	85009	Propionibacteriales
0	1	0	F	31957	Propionibacteriaceae
0	1	0	G	1743	Propionibacterium
0	1	0	G1	2608905	unclassified Propionibacterium
0	1	1	S	1962131	Propionibacterium sp. JV5
0	0	0	O	85010	Pseudonocardiales
0	0	0	F	2070	Pseudonocardiaceae
0	0	0	G	334857	Goodfellowiella
0	0	0	S	334858	Goodfellowiella coeruleoviolacea
0	0	0	O	85011	Streptomycetales
0	0	0	F	2062	Streptomycetaceae
0	0	0	G	1883	Streptomyces
0	0	0	S	1956	Streptomyces diastaticus
0	0	0	S1	285564	Streptomyces diastaticus subsp. ardesiacus
0	0	0	S	68209	Streptomyces globosus
0	0	0	S	68219	Streptomyces iakyrus
0	0	0	G1	2593676	unclassified Streptomyces
0	0	0	S	2594460	Streptomyces sp. S1A1-8
0	0	0	O	85012	Streptosporangiales
0	0	0	F	2012	Thermomonosporaceae
0	0	0	G	1988	Actinomadura
0	0	0	G1	2626254	unclassified Actinomadura
0	0	0	S	2650775	Actinomadura sp. WMMB499
0	0	0	O	1643682	Geodermatophilales
0	0	0	F	85030	Geodermatophilaceae
0	0	0	G	88138	Modestobacter
0	0	0	G1	2643866	unclassified Modestobacter
0	0	0	S	1730500	Modestobacter sp. CPCC 205251
0.42	6027	1	P	1239	Firmicutes
0.42	6026	16	C	91061	Bacilli
0.4	5706	0	O	186826	Lactobacillales
0.4	5703	0	F	33958	Lactobacillaceae
0.4	5703	259	G	1578	Lactobacillus
0.09	1294	1294	S	148814	Lactobacillus kunkeei
0.08	1205	1205	S	303541	Lactobacillus apis
0.05	747	747	S	1218493	Lactobacillus kullabergensis
0.05	743	743	S	1218507	Lactobacillus melliventris
0.05	650	650	S	1218494	Lactobacillus helsingborgensis
0.04	578	578	S	1218508	Lactobacillus mellis
0.01	205	205	S	1218492	Lactobacillus mellifer
0	11	11	S	1218495	Lactobacillus apinorum
0	4	0	S	33959	Lactobacillus johnsonii
0	4	4	S1	257314	Lactobacillus johnsonii NCC 533
0	3	0	S	866801	Lactobacillus ozensis
0	3	3	S1	1423781	Lactobacillus ozensis DSM 23829 = JCM 17196
0	1	0	S	1598	Lactobacillus reuteri
0	1	1	S1	557436	Lactobacillus reuteri DSM 20016
0	1	0	S	679249	Lactobacillus floricola
0	1	1	S1	1423744	Lactobacillus floricola DSM 23037 = JCM 16512
0	1	0	S	390841	Lactobacillus farraginis
0	1	1	S1	1423743	Lactobacillus farraginis DSM 18382 = JCM 14108
0	1	0	S	1633	Lactobacillus vaginalis
0	1	1	S1	1423814	Lactobacillus vaginalis DSM 5837 = ATCC 49540
0	0	0	S	931533	Lactobacillus saniviri
0	0	0	S1	1293598	Lactobacillus saniviri JCM 17471 = DSM 24301
0	0	0	S	1590	Lactobacillus plantarum
0	0	0	S1	220668	Lactobacillus plantarum WCFS1
0	0	0	G1	2620435	unclassified Lactobacillus
0	0	0	S	2692756	Lactobacillus sp. P38
0	2	0	F	81850	Leuconostocaceae
0	2	0	G	559173	Fructobacillus
0	2	0	S	1631	Fructobacillus fructosus
0	2	2	S1	930946	Fructobacillus fructosus KCTC 3544
0	0	0	S	220714	Fructobacillus pseudoficulneus
0	0	0	G1	2626231	unclassified Fructobacillus
0	0	0	S	1658766	Fructobacillus sp. EFB-N1
0	1	0	F	81852	Enterococcaceae
0	1	0	G	1350	Enterococcus
0	1	0	S	1352	Enterococcus faecium
0	1	1	S1	333849	Enterococcus faecium DO
0	0	0	S	1351	Enterococcus faecalis
0	0	0	S1	226185	Enterococcus faecalis V583
0	0	0	G1	2608891	unclassified Enterococcus
0	0	0	S	2057791	Enterococcus sp. CR-Ec1
0	0	0	G	33969	Melissococcus
0	0	0	S	33970	Melissococcus plutonius
0	0	0	S1	1385937	Melissococcus plutonius S1
0	0	0	F	1300	Streptococcaceae
0	0	0	G	1301	Streptococcus
0	0	0	G1	2608887	unclassified Streptococcus
0	0	0	S	2576376	Streptococcus sp. 1643
0	0	0	G	1357	Lactococcus
0	0	0	S	1358	Lactococcus lactis
0	0	0	S1	1360	Lactococcus lactis subsp. lactis
0	0	0	S2	272623	Lactococcus lactis subsp. lactis Il1403
0	0	0	S	1363	Lactococcus garvieae
0	0	0	S1	420889	Lactococcus garvieae ATCC 49156
0	0	0	F	186827	Aerococcaceae
0	0	0	G	1375	Aerococcus
0	0	0	S	1377	Aerococcus viridans
0.02	304	4	O	1385	Bacillales
0.02	290	1	F	186817	Bacillaceae
0.02	287	1	G	1386	Bacillus
0.02	275	0	S	220685	Bacillus bataviensis
0.02	275	275	S1	1117379	Bacillus bataviensis LMG 21833
0	5	3	G1	86661	Bacillus cereus group
0	2	0	S	1396	Bacillus cereus
0	2	2	S1	226900	Bacillus cereus ATCC 14579
0	0	0	S	1428	Bacillus thuringiensis
0	0	0	S1	180856	[Bacillus thuringiensis] serovar konkukian
0	0	0	S2	281309	[Bacillus thuringiensis] serovar konkukian str. 97-27
0	3	3	S	46224	Bacillus sporothermodurans
0	2	0	S	1397	Bacillus circulans
0	2	2	S1	1348626	Bacillus circulans NBRC 13626
0	1	0	G1	185979	unclassified Bacillus
0	1	1	S	1513284	Bacillus sp. AP8
0	0	0	S	1404	Bacillus megaterium
0	0	0	S1	1348908	Bacillus megaterium MSP20.1
0	0	0	S	1408	Bacillus pumilus
0	0	0	S	1478	Bacillus simplex
0	0	0	S	86664	Bacillus flexus
0	0	0	S	86668	Bacillus niacini
0	0	0	S1	1348654	Bacillus niacini NBRC 15566
0	0	0	S	279826	Bacillus foraminis
0	0	0	S	412384	Bacillus aryabhattai
0	0	0	G1	653685	Bacillus subtilis group
0	0	0	S	1402	Bacillus licheniformis
0	0	0	S1	279010	Bacillus licheniformis DSM 13 = ATCC 14580
0	0	0	S	1423	Bacillus subtilis
0	0	0	S1	135461	Bacillus subtilis subsp. subtilis
0	0	0	S2	224308	Bacillus subtilis subsp. subtilis str. 168
0	0	0	G2	1938374	Bacillus amyloliquefaciens group
0	0	0	S	1390	Bacillus amyloliquefaciens
0	0	0	S1	692420	Bacillus amyloliquefaciens DSM 7 = ATCC 23350
0	0	0	S	492670	Bacillus velezensis
0	1	0	G	182709	Oceanobacillus
0	1	1	S	545501	Oceanobacillus oncorhynchi
0	1	0	G	400634	Lysinibacillus
0	1	1	S	582475	Lysinibacillus xylanilyticus
0	0	0	S	28031	Lysinibacillus fusiformis
0	8	0	F	186822	Paenibacillaceae
0	5	1	G	55080	Brevibacillus
0	2	0	S	45462	Brevibacillus borstelensis
0	2	2	S1	1300222	Brevibacillus borstelensis AK1
0	1	0	S	1465	Brevibacillus laterosporus
0	1	1	S1	1042163	Brevibacillus laterosporus LMG 15441
0	1	1	S	54913	Brevibacillus formosus
0	0	0	S	1393	Brevibacillus brevis
0	0	0	S1	358681	Brevibacillus brevis NBRC 100599
0	0	0	S	54910	Brevibacillus centrosporus
0	3	0	G	44249	Paenibacillus
0	2	0	S	44250	Paenibacillus alvei
0	2	2	S1	1206781	Paenibacillus alvei DSM 29
0	1	0	S	1406	Paenibacillus polymyxa
0	1	1	S1	886882	Paenibacillus polymyxa SC2
0	0	0	S	1464	Paenibacillus larvae
0	0	0	S1	147375	Paenibacillus larvae subsp. larvae
0	0	0	S	59845	Paenibacillus illinoisensis
0	0	0	S1	1349779	Paenibacillus illinoisensis NBRC 15959
0	0	0	G1	185978	unclassified Paenibacillus
0	0	0	S	2704462	Paenibacillus sp. 12200R-189
0	0	0	F1	85151	Aneurinibacillus group
0	0	0	G	55079	Aneurinibacillus
0	0	0	S	1391	Aneurinibacillus aneurinilyticus
0	0	0	S1	649747	Aneurinibacillus aneurinilyticus ATCC 12856
0	2	0	F	90964	Staphylococcaceae
0	2	1	G	1279	Staphylococcus
0	1	0	S	1282	Staphylococcus epidermidis
0	1	1	S1	176280	Staphylococcus epidermidis ATCC 12228
0	0	0	S	29378	Staphylococcus arlettae
0	0	0	S1	1212545	Staphylococcus arlettae CVD059
0	0	0	G1	91994	unclassified Staphylococcus
0	0	0	S	1912064	Staphylococcus sp. MI 10-1553
0	0	0	O1	539002	Bacillales incertae sedis
0	0	0	O2	539742	Bacillales Family XII. Incertae Sedis
0	0	0	G	33986	Exiguobacterium
0	0	0	S	41170	Exiguobacterium acetylicum
0	0	0	C	186801	Clostridia
0	0	0	O	186802	Clostridiales
0	0	0	F	31979	Clostridiaceae
0	0	0	G	1485	Clostridium
0	0	0	S	1504	Clostridium septicum
0.01	110	0	P	544448	Tenericutes
0.01	110	0	C	31969	Mollicutes
0.01	110	0	O	186328	Entomoplasmatales
0.01	110	0	F	2131	Spiroplasmataceae
0.01	110	0	G	2132	Spiroplasma
0.01	110	110	S	2134	Spiroplasma melliferum
0	0	0	S	2137	Spiroplasma apis
0	0	0	S1	1276258	Spiroplasma apis B31
0	0	0	G1	2637901	unclassified Spiroplasma
0	0	0	S	216964	Spiroplasma sp. BIUS-1
0	0	0	P	1297	Deinococcus-Thermus
0	0	0	C	188787	Deinococci
0	0	0	O	118964	Deinococcales
0	0	0	F	183710	Deinococcaceae
0	0	0	G	1298	Deinococcus
0	0	0	G1	2623546	unclassified Deinococcus
0	0	0	S	2652443	Deinococcus sp. AJ005
0	4	0	D1	1783270	FCB group
0	4	0	D2	68336	Bacteroidetes/Chlorobi group
0	4	0	P	976	Bacteroidetes
0	4	0	C	117743	Flavobacteriia
0	4	0	O	200644	Flavobacteriales
0	4	0	F	49546	Flavobacteriaceae
0	2	0	G	59732	Chryseobacterium
0	2	0	G1	2593645	unclassified Chryseobacterium
0	2	2	S	2478663	Chryseobacterium sp. 3008163
0	2	0	G	76831	Myroides
0	2	2	S	76832	Myroides odoratimimus

## Sheet: Kr.a2.Refseq
70.31	1008283	1008283	U	0	unclassified
29.69	425791	7615	R	1	root
25.2	361320	0	D	10239	Viruses
25.19	361174	10	D1	2559587	Riboviria
18.01	258245	24752	G	1921556	Sinaivirus
11.83	169678	169678	S	1041831	Lake Sinai virus 2
2.31	33058	2849	G1	1921557	unclassified Sinaivirus
1.89	27083	27083	S	1983564	Lake Sinai Virus TO
0.21	3069	3069	S	1547219	Lake Sinai virus
0	34	34	S	1983562	Lake Sinai Virus SA1
0	13	13	S	1983561	Lake Sinai Virus NE
0	10	10	S	1983563	Lake Sinai Virus SA2
2.14	30757	30757	S	1041806	Lake Sinai virus 1
3.65	52404	0	O	464095	Picornavirales
2.86	41018	7	F	232795	Dicistroviridae
2.7	38769	0	G	1922209	Triatovirus
2.7	38769	38769	S	92395	Black queen cell virus
0	0	0	S	64698	Plautia stali intestine virus
0	0	0	S	81583	Himetobi P virus
0	0	0	S	103442	Triatoma virus
0	0	0	S	2170238	Homalodisca coagulata virus 1
0.16	2234	50	G	1213379	Aparavirus
0.15	2153	2153	S	294365	Israeli acute paralysis virus
0	28	28	S	68876	Kashmir bee virus
0	2	2	S	294369	Solenopsis invicta virus 1
0	1	1	S	92444	Acute bee paralysis virus
0	0	0	S	142102	Taura syndrome virus
0	0	0	S	932662	Mud crab virus
0	8	0	F1	336635	unclassified Dicistroviridae
0	8	8	S	1432856	Formica exsecta virus 1
0	0	0	S	1027947	Macrobrachium rosenbergii Taihu virus
0	0	0	S	1041883	Big Sioux River virus
0	0	0	S	1776109	Goose dicistrovirus
0	0	0	S	1911443	Centovirus
0	0	0	S1	1911442	Mosquito dicistrovirus
0	0	0	S1	1916650	Centovirus AC
0	0	0	S	1926967	Bivalve RNA virus G1
0	0	0	S	1926968	Bivalve RNA virus G5
0	0	0	S	1983569	Apis dicistrovirus
0	0	0	G	144051	Cripavirus
0	0	0	S	12136	Cricket paralysis virus
0	0	0	S	64279	Drosophila C virus
0	0	0	S	66834	Rhopalosiphum padi virus
0	0	0	S	209529	Aphid lethal paralysis virus
0	0	0	G1	336633	unclassified Cripavirus
0	0	0	S	1541211	Cripavirus NB-1/2011/HUN
0	0	0	S	1769780	Anopheles C virus
0	0	0	S	2005444	Aphis glycines virus 3
0.53	7546	0	F	699189	Iflaviridae
0.53	7546	1	G	232799	Iflavirus
0.34	4925	4925	S	89463	Sacbrood virus
0.15	2217	2217	S	198112	Deformed wing virus
0.03	403	403	S	232800	Varroa destructor virus 1
0	0	0	S	12742	Infectious flacherie virus
0	0	0	S	170621	Perina nuda virus
0	0	0	G1	336476	unclassified Iflavirus
0	0	0	S	1432857	Formica exsecta virus 2
0	0	0	S	1487185	Heliconius erato iflavirus
0	0	0	S	1690666	Bombyx mori iflavirus
0	0	0	S	1906245	Moku virus
0	0	0	S	1936269	Helicoverpa armigera iflavirus
0	0	0	S	1958778	Bat iflavirus
0	0	0	S	1972700	Diamondback moth iflavirus
0	0	0	S	2018471	Armigeres iflavirus
0	0	0	S	2358449	Psammotettix alienus iflavirus 1
0	0	0	S	458132	Slow bee paralysis virus
0	0	0	S	1072333	Lygus lineolaris virus 1
0	0	0	S	1111710	Spodoptera exigua iflavirus 1
0	0	0	S	1225732	Ectropis obliqua virus
0	0	0	S1	240555	Ectropis obliqua picorna-like virus
0	0	0	S	1228012	Spodoptera exigua iflavirus 2
0	0	0	S	1267585	Nilaparvata lugens honeydew virus 1
0	0	0	S	1460071	Antheraea pernyi iflavirus
0	0	0	S	1521188	Lymantria dispar iflavirus 1
0	0	0	S	1541119	Dinocampus coccinellae paralysis virus
0	0	0	S	1993638	Brevicoryne brassicae virus
0	0	0	S1	436447	Brevicoryne brassicae virus - UK
0	0	0	F1	1111709	unclassified Iflaviridae
0	0	0	S	1911104	King virus
0	0	0	S	2315809	Yongsan iflavirus 1
0	0	0	S	2304480	Culex Iflavi-like virus 4
0	0	0	S	2304477	Culex Iflavi-like virus 1
0	0	0	S	2099521	Nesidiocoris tenuis iflavirus 1
0	0	0	S	2056384	Varroa destructor virus 2
0	0	0	S	2054920	Chequa iflavirus
0	0	0	S	1965238	Pityohyphantes rubrofasciatus iflavirus
0	0	0	S	1920698	Euscelidius variegatus virus 1
0	0	0	S	1345661	Nilaparvata lugens honeydew virus-2
0	0	0	S	1675864	Opsiphanes invirae iflavirus 1
0	0	0	S	1654357	La Jolla virus
0	0	0	S	1629132	Graminella nigrifrons virus 1
0	0	0	S	1591444	Thaumetopoea pityocampa iflavirus 1
0	0	0	S	1566869	Laodelphax striatellus picorna-like virus 2
0	0	0	S	1464786	Laodelphax striatella honeydew virus 1
0	0	0	S	1410467	Halyomorpha halys virus
0	0	0	S	1345662	Nilaparvata lugens honeydew virus-3
0.27	3840	0	F	675072	Secoviridae
0.27	3840	0	F1	675075	Comovirinae
0.27	3840	157	G	12270	Nepovirus
0.16	2342	0	G1	352924	unclassified Nepovirus
0.16	2342	2342	S	2058094	Red clover nepovirus A
0	0	0	S	1935922	Petunia chlorotic mottle virus
0.06	793	793	S	12282	Tobacco ringspot virus
0.02	254	254	S	12280	Tomato ringspot virus
0.01	211	211	S	12275	Tomato black ring virus
0	29	29	S	12615	Cherry leaf roll virus
0	14	14	S	257464	Potato black ringspot virus
0	13	13	S	1962503	Aeonium ringspot virus
0	6	6	S	65068	Peach rosette mosaic virus
0	6	6	S	46075	Artichoke Italian latent virus
0	5	5	S	12273	Grapevine chrome mosaic virus
0	4	4	S	173976	Cycas necrotic stunt virus
0	4	4	S	348894	Artichoke yellow ringspot virus
0	2	2	S	2170039	Potato virus U
0	0	0	S	2340870	Potato virus B
0	0	0	S	1927714	Soybean latent spherical virus
0	0	0	S	1527441	Mulberry mosaic leaf roll associated virus
0	0	0	S	1071488	Blueberry latent spherical virus
0	0	0	S	748667	Grapevine Bulgarian latent virus
0	0	0	S	669377	Melon mild mottle virus
0	0	0	S	540069	Cocoa necrosis virus
0	0	0	S	12271	Arabis mosaic virus
0	0	0	S	233784	Grapevine deformation virus
0	0	0	S	223769	Grapevine Anatolian ringspot virus
0	0	0	S	191547	Beet ringspot virus
0	0	0	S	136418	Apricot latent ringspot virus
0	0	0	S	121429	Olive latent ringspot virus
0	0	0	S	65743	Blackcurrant reversion virus
0	0	0	S	38172	Blueberry leaf mottle virus
0	0	0	S	12809	Raspberry ringspot virus
0	0	0	S	12274	Grapevine fanleaf virus
0	0	0	G	12258	Comovirus
0	0	0	S	12260	Bean pod mottle virus
0	0	0	S	12261	Cowpea severe mosaic virus
0	0	0	S	12262	Red clover mottle virus
0	0	0	S	12263	Squash mosaic virus
0	0	0	S	12264	Cowpea mosaic virus
0	0	0	S	128790	Bean rugose mosaic virus
0	0	0	S	328061	Radish mosaic virus
0	0	0	G1	392503	unclassified Comovirus
0	0	0	S	392504	Turnip ringspot virus
0	0	0	S	593572	Broad bean stain virus
0	0	0	S	649890	Broad bean true mosaic virus
0	0	0	G	12269	Fabavirus
0	0	0	S	50817	Broad bean wilt virus 1
0	0	0	S	76875	Broad bean wilt virus 2
0	0	0	S	182452	Gentian mosaic virus
0	0	0	S1	487492	Mikania micrantha mosaic virus
0	0	0	S	1131416	Cucurbit mild mosaic virus
0	0	0	S	1432135	Lamium mild mosaic virus
0	0	0	S	1849838	Grapevine fabavirus
0	0	0	S	1855510	Prunus virus F
0	0	0	G	12050	Waikavirus
0	0	0	S	35287	Rice tungro spherical virus
0	0	0	S	51354	Maize chlorotic dwarf virus
0	0	0	G1	1569060	unclassified Waikavirus
0	0	0	S	2419797	Brassica napus RNA virus 1
0	0	0	S	1720595	Bellflower vein chlorosis virus
0	0	0	G	12057	Sequivirus
0	0	0	S	12777	Parsnip yellow fleck virus
0	0	0	S	393603	Dandelion yellow mosaic virus
0	0	0	S	680112	Carrot necrotic dieback virus
0	0	0	S	28351	Strawberry latent ringspot virus
0	0	0	S	167161	Strawberry mottle virus
0	0	0	G	215920	Sadwavirus
0	0	0	S	47416	Satsuma dwarf virus
0	0	0	G	310684	Cheravirus
0	0	0	S	101688	Apple latent spherical virus
0	0	0	S	202566	Cherry rasp leaf virus
0	0	0	S	257463	Arracacha virus B
0	0	0	S	340196	Stocky prune virus
0	0	0	S	1476584	Currant latent virus
0	0	0	S	367301	Black raspberry necrosis virus
0	0	0	G	675073	Torradovirus
0	0	0	S	370833	Tomato torrado virus
0	0	0	S	470166	Tomato marchitez virus
0	0	0	G1	1238886	unclassified Torradovirus
0	0	0	S	661101	Tomato chocolate spot virus
0	0	0	S	1481465	Tomato necrotic dwarf virus
0	0	0	S	1358807	Lettuce necrotic leaf curl virus
0	0	0	S	1425364	Carrot torradovirus 1
0	0	0	S	1561160	Motherwort yellow mottle virus
0	0	0	S	1810396	Squash chlorotic leaf spot virus
0	0	0	S	1120751	Chocolate lily virus A
0	0	0	S	2170181	Dioscorea mosaic associated virus
0	0	0	F	12058	Picornaviridae
0	0	0	G	1914566	Limnipivirus
0	0	0	S	1914574	Limnipivirus A
0	0	0	S1	1223302	Bluegill picornavirus
0	0	0	S	1914575	Limnipivirus B
0	0	0	S1	1439369	Carp picornavirus 1
0	0	0	S	1914576	Limnipivirus C
0	0	0	S1	1401263	Fathead minnow picornavirus
0	0	0	G	1511771	Avisivirus
0	0	0	S	1511772	Avisivirus A
0	0	0	S1	1293536	Turkey avisivirus
0	0	0	S	1985982	Avisivirus B
0	0	0	S1	1534545	Chicken picornavirus 2
0	0	0	S	1985983	Avisivirus C
0	0	0	S1	1534546	Chicken picornavirus 3
0	0	0	G1	2080833	unclassified Avisivirus
0	0	0	S	1766559	Avisivirus Pf-CHK1/AsV
0	0	0	G	1511775	Gallivirus
0	0	0	S	1511776	Gallivirus A
0	0	0	S1	1214230	Turkey gallivirus
0	0	0	G1	1534549	unclassified Gallivirus
0	0	0	S	1534550	Chicken gallivirus 1
0	0	0	S	1766557	Gallivirus Pf-CHK1/GV
0	0	0	G	1511778	Mischivirus
0	0	0	S	1511779	Mischivirus A
0	0	0	S1	1195365	Miniopterus schreibersii picornavirus 1
0	0	0	S	2003498	Mischivirus B
0	0	0	S1	2003500	Bat picornavirus BatPV/V1/13 Hun
0	0	0	S	2003499	Mischivirus C
0	0	0	S1	2003501	African bat icavirus PREDICT-06105
0	0	0	S	2560598	Mischivirus D
0	0	0	S1	1196647	Canine picornavirus
0	0	0	G	1511780	Oscivirus
0	0	0	S	1511781	Oscivirus A
0	0	0	S1	871700	Oscivirus A1
0	0	0	S1	871701	Oscivirus A2
0	0	0	G	1511782	Pasivirus
0	0	0	S	1511783	Pasivirus A
0	0	0	S1	1511784	Pasivirus A1
0	0	0	G	1511802	Passerivirus
0	0	0	S	1511803	Passerivirus A
0	0	0	S1	871699	Passerivirus A1
0	0	0	G1	2065210	unclassified Passerivirus
0	0	0	S	2065211	Passerivirus sp.
0	0	0	G	1511804	Rosavirus
0	0	0	S	1511805	Rosavirus A
0	0	0	S1	1511806	Rosavirus A1
0	0	0	S2	1268383	Rosavirus M-7
0	0	0	S1	1511807	Rosavirus A2
0	0	0	S	1902501	Rosavirus B
0	0	0	S	1902502	Rosavirus C
0	0	0	G	1659770	Sakobuvirus
0	0	0	S	1659771	Sakobuvirus A
0	0	0	S1	1416021	Feline sakobuvirus A
0	0	0	G	1755587	Sicinivirus
0	0	0	S	1755588	Sicinivirus A
0	0	0	G1	1766555	unclassified Sicinivirus
0	0	0	S	1746030	Chicken sicinivirus JSY
0	0	0	G	1755589	Kunsagivirus
0	0	0	S	1755590	Kunsagivirus A
0	0	0	S	2169965	Kunsagivirus B
0	0	0	S	2169966	Kunsagivirus C
0	0	0	S1	1966007	Bakunsa virus
0	0	0	G	1506581	Crohivirus
0	0	0	S	2169853	Crohivirus A
0	0	0	S	2169854	Crohivirus B
0	0	0	G	1914567	Potamipivirus
0	0	0	S	1914568	Potamipivirus A
0	0	0	S1	1398149	Eel picornavirus 1
0	0	0	G	1986961	Ampivirus
0	0	0	S	1986960	Ampivirus A
0	0	0	S1	1661395	Ampivirus A1
0	0	0	G	2003390	Harkavirus
0	0	0	S	2003391	Harkavirus A
0	0	0	S1	1641896	Falcovirus A1
0	0	0	G	2025077	Rabovirus
0	0	0	S	1603962	Rabovirus A
0	0	0	G	2025078	Torchivirus
0	0	0	S	2025079	Torchivirus A
0	0	0	S1	1578826	Tortoise picornavirus
0	0	0	G	2169637	Aalivirus
0	0	0	S	2169685	Aalivirus A
0	0	0	S1	1482734	Duck aalivirus 1
0	0	0	G	2169640	Shanbavirus
0	0	0	S	2170191	Shanbavirus A
0	0	0	G	2560168	Livupivirus
0	0	0	S	1926511	Livupivirus A
0	0	0	G	2560211	Rafivirus
0	0	0	S	2560699	Rafivirus B
0	0	0	S1	2116187	Hainan gekko similignum picornavirus
0	0	0	G	586425	Senecavirus
0	0	0	S	390157	Senecavirus A
0	0	0	G	12091	Hepatovirus
0	0	0	S	12092	Hepatovirus A
0	0	0	G1	1714618	unclassified Hepatovirus
0	0	0	S	1745250	Bat hepatovirus
0	0	0	S	1768064	Tupaia hepatovirus A
0	0	0	S	1987123	Hepatovirus B
0	0	0	S1	1708572	Phopivirus
0	0	0	S	1987124	Hepatovirus C
0	0	0	S1	1987139	Bat hepatovirus SMG18520Minmav2014
0	0	0	S	1987125	Hepatovirus D
0	0	0	S1	1987140	Rodent hepatovirus RMU101637Micarv2010
0	0	0	S	1987126	Hepatovirus E
0	0	0	S1	1987141	Rodent hepatovirus CIV459Lopsik2004
0	0	0	S	1987127	Hepatovirus F
0	0	0	S1	1987142	Rodent hepatovirus KEF121Sigmas2012
0	0	0	S	1987128	Hepatovirus G
0	0	0	S1	1987143	Bat hepatovirus BUO2BF86Colafr2010
0	0	0	S	1987129	Hepatovirus H
0	0	0	S1	1987144	Hedgehog hepatovirus Igel8Erieur2014
0	0	0	S	1987130	Hepatovirus I
0	0	0	S1	1987145	Shrew hepatovirus KS121232Sorara2012
0	0	0	G	12103	Cardiovirus
0	0	0	S	1821749	Cardiovirus A
0	0	0	S1	12104	Encephalomyocarditis virus
0	0	0	S	1821750	Cardiovirus B
0	0	0	S1	204711	Theilovirus
0	0	0	S2	434309	Saffold virus
0	0	0	S2	511755	Human TMEV-like cardiovirus
0	0	0	S	1821751	Cardiovirus C
0	0	0	S1	2034827	Boone cardiovirus 1
0	0	0	G	12109	Aphthovirus
0	0	0	S	12110	Foot-and-mouth disease virus
0	0	0	S1	12118	Foot-and-mouth disease virus - type O
0	0	0	S	47000	Equine rhinitis A virus
0	0	0	S	693066	Bovine rhinitis B virus
0	0	0	S	1155188	Bovine rhinitis A virus
0	0	0	G1	1606764	unclassified Aphthovirus
0	0	0	S	1606765	Bovine rhinovirus 1
0	0	0	F1	35296	unclassified Picornaviridae
0	0	0	S	1564115	Bovine picornavirus
0	0	0	S	2218594	Rhimavirus A
0	0	0	S	2079465	Goose picornavirus 1
0	0	0	S	2058161	Pelodiscus sinensis picornavirus 1
0	0	0	S	2016448	Aimelvirus 2
0	0	0	S	2013564	Fur seal picorna-like virus
0	0	0	S	1964370	Falcon picornavirus
0	0	0	S	1888309	Washington bat picornavirus
0	0	0	S	1603964	Lesavirus 2
0	0	0	S	1603963	Lesavirus 1
0	0	0	S	1565990	Chicken orivirus 1
0	0	0	S	928289	Pigeon picornavirus B
0	0	0	S	1534548	Chicken picornavirus 5
0	0	0	S	1534547	Chicken picornavirus 4
0	0	0	S	1534544	Chicken picornavirus 1
0	0	0	S	1483681	Tortoise rafivirus A
0	0	0	S	1108810	Feline picornavirus
0	0	0	S	1089138	Quail picornavirus QPV1/HUN/2010
0	0	0	S	1074865	Bat picornavirus 3
0	0	0	S	1074864	Bat picornavirus 2
0	0	0	S	1074863	Bat picornavirus 1
0	0	0	G	118139	Teschovirus
0	0	0	S	118140	Teschovirus A
0	0	0	G	138954	Parechovirus
0	0	0	S	1803956	Parechovirus A
0	0	0	S1	12063	Human parechovirus 1
0	0	0	S	1803957	Parechovirus B
0	0	0	S1	172314	Ljungan virus
0	0	0	S	2031165	Parechovirus C
0	0	0	S1	1294177	Sebokele virus 1
0	0	0	S	2031166	Parechovirus D
0	0	0	S1	1394142	Ferret parechovirus
0	0	0	G	194960	Kobuvirus
0	0	0	S	72149	Aichivirus A
0	0	0	S1	1313215	Aichi virus 1
0	0	0	S	194965	Aichivirus B
0	0	0	G1	655314	unclassified Kobuvirus
0	0	0	S	1074213	Mouse kobuvirus M-5/USA/2010
0	0	0	S	1452516	Caprine kobuvirus
0	0	0	S	1659219	Kobuvirus cattle/Kagoshima-2-24-KoV/2015/JPN
0	0	0	S	1836608	Canine kobuvirus
0	0	0	S	1298633	Aichivirus C
0	0	0	S1	569195	Porcine kobuvirus swine/S-1-HUN/2007/Hungary
0	0	0	S1	1156769	Porcine kobuvirus
0	0	0	S2	1136133	Porcine kobuvirus SH-W-CHN/2010/China
0	0	0	S	1897731	Aichivirus D
0	0	0	S1	1659220	Kobuvirus cattle/Kagoshima-1-22-KoV/2014/JPN
0	0	0	S	1986958	Aichivirus E
0	0	0	S1	1756444	Rabbit picornavirus
0	0	0	S	1986959	Aichivirus F
0	0	0	S1	1281456	Bat picornavirus
0	0	0	G	194961	Erbovirus
0	0	0	S	312185	Erbovirus A
0	0	0	S1	47001	Equine rhinitis B virus 1
0	0	0	G	586418	Cosavirus
0	0	0	G1	586424	unclassified Cosavirus
0	0	0	S	1233383	Human cosavirus
0	0	0	S	1582094	Cosavirus JMY-2014
0	0	0	S	1330491	Cosavirus A
0	0	0	S	2003649	Cosavirus B
0	0	0	S1	586420	Human cosavirus B
0	0	0	S	2003650	Cosavirus D
0	0	0	S	2003651	Cosavirus E
0	0	0	S	2003652	Cosavirus F
0	0	0	G	12059	Enterovirus
0	0	0	S	12064	Enterovirus E
0	0	0	G1	90010	unclassified Enterovirus
0	0	0	S	47681	Enterovirus sp.
0	0	0	S	1193974	Human enterovirus
0	0	0	S	1604871	Yak enterovirus
0	0	0	S	1849328	Enterovirus goat/JL14
0	0	0	S	1929150	Enterovirus AN12
0	0	0	S	2220002	Sichuan takin enterovirus
0	0	0	S	106966	Enterovirus G
0	0	0	S1	64141	Porcine enterovirus 9
0	0	0	S	138948	Enterovirus A
0	0	0	S1	33757	Coxsackievirus A2
0	0	0	S	138949	Enterovirus B
0	0	0	S1	12072	Coxsackievirus B3
0	0	0	S	138950	Enterovirus C
0	0	0	S	138951	Enterovirus D
0	0	0	S1	42789	Enterovirus D68
0	0	0	S	147711	Rhinovirus A
0	0	0	S1	573824	Human rhinovirus A1
0	0	0	S	147712	Rhinovirus B
0	0	0	S1	12131	Rhinovirus B14
0	0	0	S1	44130	Human rhinovirus B3
0	0	0	S	310907	Enterovirus H
0	0	0	S1	442851	Simian enterovirus SV4
0	0	0	S	463676	Rhinovirus C
0	0	0	S1	1219416	Human rhinovirus C1
0	0	0	S2	992230	Human rhinovirus NAT001
0	0	0	S	1330520	Enterovirus F
0	0	0	S1	263531	Possum enterovirus W1
0	0	0	S	1330521	Enterovirus J
0	0	0	S	2040663	Enterovirus I
0	0	0	S1	1637527	Dromedary camel enterovirus 19CC
0	0	0	S	2169884	Enterovirus K
0	0	0	S1	1917412	Picornaviridae sp. rodent/Ee/PicoV/NX2015
0	0	0	S	2169885	Enterovirus L
0	0	0	S1	1826059	Enterovirus SEV-gx
0	0	0	G	686982	Sapelovirus
0	0	0	S	686983	Avian sapelovirus
0	0	0	S	686984	Sapelovirus A
0	0	0	S1	1002921	Porcine sapelovirus 1
0	0	0	S	686985	Sapelovirus B
0	0	0	S1	1002918	Simian sapelovirus 1
0	0	0	G1	1073966	unclassified Sapelovirus
0	0	0	S	1958777	Bat sapelovirus
0	0	0	S	2161803	Marmot sapelovirus 1
0	0	0	G	688449	Salivirus
0	0	0	S	1330524	Salivirus A
0	0	0	S1	651733	Salivirus NG-J1
0	0	0	G1	1330992	unclassified Salivirus
0	0	0	S	1547495	Salivirus FHB
0	0	0	G	689759	Tremovirus
0	0	0	S	70796	Tremovirus A
0	0	0	G	691955	Avihepatovirus
0	0	0	S	691956	Avihepatovirus A
0	0	0	S1	1006061	Duck hepatitis A virus 1
0	0	0	G	1330065	Aquamavirus
0	0	0	S	1330066	Aquamavirus A
0	0	0	S1	471728	Seal picornavirus type 1
0	0	0	G	1330067	Dicipivirus
0	0	0	S	1330068	Cadicivirus A
0	0	0	S1	1150861	Canine picodicistrovirus
0	0	0	G1	2041148	unclassified Dicipivirus
0	0	0	S	2041149	Hedgehog dicipivirus
0	0	0	G	1330069	Megrivirus
0	0	0	S	1330070	Melegrivirus A
0	0	0	S1	980964	Turkey hepatitis virus 2993D
0	0	0	G1	1350000	unclassified Megrivirus
0	0	0	S	1350001	Duck megrivirus
0	0	0	S	1477515	Chicken megrivirus
0	0	0	S	2170004	Megrivirus A
0	0	0	S1	1960206	Goose megrivirus
0	0	0	S	2170005	Megrivirus B
0	0	0	S1	1399966	Picornavirus HK21
0	0	0	S	2170007	Megrivirus D
0	0	0	S1	1987722	Harrier picornavirus 1
0	0	0	S	2170008	Megrivirus E
0	0	0	S1	2079598	Penguin megrivirus
0	0	0	G	1431456	Hunnivirus
0	0	0	S	1431460	Hunnivirus A
0	0	0	S1	1431464	Bovine hungarovirus 1
0	0	0	G1	1562063	unclassified Hunnivirus
0	0	0	S	1562064	Norway rat hunnivirus
0	0	0	G	1481451	Mosavirus
0	0	0	S	1481452	Mosavirus A
0	0	0	S1	1074428	Mouse Mosavirus
0	0	0	S1	1481453	Mosavirus A2
0	0	0	F	324901	Marnaviridae
0	0	0	G	324902	Marnavirus
0	0	0	S	324900	Heterosigma akashiwo RNA virus
0	0	0	G	674962	Bacillarnavirus
0	0	0	S	359987	Rhizosolenia setigera RNA virus 01
0	0	0	S	497136	Chaetoceros tenuissimus RNA virus 01
0	0	0	S	2169725	Chaetoceros socialis forma radians RNA virus 1
0	0	0	G	674970	Labyrnavirus
0	0	0	S	674971	Aurantiochytrium single-stranded RNA virus 01
0	0	0	G	2560164	Kusarnavirus
0	0	0	S	2560308	Astarnavirus
0	0	0	S1	1522179	Asterionellopsis glacialis RNA virus
0	0	0	G	2560169	Locarnavirus
0	0	0	S	2560535	Jericarnavirus B
0	0	0	S1	439016	Marine RNA virus JP-B
0	0	0	S	2560738	Sanfarnavirus 1
0	0	0	S1	1198329	Marine RNA virus SF-1
0	0	0	S	2560739	Sanfarnavirus 2
0	0	0	S1	1416631	Marine RNA virus SF-2
0	0	0	S	2560740	Sanfarnavirus 3
0	0	0	S1	1419327	Marine RNA virus SF-3
0	0	0	G	2560218	Salisharnavirus
0	0	0	S	2560354	Britarnavirus 1
0	0	0	S1	2315691	Marine RNA virus BC-1
0	0	0	S	2560620	Palmarnavirus 128
0	0	0	S1	1804153	Marine RNA virus PAL128
0	0	0	S	2560622	Palmarnavirus 473
0	0	0	S1	1804156	Marine RNA virus PAL473
0	0	0	G1	2576578	unclassified Salisharnavirus
0	0	0	S	1958784	Bat dicibavirus
0	0	0	G	2560230	Sogarnavirus
0	0	0	S	2560355	Britarnavirus 2
0	0	0	S1	2315692	Marine RNA virus BC-2
0	0	0	S	2560356	Britarnavirus 3
0	0	0	S1	2315693	Marine RNA virus BC-3
0	0	0	S	2560534	Jericarnavirus A
0	0	0	S1	439015	Marine RNA virus JP-A
0	0	0	S	2560621	Palmarnavirus 156
0	0	0	S1	1804154	Marine RNA virus PAL156
0	0	0	O1	464925	environmental samples
0	0	0	S	1648481	Antarctic picorna-like virus 1
0	0	0	S	1648482	Antarctic picorna-like virus 2
0	0	0	S	1648483	Antarctic picorna-like virus 3
0	0	0	S	1648484	Antarctic picorna-like virus 4
0	0	0	O1	675074	unclassified Picornavirales
0	0	0	S	1965225	Sugar beet cyst nematode virus 1
0	0	0	S	2315807	Yongsan picorna-like virus 4
0	0	0	S	2315806	Yongsan picorna-like virus 3
0	0	0	G	2219055	Posavirus
0	0	0	S	1105380	Posavirus 1
0	0	0	S	1105381	Posavirus 2
0	0	0	S	1663127	Posavirus 3
0	0	0	G	2219049	Husavirus
0	0	0	S	1884450	Husa-like virus KS-2016a
0	0	0	S1	1813615	Picornavirales Bu-1
0	0	0	G1	2628399	unclassified Husavirus
0	0	0	S	1930509	Husavirus sp.
0	0	0	S	2108205	Nephila clavipes virus 2
0	0	0	S	2108204	Nephila clavipes virus 1
0	0	0	S	2099352	Blackbird arilivirus
0	0	0	S	2074132	Cherry virus Trakiya
0	0	0	S	2029771	Tioga picorna-like virus 1
0	0	0	S	1983535	Picorna-like virus AWando15
0	0	0	S	1654355	Kilifi Virus
0	0	0	S	1931371	Biomphalaria virus 3
0	0	0	S	1931370	Biomphalaria virus 2
0	0	0	S	1931369	Biomphalaria virus 1
0	0	0	S	1926996	Bivalve RNA virus G2
0	0	0	S	1926969	Bivalve RNA virus G3
0	0	0	S	1912234	Riptortus pedestris virus-1
0	0	0	S	1813613	Picornavirales Bu-3
0	0	0	S	1795648	Picornavirales Tottori-HG1
0	0	0	S	1781241	Delisea pulchra RNA virus
0	0	0	F	2169570	Polycipiviridae
0	0	0	G	2169644	Chipolycivirus
0	0	0	S	2169814	Hubei chipolycivirus
0	0	0	S1	1923167	Hubei picorna-like virus 82
0	0	0	G	2169645	Hupolycivirus
0	0	0	S	2169937	Hubei hupolycivirus
0	0	0	S1	1923166	Hubei picorna-like virus 81
0	0	0	G	2169646	Sopolycivirus
0	0	0	S	439491	Solenopsis invicta virus 2
0	0	0	S	1923469	Shuangao insect virus 8
0	0	0	S	2018500	Solenopsis invicta virus 4
0	0	0	S	2018501	Lasius neglectus virus 1
0	0	0	S	2018502	Myrmica scabrinodis virus 1
0	0	0	S	2018503	Lasius niger virus 1
2.8	40158	0	D2	2585030	unclassified Riboviria
2.8	40157	0	D3	439490	unclassified ssRNA viruses
2.8	40157	0	D4	35278	unclassified ssRNA positive-strand viruses
2.8	40157	40157	S	180822	Chronic bee paralysis virus
0	0	0	S	1746068	Wuhan aphid virus 2
0	0	0	S	1746058	Bole tick virus 4
0	0	0	S	1746059	Gamboa mosquito virus
0	0	0	S	1746060	Sanxia water strider virus 6
0	0	0	S	1746061	Shayang fly virus 4
0	0	0	S	1746062	Shayang spider virus 4
0	0	0	S	1746063	Shuangao insect virus 7
0	0	0	S	1746064	Shuangao lacewing virus 2
0	0	0	S	1746065	Tacheng tick virus 8
0	0	0	S	1746067	Wuhan aphid virus 1
0	0	0	S	1746057	Beihai barnacle viurs 1
0	0	0	S	1746069	Wuhan centipede virus
0	0	0	S	1746070	Wuhan cricket virus
0	0	0	S	1746071	Wuhan flea virus
0	0	0	S	1746072	Xingshan cricket virus
0	0	0	S	1746073	Xinzhou spider virus 2
0	0	0	S	1746074	Xinzhou spider virus 3
0	0	0	S	2079148	Culex pipiens associated Tunisia virus
0	0	0	S	2301732	Bat Middle East Hepe-Astrovirus
0	0	0	D5	464865	environmental samples
0	0	0	S	439014	Marine RNA virus SOG
0	0	0	S	75914	Sclerophthora macrospora virus B
0	0	0	S	111470	Diaporthe ambigua RNA virus 1
0	0	0	S	191289	Sclerophthora macrospora virus A
0	0	0	S	198589	Beet western yellows ST9 associated virus
0	0	0	S	218667	Oyster mushroom spherical virus
0	0	0	S	340187	Acyrthosiphon pisum virus
0	0	0	S	340921	Kelp fly virus
0	0	0	S	363716	Nora virus
0	0	0	S	67962	Carrot red leaf luteovirus associated RNA
0	0	0	S	595895	Drosophila A virus
0	0	0	S	640897	Phytophthora infestans RNA virus 1
0	0	0	S	1088890	Halastavi arva RNA virus
0	0	0	S	1224515	Picalivirus A
0	0	0	G	1307798	Negevirus
0	0	0	S	1170422	Loreto virus
0	0	0	S	1170424	Negev virus
0	0	0	S	1170425	Piura virus
0	0	0	S	1457165	Wallerfield virus
0	0	0	S	1552662	Brejeira virus
0	0	0	S	1969351	Castlerea virus
0	0	0	S	2094259	Andrena haemorrhoa nege-like virus
0	0	0	S	2479372	Ying Kou virus
0	0	0	S	1500865	Drosophila subobscura Nora virus
0	0	0	S	1500866	Drosophila immigrans Nora virus
0	0	0	S	1560351	Goutanap virus
0	0	0	D4	988644	unclassified ssRNA negative-strand viruses
0	0	0	S	1608042	Bole Tick Virus 3
0	0	0	S	1608044	Changping Tick Virus 2
0	0	0	S	1608045	Changping Tick Virus 3
0	0	0	S	1608065	Shayang Fly Virus 1
0	0	0	S	1608072	Shuangao Bedbug Virus 2
0	0	0	S	1608086	Tacheng Tick Virus 4
0	0	0	S	1608087	Tacheng Tick Virus 5
0	0	0	S	1608093	Wenzhou Crab Virus 3
0	0	0	S	1608123	Wuhan Louse Fly Virus 9
0	0	0	S	1608133	Wuhan Mosquito Virus 8
0	0	0	S	1608137	Wuhan Tick Virus 1
0	0	0	S	1629671	Botrytis cinerea negative-stranded RNA virus 1
0	0	0	S	1849544	Fusarium poae negative-stranded virus 1
0	0	0	S	1849545	Fusarium poae negative-stranded virus 2
0	0	0	S	1516128	Chaetoceros tenuissimus RNA virus type-II
0	0	0	S	1574287	Fisavirus 1
0	0	0	F	1661063	Fusariviridae
0	0	0	S	1476202	Rosellinia necatrix fusarivirus 1
0	0	0	S	1532180	Penicillium roqueforti ssRNA mycovirus 1
0	0	0	S	1661062	Sclerotinia sclerotiorum fusarivirus 1
0	0	0	S	1755752	Penicillium aurantiogriseum fusarivirus 1
0	0	0	S	1755785	Pleospora typhicola fusarivirus 1
0	0	0	S	1849537	Fusarium poae fusarivirus 1
0	0	0	S	1913649	Nigrospora oryzae fusarivirus 1
0	0	0	S	1917080	Sodiomyces alkalinus fusarivirus 1
0	0	0	S	1985188	Neofusicoccum luteum fusarivirus 1
0	0	0	S	2219106	Botrytis cinerea fusarivirus 1
0	0	0	S1	2219107	Botrytis cinerea fusarivirus 1-S1
0	0	0	S1	2219108	Botrytis cinerea fusarivirus 1-S2
0	0	0	S	2006394	Shinobi tetravirus
0	0	0	S	2016467	Pansavirus 1
0	0	0	S	2016468	Pansavirus 2
0	1	0	D3	1922348	unclassified RNA viruses ShiM-2016
0	1	1	S	1923133	Hubei picorna-like virus 51
0	0	0	S	1923355	Sanxia atyid shrimp virus 1
0	0	0	S	1923327	Hubei virga-like virus 12
0	0	0	S	1923330	Hubei virga-like virus 15
0	0	0	S	1923331	Hubei virga-like virus 16
0	0	0	S	1923332	Hubei virga-like virus 17
0	0	0	S	1923333	Hubei virga-like virus 18
0	0	0	S	1923335	Hubei virga-like virus 2
0	0	0	S	1923336	Hubei virga-like virus 21
0	0	0	S	1923338	Hubei virga-like virus 23
0	0	0	S	1923340	Hubei virga-like virus 7
0	0	0	S	1923342	Hubei virga-like virus 9
0	0	0	S	1923343	Hubei yanvirus-like virus 1
0	0	0	S	1923344	Hubei zhaovirus-like virus 1
0	0	0	S	1923345	Hubei zhaovirus-like virus 2
0	0	0	S	1923350	Jingmen picorna-like virus
0	0	0	S	1923351	Jingmen tombus-like virus 1
0	0	0	S	1923324	Hubei virga-like virus 1
0	0	0	S	1923356	Sanxia atyid shrimp virus 2
0	0	0	S	1923357	Sanxia atyid shrimp virus 3
0	0	0	S	1923358	Sanxia atyid shrimp virus 4
0	0	0	S	1923360	Sanxia narna-like virus 1
0	0	0	S	1923365	Sanxia permutotetra-like virus 1
0	0	0	S	1923366	Sanxia picorna-like virus 1
0	0	0	S	1923367	Sanxia picorna-like virus 10
0	0	0	S	1923368	Sanxia picorna-like virus 11
0	0	0	S	1923369	Sanxia picorna-like virus 12
0	0	0	S	1923370	Sanxia picorna-like virus 13
0	0	0	S	1923371	Sanxia picorna-like virus 2
0	0	0	S	1923372	Sanxia picorna-like virus 3
0	0	0	S	1923373	Sanxia picorna-like virus 4
0	0	0	S	1923303	Hubei toti-like virus 15
0	0	0	S	1923286	Hubei tombus-like virus 38
0	0	0	S	1923287	Hubei tombus-like virus 39
0	0	0	S	1923288	Hubei tombus-like virus 4
0	0	0	S	1923289	Hubei tombus-like virus 40
0	0	0	S	1923290	Hubei tombus-like virus 42
0	0	0	S	1923291	Hubei tombus-like virus 43
0	0	0	S	1923292	Hubei tombus-like virus 5
0	0	0	S	1923293	Hubei tombus-like virus 6
0	0	0	S	1923294	Hubei tombus-like virus 7
0	0	0	S	1923295	Hubei tombus-like virus 8
0	0	0	S	1923296	Hubei tombus-like virus 9
0	0	0	S	1923298	Hubei toti-like virus 10
0	0	0	S	1923300	Hubei toti-like virus 12
0	0	0	S	1923301	Hubei toti-like virus 13
0	0	0	S	1923326	Hubei virga-like virus 11
0	0	0	S	1923304	Hubei toti-like virus 16
0	0	0	S	1923305	Hubei toti-like virus 17
0	0	0	S	1923306	Hubei toti-like virus 18
0	0	0	S	1923307	Hubei toti-like virus 19
0	0	0	S	1923308	Hubei toti-like virus 2
0	0	0	S	1923309	Hubei toti-like virus 20
0	0	0	S	1923310	Hubei toti-like virus 21
0	0	0	S	1923313	Hubei toti-like virus 24
0	0	0	S	1923316	Hubei toti-like virus 5
0	0	0	S	1923320	Hubei toti-like virus 9
0	0	0	S	1923321	Hubei unio douglasiae virus 1
0	0	0	S	1923322	Hubei unio douglasiae virus 2
0	0	0	S	1923323	Hubei unio douglasiae virus 3
0	0	0	S	1923374	Sanxia picorna-like virus 5
0	0	0	S	1923433	Shahe narna-like virus 5
0	0	0	S	1923414	Shahe endorna-like virus 1
0	0	0	S	1923415	Shahe hepe-like virus 1
0	0	0	S	1923416	Shahe hepe-like virus 2
0	0	0	S	1923417	Shahe heteroptera virus 1
0	0	0	S	1923418	Shahe heteroptera virus 2
0	0	0	S	1923419	Shahe heteroptera virus 3
0	0	0	S	1923420	Shahe heteroptera virus 4
0	0	0	S	1923421	Shahe isopoda virus 1
0	0	0	S	1923422	Shahe isopoda virus 2
0	0	0	S	1923423	Shahe isopoda virus 3
0	0	0	S	1923425	Shahe isopoda virus 5
0	0	0	S	1923429	Shahe narna-like virus 1
0	0	0	S	1923430	Shahe narna-like virus 2
0	0	0	S	1923431	Shahe narna-like virus 3
0	0	0	S	1923409	Shahe arthropod virus 1
0	0	0	S	1923435	Shahe narna-like virus 7
0	0	0	S	1923439	Shahe picorna-like virus 1
0	0	0	S	1923440	Shahe picorna-like virus 10
0	0	0	S	1923441	Shahe picorna-like virus 11
0	0	0	S	1923442	Shahe picorna-like virus 12
0	0	0	S	1923443	Shahe picorna-like virus 13
0	0	0	S	1923444	Shahe picorna-like virus 14
0	0	0	S	1923445	Shahe picorna-like virus 2
0	0	0	S	1923446	Shahe picorna-like virus 3
0	0	0	S	1923447	Shahe picorna-like virus 4
0	0	0	S	1923448	Shahe picorna-like virus 5
0	0	0	S	1923449	Shahe picorna-like virus 6
0	0	0	S	1923450	Shahe picorna-like virus 7
0	0	0	S	1923451	Shahe picorna-like virus 8
0	0	0	S	1923392	Sanxia tombus-like virus 8
0	0	0	S	1923377	Sanxia picorna-like virus 8
0	0	0	S	1923378	Sanxia picorna-like virus 9
0	0	0	S	1923380	Sanxia sobemo-like virus 1
0	0	0	S	1923381	Sanxia sobemo-like virus 2
0	0	0	S	1923382	Sanxia sobemo-like virus 3
0	0	0	S	1923383	Sanxia sobemo-like virus 4
0	0	0	S	1923384	Sanxia sobemo-like virus 5
0	0	0	S	1923385	Sanxia tombus-like virus 1
0	0	0	S	1923386	Sanxia tombus-like virus 2
0	0	0	S	1923387	Sanxia tombus-like virus 3
0	0	0	S	1923388	Sanxia tombus-like virus 4
0	0	0	S	1923389	Sanxia tombus-like virus 5
0	0	0	S	1923390	Sanxia tombus-like virus 6
0	0	0	S	1923391	Sanxia tombus-like virus 7
0	0	0	S	1923284	Hubei tombus-like virus 36
0	0	0	S	1923393	Sanxia tombus-like virus 9
0	0	0	S	1923394	Sanxia water strider virus 10
0	0	0	S	1923397	Sanxia water strider virus 13
0	0	0	S	1923398	Sanxia water strider virus 14
0	0	0	S	1923399	Sanxia water strider virus 15
0	0	0	S	1923400	Sanxia water strider virus 16
0	0	0	S	1923401	Sanxia water strider virus 17
0	0	0	S	1923403	Sanxia water strider virus 19
0	0	0	S	1923404	Sanxia water strider virus 20
0	0	0	S	1923405	Sanxia water strider virus 21
0	0	0	S	1923406	Sanxia water strider virus 7
0	0	0	S	1923407	Sanxia water strider virus 8
0	0	0	S	1923408	Sanxia water strider virus 9
0	0	0	S	1923206	Hubei sobemo-like virus 20
0	0	0	S	1923188	Hubei rhabdo-like virus 4
0	0	0	S	1923191	Hubei rhabdo-like virus 7
0	0	0	S	1923193	Hubei rhabdo-like virus 9
0	0	0	S	1923194	Hubei sobemo-like virus 1
0	0	0	S	1923195	Hubei sobemo-like virus 10
0	0	0	S	1923196	Hubei sobemo-like virus 11
0	0	0	S	1923197	Hubei sobemo-like virus 12
0	0	0	S	1923198	Hubei sobemo-like virus 13
0	0	0	S	1923199	Hubei sobemo-like virus 14
0	0	0	S	1923200	Hubei sobemo-like virus 15
0	0	0	S	1923201	Hubei sobemo-like virus 16
0	0	0	S	1923203	Hubei sobemo-like virus 18
0	0	0	S	1923204	Hubei sobemo-like virus 19
0	0	0	S	1923205	Hubei sobemo-like virus 2
0	0	0	S	1923187	Hubei rhabdo-like virus 3
0	0	0	S	1923208	Hubei sobemo-like virus 22
0	0	0	S	1923209	Hubei sobemo-like virus 23
0	0	0	S	1923210	Hubei sobemo-like virus 24
0	0	0	S	1923211	Hubei sobemo-like virus 25
0	0	0	S	1923212	Hubei sobemo-like virus 26
0	0	0	S	1923213	Hubei sobemo-like virus 27
0	0	0	S	1923214	Hubei sobemo-like virus 28
0	0	0	S	1923215	Hubei sobemo-like virus 29
0	0	0	S	1923216	Hubei sobemo-like virus 3
0	0	0	S	1923217	Hubei sobemo-like virus 30
0	0	0	S	1923218	Hubei sobemo-like virus 31
0	0	0	S	1923219	Hubei sobemo-like virus 32
0	0	0	S	1923220	Hubei sobemo-like virus 33
0	0	0	S	1923221	Hubei sobemo-like virus 34
0	0	0	S	1923156	Hubei picorna-like virus 72
0	0	0	S	1923142	Hubei picorna-like virus 6
0	0	0	S	1923143	Hubei picorna-like virus 60
0	0	0	S	1923144	Hubei picorna-like virus 61
0	0	0	S	1923145	Hubei picorna-like virus 62
0	0	0	S	1923146	Hubei picorna-like virus 63
0	0	0	S	1923147	Hubei picorna-like virus 64
0	0	0	S	1923148	Hubei picorna-like virus 65
0	0	0	S	1923149	Hubei picorna-like virus 66
0	0	0	S	1923150	Hubei picorna-like virus 67
0	0	0	S	1923151	Hubei picorna-like virus 68
0	0	0	S	1923152	Hubei picorna-like virus 69
0	0	0	S	1923153	Hubei picorna-like virus 7
0	0	0	S	1923154	Hubei picorna-like virus 70
0	0	0	S	1923155	Hubei picorna-like virus 71
0	0	0	S	1923222	Hubei sobemo-like virus 35
0	0	0	S	1923157	Hubei picorna-like virus 73
0	0	0	S	1923158	Hubei picorna-like virus 74
0	0	0	S	1923159	Hubei picorna-like virus 75
0	0	0	S	1923160	Hubei picorna-like virus 76
0	0	0	S	1923161	Hubei picorna-like virus 77
0	0	0	S	1923162	Hubei picorna-like virus 78
0	0	0	S	1923163	Hubei picorna-like virus 79
0	0	0	S	1923164	Hubei picorna-like virus 8
0	0	0	S	1923165	Hubei picorna-like virus 80
0	0	0	S	1923168	Hubei picorna-like virus 9
0	0	0	S	1923169	Hubei polero-like virus 1
0	0	0	S	1923170	Hubei polero-like virus 2
0	0	0	S	1923185	Hubei rhabdo-like virus 1
0	0	0	S	1923186	Hubei rhabdo-like virus 2
0	0	0	S	1923269	Hubei tombus-like virus 22
0	0	0	S	1923255	Hubei tombus-like virus 1
0	0	0	S	1923256	Hubei tombus-like virus 10
0	0	0	S	1923257	Hubei tombus-like virus 11
0	0	0	S	1923258	Hubei tombus-like virus 12
0	0	0	S	1923259	Hubei tombus-like virus 13
0	0	0	S	1923260	Hubei tombus-like virus 14
0	0	0	S	1923261	Hubei tombus-like virus 15
0	0	0	S	1923262	Hubei tombus-like virus 16
0	0	0	S	1923263	Hubei tombus-like virus 17
0	0	0	S	1923264	Hubei tombus-like virus 18
0	0	0	S	1923265	Hubei tombus-like virus 19
0	0	0	S	1923266	Hubei tombus-like virus 2
0	0	0	S	1923267	Hubei tombus-like virus 20
0	0	0	S	1923268	Hubei tombus-like virus 21
0	0	0	S	1923254	Hubei tick virus 3
0	0	0	S	1923270	Hubei tombus-like virus 23
0	0	0	S	1923271	Hubei tombus-like virus 24
0	0	0	S	1923272	Hubei tombus-like virus 25
0	0	0	S	1923273	Hubei tombus-like virus 26
0	0	0	S	1923274	Hubei tombus-like virus 27
0	0	0	S	1923275	Hubei tombus-like virus 28
0	0	0	S	1923276	Hubei tombus-like virus 29
0	0	0	S	1923277	Hubei tombus-like virus 3
0	0	0	S	1923278	Hubei tombus-like virus 30
0	0	0	S	1923279	Hubei tombus-like virus 31
0	0	0	S	1923280	Hubei tombus-like virus 32
0	0	0	S	1923281	Hubei tombus-like virus 33
0	0	0	S	1923282	Hubei tombus-like virus 34
0	0	0	S	1923452	Shahe picorna-like virus 9
0	0	0	S	1923239	Hubei sobemo-like virus 6
0	0	0	S	1923223	Hubei sobemo-like virus 36
0	0	0	S	1923224	Hubei sobemo-like virus 37
0	0	0	S	1923225	Hubei sobemo-like virus 38
0	0	0	S	1923228	Hubei sobemo-like virus 40
0	0	0	S	1923229	Hubei sobemo-like virus 41
0	0	0	S	1923230	Hubei sobemo-like virus 42
0	0	0	S	1923231	Hubei sobemo-like virus 43
0	0	0	S	1923232	Hubei sobemo-like virus 44
0	0	0	S	1923233	Hubei sobemo-like virus 45
0	0	0	S	1923234	Hubei sobemo-like virus 46
0	0	0	S	1923235	Hubei sobemo-like virus 47
0	0	0	S	1923236	Hubei sobemo-like virus 48
0	0	0	S	1923237	Hubei sobemo-like virus 49
0	0	0	S	1923238	Hubei sobemo-like virus 5
0	0	0	S	1923285	Hubei tombus-like virus 37
0	0	0	S	1923240	Hubei sobemo-like virus 7
0	0	0	S	1923241	Hubei sobemo-like virus 8
0	0	0	S	1923242	Hubei sobemo-like virus 9
0	0	0	S	1923243	Hubei tetragnatha maxillosa virus 1
0	0	0	S	1923244	Hubei tetragnatha maxillosa virus 2
0	0	0	S	1923245	Hubei tetragnatha maxillosa virus 3
0	0	0	S	1923246	Hubei tetragnatha maxillosa virus 4
0	0	0	S	1923247	Hubei tetragnatha maxillosa virus 5
0	0	0	S	1923248	Hubei tetragnatha maxillosa virus 6
0	0	0	S	1923249	Hubei tetragnatha maxillosa virus 7
0	0	0	S	1923250	Hubei tetragnatha maxillosa virus 8
0	0	0	S	1923252	Hubei tick virus 1
0	0	0	S	1923253	Hubei tick virus 2
0	0	0	S	1923689	Wuhan Millipede virus 4
0	0	0	S	1923674	Wenzhou tombus-like virus 4
0	0	0	S	1923675	Wenzhou tombus-like virus 5
0	0	0	S	1923676	Wenzhou tombus-like virus 6
0	0	0	S	1923677	Wenzhou tombus-like virus 7
0	0	0	S	1923678	Wenzhou tombus-like virus 8
0	0	0	S	1923679	Wenzhou tombus-like virus 9
0	0	0	S	1923680	Wenzhou toti-like virus 1
0	0	0	S	1923682	Wenzhou weivirus-like virus 1
0	0	0	S	1923683	Wenzhou yanvirus-like virus 1
0	0	0	S	1923684	Wenzhou yanvirus-like virus 2
0	0	0	S	1923685	Wuchan romanomermis nematode virus 1
0	0	0	S	1923686	Wuchan romanomermis nematode virus 2
0	0	0	S	1923687	Wuchan romanomermis nematode virus 3
0	0	0	S	1923688	Wuchang cockroach Virus 4
0	0	0	S	1923673	Wenzhou tombus-like virus 3
0	0	0	S	1923690	Wuhan arthropod virus 1
0	0	0	S	1923691	Wuhan arthropod virus 2
0	0	0	S	1923692	Wuhan arthropod virus 3
0	0	0	S	1923693	Wuhan arthropod virus 4
0	0	0	S	1923695	Wuhan coneheads virus 1
0	0	0	S	1923696	Wuhan coneheads virus 2
0	0	0	S	1923697	Wuhan cricket virus 2
0	0	0	S	1923698	Wuhan fly virus 4
0	0	0	S	1923699	Wuhan fly virus 5
0	0	0	S	1923701	Wuhan heteroptera virus 1
0	0	0	S	1923702	Wuhan heteroptera virus 2
0	0	0	S	1923703	Wuhan heteroptera virus 3
0	0	0	S	1923704	Wuhan horsefly Virus 3
0	0	0	S	1923705	Wuhan house centipede virus 1
0	0	0	S	1923656	Wenzhou shrimp virus 9
0	0	0	S	1923640	Wenzhou picorna-like virus 52
0	0	0	S	1923641	Wenzhou picorna-like virus 53
0	0	0	S	1923642	Wenzhou picorna-like virus 54
0	0	0	S	1923643	Wenzhou picorna-like virus 6
0	0	0	S	1923644	Wenzhou picorna-like virus 7
0	0	0	S	1923646	Wenzhou picorna-like virus 9
0	0	0	S	1923647	Wenzhou qinvirus-like virus 1
0	0	0	S	1923649	Wenzhou shrimp virus 10
0	0	0	S	1923650	Wenzhou shrimp virus 3
0	0	0	S	1923651	Wenzhou shrimp virus 4
0	0	0	S	1923652	Wenzhou shrimp virus 5
0	0	0	S	1923653	Wenzhou shrimp virus 6
0	0	0	S	1923654	Wenzhou shrimp virus 7
0	0	0	S	1923655	Wenzhou shrimp virus 8
0	0	0	S	1923706	Wuhan house centipede virus 2
0	0	0	S	1923657	Wenzhou sobemo-like virus 1
0	0	0	S	1923658	Wenzhou sobemo-like virus 2
0	0	0	S	1923659	Wenzhou sobemo-like virus 3
0	0	0	S	1923660	Wenzhou sobemo-like virus 4
0	0	0	S	1923662	Wenzhou tombus-like virus 1
0	0	0	S	1923663	Wenzhou tombus-like virus 10
0	0	0	S	1923664	Wenzhou tombus-like virus 11
0	0	0	S	1923665	Wenzhou tombus-like virus 12
0	0	0	S	1923667	Wenzhou tombus-like virus 14
0	0	0	S	1923668	Wenzhou tombus-like virus 15
0	0	0	S	1923669	Wenzhou tombus-like virus 16
0	0	0	S	1923670	Wenzhou tombus-like virus 17
0	0	0	S	1923671	Wenzhou tombus-like virus 18
0	0	0	S	1923672	Wenzhou tombus-like virus 2
0	0	0	S	1923761	Xingshan nematode virus 2
0	0	0	S	1923744	Wuhan pillworm virus 1
0	0	0	S	1923745	Wuhan pillworm virus 2
0	0	0	S	1923746	Wuhan pillworm virus 3
0	0	0	S	1923748	Wuhan poty-like virus 1
0	0	0	S	1923751	Wuhan spider virus 2
0	0	0	S	1923752	Wuhan spider virus 3
0	0	0	S	1923753	Wuhan spider virus 4
0	0	0	S	1923754	Wuhan spider virus 5
0	0	0	S	1923755	Wuhan spider virus 6
0	0	0	S	1923756	Wuhan spider virus 7
0	0	0	S	1923757	Wuhan spider virus 8
0	0	0	S	1923758	Wuhan spider virus 9
0	0	0	S	1923759	Wuhan spirurian nematodes virus 1
0	0	0	S	1923760	Xingshan nematode virus 1
0	0	0	S	1923743	Wuhan nido-like virus 1
0	0	0	S	1923764	Xingshan nematode virus 5
0	0	0	S	1923765	Xingshan nematode virus 6
0	0	0	S	1923768	Xinzhou dimarhabdovirus virus 1
0	0	0	S	1923769	Xinzhou nematode virus 1
0	0	0	S	1923770	Xinzhou nematode virus 2
0	0	0	S	1923771	Xinzhou nematode virus 3
0	0	0	S	1923773	Xinzhou nematode virus 5
0	0	0	S	1923775	Xinzhou nematode virus 7
0	0	0	S	1923776	Xinzhou partiti-like virus 1
0	0	0	S	1923778	Zhejiang mosquito virus 1
0	0	0	S	1923779	Zhejiang mosquito virus 3
0	0	0	S	1923780	narna-like virus 6
0	0	0	S	1923781	Ubei picorna-like virus 3
0	0	0	S	1938656	Jingmen tombus-like virus 2
0	0	0	S	1923725	Wuhan insect virus 21
0	0	0	S	1923707	Wuhan house centipede virus 3
0	0	0	S	1923708	Wuhan house centipede virus 4
0	0	0	S	1923709	Wuhan house centipede virus 5
0	0	0	S	1923710	Wuhan house centipede virus 6
0	0	0	S	1923713	Wuhan house centipede virus 9
0	0	0	S	1923714	Wuhan insect virus 10
0	0	0	S	1923715	Wuhan insect virus 11
0	0	0	S	1923716	Wuhan insect virus 12
0	0	0	S	1923717	Wuhan insect virus 13
0	0	0	S	1923719	Wuhan insect virus 15
0	0	0	S	1923721	Wuhan insect virus 17
0	0	0	S	1923722	Wuhan insect virus 18
0	0	0	S	1923723	Wuhan insect virus 19
0	0	0	S	1923724	Wuhan insect virus 20
0	0	0	S	1923639	Wenzhou picorna-like virus 51
0	0	0	S	1923726	Wuhan insect virus 22
0	0	0	S	1923727	Wuhan insect virus 23
0	0	0	S	1923730	Wuhan insect virus 26
0	0	0	S	1923731	Wuhan insect virus 27
0	0	0	S	1923732	Wuhan insect virus 28
0	0	0	S	1923735	Wuhan insect virus 31
0	0	0	S	1923736	Wuhan insect virus 33
0	0	0	S	1923737	Wuhan insect virus 34
0	0	0	S	1923738	Wuhan insect virus 35
0	0	0	S	1923739	Wuhan insect virus 8
0	0	0	S	1923740	Wuhan insect virus 9
0	0	0	S	1923741	Wuhan large pig roundworm virus 1
0	0	0	S	1923742	Wuhan millipede virus 3
0	0	0	S	1923535	Wenling picorna-like virus 7
0	0	0	S	1923496	Wenling hepe-like virus 4
0	0	0	S	1923501	Wenling narna-like virus 1
0	0	0	S	1923502	Wenling narna-like virus 2
0	0	0	S	1923503	Wenling narna-like virus 3
0	0	0	S	1923504	Wenling narna-like virus 4
0	0	0	S	1923505	Wenling narna-like virus 5
0	0	0	S	1923507	Wenling narna-like virus 7
0	0	0	S	1923509	Wenling narna-like virus 9
0	0	0	S	1923529	Wenling picorna-like virus 1
0	0	0	S	1923530	Wenling picorna-like virus 2
0	0	0	S	1923531	Wenling picorna-like virus 3
0	0	0	S	1923532	Wenling picorna-like virus 4
0	0	0	S	1923533	Wenling picorna-like virus 5
0	0	0	S	1923534	Wenling picorna-like virus 6
0	0	0	S	1923495	Wenling hepe-like virus 3
0	0	0	S	1923536	Wenling picorna-like virus 8
0	0	0	S	1923537	Wenling picorna-like virus 9
0	0	0	S	1923540	Wenling sobemo-like virus 1
0	0	0	S	1923541	Wenling sobemo-like virus 2
0	0	0	S	1923542	Wenling toga-like virus
0	0	0	S	1923543	Wenling tombus-like virus 1
0	0	0	S	1923544	Wenling tombus-like virus 2
0	0	0	S	1923545	Wenling tombus-like virus 3
0	0	0	S	1923546	Wenling tombus-like virus 4
0	0	0	S	1923547	Wenling tombus-like virus 5
0	0	0	S	1923549	Wenling toti-like virus 2
0	0	0	S	1923551	Wenling zhaovirus-like virus 1
0	0	0	S	1923553	Wenzhou bivalvia virus 1
0	0	0	S	1923554	Wenzhou bivalvia virus 2
0	0	0	S	1923477	Shuangao toti-like virus
0	0	0	S	1923453	Shahe qinvirus-like virus 1
0	0	0	S	1923454	Shahe sobemo-like virus 1
0	0	0	S	1923455	Shahe tombus-like virus 1
0	0	0	S	1923456	Shahe tombus-like virus 2
0	0	0	S	1923460	Shayang ascaridia galli virus 2
0	0	0	S	1923463	Shayang virga-like virus 1
0	0	0	S	1923464	Shuangao alphatetra-like virus 1
0	0	0	S	1923466	Shuangao insect virus 10
0	0	0	S	1923467	Shuangao insect virus 11
0	0	0	S	1923468	Shuangao insect virus 12
0	0	0	S	1923470	Shuangao insect virus 9
0	0	0	S	1923474	Shuangao sobemo-like virus 1
0	0	0	S	1923475	Shuangao sobemo-like virus 2
0	0	0	S	1923476	Shuangao sobemo-like virus 3
0	0	0	S	1923555	Wenzhou bivalvia virus 3
0	0	0	S	1923478	Wenling crustacean virus 1
0	0	0	S	1923479	Wenling crustacean virus 10
0	0	0	S	1923480	Wenling crustacean virus 11
0	0	0	S	1923481	Wenling crustacean virus 12
0	0	0	S	1923482	Wenling crustacean virus 13
0	0	0	S	1923483	Wenling crustacean virus 14
0	0	0	S	1923484	Wenling crustacean virus 15
0	0	0	S	1923485	Wenling crustacean virus 2
0	0	0	S	1923486	Wenling crustacean virus 3
0	0	0	S	1923487	Wenling crustacean virus 4
0	0	0	S	1923488	Wenling crustacean virus 5
0	0	0	S	1923489	Wenling crustacean virus 6
0	0	0	S	1923493	Wenling hepe-like virus 1
0	0	0	S	1923494	Wenling hepe-like virus 2
0	0	0	S	1923622	Wenzhou picorna-like virus 36
0	0	0	S	1923606	Wenzhou picorna-like virus 21
0	0	0	S	1923607	Wenzhou picorna-like virus 22
0	0	0	S	1923608	Wenzhou picorna-like virus 23
0	0	0	S	1923609	Wenzhou picorna-like virus 24
0	0	0	S	1923610	Wenzhou picorna-like virus 25
0	0	0	S	1923611	Wenzhou picorna-like virus 26
0	0	0	S	1923612	Wenzhou picorna-like virus 27
0	0	0	S	1923613	Wenzhou picorna-like virus 28
0	0	0	S	1923614	Wenzhou picorna-like virus 29
0	0	0	S	1923615	Wenzhou picorna-like virus 3
0	0	0	S	1923617	Wenzhou picorna-like virus 31
0	0	0	S	1923618	Wenzhou picorna-like virus 32
0	0	0	S	1923619	Wenzhou picorna-like virus 33
0	0	0	S	1923621	Wenzhou picorna-like virus 35
0	0	0	S	1923605	Wenzhou picorna-like virus 20
0	0	0	S	1923623	Wenzhou picorna-like virus 37
0	0	0	S	1923625	Wenzhou picorna-like virus 39
0	0	0	S	1923626	Wenzhou picorna-like virus 4
0	0	0	S	1923627	Wenzhou picorna-like virus 40
0	0	0	S	1923628	Wenzhou picorna-like virus 41
0	0	0	S	1923629	Wenzhou picorna-like virus 42
0	0	0	S	1923630	Wenzhou picorna-like virus 43
0	0	0	S	1923631	Wenzhou picorna-like virus 44
0	0	0	S	1923632	Wenzhou picorna-like virus 45
0	0	0	S	1923633	Wenzhou picorna-like virus 46
0	0	0	S	1923634	Wenzhou picorna-like virus 47
0	0	0	S	1923635	Wenzhou picorna-like virus 48
0	0	0	S	1923636	Wenzhou picorna-like virus 49
0	0	0	S	1923637	Wenzhou picorna-like virus 5
0	0	0	S	1923583	Wenzhou narna-like virus 8
0	0	0	S	1923557	Wenzhou channeled applesnail virus 1
0	0	0	S	1923558	Wenzhou channeled applesnail virus 2
0	0	0	S	1923559	Wenzhou channeled applesnail virus 3
0	0	0	S	1923561	Wenzhou crab virus 4
0	0	0	S	1923562	Wenzhou crab virus 5
0	0	0	S	1923563	Wenzhou gastropodes virus 1
0	0	0	S	1923564	Wenzhou gastropodes virus 2
0	0	0	S	1923565	Wenzhou hepe-like virus 2
0	0	0	S	1923566	Wenzhou hepe-like virus 1
0	0	0	S	1923577	Wenzhou narna-like virus 2
0	0	0	S	1923578	Wenzhou narna-like virus 3
0	0	0	S	1923579	Wenzhou narna-like virus 4
0	0	0	S	1923580	Wenzhou narna-like virus 5
0	0	0	S	1923582	Wenzhou narna-like virus 7
0	0	0	S	1923140	Hubei picorna-like virus 58
0	0	0	S	1923584	Wenzhou narna-like virus 9
0	0	0	S	1923593	Wenzhou picorna-like virus 1
0	0	0	S	1923594	Wenzhou picorna-like virus 10
0	0	0	S	1923595	Wenzhou picorna-like virus 11
0	0	0	S	1923596	Wenzhou picorna-like virus 12
0	0	0	S	1923597	Wenzhou picorna-like virus 13
0	0	0	S	1923598	Wenzhou picorna-like virus 14
0	0	0	S	1923599	Wenzhou picorna-like virus 15
0	0	0	S	1923600	Wenzhou picorna-like virus 16
0	0	0	S	1923601	Wenzhou picorna-like virus 17
0	0	0	S	1923602	Wenzhou picorna-like virus 18
0	0	0	S	1923603	Wenzhou picorna-like virus 19
0	0	0	S	1923604	Wenzhou picorna-like virus 2
0	0	0	S	1922632	Beihai picorna-like virus 84
0	0	0	S	1922616	Beihai picorna-like virus 7
0	0	0	S	1922617	Beihai picorna-like virus 70
0	0	0	S	1922618	Beihai picorna-like virus 71
0	0	0	S	1922619	Beihai picorna-like virus 72
0	0	0	S	1922620	Beihai picorna-like virus 73
0	0	0	S	1922621	Beihai picorna-like virus 74
0	0	0	S	1922622	Beihai picorna-like virus 75
0	0	0	S	1922624	Beihai picorna-like virus 77
0	0	0	S	1922626	Beihai picorna-like virus 79
0	0	0	S	1922627	Beihai picorna-like virus 8
0	0	0	S	1922628	Beihai picorna-like virus 80
0	0	0	S	1922629	Beihai picorna-like virus 81
0	0	0	S	1922630	Beihai picorna-like virus 82
0	0	0	S	1922631	Beihai picorna-like virus 83
0	0	0	S	1922615	Beihai picorna-like virus 69
0	0	0	S	1922633	Beihai picorna-like virus 85
0	0	0	S	1922634	Beihai picorna-like virus 87
0	0	0	S	1922636	Beihai picorna-like virus 9
0	0	0	S	1922637	Beihai picorna-like virus 90
0	0	0	S	1922638	Beihai picorna-like virus 91
0	0	0	S	1922639	Beihai picorna-like virus 93
0	0	0	S	1922641	Beihai picorna-like virus 96
0	0	0	S	1922644	Beihai picorna-like virus 99
0	0	0	S	1922645	Beihai razor shell virus 1
0	0	0	S	1922646	Beihai razor shell virus 2
0	0	0	S	1922647	Beihai razor shell virus 3
0	0	0	S	1922648	Beihai razor shell virus 4
0	0	0	S	1922651	Beihai rhabdo-like virus 1
0	0	0	S	1922652	Beihai rhabdo-like virus 2
0	0	0	S	1922600	Beihai picorna-like virus 55
0	0	0	S	1922586	Beihai picorna-like virus 42
0	0	0	S	1922587	Beihai picorna-like virus 43
0	0	0	S	1922588	Beihai picorna-like virus 44
0	0	0	S	1922589	Beihai picorna-like virus 45
0	0	0	S	1922590	Beihai picorna-like virus 46
0	0	0	S	1922591	Beihai picorna-like virus 47
0	0	0	S	1922592	Beihai picorna-like virus 48
0	0	0	S	1922593	Beihai picorna-like virus 49
0	0	0	S	1922594	Beihai picorna-like virus 5
0	0	0	S	1922595	Beihai picorna-like virus 50
0	0	0	S	1922596	Beihai picorna-like virus 51
0	0	0	S	1922597	Beihai picorna-like virus 52
0	0	0	S	1922598	Beihai picorna-like virus 53
0	0	0	S	1922599	Beihai picorna-like virus 54
0	0	0	S	1922656	Beihai rhabdo-like virus 6
0	0	0	S	1922601	Beihai picorna-like virus 56
0	0	0	S	1922602	Beihai picorna-like virus 57
0	0	0	S	1922603	Beihai picorna-like virus 58
0	0	0	S	1922604	Beihai picorna-like virus 59
0	0	0	S	1922605	Beihai picorna-like virus 6
0	0	0	S	1922606	Beihai picorna-like virus 60
0	0	0	S	1922607	Beihai picorna-like virus 61
0	0	0	S	1922608	Beihai picorna-like virus 62
0	0	0	S	1922609	Beihai picorna-like virus 63
0	0	0	S	1922610	Beihai picorna-like virus 64
0	0	0	S	1922611	Beihai picorna-like virus 65
0	0	0	S	1922612	Beihai picorna-like virus 66
0	0	0	S	1922613	Beihai picorna-like virus 67
0	0	0	S	1922614	Beihai picorna-like virus 68
0	0	0	S	1922705	Beihai sobemo-like virus 8
0	0	0	S	1922691	Beihai sobemo-like virus 2
0	0	0	S	1922692	Beihai sobemo-like virus 20
0	0	0	S	1922693	Beihai sobemo-like virus 21
0	0	0	S	1922694	Beihai sobemo-like virus 22
0	0	0	S	1922695	Beihai sobemo-like virus 23
0	0	0	S	1922696	Beihai sobemo-like virus 24
0	0	0	S	1922697	Beihai sobemo-like virus 25
0	0	0	S	1922698	Beihai sobemo-like virus 26
0	0	0	S	1922699	Beihai sobemo-like virus 27
0	0	0	S	1922700	Beihai sobemo-like virus 3
0	0	0	S	1922701	Beihai sobemo-like virus 4
0	0	0	S	1922702	Beihai sobemo-like virus 5
0	0	0	S	1922703	Beihai sobemo-like virus 6
0	0	0	S	1922704	Beihai sobemo-like virus 7
0	0	0	S	1922690	Beihai sobemo-like virus 19
0	0	0	S	1922706	Beihai sobemo-like virus 9
0	0	0	S	1922707	Beihai sphaeromadae virus 1
0	0	0	S	1922708	Beihai sphaeromadae virus 2
0	0	0	S	1922709	Beihai sphaeromadae virus 3
0	0	0	S	1922710	Beihai sphaeromadae virus 4
0	0	0	S	1922711	Beihai tiger crab virus 1
0	0	0	S	1922712	Beihai tombus-like virus 1
0	0	0	S	1922713	Beihai tombus-like virus 10
0	0	0	S	1922714	Beihai tombus-like virus 11
0	0	0	S	1922715	Beihai tombus-like virus 12
0	0	0	S	1922716	Beihai tombus-like virus 13
0	0	0	S	1922717	Beihai tombus-like virus 14
0	0	0	S	1922718	Beihai tombus-like virus 15
0	0	0	S	1922719	Beihai tombus-like virus 16
0	0	0	S	1922674	Beihai sipunculid worm virus 2
0	0	0	S	1922657	Beihai sea slater virus 1
0	0	0	S	1922658	Beihai sea slater virus 2
0	0	0	S	1922659	Beihai sea slater virus 3
0	0	0	S	1922660	Beihai sea slater virus 4
0	0	0	S	1922661	Beihai sesarmid crab virus 1
0	0	0	S	1922662	Beihai sesarmid crab virus 2
0	0	0	S	1922666	Beihai sesarmid crab virus 7
0	0	0	S	1922667	Beihai shrimp virus 1
0	0	0	S	1922668	Beihai shrimp virus 2
0	0	0	S	1922669	Beihai shrimp virus 3
0	0	0	S	1922670	Beihai shrimp virus 4
0	0	0	S	1922671	Beihai shrimp virus 5
0	0	0	S	1922672	Beihai shrimp virus 6
0	0	0	S	1922673	Beihai sipunculid worm virus 1
0	0	0	S	1922585	Beihai picorna-like virus 41
0	0	0	S	1922675	Beihai sipunculid worm virus 3
0	0	0	S	1922676	Beihai sipunculid worm virus 4
0	0	0	S	1922677	Beihai sipunculid worm virus 5
0	0	0	S	1922680	Beihai sobemo-like virus 1
0	0	0	S	1922681	Beihai sobemo-like virus 10
0	0	0	S	1922682	Beihai sobemo-like virus 11
0	0	0	S	1922683	Beihai sobemo-like virus 12
0	0	0	S	1922684	Beihai sobemo-like virus 13
0	0	0	S	1922685	Beihai sobemo-like virus 14
0	0	0	S	1922686	Beihai sobemo-like virus 15
0	0	0	S	1922687	Beihai sobemo-like virus 16
0	0	0	S	1922688	Beihai sobemo-like virus 17
0	0	0	S	1922689	Beihai sobemo-like virus 18
0	0	0	S	1922447	Beihai narna-like virus 2
0	0	0	S	1922433	Beihai mantis shrimp virus 6
0	0	0	S	1922434	Beihai mollusks virus 1
0	0	0	S	1922435	Beihai mollusks virus 2
0	0	0	S	1922436	Beihai narna-like virus 1
0	0	0	S	1922437	Beihai narna-like virus 10
0	0	0	S	1922438	Beihai narna-like virus 11
0	0	0	S	1922439	Beihai narna-like virus 12
0	0	0	S	1922440	Beihai narna-like virus 13
0	0	0	S	1922441	Beihai narna-like virus 14
0	0	0	S	1922442	Beihai narna-like virus 15
0	0	0	S	1922443	Beihai narna-like virus 16
0	0	0	S	1922444	Beihai narna-like virus 17
0	0	0	S	1922445	Beihai narna-like virus 18
0	0	0	S	1922446	Beihai narna-like virus 19
0	0	0	S	1922432	Beihai mantis shrimp virus 5
0	0	0	S	1922448	Beihai narna-like virus 20
0	0	0	S	1922449	Beihai narna-like virus 21
0	0	0	S	1922450	Beihai narna-like virus 22
0	0	0	S	1922451	Beihai narna-like virus 23
0	0	0	S	1922452	Beihai narna-like virus 24
0	0	0	S	1922454	Beihai narna-like virus 26
0	0	0	S	1922455	Beihai narna-like virus 3
0	0	0	S	1922456	Beihai narna-like virus 4
0	0	0	S	1922458	Beihai narna-like virus 6
0	0	0	S	1922460	Beihai narna-like virus 8
0	0	0	S	1922461	Beihai narna-like virus 9
0	0	0	S	1922464	Beihai noda-like virus 11
0	0	0	S	1922471	Beihai noda-like virus 18
0	0	0	S	1922483	Beihai noda-like virus 29
0	0	0	S	1922376	Beihai charybdis crab virus 1
0	0	0	S	1922353	Beihai astro-like virus
0	0	0	S	1922354	Beihai barnacle virus 10
0	0	0	S	1922355	Beihai barnacle virus 11
0	0	0	S	1922356	Beihai barnacle virus 12
0	0	0	S	1922357	Beihai barnacle virus 13
0	0	0	S	1922359	Beihai barnacle virus 15
0	0	0	S	1922360	Beihai barnacle virus 2
0	0	0	S	1922361	Beihai barnacle virus 3
0	0	0	S	1922362	Beihai barnacle virus 4
0	0	0	S	1922365	Beihai barnacle virus 7
0	0	0	S	1922366	Beihai barnacle virus 8
0	0	0	S	1922367	Beihai barnacle virus 9
0	0	0	S	1922368	Beihai blue swimmer crab virus 1
0	0	0	S	1922370	Beihai blue swimmer crab virus 3
0	0	0	S	1922487	Beihai noda-like virus 5
0	0	0	S	1922377	Wenling chuvirus-like virus 1
0	0	0	S	1922378	Wenling chuvirus-like virus 2
0	0	0	S	1922379	Beihai echinoderm virus 1
0	0	0	S	1922381	Beihai hepe-like virus 10
0	0	0	S	1922385	Beihai hepe-like virus 8
0	0	0	S	1922386	Beihai hepe-like virus 9
0	0	0	S	1922387	Beihai hepe-like virus 4
0	0	0	S	1922388	Beihai hermit crab virus 1
0	0	0	S	1922390	Beihai hermit crab virus 3
0	0	0	S	1922392	Beihai horseshoe crab virus 1
0	0	0	S	1922428	Beihai mantis shrimp virus 1
0	0	0	S	1922429	Beihai mantis shrimp virus 2
0	0	0	S	1922430	Beihai mantis shrimp virus 3
0	0	0	S	1922431	Beihai mantis shrimp virus 4
0	0	0	S	1922562	Beihai picorna-like virus 2
0	0	0	S	1922547	Beihai picorna-like virus 118
0	0	0	S	1922548	Beihai picorna-like virus 119
0	0	0	S	1922549	Beihai picorna-like virus 120
0	0	0	S	1922550	Beihai picorna-like virus 121
0	0	0	S	1922551	Beihai picorna-like virus 122
0	0	0	S	1922552	Beihai picorna-like virus 123
0	0	0	S	1922553	Beihai picorna-like virus 124
0	0	0	S	1922554	Beihai picorna-like virus 125
0	0	0	S	1922556	Beihai picorna-like virus 14
0	0	0	S	1922557	Beihai picorna-like virus 15
0	0	0	S	1922558	Beihai picorna-like virus 16
0	0	0	S	1922559	Beihai picorna-like virus 17
0	0	0	S	1922560	Beihai picorna-like virus 18
0	0	0	S	1922561	Beihai picorna-like virus 19
0	0	0	S	1922546	Beihai picorna-like virus 117
0	0	0	S	1922563	Beihai picorna-like virus 20
0	0	0	S	1922564	Beihai picorna-like virus 21
0	0	0	S	1922566	Beihai picorna-like virus 23
0	0	0	S	1922567	Beihai picorna-like virus 24
0	0	0	S	1922569	Beihai picorna-like virus 26
0	0	0	S	1922570	Beihai picorna-like virus 27
0	0	0	S	1922571	Beihai picorna-like virus 28
0	0	0	S	1922573	Beihai picorna-like virus 30
0	0	0	S	1922575	Beihai picorna-like virus 32
0	0	0	S	1922576	Beihai picorna-like virus 33
0	0	0	S	1922578	Beihai picorna-like virus 35
0	0	0	S	1922582	Beihai picorna-like virus 39
0	0	0	S	1922583	Beihai picorna-like virus 4
0	0	0	S	1922584	Beihai picorna-like virus 40
0	0	0	S	1922531	Beihai picorna-like virus 103
0	0	0	S	1922492	Beihai octopus virus 1
0	0	0	S	1922493	Beihai octopus virus 2
0	0	0	S	1922496	Beihai paphia shell virus 1
0	0	0	S	1922497	Beihai paphia shell virus 2
0	0	0	S	1922498	Beihai paphia shell virus 3
0	0	0	S	1922499	Beihai paphia shell virus 4
0	0	0	S	1922504	Beihai partiti-like virus 2
0	0	0	S	1922513	Beihai permutotetra-like virus 2
0	0	0	S	1922524	Beihai picobirna-like virus 7
0	0	0	S	1922525	Beihai picobirna-like virus 8
0	0	0	S	1922527	Beihai picorna-like virus 1
0	0	0	S	1922528	Beihai picorna-like virus 100
0	0	0	S	1922529	Beihai picorna-like virus 101
0	0	0	S	1922530	Beihai picorna-like virus 102
0	0	0	S	1922720	Beihai tombus-like virus 17
0	0	0	S	1922532	Beihai picorna-like virus 104
0	0	0	S	1922533	Beihai picorna-like virus 105
0	0	0	S	1922534	Beihai picorna-like virus 106
0	0	0	S	1922535	Beihai picorna-like virus 107
0	0	0	S	1922536	Beihai picorna-like virus 108
0	0	0	S	1922538	Beihai picorna-like virus 11
0	0	0	S	1922539	Beihai picorna-like virus 110
0	0	0	S	1922540	Beihai picorna-like virus 111
0	0	0	S	1922541	Beihai picorna-like virus 112
0	0	0	S	1922542	Beihai picorna-like virus 113
0	0	0	S	1922543	Beihai picorna-like virus 114
0	0	0	S	1922544	Beihai picorna-like virus 115
0	0	0	S	1922545	Beihai picorna-like virus 116
0	0	0	S	1922993	Hubei odonate virus 12
0	0	0	S	1922954	Hubei narna-like virus 23
0	0	0	S	1922955	Hubei narna-like virus 24
0	0	0	S	1922956	Hubei narna-like virus 25
0	0	0	S	1922957	Hubei narna-like virus 3
0	0	0	S	1922958	Hubei narna-like virus 4
0	0	0	S	1922959	Hubei narna-like virus 5
0	0	0	S	1922960	Hubei narna-like virus 7
0	0	0	S	1922962	Hubei narna-like virus 9
0	0	0	S	1922972	Hubei noda-like virus 17
0	0	0	S	1922988	Hubei noda-like virus 8
0	0	0	S	1922989	Hubei noda-like virus 9
0	0	0	S	1922990	Hubei odonate virus 1
0	0	0	S	1922991	Hubei odonate virus 10
0	0	0	S	1922992	Hubei odonate virus 11
0	0	0	S	1922953	Hubei narna-like virus 22
0	0	0	S	1922997	Hubei odonate virus 2
0	0	0	S	1922998	Hubei odonate virus 3
0	0	0	S	1922999	Hubei odonate virus 4
0	0	0	S	1923000	Hubei odonate virus 5
0	0	0	S	1923001	Hubei odonate virus 6
0	0	0	S	1923002	Hubei odonate virus 7
0	0	0	S	1923003	Hubei odonate virus 8
0	0	0	S	1923004	Hubei odonate virus 9
0	0	0	S	1923009	Hubei orthoptera virus 1
0	0	0	S	1923011	Hubei orthoptera virus 3
0	0	0	S	1923012	Hubei orthoptera virus 4
0	0	0	S	1923013	Hubei orthoptera virus 5
0	0	0	S	1923017	Hubei partiti-like virus 11
0	0	0	S	1923073	Hubei permutotetra-like virus 1
0	0	0	S	1922931	Hubei myriapoda virus 2
0	0	0	S	1922898	Hubei insect virus 2
0	0	0	S	1922899	Hubei leech virus 1
0	0	0	S	1922900	Hubei leech virus 2
0	0	0	S	1922901	Hubei leech virus 3
0	0	0	S	1922902	Hubei leech virus 4
0	0	0	S	1922904	Hubei lepidoptera virus 2
0	0	0	S	1922905	Hubei lepidoptera virus 3
0	0	0	S	1922922	Hubei macula-like virus 1
0	0	0	S	1922923	Hubei macula-like virus 2
0	0	0	S	1922925	Hubei mosquito virus 1
0	0	0	S	1922926	Hubei mosquito virus 2
0	0	0	S	1922927	Hubei mosquito virus 3
0	0	0	S	1922928	Hubei mosquito virus 4
0	0	0	S	1922930	Hubei myriapoda virus 1
0	0	0	S	1923074	Hubei permutotetra-like virus 10
0	0	0	S	1922932	Hubei myriapoda virus 3
0	0	0	S	1922933	Hubei myriapoda virus 4
0	0	0	S	1922936	Hubei myriapoda virus 7
0	0	0	S	1922937	Hubei myriapoda virus 8
0	0	0	S	1922938	Hubei myriapoda virus 9
0	0	0	S	1922941	Hubei narna-like virus 11
0	0	0	S	1922942	Hubei narna-like virus 12
0	0	0	S	1922943	Hubei narna-like virus 13
0	0	0	S	1922945	Hubei narna-like virus 15
0	0	0	S	1922947	Hubei narna-like virus 17
0	0	0	S	1922948	Hubei narna-like virus 18
0	0	0	S	1922949	Hubei narna-like virus 19
0	0	0	S	1922950	Hubei narna-like virus 2
0	0	0	S	1922952	Hubei narna-like virus 21
0	0	0	S	1923124	Hubei picorna-like virus 43
0	0	0	S	1923110	Hubei picorna-like virus 30
0	0	0	S	1923111	Hubei picorna-like virus 31
0	0	0	S	1923112	Hubei picorna-like virus 32
0	0	0	S	1923113	Hubei picorna-like virus 33
0	0	0	S	1923114	Hubei picorna-like virus 34
0	0	0	S	1923115	Hubei picorna-like virus 35
0	0	0	S	1923116	Hubei picorna-like virus 36
0	0	0	S	1923117	Hubei picorna-like virus 37
0	0	0	S	1923118	Hubei picorna-like virus 38
0	0	0	S	1923119	Hubei picorna-like virus 39
0	0	0	S	1923120	Hubei picorna-like virus 4
0	0	0	S	1923121	Hubei picorna-like virus 40
0	0	0	S	1923122	Hubei picorna-like virus 41
0	0	0	S	1923123	Hubei picorna-like virus 42
0	0	0	S	1923109	Hubei picorna-like virus 29
0	0	0	S	1923125	Hubei picorna-like virus 44
0	0	0	S	1923126	Hubei picorna-like virus 45
0	0	0	S	1923127	Hubei picorna-like virus 46
0	0	0	S	1923128	Hubei picorna-like virus 47
0	0	0	S	1923129	Hubei picorna-like virus 48
0	0	0	S	1923130	Hubei picorna-like virus 49
0	0	0	S	1923131	Hubei picorna-like virus 5
0	0	0	S	1923132	Hubei picorna-like virus 50
0	0	0	S	1923134	Hubei picorna-like virus 52
0	0	0	S	1923135	Hubei picorna-like virus 53
0	0	0	S	1923136	Hubei picorna-like virus 54
0	0	0	S	1923137	Hubei picorna-like virus 55
0	0	0	S	1923138	Hubei picorna-like virus 56
0	0	0	S	1922352	Beihai anemone virus 1
0	0	0	S	1923093	Hubei picorna-like virus 14
0	0	0	S	1923075	Hubei permutotetra-like virus 11
0	0	0	S	1923076	Hubei permutotetra-like virus 2
0	0	0	S	1923077	Hubei permutotetra-like virus 3
0	0	0	S	1923078	Hubei permutotetra-like virus 4
0	0	0	S	1923079	Hubei permutotetra-like virus 5
0	0	0	S	1923080	Hubei permutotetra-like virus 6
0	0	0	S	1923081	Hubei permutotetra-like virus 7
0	0	0	S	1923082	Hubei permutotetra-like virus 8
0	0	0	S	1923083	Hubei permutotetra-like virus 9
0	0	0	S	1923088	Hubei picorna-like virus 1
0	0	0	S	1923089	Hubei picorna-like virus 10
0	0	0	S	1923090	Hubei picorna-like virus 11
0	0	0	S	1923091	Hubei picorna-like virus 12
0	0	0	S	1923092	Hubei picorna-like virus 13
0	0	0	S	1922896	Hubei hepe-like virus 3
0	0	0	S	1923094	Hubei picorna-like virus 15
0	0	0	S	1923095	Hubei picorna-like virus 16
0	0	0	S	1923096	Hubei picorna-like virus 17
0	0	0	S	1923097	Hubei picorna-like virus 18
0	0	0	S	1923099	Hubei picorna-like virus 2
0	0	0	S	1923100	Hubei picorna-like virus 20
0	0	0	S	1923101	Hubei picorna-like virus 21
0	0	0	S	1923102	Hubei picorna-like virus 22
0	0	0	S	1923104	Hubei picorna-like virus 24
0	0	0	S	1923105	Hubei picorna-like virus 25
0	0	0	S	1923106	Hubei picorna-like virus 26
0	0	0	S	1923107	Hubei picorna-like virus 27
0	0	0	S	1923108	Hubei picorna-like virus 28
0	0	0	S	1922777	Changjiang narna-like virus 2
0	0	0	S	1922758	Beihai zhaovirus-like virus 2
0	0	0	S	1922759	Beihai zhaovirus-like virus 3
0	0	0	S	1922760	Beihai zhaovirus-like virus 4
0	0	0	S	1922761	Beihai zhaovirus-like virus 5
0	0	0	S	1922764	Changjiang astro-like virus
0	0	0	S	1922765	Changjiang crawfish virus 1
0	0	0	S	1922766	Changjiang crawfish virus 2
0	0	0	S	1922767	Changjiang crawfish virus 3
0	0	0	S	1922768	Changjiang crawfish virus 4
0	0	0	S	1922769	Changjiang crawfish virus 5
0	0	0	S	1922770	Changjiang crawfish virus 6
0	0	0	S	1922771	Changjiang crawfish virus 7
0	0	0	S	1922772	Changjiang hepe-like virus 1
0	0	0	S	1922776	Changjiang narna-like virus 1
0	0	0	S	1922757	Beihai zhaovirus-like virus 1
0	0	0	S	1922778	Changjiang narna-like virus 3
0	0	0	S	1922779	Changjiang narna-like virus 4
0	0	0	S	1922782	Changjiang picorna-like virus 1
0	0	0	S	1922783	Changjiang picorna-like virus 10
0	0	0	S	1922784	Changjiang picorna-like virus 11
0	0	0	S	1922785	Changjiang picorna-like virus 12
0	0	0	S	1922786	Changjiang picorna-like virus 13
0	0	0	S	1922787	Changjiang picorna-like virus 14
0	0	0	S	1922788	Changjiang picorna-like virus 15
0	0	0	S	1922789	Changjiang picorna-like virus 16
0	0	0	S	1922791	Changjiang picorna-like virus 2
0	0	0	S	1922792	Changjiang picorna-like virus 3
0	0	0	S	1922793	Changjiang picorna-like virus 4
0	0	0	S	1922794	Changjiang picorna-like virus 5
0	0	0	S	1922741	Beihai weivirus-like virus 12
0	0	0	S	1922721	Beihai tombus-like virus 18
0	0	0	S	1922722	Beihai tombus-like virus 19
0	0	0	S	1922723	Beihai tombus-like virus 2
0	0	0	S	1922724	Beihai tombus-like virus 3
0	0	0	S	1922725	Beihai tombus-like virus 4
0	0	0	S	1922726	Beihai tombus-like virus 5
0	0	0	S	1922728	Beihai tombus-like virus 7
0	0	0	S	1922729	Beihai tombus-like virus 8
0	0	0	S	1922730	Beihai tombus-like virus 9
0	0	0	S	1922734	Beihai toti-like virus 4
0	0	0	S	1922736	Beihai uca arcuata virus 1
0	0	0	S	1922737	Beihai victori-like virus 1
0	0	0	S	1922738	Beihai weivirus-like virus 1
0	0	0	S	1922740	Beihai weivirus-like virus 11
0	0	0	S	1922795	Changjiang picorna-like virus 6
0	0	0	S	1922742	Beihai weivirus-like virus 13
0	0	0	S	1922743	Beihai weivirus-like virus 15
0	0	0	S	1922744	Beihai weivirus-like virus 16
0	0	0	S	1922745	Beihai weivirus-like virus 17
0	0	0	S	1922746	Beihai weivirus-like virus 18
0	0	0	S	1922748	Beihai weivirus-like virus 2
0	0	0	S	1922749	Beihai weivirus-like virus 20
0	0	0	S	1922750	Beihai weivirus-like virus 21
0	0	0	S	1922751	Beihai weivirus-like virus 3
0	0	0	S	1922752	Beihai weivirus-like virus 4
0	0	0	S	1922753	Beihai weivirus-like virus 5
0	0	0	S	1922754	Beihai weivirus-like virus 7
0	0	0	S	1922755	Beihai weivirus-like virus 8
0	0	0	S	1922756	Beihai weivirus-like virus 9
0	0	0	S	1922871	Hubei diptera virus 10
0	0	0	S	1922827	Changping earthworm virus 2
0	0	0	S	1922833	Hubei Wuhan insect virus 9
0	0	0	S	1922835	Hubei arthropod virus 1
0	0	0	S	1922836	Hubei arthropod virus 3
0	0	0	S	1922837	Hubei astro-like virus
0	0	0	S	1922857	Hubei chuvirus-like virus 1
0	0	0	S	1922858	Hubei chuvirus-like virus 3
0	0	0	S	1922860	Hubei coleoptera virus 1
0	0	0	S	1922861	Hubei coleoptera virus 2
0	0	0	S	1922862	Hubei coleoptera virus 3
0	0	0	S	1922866	Hubei dimarhabdovirus virus 1
0	0	0	S	1922867	Hubei dimarhabdovirus virus 2
0	0	0	S	1922868	Hubei dimarhabdovirus virus 3
0	0	0	S	1922870	Hubei diptera virus 1
0	0	0	S	1922826	Changping earthworm virus 1
0	0	0	S	1922872	Hubei diptera virus 11
0	0	0	S	1922873	Hubei diptera virus 12
0	0	0	S	1922874	Hubei diptera virus 13
0	0	0	S	1922875	Hubei diptera virus 14
0	0	0	S	1922876	Hubei diptera virus 15
0	0	0	S	1922877	Hubei diptera virus 16
0	0	0	S	1922878	Hubei diptera virus 17
0	0	0	S	1922879	Hubei diptera virus 18
0	0	0	S	1922883	Hubei diptera virus 22
0	0	0	S	1922889	Hubei diptera virus 9
0	0	0	S	1922892	Hubei earwig virus 3
0	0	0	S	1922893	Hubei endorna-like virus 1
0	0	0	S	1922894	Hubei hepe-like virus 1
0	0	0	S	1922895	Hubei hepe-like virus 2
0	0	0	S	1922811	Changjiang tombus-like virus 18
0	0	0	S	1922796	Changjiang picorna-like virus 7
0	0	0	S	1922797	Changjiang picorna-like virus 8
0	0	0	S	1922798	Changjiang picorna-like virus 9
0	0	0	S	1922799	Changjiang polero-like virus 1
0	0	0	S	1922800	Changjiang sobemo-like virus 1
0	0	0	S	1922801	Changjiang sobemo-like virus 2
0	0	0	S	1922802	Changjiang tombus-like virus 1
0	0	0	S	1922803	Changjiang tombus-like virus 10
0	0	0	S	1922804	Changjiang tombus-like virus 11
0	0	0	S	1922805	Changjiang tombus-like virus 12
0	0	0	S	1922807	Changjiang tombus-like virus 14
0	0	0	S	1922808	Changjiang tombus-like virus 15
0	0	0	S	1922809	Changjiang tombus-like virus 16
0	0	0	S	1922810	Changjiang tombus-like virus 17
0	0	0	S	1923141	Hubei picorna-like virus 59
0	0	0	S	1922812	Changjiang tombus-like virus 19
0	0	0	S	1922813	Changjiang tombus-like virus 2
0	0	0	S	1922814	Changjiang tombus-like virus 20
0	0	0	S	1922815	Changjiang tombus-like virus 21
0	0	0	S	1922816	Changjiang tombus-like virus 22
0	0	0	S	1922817	Changjiang tombus-like virus 3
0	0	0	S	1922818	Changjiang tombus-like virus 4
0	0	0	S	1922819	Changjiang tombus-like virus 5
0	0	0	S	1922820	Changjiang tombus-like virus 6
0	0	0	S	1922821	Changjiang tombus-like virus 7
0	0	0	S	1922822	Changjiang tombus-like virus 8
0	0	0	S	1922823	Changjiang tombus-like virus 9
0	0	0	S	1922824	Changjiang zhaovirus-like virus 1
0	0	0	S	1133557	Phytophthora infestans RNA virus 3
0	0	0	S	1926997	Bivalve RNA virus G4
0	0	0	S	1926998	Bivalve hepelivirus G
0	0	0	S	1930920	Adelphocoris suturalis virus
0	0	0	S	1930921	Nesidiocoris tenuis virus
0	0	0	S	2025595	Abisko virus
0	0	0	S	2079458	Osedax japonicus RNA virus 1
0	0	0	S	2250469	Aspergillus fumigatus polymycovirus 1
0	0	0	S	2303160	Phytophthora infestans RNA virus 2
0	0	0	S	2315392	Trichoderma harzianum bipartite mycovirus 1
0	0	0	S	2499625	Stemphylium lycopersici mycovirus
0.71	10214	0	F	11012	Partitiviridae
0.71	10169	1	G	1511809	Betapartitivirus
0.71	10167	10167	S	1323528	Crimson clover cryptic virus 2
0	1	1	S	1323524	Red clover cryptic virus 2
0	0	0	S	1249677	Heterobasidion partitivirus 8
0	0	0	G1	1747648	unclassified Betapartitivirus
0	0	0	S	1573459	Rosellinia necatrix partitivirus 6
0	0	0	S	1511840	Primula malacoides virus 1
0	0	0	S1	479713	Primula malacoides virus China/Mar2007
0	0	0	S	1387301	Heterobasidion partitivirus 7
0	0	0	S	1323529	Dill cryptic virus 2
0	0	0	S	1323525	White clover cryptic virus 2
0	0	0	S	1323523	Hop trefoil cryptic virus 2
0	0	0	S	37961	Atkinsonella hypoxylon virus
0	0	0	S	1115692	Cannabis cryptic virus
0	0	0	S	872291	Heterobasidion partitivirus 2
0	0	0	S	674984	Rosellinia necatrix virus 1
0	0	0	S1	235994	Rosellinia necatrix partitivirus 1-W8
0	0	0	S	674983	Pleurotus ostreatus virus 1
0	0	0	S	674982	Ceratocystis resinifera virus 1
0	0	0	S1	235434	Ceratocystis polonica partitivirus
0	0	0	S	159132	Heterobasidion partitivirus P
0	0	0	S1	186815	Heterobasidion annosum P-type partitivirus
0	0	0	S	75747	Fusarium poae virus 1
0	0	0	S1	1849534	Fusarium poae virus 1-240374
0	0	0	S	46618	Rhizoctonia solani virus 717
0	45	0	F1	37960	unclassified Partitiviridae
0	45	45	S	580254	Raphanus sativus cryptic virus 3
0	0	0	S	1685502	Pseudogymnoascus destructans partitivirus-pa
0	0	0	S	2483307	Bipolaris maydis partitivirus 2
0	0	0	S	2305257	Melon partitivirus
0	0	0	S	2250452	Aspergillus fumigatus partitivirus 2
0	0	0	S	2045504	Rhizoctonia solani dsRNA virus 4
0	0	0	S	2025333	Rosellinia necatrix partitivirus 8
0	0	0	S	1980631	Bipolaris maydis partitivirus 1
0	0	0	S	1980625	Carnation cryptic virus 3
0	0	0	S	1937817	Spinach cryptic virus 1
0	0	0	S	1891704	Sophora japonica powdery mildew-associated partitivirus
0	0	0	S	1849533	Fusarium poae partitivirus 2
0	0	0	S	1849335	Arabidopsis halleri partitivirus 1
0	0	0	S	1768874	Sinapis alba cryptic virus 1
0	0	0	S	1756157	Penicillium aurantiogriseum partitivirus 1
0	0	0	S	335204	Fragaria chiloensis cryptic virus
0	0	0	S	1516075	Botryosphaeria dothidea virus 1
0	0	0	S	1415665	Ustilaginoidea virens partitivirus 2
0	0	0	S	1411681	Rhizoctonia solani dsRNA virus 2
0	0	0	S	1408895	Dill cryptic virus 1
0	0	0	S	1408894	Red clover cryptic virus 1
0	0	0	S	1310424	Verticillium dahliae partitivirus 1
0	0	0	S	1183241	Persimmon cryptic virus
0	0	0	S	659497	Sclerotinia sclerotiorum partitivirus S
0	0	0	S	492502	Rose cryptic virus 1
0	0	0	S	425010	Botryotinia fuckeliana partitivirus 1
0	0	0	S	351495	Raphanus sativus cryptic virus 2
0	0	0	S	348449	Raphanus sativus cryptic virus 1
0	0	0	G	675059	Cryspovirus
0	0	0	S	675060	Cryptosporidium parvum virus 1
0	0	0	G	1511808	Alphapartitivirus
0	0	0	S	54289	Vicia cryptic virus
0	0	0	S	284688	Cherry chlorotic rusty spot associated partitivirus
0	0	0	S1	284689	Amasya cherry disease-associated mycovirus
0	0	0	S	292052	White clover cryptic virus 1
0	0	0	S	344866	Helicobasidium mompa partitivirus V70
0	0	0	S1	91913	Helicobasidium mompa dsRNA mycovirus
0	0	0	S	509923	Beet cryptic virus 1
0	0	0	S	529380	Chondrostereum purpureum cryptic virus 1
0	0	0	S	568090	Flammulina velutipes browning virus
0	0	0	S	589918	Carrot cryptic virus
0	0	0	S	631431	Heterobasidion partitivirus 3
0	0	0	S	859651	Rosellinia necatrix partitivirus 2
0	0	0	S	942041	Heterobasidion partitivirus 1
0	0	0	S	1469905	Heterobasidion partitivirus 12
0	0	0	S	1469906	Heterobasidion partitivirus 13
0	0	0	S	1469908	Heterobasidion partitivirus 15
0	0	0	G1	1913603	unclassified Alphapartitivirus
0	0	0	S	1825688	Rhizoctonia solani dsRNA virus 3
0	0	0	S	2043550	Medicago sativa alphapartitivirus 1
0	0	0	G	1511810	Deltapartitivirus
0	0	0	S	29257	Beet cryptic virus 3
0	0	0	S	369643	Pepper cryptic virus 1
0	0	0	S	882768	Fig cryptic virus
0	0	0	S	912029	Beet cryptic virus 2
0	0	0	S	1050903	Pepper cryptic virus 2
0	0	0	G	1511811	Gammapartitivirus
0	0	0	S	148880	Discula destructiva virus 1
0	0	0	S	160484	Discula destructiva virus 2
0	0	0	S	191436	Gremmeniella abietina RNA virus MS1
0	0	0	S	216371	Penicillium stoloniferum virus S
0	0	0	S	296210	Penicillium stoloniferum virus F
0	0	0	S	347482	Ophiostoma partitivirus 1
0	0	0	S	358008	Aspergillus ochraceous virus
0	0	0	S	1511847	Fusarium solani virus 1
0	0	0	G1	2202322	unclassified Gammapartitivirus
0	0	0	S	2083275	Pythium nunn virus 1
0.01	114	0	P	2497569	Negarnaviricota
0.01	114	0	P1	2497571	Polyploviricotina
0.01	114	0	C	2497576	Ellioviricetes
0.01	114	0	O	1980410	Bunyavirales
0.01	86	0	F	1980419	Tospoviridae
0.01	86	0	F1	2613861	unclassified Tospoviridae
0.01	86	86	S	1414655	Pepper chlorotic spot virus
0	0	0	S	89471	Melon yellow spot virus
0	0	0	S	460926	Tomato zonate spot virus
0	0	0	S	485724	Melon severe mosaic tospovirus
0	0	0	F2	1027231	Tospovirus reassortants
0	0	0	S	1027232	Groundnut ringspot and Tomato chlorotic spot virus reassortant
0	0	0	S	1033976	Bean necrotic mosaic virus
0	0	0	S	1857323	Tospovirus kiwifruit/YXW/2014
0	0	0	S	2212644	Alstroemeria yellow spot virus
0	0	0	G	2560196	Orthotospovirus
0	0	0	S	430606	Polygonum ringspot tospovirus
0	0	0	S	1933261	Groundnut bud necrosis tospovirus
0	0	0	S1	40687	Peanut bud necrosis virus
0	0	0	S	1933292	Groundnut ringspot tospovirus
0	0	0	S1	12675	Groundnut ringspot virus
0	0	0	S	1933293	Groundnut yellow spot tospovirus
0	0	0	S1	345030	Groundnut yellow spot virus
0	0	0	S	1933294	Impatiens necrotic spot tospovirus
0	0	0	S1	11612	Impatiens necrotic spot virus
0	0	0	S	1933295	Iris yellow spot tospovirus
0	0	0	S1	60456	Iris yellow spot virus
0	0	0	S	1933297	Tomato chlorotic spot tospovirus
0	0	0	S1	12851	Tomato chlorotic spot virus
0	0	0	S	1933298	Tomato spotted wilt tospovirus
0	0	0	S	1933299	Watermelon bud necrosis tospovirus
0	0	0	S1	76052	Watermelon bud necrosis virus
0	0	0	S	1933300	Watermelon silver mottle tospovirus
0	0	0	S	1933301	Zucchini lethal chlorosis tospovirus
0	0	0	S1	83872	Zucchini lethal chlorosis virus
0	0	0	S	2560368	Calla lily chlorotic spot orthotospovirus
0	0	0	S1	309542	Calla lily chlorotic spot virus
0	0	0	S	2560373	Capsicum chlorosis orthotospovirus
0	0	0	S1	163325	Capsicum chlorosis virus
0	0	0	S	2560382	Chrysanthemum stem necrosis orthotospovirus
0	0	0	S1	83871	Chrysanthemum stem necrosis virus
0	28	0	F	1980416	Peribunyaviridae
0	28	0	G	11572	Orthobunyavirus
0	23	23	S	35306	Simbu orthobunyavirus
0	5	5	S	159150	Shamonda orthobunyavirus
0	0	0	S	2560361	Buttonwillow orthobunyavirus
0	0	0	S1	159140	Buttonwillow virus
0	0	0	S	2560533	Jatobal orthobunyavirus
0	0	0	S1	150058	Jatobal virus
0	0	0	S	2560532	Jamestown Canyon orthobunyavirus
0	0	0	S1	35511	Jamestown Canyon virus
0	0	0	S	2560529	Ingwavuma orthobunyavirus
0	0	0	S1	159145	Ingwavuma virus
0	0	0	S	2560528	Ilesha orthobunyavirus
0	0	0	S1	273341	Ilesha virus
0	0	0	S	2560527	Iaco orthobunyavirus
0	0	0	S1	273356	Iaco virus
0	0	0	S	2560477	Fort Sherman orthobunyavirus
0	0	0	S1	273345	Fort Sherman virus
0	0	0	S	2560413	Enseada orthobunyavirus
0	0	0	S1	1821545	Enseada virus
0	0	0	S	2560365	Cachoeira Porteira orthobunyavirus
0	0	0	S1	1138490	Cachoeira Porteira virus
0	0	0	S	2560364	Cache Valley orthobunyavirus
0	0	0	S1	80935	Cache Valley virus
0	0	0	S	2560538	Keystone orthobunyavirus
0	0	0	S1	35514	Keystone virus
0	0	0	S	2560352	Bozo orthobunyavirus
0	0	0	S1	273349	Bozo virus
0	0	0	S	2560348	Birao orthobunyavirus
0	0	0	S1	273358	Birao virus
0	0	0	S	2560346	Bellavista orthobunyavirus
0	0	0	S1	1856565	Bellavista virus
0	0	0	S	2560341	Batai orthobunyavirus
0	0	0	S1	80942	Batai virus
0	0	0	S	2560294	Anhembi orthobunyavirus
0	0	0	S1	273355	Anhembi virus
0	0	0	S	2560289	Aino orthobunyavirus
0	0	0	S1	11582	Aino virus
0	0	0	S	2170060	Zegla orthobunyavirus
0	0	0	S1	2303488	Zegla virus
0	0	0	S	2560737	San Angelo orthobunyavirus
0	0	0	S1	45767	San Angelo virus
0	0	0	S	2560841	Witwatersrand orthobunyavirus
0	0	0	S1	1678231	Witwatersrand virus
0	0	0	S	2560828	Utinga orthobunyavirus
0	0	0	S1	159144	Utinga virus
0	0	0	S	2560800	Tensaw orthobunyavirus
0	0	0	S1	273347	Tensaw virus
0	0	0	S	2560799	Tataguine orthobunyavirus
0	0	0	S1	1623310	Tataguine virus
0	0	0	S	2560772	Sororoca orthobunyavirus
0	0	0	S1	273354	Sororoca virus
0	0	0	S	2560750	Serra do Navio orthobunyavirus
0	0	0	S1	45768	Serra do Navio virus
0	0	0	S	2560743	Schmallenberg orthobunyavirus
0	0	0	S1	1133363	Schmallenberg virus
0	0	0	S	2560741	Sango orthobunyavirus
0	0	0	S1	159152	Sango virus
0	0	0	S	1934101	Patois orthobunyavirus
0	0	0	S1	35318	Patois virus
0	0	0	S	2560716	Sabo orthobunyavirus
0	0	0	S1	159138	Sabo virus
0	0	0	S	2560646	Potosi orthobunyavirus
0	0	0	S1	273360	Potosi virus
0	0	0	S	2560627	Peaton orthobunyavirus
0	0	0	S1	159151	Peaton virus
0	0	0	S	2560587	Mermet orthobunyavirus
0	0	0	S1	159147	Mermet virus
0	0	0	S	2560583	Melao orthobunyavirus
0	0	0	S1	35515	Melao virus
0	0	0	S	2560565	Lumbo orthbunyavirus
0	0	0	S1	80940	Lumbo virus
0	0	0	S	2560550	Leanyer orthobunyavirus
0	0	0	S1	999729	Leanyer virus
0	0	0	S	2560547	La Crosse orthobunyavirus
0	0	0	S1	11577	La Crosse virus
0	0	0	S	1819305	Thimiri orthobunyavirus
0	0	0	S	1933265	Capim orthobunyavirus
0	0	0	S1	35312	Capim virus
0	0	0	S	1933263	Bimiti orthobunyavirus
0	0	0	S1	1678224	Bimiti virus
0	0	0	S	1933181	Alajuela orthobunyavirus
0	0	0	S1	1552846	Alajuela virus
0	0	0	S	1933180	Anopheles A orthobunyavirus
0	0	0	S1	1678227	Lukuni virus
0	0	0	S	1933179	Bunyamwera orthobunyavirus
0	0	0	S1	35304	Bunyamwera virus
0	0	0	S	1933178	Akabane orthobunyavirus
0	0	0	S1	70566	Akabane virus
0	0	0	S	1933177	Batama orthobunyavirus
0	0	0	S1	611709	Batama virus
0	0	0	S	1933176	Anopheles B orthobunyavirus
0	0	0	S1	35308	Anopheles B virus
0	0	0	S	1933269	Catu orthobunyavirus
0	0	0	S1	1678225	Catu virus
0	0	0	S	611707	Tacaiuma orthobunyavirus
0	0	0	G1	348018	unclassified Orthobunyavirus
0	0	0	S	1368616	Brazoran virus
0	0	0	S	1406134	Murrumbidgee virus
0	0	0	S	273350	Wyeomyia orthobunyavirus
0	0	0	S	159148	Shuni orthobunyavirus
0	0	0	S	159141	Sathuperi orthobunyavirus
0	0	0	S	35320	Turlock orthobunyavirus
0	0	0	S1	552554	Umbre virus
0	0	0	S	35319	Tete orthobunyavirus
0	0	0	S	35310	Bwamba orthobunyavirus
0	0	0	S	1933289	MPoko orthobunyavirus
0	0	0	S1	442712	M'Poko virus
0	0	0	S	1934100	Oriboca orthobunyavirus
0	0	0	S1	192199	Oriboca virus
0	0	0	S	1933309	Oropouche orthobunyavirus
0	0	0	S1	118655	Oropouche virus
0	0	0	S	1933307	Marituba orthobunyavirus
0	0	0	S1	292278	Marituba virus
0	0	0	S	1933306	Nyando orthobunyavirus
0	0	0	S1	35316	Nyando virus
0	0	0	S	1933304	Manzanilla orthobunyavirus
0	0	0	S1	1495866	Cat Que virus
0	0	0	S	1933303	Main Drain orthobunyavirus
0	0	0	S1	80938	Main Drain virus
0	0	0	S	1933291	Madrid orthobunyavirus
0	0	0	S1	348013	Madrid virus
0	0	0	S	1933290	Caraparu orthobunyavirus
0	0	0	S1	192196	Caraparu virus
0	0	0	S	2170059	Wolkberg orthobunyavirus
0	0	0	S1	1867943	Wolkberg virus
0	0	0	S	1933288	Koongol orthobunyavirus
0	0	0	S1	35314	Koongol virus
0	0	0	S	1933276	Kairi orthobunyavirus
0	0	0	S1	80939	Kairi virus
0	0	0	S	1933275	Kaeng Khoi orthobunyavirus
0	0	0	S1	307164	Kaeng Khoi virus
0	0	0	S	1933274	Guaroa orthobunyavirus
0	0	0	S1	80941	Guaroa virus
0	0	0	S	1933273	Guama orthobunyavirus
0	0	0	S1	1678234	Guama virus
0	0	0	S	1933272	Guajara orthobunyavirus
0	0	0	S	1933270	Gamboa orthobunyavirus
0	0	0	S1	35313	Gamboa virus
0	0	0	F1	39718	unclassified Peribunyaviridae
0	0	0	S	1219465	Lone Star virus
0	0	0	S	1266451	Mulberry vein banding virus
0	0	0	S	1457386	Hunter Island virus
0	0	0	S	1590836	Maprik virus
0	0	0	S	1608047	Huangpi Tick Virus 1
0	0	0	S	1608094	Wenzhou Tick Virus
0	0	0	S	1608095	Wenzhou Shrimp Virus 1
0	0	0	G	1980533	Herbevirus
0	0	0	S	1980534	Herbert herbevirus
0	0	0	S1	1230253	Herbert virus strain F23/CI/2004
0	0	0	S	1980535	Kibale herbevirus
0	0	0	S1	1406344	Kibale virus
0	0	0	S	1980537	Tai herbevirus
0	0	0	S1	1406343	Tai virus
0	0	0	G	2501994	Shangavirus
0	0	0	S	2507656	Insect shangavirus
0	0	0	S1	1608075	Shuangao Insect Virus 1
0	0	0	G	2560198	Pacuvirus
0	0	0	S	2560617	Pacui pacuvirus
0	0	0	S1	1538454	Pacui virus
0	0	0	S	2560707	Rio Preto da Eva pacuvirus
0	0	0	S1	1538455	Rio Preto da Eva virus
0	0	0	F	11617	Arenaviridae
0	0	0	F1	208898	unclassified Arenaviridae
0	0	0	G	11618	Arenavirus
0	0	0	G1	208896	Old world arenaviruses
0	0	0	G2	483045	unclassified Old world arenaviruses
0	0	0	S	300180	Mopeia Lassa virus reassortant 29
0	0	0	S	573900	Morogoro mammarenavirus
0	0	0	S	2116466	Wenling frogfish arenavirus 1
0	0	0	S	2116467	Wenling frogfish arenavirus 2
0	0	0	G	1653394	Mammarenavirus
0	0	0	G1	2022411	unclassified Mammarenavirus
0	0	0	S	2059312	Apore mammarenavirus
0	0	0	S	743685	Merino Walk mammarenavirus
0	0	0	S	883876	Luna mammarenavirus
0	0	0	S	1437126	Loei River mammarenavirus
0	0	0	S	1535802	Gairo mammarenavirus
0	0	0	S	1588685	Wenzhou mammarenavirus
0	0	0	S	1642436	Mariental mammarenavirus
0	0	0	S	1642458	Okahandja mammarenavirus
0	0	0	S	1912901	Lunk mammarenavirus
0	0	0	S1	1134579	Lunk virus NKS-1
0	0	0	S	649188	Lujo mammarenavirus
0	0	0	S	2030986	Solwezi mammarenavirus
0	0	0	S1	1518603	Arenaviridae sp. 13ZR68
0	0	0	S	2169991	Argentinian mammarenavirus
0	0	0	S	2169992	Brazilian mammarenavirus
0	0	0	S	2169993	Cali mammarenavirus
0	0	0	S	2169994	Paraguayan mammarenavirus
0	0	0	S	2169995	Ryukyu mammarenavirus
0	0	0	S	2169996	Serra do Navio mammarenavirus
0	0	0	S	2169997	Souris mammarenavirus
0	0	0	S1	2010246	Souris virus
0	0	0	S	45223	Tamiami mammarenavirus
0	0	0	S	11623	Lymphocytic choriomeningitis mammarenavirus
0	0	0	S	11628	Machupo mammarenavirus
0	0	0	S	11629	Mopeia mammarenavirus
0	0	0	S1	300175	Mopeia virus AN20410
0	0	0	S	11631	Tacaribe mammarenavirus
0	0	0	S	42764	Oliveros mammarenavirus
0	0	0	S	45219	Guanarito mammarenavirus
0	0	0	S	45220	Flexal mammarenavirus
0	0	0	S	45221	Latino mammarenavirus
0	0	0	S	11620	Lassa mammarenavirus
0	0	0	S	46919	Whitewater Arroyo mammarenavirus
0	0	0	S	49891	Pirital mammarenavirus
0	0	0	S	55096	Ippy mammarenavirus
0	0	0	S	55097	Mobala mammarenavirus
0	0	0	S	144752	Allpahuayo mammarenavirus
0	0	0	S	192848	Bear Canyon mammarenavirus
0	0	0	S	208899	Cupixi mammarenavirus
0	0	0	S	499556	Chapare mammarenavirus
0	0	0	G	1653395	Reptarenavirus
0	0	0	G1	1654822	unclassified Reptarenavirus
0	0	0	S	1653398	Alethinophid 2 reptarenavirus
0	0	0	S1	1382279	University of Helsinki virus
0	0	0	S	2170175	California reptarenavirus
0	0	0	S1	1223561	CAS virus
0	0	0	S	2170176	Giessen reptarenavirus
0	0	0	S1	1672385	University of Giessen virus
0	0	0	S	2170177	Golden reptarenavirus
0	0	0	S1	1223562	Golden Gate virus
0	0	0	S	2170178	Ordinary reptarenavirus
0	0	0	S1	1672384	Tavallinen suomalainen mies virus
0	0	0	S	2170179	Rotterdam reptarenavirus
0	0	0	S1	1303019	ROUT virus
0	0	0	G	2169607	Hartmanivirus
0	0	0	S	2169909	Haartman hartmanivirus
0	0	0	S1	1672380	Haartman Institute snake virus
0	0	0	F	1980412	Fimoviridae
0	0	0	G	675845	Emaravirus
0	0	0	S	1980425	Actinidia chlorotic ringspot-associated emaravirus
0	0	0	S1	1776763	Actinidia chlorotic ringspot-associated virus
0	0	0	S	1980426	European mountain ash ringspot-associated emaravirus
0	0	0	S	1980427	Fig mosaic emaravirus
0	0	0	S	1980428	High Plains wheat mosaic emaravirus
0	0	0	S	1980429	Pigeonpea sterility mosaic emaravirus 1
0	0	0	S	1980430	Pigeonpea sterility mosaic emaravirus 2
0	0	0	S	1980431	Raspberry leaf blotch emaravirus
0	0	0	S	1980432	Redbud yellow ringspot-associated emaravirus
0	0	0	S	1980433	Rose rosette emaravirus
0	0	0	F	1980413	Hantaviridae
0	0	0	F1	2560074	Mammantavirinae
0	0	0	G	1980442	Orthohantavirus
0	0	0	S	1980488	Rockport orthohantavirus
0	0	0	S1	1001080	Rockport virus
0	0	0	S	1980476	Laguna Negra orthohantavirus
0	0	0	S	1980479	Luxi orthohantavirus
0	0	0	S1	943342	Eothenomys miletus hantavirus LX309
0	0	0	S	1980480	Maporal orthohantavirus
0	0	0	S1	238817	Maporal virus
0	0	0	S	1980481	Montano orthohantavirus
0	0	0	S	1980482	Necocli orthohantavirus
0	0	0	S1	1145238	Necocli virus
0	0	0	S	1980484	Oxbow orthohantavirus
0	0	0	S1	660954	Oxbow virus
0	0	0	S	1980485	Prospect Hill orthohantavirus
0	0	0	S	1980486	Puumala orthohantavirus
0	0	0	S	1980475	Khabarovsk orthohantavirus
0	0	0	S	1980489	Sangassou orthohantavirus
0	0	0	S	1980490	Seoul orthohantavirus
0	0	0	S	1980491	Sin Nombre orthohantavirus
[truncated: 24,010 more rows]

## Sheet: BrK.a2
100	470783	0	R	1	root
70.92	333890	0	D	10239	Viruses
70.92	333864	0	D1	2559587	Riboviria
51.91	244396	0	G	1921556	Sinaivirus
44.18	208006	208006	S	1041831	Lake Sinai virus 2
6.76	31845	31845	S	1041806	Lake Sinai virus 1
0.97	4545	0	G1	1921557	unclassified Sinaivirus
0.97	4545	4545	S	1547219	Lake Sinai virus
10.48	49330	0	O	464095	Picornavirales
8.7	40971	0	F	232795	Dicistroviridae
8.23	38759	0	G	1922209	Triatovirus
8.23	38759	38759	S	92395	Black queen cell virus
0.47	2212	0	G	1213379	Aparavirus
0.46	2182	2182	S	294365	Israeli acute paralysis virus
0.01	29	29	S	68876	Kashmir bee virus
0	1	1	S	92444	Acute bee paralysis virus
0	0	0	F1	336635	unclassified Dicistroviridae
0	0	0	S	1041883	Big Sioux River virus
0	0	0	G	144051	Cripavirus
0	0	0	S	209529	Aphid lethal paralysis virus
1.6	7544	0	F	699189	Iflaviridae
1.6	7544	0	G	232799	Iflavirus
1.05	4924	4924	S	89463	Sacbrood virus
0.47	2217	2217	S	198112	Deformed wing virus
0.09	403	403	S	232800	Varroa destructor virus 1
0	0	0	S	458132	Slow bee paralysis virus
0.17	815	0	F	675072	Secoviridae
0.17	815	0	F1	675075	Comovirinae
0.17	815	0	G	12270	Nepovirus
0.17	815	815	S	12282	Tobacco ringspot virus
8.53	40138	0	D2	2585030	unclassified Riboviria
8.53	40138	0	D3	439490	unclassified ssRNA viruses
8.53	40138	0	D4	35278	unclassified ssRNA positive-strand viruses
8.53	40138	40138	S	180822	Chronic bee paralysis virus
0	0	0	O	675063	Tymovirales
0	0	0	F	249184	Tymoviridae
0	0	0	F1	330383	unclassified Tymoviridae
0	0	0	S	1682186	Bee Macula-like virus
0.01	26	0	D1	12429	unclassified viruses
0.01	26	0	D2	2204151	unclassified DNA viruses
0.01	26	0	D3	51368	unclassified dsDNA viruses
0.01	26	26	S	1100043	Apis mellifera filamentous virus
29.08	136894	0	R1	131567	cellular organisms
19.48	91730	0	D	2759	Eukaryota
17.62	82928	0	D1	33154	Opisthokonta
15.87	74731	0	K	4751	Fungi
15.51	73030	0	K1	112252	Fungi incertae sedis
15.51	73019	0	P	6029	Microsporidia
15.51	73019	0	P1	6032	Apansporoblastina
15.51	73019	0	F	27974	Nosematidae
15.51	73019	0	G	27977	Nosema
15.49	72928	72928	S	40302	Nosema ceranae
0.02	90	90	S	35231	Nosema apis
0	11	0	P	1913637	Mucoromycota
0	11	0	P1	451507	Mucoromycotina
0	11	0	C	2212703	Mucoromycetes
0	11	0	O	4827	Mucorales
0	11	0	O1	1344963	Mucorineae
0	11	0	F	34489	Mucoraceae
0	11	0	G	4830	Mucor
0	11	11	S	713888	Mucor irregularis
0.36	1701	0	K1	451864	Dikarya
0.36	1701	0	P	4890	Ascomycota
0.36	1701	0	P1	716545	saccharomyceta
0.31	1478	0	P2	147538	Pezizomycotina
0.31	1478	0	P3	716546	leotiomyceta
0.29	1362	0	C	147545	Eurotiomycetes
0.29	1362	0	C1	451871	Eurotiomycetidae
0.21	1000	0	O	5042	Eurotiales
0.21	1000	0	F	1131492	Aspergillaceae
0.21	1000	0	G	5052	Aspergillus
0.01	63	63	S	746128	Aspergillus fumigatus
0.01	44	44	S	5068	Aspergillus tubingensis
0	17	17	S	40380	Aspergillus ochraceus
0	18	18	S	5059	Aspergillus flavus
0	14	14	S	138282	Aspergillus sclerotiorum
0.15	694	694	S	5061	Aspergillus niger
0	6	6	S	41061	Aspergillus nomius
0	4	4	S	46472	Aspergillus versicolor
0.03	137	137	S	5063	Aspergillus phoenicis
0.08	361	0	O	33183	Onygenales
0.08	361	0	F	5103	Ascosphaeraceae
0.08	361	0	G	5104	Ascosphaera
0.08	361	361	S	5105	Ascosphaera apis
0.02	84	0	P4	715989	sordariomyceta
0.02	84	0	C	147550	Sordariomycetes
0.02	82	0	C1	222543	Hypocreomycetidae
0.02	82	0	O	5125	Hypocreales
0.02	73	0	F	110618	Nectriaceae
0.02	73	0	G	5506	Fusarium
0.02	71	0	G1	171631	Fusarium oxysporum species complex
0.02	71	71	S	5507	Fusarium oxysporum
0	2	0	G1	679429	Fusarium tricinctum species complex
0	2	2	S	61284	Fusarium tricinctum
0	8	0	F	34397	Clavicipitaceae
0	8	0	G	5529	Metarhizium
0	8	8	S	5530	Metarhizium anisopliae
0	0	0	F	474942	Ophiocordycipitaceae
0	0	0	G	1052105	Purpureocillium
0	0	0	S	33203	Purpureocillium lilacinum
0	2	0	C1	222545	Xylariomycetidae
0	2	0	O	37989	Xylariales
0	2	0	F	1812776	Sporocadaceae
0	2	0	G	37840	Pestalotiopsis
0	2	0	G1	2607886	unclassified Pestalotiopsis
0	2	2	S	1633207	Pestalotiopsis sp. JCM 9685
0.01	31	0	P4	715962	dothideomyceta
0.01	31	0	C	147541	Dothideomycetes
0.01	31	0	C1	451867	Dothideomycetidae
0.01	31	0	O	134362	Capnodiales
0.01	31	0	F	452563	Cladosporiaceae
0.01	31	0	G	5498	Cladosporium
0.01	31	0	G1	2614628	unclassified Cladosporium
0.01	31	31	S	2048672	Cladosporium sp. SL-16
0.05	223	0	P2	147537	Saccharomycotina
0.05	223	0	C	4891	Saccharomycetes
0.05	223	0	O	4892	Saccharomycetales
0.04	185	0	F	115784	Phaffomycetaceae
0.04	185	0	G	599737	Wickerhamomyces
0.04	185	185	S	4927	Wickerhamomyces anomalus
0.01	37	0	F	27319	Metschnikowiaceae
0	20	0	G	27320	Metschnikowia
0	20	20	S	27327	Metschnikowia reukaufii
0	16	0	G	77850	Kodamaea
0	16	16	S	34356	Kodamaea ohmeri
0	0	0	O1	241407	Saccharomycetales incertae sedis
0	0	0	G	75735	Starmerella
0	0	0	S	75736	Starmerella bombicola
1.74	8197	0	K	33208	Metazoa
1.74	8197	0	K1	6072	Eumetazoa
1.74	8197	0	K2	33213	Bilateria
1.74	8197	0	K3	33317	Protostomia
1.74	8197	0	K4	1206794	Ecdysozoa
1.74	8197	0	K5	88770	Panarthropoda
1.74	8197	0	P	6656	Arthropoda
1.68	7920	0	P1	6843	Chelicerata
1.68	7920	0	C	6854	Arachnida
1.68	7920	0	C1	6933	Acari
1.68	7920	0	C2	6934	Parasitiformes
1.68	7920	0	O	34634	Mesostigmata
1.68	7920	0	O1	281668	Monogynaspida
1.68	7920	0	O2	1723665	Gamasina
1.68	7920	0	O3	41438	Dermanyssoidea
1.68	7902	0	F	109261	Varroidae
1.68	7902	0	G	62624	Varroa
1.68	7892	7892	S	109461	Varroa destructor
0	10	10	S	62625	Varroa jacobsoni
0	18	0	F	48831	Laelapidae
0	18	0	G	208207	Tropilaelaps
0	18	18	S	418985	Tropilaelaps mercedesae
0.06	277	0	P1	197563	Mandibulata
0.06	277	0	P2	197562	Pancrustacea
0.06	277	0	P3	6960	Hexapoda
0.06	277	0	C	50557	Insecta
0.06	277	0	C1	85512	Dicondylia
0.06	277	0	C2	7496	Pterygota
0.06	277	0	C3	33340	Neoptera
0.06	277	0	C4	33392	Holometabola
0.04	208	0	O	7041	Coleoptera
0.04	208	0	O1	41084	Polyphaga
0.04	208	0	O2	41088	Cucujiformia
0.04	208	0	O3	71526	Cucujoidea
0.04	208	0	F	116151	Nitidulidae
0.04	208	0	F1	577242	Nitidulinae
0.04	208	0	G	116152	Aethina
0.04	208	208	S	116153	Aethina tumida
0.01	68	0	C5	85604	Amphiesmenoptera
0.01	68	0	O	7088	Lepidoptera
0.01	68	0	O1	41191	Glossata
0.01	68	0	O2	41196	Neolepidoptera
0.01	68	0	O3	41197	Heteroneura
0.01	68	0	O4	37567	Ditrysia
0.01	68	0	O5	104431	Obtectomera
0.01	68	0	O6	37573	Pyraloidea
0.01	68	0	F	7135	Pyralidae
0.01	68	0	F1	40082	Galleriinae
0.01	68	0	G	7136	Galleria
0.01	68	68	S	7137	Galleria mellonella
1.87	8801	0	D1	2611352	Discoba
1.87	8801	0	P	33682	Euglenozoa
1.87	8801	0	C	5653	Kinetoplastea
1.87	8801	0	C1	2704647	Metakinetoplastina
1.87	8801	0	O	2704949	Trypanosomatida
1.87	8801	0	F	5654	Trypanosomatidae
1.87	8801	0	F1	1286322	Leishmaniinae
1.86	8774	0	G	1620386	Lotmaria
1.86	8774	8774	S	1620387	Lotmaria passim
0.01	26	0	G	5655	Crithidia
0.01	26	26	S	796356	Crithidia mellificae
9.59	45163	0	D	2	Bacteria
6.23	29331	0	P	1224	Proteobacteria
4.87	22922	0	C	1236	Gammaproteobacteria
4.57	21527	0	O	1240482	Orbales
4.57	21527	0	F	1240483	Orbaceae
3.18	14994	0	G	1193503	Gilliamella
3.02	14230	14230	S	1196095	Gilliamella apicola
0.16	763	0	G1	2685620	unclassified Gilliamella
0.16	763	763	S	2687309	Gilliamella sp. Lep-s21
1.39	6533	0	G	1335631	Frischella
1.39	6533	6533	S	1267021	Frischella perrara
0.29	1367	0	O	91347	Enterobacterales
0.27	1283	0	F	543	Enterobacteriaceae
0.09	434	0	G	561	Escherichia
0.09	434	434	S	562	Escherichia coli
0.08	389	0	G	570	Klebsiella
0.04	175	0	G1	2608929	unclassified Klebsiella
0.04	175	175	S	2697371	Klebsiella sp. MPUS7
0.01	68	68	S	548	Klebsiella aerogenes
0.02	71	71	S	573	Klebsiella pneumoniae
0.02	73	73	S	571	Klebsiella oxytoca
0.05	222	0	G	547	Enterobacter
0.04	168	0	G1	354276	Enterobacter cloacae complex
0.04	168	168	S	550	Enterobacter cloacae
0.01	53	0	G1	2608935	unclassified Enterobacter
0.01	53	53	S	2057026	Enterobacter sp. EA-1
0.02	112	0	G	544	Citrobacter
0.02	112	0	G1	1344959	Citrobacter freundii complex
0.02	112	112	S	546	Citrobacter freundii
0.02	90	0	G	83654	Leclercia
0.02	90	90	S	83655	Leclercia adecarboxylata
0.01	34	0	F1	191675	unclassified Enterobacteriaceae
0.01	34	0	F2	36866	unclassified Enterobacteriaceae (miscellaneous)
0.01	34	34	S	1849603	Enterobacteriaceae bacterium
0.01	54	0	F	1903411	Yersiniaceae
0.01	54	0	G	613	Serratia
0	12	0	G1	2647522	unclassified Serratia
0	12	12	S	2448483	Serratia sp. 3ACOL1
0.01	28	28	S	615	Serratia marcescens
0	12	12	S	458197	Serratia nematodiphila
0	22	0	F	1903409	Erwiniaceae
0	22	0	G	551	Erwinia
0	22	22	S	55212	Erwinia rhapontici
0	7	0	F	1903414	Morganellaceae
0	7	0	G	581	Morganella
0	7	7	S	582	Morganella morganii
0.01	27	0	O	72274	Pseudomonadales
0	17	0	F	468	Moraxellaceae
0	17	0	G	469	Acinetobacter
0	6	0	G1	909768	Acinetobacter calcoaceticus/baumannii complex
0	4	4	S	471	Acinetobacter calcoaceticus
0	2	2	S	470	Acinetobacter baumannii
0	5	5	S	1229165	Acinetobacter apis
0	4	4	S	1219382	Acinetobacter nectaris
0	0	0	F1	54393	unclassified Moraxellaceae
0	0	0	S	1889775	Moraxellaceae bacterium
0	10	0	F	135621	Pseudomonadaceae
0	10	0	G	286	Pseudomonas
0	6	0	G1	136841	Pseudomonas aeruginosa group
0	6	6	S	287	Pseudomonas aeruginosa
0	3	0	G1	136843	Pseudomonas fluorescens group
0	3	3	S	76758	Pseudomonas orientalis
0	0	0	G1	2583993	unclassified Pseudomonas
0	0	0	S	1758730	Pseudomonas sp. BIOMIG1BAC
0	0	0	O	135619	Oceanospirillales
0	0	0	F	28256	Halomonadaceae
0	0	0	F1	114403	Zymobacter group
0	0	0	G	33073	Zymobacter
0	0	0	S	33074	Zymobacter palmae
0	0	0	O	135614	Xanthomonadales
0	0	0	F	32033	Xanthomonadaceae
0	0	0	G	40323	Stenotrophomonas
0	0	0	G1	995085	Stenotrophomonas maltophilia group
0	0	0	S	40324	Stenotrophomonas maltophilia
0	0	0	G1	196198	unclassified Stenotrophomonas
0	0	0	S	2565559	Stenotrophomonas sp. PAMC25021
1.35	6337	0	C	28216	Betaproteobacteria
1.35	6334	0	O	206351	Neisseriales
1.35	6334	0	F	481	Neisseriaceae
1.35	6334	0	G	1193515	Snodgrassella
1.35	6334	6334	S	1196083	Snodgrassella alvi
0	3	0	O	80840	Burkholderiales
0	1	0	F	119060	Burkholderiaceae
0	1	0	G	106589	Cupriavidus
0	1	0	G1	2640874	unclassified Cupriavidus
0	1	1	S	876364	Cupriavidus sp. USMAA2-4
0	1	0	F	75682	Oxalobacteraceae
0	1	0	G	149698	Massilia
0	1	1	S	373040	Massilia aurea
0.02	71	0	C	28211	Alphaproteobacteria
0.01	58	0	O	204441	Rhodospirillales
0.01	58	0	F	433	Acetobacteraceae
0.01	30	0	G	1602345	Parasaccharibacter
0.01	30	30	S	1510841	Parasaccharibacter apium
0	17	0	G	91914	Asaia
0	17	17	S	91915	Asaia bogorensis
0	11	0	F1	41293	unclassified Acetobacteraceae
0	11	11	S	1909293	Acetobacteraceae bacterium
0	8	0	O	356	Rhizobiales
0	8	0	F	772	Bartonellaceae
0	8	0	G	773	Bartonella
0	8	8	S	1686310	Bartonella apis
0	2	0	O	204458	Caulobacterales
0	2	0	F	76892	Caulobacteraceae
0	2	0	G	41275	Brevundimonas
0	2	2	S	41276	Brevundimonas vesicularis
0	2	0	O	204457	Sphingomonadales
0	2	0	F	41297	Sphingomonadaceae
0	2	0	G	13687	Sphingomonas
0	2	0	G1	196159	unclassified Sphingomonas
0	2	2	S	2711156	Sphingomonas sp. MK52
3.36	15827	0	D1	1783272	Terrabacteria group
2.06	9689	0	P	201174	Actinobacteria
2.06	9689	0	C	1760	Actinobacteria
1.96	9224	0	O	85006	Micrococcales
1.96	9224	0	F	85023	Microbacteriaceae
1.96	9224	0	G	33882	Microbacterium
1.96	9224	9224	S	33917	Microbacterium barkeri
0	0	0	S	57043	Microbacterium esteraromaticum
0	0	0	S	33883	Microbacterium arborescens
0	0	0	F	145358	Bogoriellaceae
0	0	0	G	154116	Georgenia
0	0	0	G1	2626815	unclassified Georgenia
0	0	0	S	2589797	Georgenia sp. Z443
0	0	0	F	1268	Micrococcaceae
0	0	0	G	57494	Nesterenkonia
0	0	0	G1	2629769	unclassified Nesterenkonia
0	0	0	S	2600320	Nesterenkonia sp. NBAIMH1
0	0	0	G	32207	Rothia
0	0	0	G1	2689056	unclassified Rothia (in: Bacteria)
0	0	0	S	1715191	Rothia sp. HMSC064F07
0	0	0	G	1663	Arthrobacter
0	0	0	G1	235627	unclassified Arthrobacter
0	0	0	S	2575374	Arthrobacter sp. 24S4-2
0	0	0	G	1269	Micrococcus
0	0	0	G1	2620948	unclassified Micrococcus
0	0	0	S	1179670	Micrococcus sp. KBS0714
0.1	463	0	O	85004	Bifidobacteriales
0.1	463	0	F	31953	Bifidobacteriaceae
0.1	463	0	G	1678	Bifidobacterium
0.08	376	376	S	1684	Bifidobacterium asteroides
0.01	66	66	S	1691	Bifidobacterium indicum
0	20	20	S	1687	Bifidobacterium coryneforme
0	0	0	G1	2608897	unclassified Bifidobacterium
0	0	0	S	2614131	Bifidobacterium sp. BRDM6
0	1	0	O	85007	Corynebacteriales
0	1	0	F	85025	Nocardiaceae
0	1	0	G	85043	Williamsia
0	1	0	G1	2636252	unclassified Williamsia
0	1	1	S	1889262	Williamsia sp. 1135
0	0	0	F	1653	Corynebacteriaceae
0	0	0	G	1716	Corynebacterium
0	0	0	G1	2624378	unclassified Corynebacterium
0	0	0	S	2080740	Corynebacterium sp. 2183
0	1	0	O	85009	Propionibacteriales
0	1	0	F	31957	Propionibacteriaceae
0	1	0	G	1743	Propionibacterium
0	1	0	G1	2608905	unclassified Propionibacterium
0	1	1	S	1962131	Propionibacterium sp. JV5
0	0	0	O	1643682	Geodermatophilales
0	0	0	F	85030	Geodermatophilaceae
0	0	0	G	88138	Modestobacter
0	0	0	G1	2643866	unclassified Modestobacter
0	0	0	S	1730500	Modestobacter sp. CPCC 205251
0	0	0	O	85012	Streptosporangiales
0	0	0	F	2012	Thermomonosporaceae
0	0	0	G	1988	Actinomadura
0	0	0	G1	2626254	unclassified Actinomadura
0	0	0	S	2650775	Actinomadura sp. WMMB499
0	0	0	O	85011	Streptomycetales
0	0	0	F	2062	Streptomycetaceae
0	0	0	G	1883	Streptomyces
0	0	0	G1	2593676	unclassified Streptomyces
0	0	0	S	2594460	Streptomyces sp. S1A1-8
0	0	0	S	68219	Streptomyces iakyrus
0	0	0	S	68209	Streptomyces globosus
0	0	0	S	1956	Streptomyces diastaticus
0	0	0	O	85010	Pseudonocardiales
0	0	0	F	2070	Pseudonocardiaceae
0	0	0	G	334857	Goodfellowiella
0	0	0	S	334858	Goodfellowiella coeruleoviolacea
1.28	6027	0	P	1239	Firmicutes
1.28	6027	0	C	91061	Bacilli
1.21	5717	0	O	186826	Lactobacillales
1.21	5714	0	F	33958	Lactobacillaceae
1.21	5714	0	G	1578	Lactobacillus
0.29	1375	1375	S	148814	Lactobacillus kunkeei
0.26	1215	1215	S	303541	Lactobacillus apis
0.17	807	807	S	1218493	Lactobacillus kullabergensis
0.17	791	791	S	1218507	Lactobacillus melliventris
0.15	714	714	S	1218494	Lactobacillus helsingborgensis
0.12	581	581	S	1218508	Lactobacillus mellis
0.04	206	206	S	1218492	Lactobacillus mellifer
0	11	11	S	1218495	Lactobacillus apinorum
0	4	4	S	33959	Lactobacillus johnsonii
0	3	3	S	866801	Lactobacillus ozensis
0	1	1	S	1633	Lactobacillus vaginalis
0	1	1	S	390841	Lactobacillus farraginis
0	1	1	S	679249	Lactobacillus floricola
0	1	1	S	1598	Lactobacillus reuteri
0	0	0	G1	2620435	unclassified Lactobacillus
0	0	0	S	2692756	Lactobacillus sp. P38
0	0	0	S	1590	Lactobacillus plantarum
0	0	0	S	931533	Lactobacillus saniviri
0	2	0	F	81850	Leuconostocaceae
0	2	0	G	559173	Fructobacillus
0	2	2	S	1631	Fructobacillus fructosus
0	0	0	G1	2626231	unclassified Fructobacillus
0	0	0	S	1658766	Fructobacillus sp. EFB-N1
0	0	0	S	220714	Fructobacillus pseudoficulneus
0	1	0	F	81852	Enterococcaceae
0	1	0	G	1350	Enterococcus
0	1	1	S	1352	Enterococcus faecium
0	0	0	G1	2608891	unclassified Enterococcus
0	0	0	S	2057791	Enterococcus sp. CR-Ec1
0	0	0	S	1351	Enterococcus faecalis
0	0	0	G	33969	Melissococcus
0	0	0	S	33970	Melissococcus plutonius
0	0	0	F	186827	Aerococcaceae
0	0	0	G	1375	Aerococcus
0	0	0	S	1377	Aerococcus viridans
0	0	0	F	1300	Streptococcaceae
0	0	0	G	1357	Lactococcus
0	0	0	S	1363	Lactococcus garvieae
0	0	0	S	1358	Lactococcus lactis
0	0	0	G	1301	Streptococcus
0	0	0	G1	2608887	unclassified Streptococcus
0	0	0	S	2576376	Streptococcus sp. 1643
0.07	310	0	O	1385	Bacillales
0.06	299	0	F	186817	Bacillaceae
0.06	297	0	G	1386	Bacillus
0.06	286	286	S	220685	Bacillus bataviensis
0	5	0	G1	86661	Bacillus cereus group
0	5	5	S	1396	Bacillus cereus
0	0	0	S	1428	Bacillus thuringiensis
0	3	3	S	46224	Bacillus sporothermodurans
0	2	2	S	1397	Bacillus circulans
0	1	0	G1	185979	unclassified Bacillus
0	1	1	S	1513284	Bacillus sp. AP8
0	0	0	G1	653685	Bacillus subtilis group
0	0	0	G2	1938374	Bacillus amyloliquefaciens group
0	0	0	S	492670	Bacillus velezensis
0	0	0	S	1390	Bacillus amyloliquefaciens
0	0	0	S	1423	Bacillus subtilis
0	0	0	S	1402	Bacillus licheniformis
0	0	0	S	412384	Bacillus aryabhattai
0	0	0	S	279826	Bacillus foraminis
0	0	0	S	86668	Bacillus niacini
0	0	0	S	86664	Bacillus flexus
0	0	0	S	1478	Bacillus simplex
0	0	0	S	1408	Bacillus pumilus
0	0	0	S	1404	Bacillus megaterium
0	1	0	G	400634	Lysinibacillus
0	1	1	S	582475	Lysinibacillus xylanilyticus
0	0	0	S	28031	Lysinibacillus fusiformis
0	1	0	G	182709	Oceanobacillus
0	1	1	S	545501	Oceanobacillus oncorhynchi
0	8	0	F	186822	Paenibacillaceae
0	5	0	G	55080	Brevibacillus
0	2	2	S	45462	Brevibacillus borstelensis
0	1	1	S	54913	Brevibacillus formosus
0	1	1	S	1465	Brevibacillus laterosporus
0	0	0	S	54910	Brevibacillus centrosporus
0	0	0	S	1393	Brevibacillus brevis
0	3	0	G	44249	Paenibacillus
0	2	2	S	44250	Paenibacillus alvei
0	1	1	S	1406	Paenibacillus polymyxa
0	0	0	G1	185978	unclassified Paenibacillus
0	0	0	S	2704462	Paenibacillus sp. 12200R-189
0	0	0	S	59845	Paenibacillus illinoisensis
0	0	0	S	1464	Paenibacillus larvae
0	0	0	F1	85151	Aneurinibacillus group
0	0	0	G	55079	Aneurinibacillus
0	0	0	S	1391	Aneurinibacillus aneurinilyticus
0	2	0	F	90964	Staphylococcaceae
0	2	0	G	1279	Staphylococcus
0	2	2	S	1282	Staphylococcus epidermidis
0	0	0	G1	91994	unclassified Staphylococcus
0	0	0	S	1912064	Staphylococcus sp. MI 10-1553
0	0	0	S	29378	Staphylococcus arlettae
0	0	0	O1	539002	Bacillales incertae sedis
0	0	0	O2	539742	Bacillales Family XII. Incertae Sedis
0	0	0	G	33986	Exiguobacterium
0	0	0	S	41170	Exiguobacterium acetylicum
0	0	0	C	186801	Clostridia
0	0	0	O	186802	Clostridiales
0	0	0	F	31979	Clostridiaceae
0	0	0	G	1485	Clostridium
0	0	0	S	1504	Clostridium septicum
0.02	110	0	P	544448	Tenericutes
0.02	110	0	C	31969	Mollicutes
0.02	110	0	O	186328	Entomoplasmatales
0.02	110	0	F	2131	Spiroplasmataceae
0.02	110	0	G	2132	Spiroplasma
0.02	110	110	S	2134	Spiroplasma melliferum
0	0	0	G1	2637901	unclassified Spiroplasma
0	0	0	S	216964	Spiroplasma sp. BIUS-1
0	0	0	S	2137	Spiroplasma apis
0	0	0	P	1297	Deinococcus-Thermus
0	0	0	C	188787	Deinococci
0	0	0	O	118964	Deinococcales
0	0	0	F	183710	Deinococcaceae
0	0	0	G	1298	Deinococcus
0	0	0	G1	2623546	unclassified Deinococcus
0	0	0	S	2652443	Deinococcus sp. AJ005
0	4	0	D1	1783270	FCB group
0	4	0	D2	68336	Bacteroidetes/Chlorobi group
0	4	0	P	976	Bacteroidetes
0	4	0	C	117743	Flavobacteriia
0	4	0	O	200644	Flavobacteriales
0	4	0	F	49546	Flavobacteriaceae
0	2	0	G	76831	Myroides
0	2	2	S	76832	Myroides odoratimimus
0	2	0	G	59732	Chryseobacterium
0	2	0	G1	2593645	unclassified Chryseobacterium
0	2	2	S	2478663	Chryseobacterium sp. 3008163

## Sheet: BrK.edit.a2
66.76	957417	957417	U	0	unclassified
33.24	470783	0	R	1	root
23.3784	333890	0	D	10239	Viruses
23.3766	333864	0	D1	2559587	Riboviria
17.1122	244396	0	G	1921556	Sinaivirus
14.5642	208006	208006	S	1041831	Lake Sinai virus 2
2.22973	31845	31845	S	1041806	Lake Sinai virus 1
0.318233	4545	0	G1	1921557	unclassified Sinaivirus
0.318233	4545	4545	S	1547219	Lake Sinai virus
3.454	49330	0	O	464095	Picornavirales
2.86872	40971	0	F	232795	Dicistroviridae
2.71384	38759	0	G	1922209	Triatovirus
2.71384	38759	38759	S	92395	Black queen cell virus
0.15488	2212	0	G	1213379	Aparavirus
0.15278	2182	2182	S	294365	Israeli acute paralysis virus
0.00203053	29	29	S	68876	Kashmir bee virus
7.00182e-05	1	1	S	92444	Acute bee paralysis virus
0	0	0	F1	336635	unclassified Dicistroviridae
0	0	0	S	1041883	Big Sioux River virus
0	0	0	G	144051	Cripavirus
0	0	0	S	209529	Aphid lethal paralysis virus
0.528217	7544	0	F	699189	Iflaviridae
0.528217	7544	0	G	232799	Iflavirus
0.34477	4924	4924	S	89463	Sacbrood virus
0.15523	2217	2217	S	198112	Deformed wing virus
0.0282173	403	403	S	232800	Varroa destructor virus 1
0	0	0	S	458132	Slow bee paralysis virus
0.0570648	815	0	F	675072	Secoviridae
0.0570648	815	0	F1	675075	Comovirinae
0.0570648	815	0	G	12270	Nepovirus
0.0570648	815	815	S	12282	Tobacco ringspot virus
2.81039	40138	0	D2	2585030	unclassified Riboviria
2.81039	40138	0	D3	439490	unclassified ssRNA viruses
2.81039	40138	0	D4	35278	unclassified ssRNA positive-strand viruses
2.81039	40138	40138	S	180822	Chronic bee paralysis virus
0	0	0	O	675063	Tymovirales
0	0	0	F	249184	Tymoviridae
0	0	0	F1	330383	unclassified Tymoviridae
0	0	0	S	1682186	Bee Macula-like virus
0.00182047	26	0	D1	12429	unclassified viruses
0.00182047	26	0	D2	2204151	unclassified DNA viruses
0.00182047	26	0	D3	51368	unclassified dsDNA viruses
0.00182047	26	26	S	1100043	Apis mellifera filamentous virus
9.58507	136894	0	R1	131567	cellular organisms
6.42277	91730	0	D	2759	Eukaryota
5.80647	82928	0	D1	33154	Opisthokonta
5.23253	74731	0	K	4751	Fungi
5.11343	73030	0	K1	112252	Fungi incertae sedis
5.11266	73019	0	P	6029	Microsporidia
5.11266	73019	0	P1	6032	Apansporoblastina
5.11266	73019	0	F	27974	Nosematidae
5.11266	73019	0	G	27977	Nosema
5.10629	72928	72928	S	40302	Nosema ceranae
0.00630164	90	90	S	35231	Nosema apis
0.0007702	11	0	P	1913637	Mucoromycota
0.0007702	11	0	P1	451507	Mucoromycotina
0.0007702	11	0	C	2212703	Mucoromycetes
0.0007702	11	0	O	4827	Mucorales
0.0007702	11	0	O1	1344963	Mucorineae
0.0007702	11	0	F	34489	Mucoraceae
0.0007702	11	0	G	4830	Mucor
0.0007702	11	11	S	713888	Mucor irregularis
0.119101	1701	0	K1	451864	Dikarya
0.119101	1701	0	P	4890	Ascomycota
0.119101	1701	0	P1	716545	saccharomyceta
0.103487	1478	0	P2	147538	Pezizomycotina
0.103487	1478	0	P3	716546	leotiomyceta
0.0953648	1362	0	C	147545	Eurotiomycetes
0.0953648	1362	0	C1	451871	Eurotiomycetidae
0.0700182	1000	0	O	5042	Eurotiales
0.0700182	1000	0	F	1131492	Aspergillaceae
0.0700182	1000	0	G	5052	Aspergillus
0.00441115	63	63	S	746128	Aspergillus fumigatus
0.0030808	44	44	S	5068	Aspergillus tubingensis
0.00119031	17	17	S	40380	Aspergillus ochraceus
0.00126033	18	18	S	5059	Aspergillus flavus
0.000980255	14	14	S	138282	Aspergillus sclerotiorum
0.0485926	694	694	S	5061	Aspergillus niger
0.000420109	6	6	S	41061	Aspergillus nomius
0.000280073	4	4	S	46472	Aspergillus versicolor
0.00959249	137	137	S	5063	Aspergillus phoenicis
0.0252766	361	0	O	33183	Onygenales
0.0252766	361	0	F	5103	Ascosphaeraceae
0.0252766	361	0	G	5104	Ascosphaera
0.0252766	361	361	S	5105	Ascosphaera apis
0.00588153	84	0	P4	715989	sordariomyceta
0.00588153	84	0	C	147550	Sordariomycetes
0.00574149	82	0	C1	222543	Hypocreomycetidae
0.00574149	82	0	O	5125	Hypocreales
0.00511133	73	0	F	110618	Nectriaceae
0.00511133	73	0	G	5506	Fusarium
0.00497129	71	0	G1	171631	Fusarium oxysporum species complex
0.00497129	71	71	S	5507	Fusarium oxysporum
0.000140036	2	0	G1	679429	Fusarium tricinctum species complex
0.000140036	2	2	S	61284	Fusarium tricinctum
0.000560146	8	0	F	34397	Clavicipitaceae
0.000560146	8	0	G	5529	Metarhizium
0.000560146	8	8	S	5530	Metarhizium anisopliae
0	0	0	F	474942	Ophiocordycipitaceae
0	0	0	G	1052105	Purpureocillium
0	0	0	S	33203	Purpureocillium lilacinum
0.000140036	2	0	C1	222545	Xylariomycetidae
0.000140036	2	0	O	37989	Xylariales
0.000140036	2	0	F	1812776	Sporocadaceae
0.000140036	2	0	G	37840	Pestalotiopsis
0.000140036	2	0	G1	2607886	unclassified Pestalotiopsis
0.000140036	2	2	S	1633207	Pestalotiopsis sp. JCM 9685
0.00217056	31	0	P4	715962	dothideomyceta
0.00217056	31	0	C	147541	Dothideomycetes
0.00217056	31	0	C1	451867	Dothideomycetidae
0.00217056	31	0	O	134362	Capnodiales
0.00217056	31	0	F	452563	Cladosporiaceae
0.00217056	31	0	G	5498	Cladosporium
0.00217056	31	0	G1	2614628	unclassified Cladosporium
0.00217056	31	31	S	2048672	Cladosporium sp. SL-16
0.0156141	223	0	P2	147537	Saccharomycotina
0.0156141	223	0	C	4891	Saccharomycetes
0.0156141	223	0	O	4892	Saccharomycetales
0.0129534	185	0	F	115784	Phaffomycetaceae
0.0129534	185	0	G	599737	Wickerhamomyces
0.0129534	185	185	S	4927	Wickerhamomyces anomalus
0.00259067	37	0	F	27319	Metschnikowiaceae
0.00140036	20	0	G	27320	Metschnikowia
0.00140036	20	20	S	27327	Metschnikowia reukaufii
0.00112029	16	0	G	77850	Kodamaea
0.00112029	16	16	S	34356	Kodamaea ohmeri
0	0	0	O1	241407	Saccharomycetales incertae sedis
0	0	0	G	75735	Starmerella
0	0	0	S	75736	Starmerella bombicola
0.573939	8197	0	K	33208	Metazoa
0.573939	8197	0	K1	6072	Eumetazoa
0.573939	8197	0	K2	33213	Bilateria
0.573939	8197	0	K3	33317	Protostomia
0.573939	8197	0	K4	1206794	Ecdysozoa
0.573939	8197	0	K5	88770	Panarthropoda
0.573939	8197	0	P	6656	Arthropoda
0.554544	7920	0	P1	6843	Chelicerata
0.554544	7920	0	C	6854	Arachnida
0.554544	7920	0	C1	6933	Acari
0.554544	7920	0	C2	6934	Parasitiformes
0.554544	7920	0	O	34634	Mesostigmata
0.554544	7920	0	O1	281668	Monogynaspida
0.554544	7920	0	O2	1723665	Gamasina
0.554544	7920	0	O3	41438	Dermanyssoidea
0.553284	7902	0	F	109261	Varroidae
0.553284	7902	0	G	62624	Varroa
0.552584	7892	7892	S	109461	Varroa destructor
0.000700182	10	10	S	62625	Varroa jacobsoni
0.00126033	18	0	F	48831	Laelapidae
0.00126033	18	0	G	208207	Tropilaelaps
0.00126033	18	18	S	418985	Tropilaelaps mercedesae
0.019395	277	0	P1	197563	Mandibulata
0.019395	277	0	P2	197562	Pancrustacea
0.019395	277	0	P3	6960	Hexapoda
0.019395	277	0	C	50557	Insecta
0.019395	277	0	C1	85512	Dicondylia
0.019395	277	0	C2	7496	Pterygota
0.019395	277	0	C3	33340	Neoptera
0.019395	277	0	C4	33392	Holometabola
0.0145638	208	0	O	7041	Coleoptera
0.0145638	208	0	O1	41084	Polyphaga
0.0145638	208	0	O2	41088	Cucujiformia
0.0145638	208	0	O3	71526	Cucujoidea
0.0145638	208	0	F	116151	Nitidulidae
0.0145638	208	0	F1	577242	Nitidulinae
0.0145638	208	0	G	116152	Aethina
0.0145638	208	208	S	116153	Aethina tumida
0.00476124	68	0	C5	85604	Amphiesmenoptera
0.00476124	68	0	O	7088	Lepidoptera
0.00476124	68	0	O1	41191	Glossata
0.00476124	68	0	O2	41196	Neolepidoptera
0.00476124	68	0	O3	41197	Heteroneura
0.00476124	68	0	O4	37567	Ditrysia
0.00476124	68	0	O5	104431	Obtectomera
0.00476124	68	0	O6	37573	Pyraloidea
0.00476124	68	0	F	7135	Pyralidae
0.00476124	68	0	F1	40082	Galleriinae
0.00476124	68	0	G	7136	Galleria
0.00476124	68	68	S	7137	Galleria mellonella
0.61623	8801	0	D1	2611352	Discoba
0.61623	8801	0	P	33682	Euglenozoa
0.61623	8801	0	C	5653	Kinetoplastea
0.61623	8801	0	C1	2704647	Metakinetoplastina
0.61623	8801	0	O	2704949	Trypanosomatida
0.61623	8801	0	F	5654	Trypanosomatidae
0.61623	8801	0	F1	1286322	Leishmaniinae
0.61434	8774	0	G	1620386	Lotmaria
0.61434	8774	8774	S	1620387	Lotmaria passim
0.00182047	26	0	G	5655	Crithidia
0.00182047	26	26	S	796356	Crithidia mellificae
3.16223	45163	0	D	2	Bacteria
2.0537	29331	0	P	1224	Proteobacteria
1.60496	22922	0	C	1236	Gammaproteobacteria
1.50728	21527	0	O	1240482	Orbales
1.50728	21527	0	F	1240483	Orbaceae
1.04985	14994	0	G	1193503	Gilliamella
0.996359	14230	14230	S	1196095	Gilliamella apicola
0.0534239	763	0	G1	2685620	unclassified Gilliamella
0.0534239	763	763	S	2687309	Gilliamella sp. Lep-s21
0.457429	6533	0	G	1335631	Frischella
0.457429	6533	6533	S	1267021	Frischella perrara
0.0957149	1367	0	O	91347	Enterobacterales
0.0898334	1283	0	F	543	Enterobacteriaceae
0.0303879	434	0	G	561	Escherichia
0.0303879	434	434	S	562	Escherichia coli
0.0272371	389	0	G	570	Klebsiella
0.0122532	175	0	G1	2608929	unclassified Klebsiella
0.0122532	175	175	S	2697371	Klebsiella sp. MPUS7
0.00476124	68	68	S	548	Klebsiella aerogenes
0.00497129	71	71	S	573	Klebsiella pneumoniae
0.00511133	73	73	S	571	Klebsiella oxytoca
0.015544	222	0	G	547	Enterobacter
0.0117631	168	0	G1	354276	Enterobacter cloacae complex
0.0117631	168	168	S	550	Enterobacter cloacae
0.00371096	53	0	G1	2608935	unclassified Enterobacter
0.00371096	53	53	S	2057026	Enterobacter sp. EA-1
0.00784204	112	0	G	544	Citrobacter
0.00784204	112	0	G1	1344959	Citrobacter freundii complex
0.00784204	112	112	S	546	Citrobacter freundii
0.00630164	90	0	G	83654	Leclercia
0.00630164	90	90	S	83655	Leclercia adecarboxylata
0.00238062	34	0	F1	191675	unclassified Enterobacteriaceae
0.00238062	34	0	F2	36866	unclassified Enterobacteriaceae (miscellaneous)
0.00238062	34	34	S	1849603	Enterobacteriaceae bacterium
0.00378098	54	0	F	1903411	Yersiniaceae
0.00378098	54	0	G	613	Serratia
0.000840218	12	0	G1	2647522	unclassified Serratia
0.000840218	12	12	S	2448483	Serratia sp. 3ACOL1
0.00196051	28	28	S	615	Serratia marcescens
0.000840218	12	12	S	458197	Serratia nematodiphila
0.0015404	22	0	F	1903409	Erwiniaceae
0.0015404	22	0	G	551	Erwinia
0.0015404	22	22	S	55212	Erwinia rhapontici
0.000490127	7	0	F	1903414	Morganellaceae
0.000490127	7	0	G	581	Morganella
0.000490127	7	7	S	582	Morganella morganii
0.00189049	27	0	O	72274	Pseudomonadales
0.00119031	17	0	F	468	Moraxellaceae
0.00119031	17	0	G	469	Acinetobacter
0.000420109	6	0	G1	909768	Acinetobacter calcoaceticus/baumannii complex
0.000280073	4	4	S	471	Acinetobacter calcoaceticus
0.000140036	2	2	S	470	Acinetobacter baumannii
0.000350091	5	5	S	1229165	Acinetobacter apis
0.000280073	4	4	S	1219382	Acinetobacter nectaris
0	0	0	F1	54393	unclassified Moraxellaceae
0	0	0	S	1889775	Moraxellaceae bacterium
0.000700182	10	0	F	135621	Pseudomonadaceae
0.000700182	10	0	G	286	Pseudomonas
0.000420109	6	0	G1	136841	Pseudomonas aeruginosa group
0.000420109	6	6	S	287	Pseudomonas aeruginosa
0.000210055	3	0	G1	136843	Pseudomonas fluorescens group
0.000210055	3	3	S	76758	Pseudomonas orientalis
0	0	0	G1	2583993	unclassified Pseudomonas
0	0	0	S	1758730	Pseudomonas sp. BIOMIG1BAC
0	0	0	O	135619	Oceanospirillales
0	0	0	F	28256	Halomonadaceae
0	0	0	F1	114403	Zymobacter group
0	0	0	G	33073	Zymobacter
0	0	0	S	33074	Zymobacter palmae
0	0	0	O	135614	Xanthomonadales
0	0	0	F	32033	Xanthomonadaceae
0	0	0	G	40323	Stenotrophomonas
0	0	0	G1	995085	Stenotrophomonas maltophilia group
0	0	0	S	40324	Stenotrophomonas maltophilia
0	0	0	G1	196198	unclassified Stenotrophomonas
0	0	0	S	2565559	Stenotrophomonas sp. PAMC25021
0.443705	6337	0	C	28216	Betaproteobacteria
0.443495	6334	0	O	206351	Neisseriales
0.443495	6334	0	F	481	Neisseriaceae
0.443495	6334	0	G	1193515	Snodgrassella
0.443495	6334	6334	S	1196083	Snodgrassella alvi
0.000210055	3	0	O	80840	Burkholderiales
7.00182e-05	1	0	F	119060	Burkholderiaceae
7.00182e-05	1	0	G	106589	Cupriavidus
7.00182e-05	1	0	G1	2640874	unclassified Cupriavidus
7.00182e-05	1	1	S	876364	Cupriavidus sp. USMAA2-4
7.00182e-05	1	0	F	75682	Oxalobacteraceae
7.00182e-05	1	0	G	149698	Massilia
7.00182e-05	1	1	S	373040	Massilia aurea
0.00497129	71	0	C	28211	Alphaproteobacteria
0.00406106	58	0	O	204441	Rhodospirillales
0.00406106	58	0	F	433	Acetobacteraceae
0.00210055	30	0	G	1602345	Parasaccharibacter
0.00210055	30	30	S	1510841	Parasaccharibacter apium
0.00119031	17	0	G	91914	Asaia
0.00119031	17	17	S	91915	Asaia bogorensis
0.0007702	11	0	F1	41293	unclassified Acetobacteraceae
0.0007702	11	11	S	1909293	Acetobacteraceae bacterium
0.000560146	8	0	O	356	Rhizobiales
0.000560146	8	0	F	772	Bartonellaceae
0.000560146	8	0	G	773	Bartonella
0.000560146	8	8	S	1686310	Bartonella apis
0.000140036	2	0	O	204458	Caulobacterales
0.000140036	2	0	F	76892	Caulobacteraceae
0.000140036	2	0	G	41275	Brevundimonas
0.000140036	2	2	S	41276	Brevundimonas vesicularis
0.000140036	2	0	O	204457	Sphingomonadales
0.000140036	2	0	F	41297	Sphingomonadaceae
0.000140036	2	0	G	13687	Sphingomonas
0.000140036	2	0	G1	196159	unclassified Sphingomonas
0.000140036	2	2	S	2711156	Sphingomonas sp. MK52
1.10818	15827	0	D1	1783272	Terrabacteria group
0.678406	9689	0	P	201174	Actinobacteria
0.678406	9689	0	C	1760	Actinobacteria
0.645848	9224	0	O	85006	Micrococcales
0.645848	9224	0	F	85023	Microbacteriaceae
0.645848	9224	0	G	33882	Microbacterium
0.645848	9224	9224	S	33917	Microbacterium barkeri
0	0	0	S	57043	Microbacterium esteraromaticum
0	0	0	S	33883	Microbacterium arborescens
0	0	0	F	145358	Bogoriellaceae
0	0	0	G	154116	Georgenia
0	0	0	G1	2626815	unclassified Georgenia
0	0	0	S	2589797	Georgenia sp. Z443
0	0	0	F	1268	Micrococcaceae
0	0	0	G	57494	Nesterenkonia
0	0	0	G1	2629769	unclassified Nesterenkonia
0	0	0	S	2600320	Nesterenkonia sp. NBAIMH1
0	0	0	G	32207	Rothia
0	0	0	G1	2689056	unclassified Rothia (in: Bacteria)
0	0	0	S	1715191	Rothia sp. HMSC064F07
0	0	0	G	1663	Arthrobacter
0	0	0	G1	235627	unclassified Arthrobacter
0	0	0	S	2575374	Arthrobacter sp. 24S4-2
0	0	0	G	1269	Micrococcus
0	0	0	G1	2620948	unclassified Micrococcus
0	0	0	S	1179670	Micrococcus sp. KBS0714
0.0324184	463	0	O	85004	Bifidobacteriales
0.0324184	463	0	F	31953	Bifidobacteriaceae
0.0324184	463	0	G	1678	Bifidobacterium
0.0263268	376	376	S	1684	Bifidobacterium asteroides
0.0046212	66	66	S	1691	Bifidobacterium indicum
0.00140036	20	20	S	1687	Bifidobacterium coryneforme
0	0	0	G1	2608897	unclassified Bifidobacterium
0	0	0	S	2614131	Bifidobacterium sp. BRDM6
7.00182e-05	1	0	O	85007	Corynebacteriales
7.00182e-05	1	0	F	85025	Nocardiaceae
7.00182e-05	1	0	G	85043	Williamsia
7.00182e-05	1	0	G1	2636252	unclassified Williamsia
7.00182e-05	1	1	S	1889262	Williamsia sp. 1135
0	0	0	F	1653	Corynebacteriaceae
0	0	0	G	1716	Corynebacterium
0	0	0	G1	2624378	unclassified Corynebacterium
0	0	0	S	2080740	Corynebacterium sp. 2183
7.00182e-05	1	0	O	85009	Propionibacteriales
7.00182e-05	1	0	F	31957	Propionibacteriaceae
7.00182e-05	1	0	G	1743	Propionibacterium
7.00182e-05	1	0	G1	2608905	unclassified Propionibacterium
7.00182e-05	1	1	S	1962131	Propionibacterium sp. JV5
0	0	0	O	1643682	Geodermatophilales
0	0	0	F	85030	Geodermatophilaceae
0	0	0	G	88138	Modestobacter
0	0	0	G1	2643866	unclassified Modestobacter
0	0	0	S	1730500	Modestobacter sp. CPCC 205251
0	0	0	O	85012	Streptosporangiales
0	0	0	F	2012	Thermomonosporaceae
0	0	0	G	1988	Actinomadura
0	0	0	G1	2626254	unclassified Actinomadura
0	0	0	S	2650775	Actinomadura sp. WMMB499
0	0	0	O	85011	Streptomycetales
0	0	0	F	2062	Streptomycetaceae
0	0	0	G	1883	Streptomyces
0	0	0	G1	2593676	unclassified Streptomyces
0	0	0	S	2594460	Streptomyces sp. S1A1-8
0	0	0	S	68219	Streptomyces iakyrus
0	0	0	S	68209	Streptomyces globosus
0	0	0	S	1956	Streptomyces diastaticus
0	0	0	O	85010	Pseudonocardiales
0	0	0	F	2070	Pseudonocardiaceae
0	0	0	G	334857	Goodfellowiella
0	0	0	S	334858	Goodfellowiella coeruleoviolacea
0.422	6027	0	P	1239	Firmicutes
0.422	6027	0	C	91061	Bacilli
0.400294	5717	0	O	186826	Lactobacillales
0.400084	5714	0	F	33958	Lactobacillaceae
0.400084	5714	0	G	1578	Lactobacillus
0.096275	1375	1375	S	148814	Lactobacillus kunkeei
0.0850721	1215	1215	S	303541	Lactobacillus apis
0.0565047	807	807	S	1218493	Lactobacillus kullabergensis
0.0553844	791	791	S	1218507	Lactobacillus melliventris
0.049993	714	714	S	1218494	Lactobacillus helsingborgensis
0.0406806	581	581	S	1218508	Lactobacillus mellis
0.0144238	206	206	S	1218492	Lactobacillus mellifer
0.0007702	11	11	S	1218495	Lactobacillus apinorum
0.000280073	4	4	S	33959	Lactobacillus johnsonii
0.000210055	3	3	S	866801	Lactobacillus ozensis
7.00182e-05	1	1	S	1633	Lactobacillus vaginalis
7.00182e-05	1	1	S	390841	Lactobacillus farraginis
7.00182e-05	1	1	S	679249	Lactobacillus floricola
7.00182e-05	1	1	S	1598	Lactobacillus reuteri
0	0	0	G1	2620435	unclassified Lactobacillus
0	0	0	S	2692756	Lactobacillus sp. P38
0	0	0	S	1590	Lactobacillus plantarum
0	0	0	S	931533	Lactobacillus saniviri
0.000140036	2	0	F	81850	Leuconostocaceae
0.000140036	2	0	G	559173	Fructobacillus
0.000140036	2	2	S	1631	Fructobacillus fructosus
0	0	0	G1	2626231	unclassified Fructobacillus
0	0	0	S	1658766	Fructobacillus sp. EFB-N1
0	0	0	S	220714	Fructobacillus pseudoficulneus
7.00182e-05	1	0	F	81852	Enterococcaceae
7.00182e-05	1	0	G	1350	Enterococcus
7.00182e-05	1	1	S	1352	Enterococcus faecium
0	0	0	G1	2608891	unclassified Enterococcus
0	0	0	S	2057791	Enterococcus sp. CR-Ec1
0	0	0	S	1351	Enterococcus faecalis
0	0	0	G	33969	Melissococcus
0	0	0	S	33970	Melissococcus plutonius
0	0	0	F	186827	Aerococcaceae
0	0	0	G	1375	Aerococcus
0	0	0	S	1377	Aerococcus viridans
0	0	0	F	1300	Streptococcaceae
0	0	0	G	1357	Lactococcus
0	0	0	S	1363	Lactococcus garvieae
0	0	0	S	1358	Lactococcus lactis
0	0	0	G	1301	Streptococcus
0	0	0	G1	2608887	unclassified Streptococcus
0	0	0	S	2576376	Streptococcus sp. 1643
0.0217056	310	0	O	1385	Bacillales
0.0209354	299	0	F	186817	Bacillaceae
0.0207954	297	0	G	1386	Bacillus
0.0200252	286	286	S	220685	Bacillus bataviensis
0.000350091	5	0	G1	86661	Bacillus cereus group
0.000350091	5	5	S	1396	Bacillus cereus
0	0	0	S	1428	Bacillus thuringiensis
0.000210055	3	3	S	46224	Bacillus sporothermodurans
0.000140036	2	2	S	1397	Bacillus circulans
7.00182e-05	1	0	G1	185979	unclassified Bacillus
7.00182e-05	1	1	S	1513284	Bacillus sp. AP8
0	0	0	G1	653685	Bacillus subtilis group
0	0	0	G2	1938374	Bacillus amyloliquefaciens group
0	0	0	S	492670	Bacillus velezensis
0	0	0	S	1390	Bacillus amyloliquefaciens
0	0	0	S	1423	Bacillus subtilis
0	0	0	S	1402	Bacillus licheniformis
0	0	0	S	412384	Bacillus aryabhattai
0	0	0	S	279826	Bacillus foraminis
0	0	0	S	86668	Bacillus niacini
0	0	0	S	86664	Bacillus flexus
0	0	0	S	1478	Bacillus simplex
0	0	0	S	1408	Bacillus pumilus
0	0	0	S	1404	Bacillus megaterium
7.00182e-05	1	0	G	400634	Lysinibacillus
7.00182e-05	1	1	S	582475	Lysinibacillus xylanilyticus
0	0	0	S	28031	Lysinibacillus fusiformis
7.00182e-05	1	0	G	182709	Oceanobacillus
7.00182e-05	1	1	S	545501	Oceanobacillus oncorhynchi
0.000560146	8	0	F	186822	Paenibacillaceae
0.000350091	5	0	G	55080	Brevibacillus
0.000140036	2	2	S	45462	Brevibacillus borstelensis
7.00182e-05	1	1	S	54913	Brevibacillus formosus
7.00182e-05	1	1	S	1465	Brevibacillus laterosporus
0	0	0	S	54910	Brevibacillus centrosporus
0	0	0	S	1393	Brevibacillus brevis
0.000210055	3	0	G	44249	Paenibacillus
0.000140036	2	2	S	44250	Paenibacillus alvei
7.00182e-05	1	1	S	1406	Paenibacillus polymyxa
0	0	0	G1	185978	unclassified Paenibacillus
0	0	0	S	2704462	Paenibacillus sp. 12200R-189
0	0	0	S	59845	Paenibacillus illinoisensis
0	0	0	S	1464	Paenibacillus larvae
0	0	0	F1	85151	Aneurinibacillus group
0	0	0	G	55079	Aneurinibacillus
0	0	0	S	1391	Aneurinibacillus aneurinilyticus
0.000140036	2	0	F	90964	Staphylococcaceae
0.000140036	2	0	G	1279	Staphylococcus
0.000140036	2	2	S	1282	Staphylococcus epidermidis
0	0	0	G1	91994	unclassified Staphylococcus
0	0	0	S	1912064	Staphylococcus sp. MI 10-1553
0	0	0	S	29378	Staphylococcus arlettae
0	0	0	O1	539002	Bacillales incertae sedis
0	0	0	O2	539742	Bacillales Family XII. Incertae Sedis
0	0	0	G	33986	Exiguobacterium
0	0	0	S	41170	Exiguobacterium acetylicum
0	0	0	C	186801	Clostridia
0	0	0	O	186802	Clostridiales
0	0	0	F	31979	Clostridiaceae
0	0	0	G	1485	Clostridium
0	0	0	S	1504	Clostridium septicum
0.007702	110	0	P	544448	Tenericutes
0.007702	110	0	C	31969	Mollicutes
0.007702	110	0	O	186328	Entomoplasmatales
0.007702	110	0	F	2131	Spiroplasmataceae
0.007702	110	0	G	2132	Spiroplasma
0.007702	110	110	S	2134	Spiroplasma melliferum
0	0	0	G1	2637901	unclassified Spiroplasma
0	0	0	S	216964	Spiroplasma sp. BIUS-1
0	0	0	S	2137	Spiroplasma apis
0	0	0	P	1297	Deinococcus-Thermus
0	0	0	C	188787	Deinococci
0	0	0	O	118964	Deinococcales
0	0	0	F	183710	Deinococcaceae
0	0	0	G	1298	Deinococcus
0	0	0	G1	2623546	unclassified Deinococcus
0	0	0	S	2652443	Deinococcus sp. AJ005
0.000280073	4	0	D1	1783270	FCB group
0.000280073	4	0	D2	68336	Bacteroidetes/Chlorobi group
0.000280073	4	0	P	976	Bacteroidetes
0.000280073	4	0	C	117743	Flavobacteriia
0.000280073	4	0	O	200644	Flavobacteriales
0.000280073	4	0	F	49546	Flavobacteriaceae
0.000140036	2	0	G	76831	Myroides
0.000140036	2	2	S	76832	Myroides odoratimimus
0.000140036	2	0	G	59732	Chryseobacterium
0.000140036	2	0	G1	2593645	unclassified Chryseobacterium
0.000140036	2	2	S	2478663	Chryseobacterium sp. 3008163

[truncated: 35 more sheets: Br.a2, Kr.b1, Kr.b1.Refseq, BrK.b1, BrK.edit.b1, Br.b1, Kr.b2, Kr.b2.Refseq, BrK.b2, BrK.edit.b2, Br.b2, Kr.c1, Kr.c1.Refseq, BrK.c1, BrK.edit.c1, Br.c1, Kr.c2, BrK.c2, BrK.edit.c2, Br.c2 …]
