# Supplementary material for: Colony-Level Effects of Amygdalin on Honeybees and Their Microbes
Source: Insects. 2020 Nov 11;11(11):783. doi: 10.3390/insects11110783 (PMC7698215; doi:10.3390/insects11110783)
Supplement: Supplementary file 1 [file insects-11-00783-s001.zip › Supplement_Revision1/Table S3.xlsx]

## Sheet: Overview
Command line overview
/home/jtauber/Opt/spades/SPAdes-3.14.0-Linux/bin/metaspades.py -1 /home/jtauber/Documents/Nectar/d1.unmapped_1.fq -2 /home/jtauber/Documents/Nectar/d1.unmapped_2.fq -s /home/jtauber/Documents/Nectar/d1.unmapped.singleton.fq -o /home/jtauber/Documents/Nectar/metaspades.d1.unmapped
blastn -outfmt '6 std staxids' -remote -max_target_seqs 5 -culling_limit 5 -task megablast -evalue 1e-100 -db nt -out TEST -query ./scaffolds.fasta
Commands written in Geany and run with sh
Amygdalin treatment (1) and control (2) and four separate time points spanning about two months (A (5-10-13); B (5-28-13); C (6-14-13) D (7-1-13)).
TRUE

## Sheet: Summary.denovo.hits
Taxonomic group	Sample	Sample	Sample	Sample	Sample	Sample	Sample	Sample
	a1	a2	b1	b2	c1	c2	d1	d2
N scaffolds >1kb	565	118	545	91	164	514	590	600
Bacteria
Bifidobacterium asteroides	"NA"	"NA"	"NA"	"NA"	"NA"	"NA"	Bifidobacterium spp.	Bifidobacterium asteroides
Lactobacillales	Lactobacillus spp.	"NA"	Lactobacillus spp.	"NA"	"NA"	Lactobacillus spp.	Lactobacillus spp.	Lactobacillus spp.
Gilliamella	Gilliamella apicola	Gilliamella apicola	Gilliamella apicola	Gilliamella apicola	Gilliamella apicola	Gilliamella apicola	Gilliamella apicola	Gilliamella apicola
Snodgrassella	Snodgrassella alvi wkB2	Snodgrassella alvi wkB2	Snodgrassella alvi wkB3	Snodgrassella alvi wkB4	"NA"	Snodgrassella alvi wkB3	Snodgrassella alvi wkB4	Snodgrassella alvi wkB5
Frischella perrara	Frischella perrara	"NA"	Frischella perrara	"NA"	"NA"	"NA"	Frischella perrara	Frischella perrara
Parasaccharibacter apium	"NA"	"NA"	"NA"	"NA"	"NA"	"NA"	"NA"	"NA"
Serratia marcescens	"NA"	"NA"	"NA"	"NA"	"NA"	"NA"	"NA"	"NA"
Spiroplasma	"NA"	"NA"	Spiroplasma spp.	"NA"	"NA"	"NA"	"NA"	"NA"
Fungi
Ascosphaera apis	"NA"	"NA"	Ascosphaera spp.	"NA"	Ascosphaera spp.	Ascosphaera spp.	Ascosphaera spp.	"NA"
Aspergillaceae	"NA"	"NA"	"NA"	"NA"	"NA"	"NA"	"NA"	"NA"
Nosema	Nosema ceranae	"NA"	Nosema ceranae	Nosema ceranae	Nosema ceranae	Nosema ceranae	Nosema ceranae	Nosema ceranae
Saccharomycotina	**Zygosaccharomyces rouxii	"NA"	"NA"	"NA"	"NA"	"NA"	"NA"	"NA"
Viruses
Sacbrood virus	Sacbrood virus	Sacbrood virus	Sacbrood virus	Sacbrood virus	Sacbrood virus	Sacbrood virus	Sacbrood virus	Sacbrood virus
Black queen cell virus	Black queen cell virus	Black queen cell virus	Black queen cell virus	Black queen cell virus	Black queen cell virus	Black queen cell virus	Black queen cell virus	Black queen cell virus
Chronic bee paralysis virus	"NA"	Chronic bee paralysis virus	"NA"	"NA"	"NA"	"NA"	"NA"	"NA"
Deformed wing virus	Deformed wing virus	Deformed wing virus	"NA"	Deformed wing virus	"NA"	Deformed wing virus	Deformed wing virus	"NA"
Varroa destructor virus 1	"NA"	"NA"	"NA"	"NA"	"NA"	"NA"	Varroa destructor virus 1	"NA"
Israeli acute paralysis virus	Israeli acute paralysis virus	Israeli acute paralysis virus	"NA"	"NA"	Israeli acute paralysis virus	Israeli acute paralysis virus	"NA"	Israeli acute paralysis virus
Sinaivirus (incl. 1,2 & unclassified)	Lake Sinai virus,&1,&2,&3	Lake Sinai virus,&1,&3	Lake Sinai virus,&1,&2,&3	Lake Sinai virus,&1,&2,&3,&SA1,&SA2,&TO	Lake Sinai virus,&1,&2,&3	Lake Sinai virus,&1,&3	Lake Sinai virus,&3	Lake Sinai virus,&1,&2,&3
Other
Lotmaria passim	"NA"	"NA"	"NA"	"NA"	"NA"	"NA"	"NA"	"NA"
Varroidae	"NA"	"NA"	"NA"	"NA"	"NA"	"NA"	Varroa destructor	Varroa destructor
Tropilaelaps mercedesae	"NA"	"NA"	"NA"	"NA"	"NA"	"NA"	"NA"	"NA"
									end
	"NA"=not found
	**Yeasts in this clade in Kraken-Holobee plus extension include Kodamaea, Starmerella, Wickerhamomyces and Metschnikowia. Zygosaccharomyces rouxii is listed here however because of its potential relevance in the mycobiome.

## Sheet: a1.cutoff
qseqid	sseqid	pident	length	mismatch	gapopen	qstart	qend	sstart	send	evalue	bitscore	staxid	code	taxid	primary taxid	taxname			If staxid matches taxid for naming
NODE_2_length_10131_cov_45.027987	AY292384.1	99.773	10124	23	0	8	10131	1	10124	0	18569	198112	1	198112	198112	Deformed wing virus			TRUE
NODE_2_length_10131_cov_45.027987	MG831202.1	99.102	10131	91	0	1	10131	20	10150	0	18205	198112	1	198112	198112	Deformed wing virus			TRUE
NODE_2_length_10131_cov_45.027987	MG831201.1	99.043	10131	97	0	1	10131	20	10150	0	18172	198112	1	198112	198112	Deformed wing virus			TRUE
NODE_2_length_10131_cov_45.027987	MG831204.1	99.003	10131	101	0	1	10131	20	10150	0	18149	198112	1	198112	198112	Deformed wing virus			TRUE
NODE_2_length_10131_cov_45.027987	MG831203.1	98.983	10131	103	0	1	10131	20	10150	0	18138	198112	1	198112	198112	Deformed wing virus			TRUE
NODE_3_length_9616_cov_7.434369	CP007445.1	99.241	9616	73	0	1	9616	156642	166257	0	17354	1196095	1	1196095	1196095	Gilliamella apicola			TRUE
NODE_3_length_9616_cov_7.434369	CP009056.1	88.531	9635	1034	55	1	9592	173238	182844	0	11605	1267021	1	1267021	1267021	Frischella perrara			TRUE
NODE_3_length_9616_cov_7.434369	CP050253.1	86.671	9648	1198	59	1	9606	154811	145210	0	10611	1635327	1	1635327	1635327	Orbus sp. IPMB12			TRUE
NODE_3_length_9616_cov_7.434369	CP029185.2	78.652	8619	1649	136	1070	9589	3330384	3321858	0	5546	2172103	1	2172103	2172103	Limnobaculum parvum			TRUE
NODE_3_length_9616_cov_7.434369	CP029185.2	82.668	877	141	7	6	881	3331405	3330539	0	767	2172103	1	2172103	2172103	Limnobaculum parvum			TRUE
NODE_3_length_9616_cov_7.434369	LR134531.1	78.578	8594	1655	130	1070	9571	309495	317994	0	5500	82985	1	82985	82985	Pragia fontium			TRUE
NODE_3_length_9616_cov_7.434369	LR134531.1	83.808	877	131	7	6	881	308472	309338	0	822	82985	1	82985	82985	Pragia fontium			TRUE
NODE_4_length_9573_cov_63.124291	EU436456.1	98.639	9478	129	0	1	9478	9478	1	0	16789	294365	1	294365	294365	Israeli acute paralysis virus			TRUE
NODE_4_length_9573_cov_63.124291	KY465694.1	98.154	9480	175	0	1	9480	9480	1	0	16537	294365	1	294365	294365	Israeli acute paralysis virus			TRUE
NODE_4_length_9573_cov_63.124291	KY465693.1	95.044	9483	465	5	1	9480	9481	1	0	14903	294365	1	294365	294365	Israeli acute paralysis virus			TRUE
NODE_4_length_9573_cov_63.124291	KY243933.1	94.981	9484	468	7	1	9480	9480	1	0	14870	294365	1	294365	294365	Israeli acute paralysis virus			TRUE
NODE_4_length_9573_cov_63.124291	KY465692.1	94.853	9482	485	3	1	9480	9481	1	0	14803	294365	1	294365	294365	Israeli acute paralysis virus			TRUE
NODE_5_length_8883_cov_496.566606	MG545286.1	98.486	8849	134	0	35	8883	8861	13	0	15599	89463	1	89463	89463	Sacbrood virus			TRUE
NODE_5_length_8883_cov_496.566606	MG545287.1	98.418	8849	140	0	35	8883	8861	13	0	15566	89463	1	89463	89463	Sacbrood virus			TRUE
NODE_5_length_8883_cov_496.566606	MH267698.1	96.768	8819	285	0	65	8883	8827	9	0	14707	89463	1	89463	89463	Sacbrood virus			TRUE
NODE_5_length_8883_cov_496.566606	MH267697.1	96.632	8819	297	0	65	8883	8827	9	0	14641	89463	1	89463	89463	Sacbrood virus			TRUE
NODE_5_length_8883_cov_496.566606	KY465676.1	95.324	8833	413	0	51	8883	8835	3	0	14024	89463	1	89463	89463	Sacbrood virus			TRUE
NODE_6_length_6581_cov_13.893809	XM_031917395.1	95.773	6387	205	45	139	6514	6355	23	0	10238	7463	1	7463	7463	Apis florea			TRUE
NODE_6_length_6581_cov_13.893809	XM_031917396.1	95.538	6387	205	46	139	6514	6340	23	0	10142	7463	1	7463	7463	Apis florea			TRUE
NODE_6_length_6581_cov_13.893809	XM_017049661.2	97.805	5694	125	0	888	6581	6043	350	0	9823	7461	1	7461	7461	Apis cerana			TRUE
NODE_6_length_6581_cov_13.893809	XM_006609964.2	97.611	5692	133	1	893	6581	6122	431	0	9755	7462	1	7462	7462	Apis dorsata			TRUE
NODE_6_length_6581_cov_13.893809	XM_003398317.3	89.492	5881	578	22	712	6581	6147	296	0	7400	30195	1	30195	30195	Bombus terrestris			TRUE
NODE_7_length_6054_cov_395.632772	KY465717.1	94.693	5389	286	0	624	6012	5389	1	0	8375	1547219	1	1547219	1547219	Lake Sinai virus			TRUE
NODE_7_length_6054_cov_395.632772	MH267699.1	90.417	6000	547	6	56	6053	5977	4	0	7869	1182206	1	1182206	1182206	Lake Sinai virus 3			TRUE
NODE_7_length_6054_cov_395.632772	MH267700.1	88.35	6026	683	18	34	6053	6042	30	0	7221	1182206	1	1182206	1182206	Lake Sinai virus 3			TRUE
NODE_7_length_6054_cov_395.632772	MG918125.1	85.722	5911	829	12	151	6054	5926	24	0	6231	1547219	1	1547219	1547219	Lake Sinai virus			TRUE
NODE_7_length_6054_cov_395.632772	KY465716.1	97.884	3450	73	0	54	3503	3450	1	0	5967	1547219	1	1547219	1547219	Lake Sinai virus			TRUE
NODE_8_length_5936_cov_171.398062	KY465700.1	93.524	5899	379	1	11	5909	1	5896	0	8774	1041806	1	1041806	1041806	Lake Sinai virus 1			TRUE
NODE_8_length_5936_cov_171.398062	KY465702.1	93.441	5900	387	0	10	5909	1	5900	0	8752	1041806	1	1041806	1041806	Lake Sinai virus 1			TRUE
NODE_8_length_5936_cov_171.398062	KY465699.1	93.338	5899	393	0	11	5909	1	5899	0	8717	1041806	1	1041806	1041806	Lake Sinai virus 1			TRUE
NODE_8_length_5936_cov_171.398062	HQ871931.2	93.296	5907	393	1	3	5909	1	5904	0	8711	1041806	1	1041806	1041806	Lake Sinai virus 1			TRUE
NODE_8_length_5936_cov_171.398062	KY465703.1	93.019	5902	407	3	9	5909	1	5898	0	8612	1041806	1	1041806	1041806	Lake Sinai virus 1			TRUE
NODE_9_length_5884_cov_187.786927	NC_040399.1	84.528	5888	902	9	1	5884	7219	1337	0	5818	2058094	1	2058094	2058094	Red clover nepovirus A			TRUE
NODE_9_length_5884_cov_187.786927	MG253830.1	84.584	5799	879	15	93	5884	7106	1316	0	5742	2058094	1	2058094	2058094	Red clover nepovirus A			TRUE
NODE_9_length_5884_cov_187.786927	AY157993.1	73.48	4736	1120	125	437	5104	6806	2139	0	1663	12275	1	12275	12275	Tomato black ring virus			TRUE
NODE_9_length_5884_cov_187.786927	KX977560.1	72.768	5174	1278	119	1	5108	7268	2160	0	1628	12275	1	12275	12275	Tomato black ring virus			TRUE
NODE_9_length_5884_cov_187.786927	MG458220.1	72.71	5174	1281	119	1	5108	7269	2161	0	1611	12275	1	12275	12275	Tomato black ring virus			TRUE
NODE_10_length_5821_cov_8.558099	LT883165.1	83.174	5842	939	40	1	5820	6404	585	0	5302	12615	1	12615	12615	Cherry leaf roll virus			TRUE
NODE_10_length_5821_cov_8.558099	LT883167.1	82.837	5838	968	32	1	5821	6404	584	0	5199	12615	1	12615	12615	Cherry leaf roll virus			TRUE
NODE_10_length_5821_cov_8.558099	KU215412.1	83.457	5374	864	23	461	5820	5924	562	0	4975	12615	1	12615	12615	Cherry leaf roll virus			TRUE
NODE_10_length_5821_cov_8.558099	KU215413.1	82.137	5839	1007	32	1	5820	6380	559	0	4972	12615	1	12615	12615	Cherry leaf roll virus			TRUE
NODE_10_length_5821_cov_8.558099	JN104386.1	83.609	5314	846	24	522	5821	5887	585	0	4964	12615	1	12615	12615	Cherry leaf roll virus			TRUE
NODE_11_length_5441_cov_279.430375	LT703009.1	100	5441	0	0	1	5441	577	6017	0	10048	1922226	1	1922226	1922226	Anderseniella sp. Alg231-50			TRUE
NODE_11_length_5441_cov_279.430375	LK996026.1	100	5441	0	0	1	5441	5547	107	0	10048	49338	1	49338	49338	Desulfitobacterium hafniense			TRUE
NODE_11_length_5441_cov_279.430375	MG692646.1	100	5325	0	0	1	5325	363	5687	0	9834	562	1	562	562	Escherichia coli			TRUE
NODE_11_length_5441_cov_279.430375	MN266305.1	95.688	5032	215	2	1	5031	355	5385	0	8089	2608295	1	2608295	2608295	Shigella phage SGF3			TRUE
NODE_11_length_5441_cov_279.430375	LT963439.1	100	4317	0	0	1	4317	2770677	2766361	0	7973	1288	1	1288	1288	Staphylococcus xylosus			TRUE
NODE_13_length_4538_cov_352.738122	MH614312.1	83.347	3777	591	32	1	3763	3753	1	0	3478	2058094	1	2058094	2058094	Red clover nepovirus A			TRUE
NODE_13_length_4538_cov_352.738122	NC_040400.1	82.155	3861	662	24	1	3852	4575	733	0	3288	2058094	1	2058094	2058094	Red clover nepovirus A			TRUE
NODE_13_length_4538_cov_352.738122	MG253831.1	82.021	3771	641	32	95	3851	4455	708	0	3173	2058094	1	2058094	2058094	Red clover nepovirus A			TRUE
NODE_14_length_4446_cov_9.865407	JN104385.1	80.448	3350	611	36	65	3395	4942	1618	0	2518	12615	1	12615	12615	Cherry leaf roll virus			TRUE
NODE_14_length_4446_cov_9.865407	MK402282.1	80.418	3350	612	38	65	3395	4920	1596	0	2512	12615	1	12615	12615	Cherry leaf roll virus			TRUE
NODE_14_length_4446_cov_9.865407	LT883166.1	80.226	3358	618	36	64	3401	4942	1611	0	2481	12615	1	12615	12615	Cherry leaf roll virus			TRUE
NODE_14_length_4446_cov_9.865407	LT883168.1	80.054	3354	617	45	65	3395	4932	1608	0	2440	12615	1	12615	12615	Cherry leaf roll virus			TRUE
NODE_14_length_4446_cov_9.865407	S63537.1	80.647	1762	323	18	77	1828	1761	8	0	1349	12615	1	12615	12615	Cherry leaf roll virus			TRUE
NODE_16_length_4125_cov_25.741278	EF517519.1	90.596	4126	386	2	1	4125	5024	900	0	5469	92395	1	92395	92395	Black queen cell virus			TRUE
NODE_16_length_4125_cov_25.741278	EF517520.1	89.024	4127	449	4	1	4125	5025	901	0	5108	92395	1	92395	92395	Black queen cell virus			TRUE
NODE_16_length_4125_cov_25.741278	EF517521.1	88.9	4126	456	2	1	4125	5025	901	0	5081	92395	1	92395	92395	Black queen cell virus			TRUE
NODE_16_length_4125_cov_25.741278	MF623171.1	88.606	4125	463	5	1	4123	5059	940	0	5007	92395	1	92395	92395	Black queen cell virus			TRUE
NODE_16_length_4125_cov_25.741278	AF183905.1	88.349	3931	453	5	1	3928	5158	1230	0	4717	92395	1	92395	92395	Black queen cell virus			TRUE
NODE_17_length_4125_cov_14.003686	MH267694.1	97.087	4120	120	0	1	4120	5074	955	0	6944	92395	1	92395	92395	Black queen cell virus			TRUE
NODE_17_length_4125_cov_14.003686	MH267693.1	97.063	4120	121	0	1	4120	5060	941	0	6938	92395	1	92395	92395	Black queen cell virus			TRUE
NODE_17_length_4125_cov_14.003686	MT096521.1	92.535	4099	306	0	1	4099	5068	970	0	5875	92395	1	92395	92395	Black queen cell virus			TRUE
NODE_17_length_4125_cov_14.003686	EF517515.1	89.576	4125	430	0	1	4125	5024	900	0	5236	92395	1	92395	92395	Black queen cell virus			TRUE
NODE_17_length_4125_cov_14.003686	MN565034.1	89.479	4125	430	4	1	4123	5072	950	0	5214	92395	1	92395	92395	Black queen cell virus			TRUE
NODE_19_length_3493_cov_2507.800756	KY465710.1	94.901	3491	176	2	4	3493	6	3495	0	5459	1041831	1	1041831	1041831	Lake Sinai virus 2			TRUE
NODE_19_length_3493_cov_2507.800756	KY465711.1	94.874	3492	171	7	6	3493	1	3488	0	5450	1041831	1	1041831	1041831	Lake Sinai virus 2			TRUE
NODE_19_length_3493_cov_2507.800756	KY465709.1	94.448	3494	186	7	4	3493	6	3495	0	5371	1041831	1	1041831	1041831	Lake Sinai virus 2			TRUE
NODE_19_length_3493_cov_2507.800756	KY465707.1	94.357	3491	195	2	4	3493	6	3495	0	5354	1041831	1	1041831	1041831	Lake Sinai virus 2			TRUE
NODE_19_length_3493_cov_2507.800756	KY465708.1	94.19	3494	195	7	4	3493	6	3495	0	5321	1041831	1	1041831	1041831	Lake Sinai virus 2			TRUE
NODE_20_length_3472_cov_43.347381	MH267693.1	98.017	3430	65	1	43	3472	8432	5006	0	5954	92395	1	92395	92395	Black queen cell virus			TRUE
NODE_20_length_3472_cov_43.347381	MH267694.1	97.904	3435	63	2	47	3472	8454	5020	0	5936	92395	1	92395	92395	Black queen cell virus			TRUE
NODE_20_length_3472_cov_43.347381	MF623171.1	95.734	3446	147	0	27	3472	8450	5005	0	5550	92395	1	92395	92395	Black queen cell virus			TRUE
NODE_20_length_3472_cov_43.347381	KY243932.1	95.447	3448	154	3	27	3472	8511	5065	0	5494	92395	1	92395	92395	Black queen cell virus			TRUE
NODE_20_length_3472_cov_43.347381	KY465685.1	95.155	3447	165	2	27	3472	6884	3439	0	5439	92395	1	92395	92395	Black queen cell virus			TRUE
NODE_21_length_3469_cov_1559.310193	KY465719.1	91.744	3440	283	1	31	3469	3493	54	0	4778	1547219	1	1547219	1547219	Lake Sinai virus			TRUE
NODE_21_length_3469_cov_1559.310193	KY465716.1	90.515	3416	322	1	54	3469	3450	37	0	4512	1547219	1	1547219	1547219	Lake Sinai virus			TRUE
NODE_21_length_3469_cov_1559.310193	MH267699.1	89.982	3414	340	1	56	3469	5977	2566	0	4409	1182206	1	1182206	1182206	Lake Sinai virus 3			TRUE
NODE_21_length_3469_cov_1559.310193	MH267700.1	86.965	3437	437	11	34	3469	6042	2616	0	3855	1182206	1	1182206	1182206	Lake Sinai virus 3			TRUE
NODE_21_length_3469_cov_1559.310193	KY465717.1	90.014	2844	284	0	626	3469	5389	2546	0	3687	1547219	1	1547219	1547219	Lake Sinai virus			TRUE
NODE_23_length_3320_cov_21.176417	XR_004226033.1	89.632	1929	108	43	28	1906	1888	2	0	2370	7463	1	7463	7463	Apis florea			TRUE
NODE_23_length_3320_cov_21.176417	XR_004150809.1	94.376	978	16	19	2357	3320	2916	1964	0	1465	7462	1	7462	7462	Apis dorsata			TRUE
NODE_23_length_3320_cov_21.176417	XR_004150807.1	94.376	978	16	19	2357	3320	2874	1922	0	1465	7462	1	7462	7462	Apis dorsata			TRUE
NODE_23_length_3320_cov_21.176417	XM_006617842.2	94.376	978	16	19	2357	3320	2816	1864	0	1465	7462	1	7462	7462	Apis dorsata			TRUE
NODE_23_length_3320_cov_21.176417	XM_006617842.2	90.485	1135	59	19	1343	2435	3926	2799	0	1452	7462	1	7462	7462	Apis dorsata			TRUE
NODE_23_length_3320_cov_21.176417	XM_006617840.2	94.376	978	16	19	2357	3320	2813	1861	0	1465	7462	1	7462	7462	Apis dorsata			TRUE
NODE_23_length_3320_cov_21.176417	XM_006617840.2	90.485	1135	59	19	1343	2435	3923	2796	0	1452	7462	1	7462	7462	Apis dorsata			TRUE
NODE_24_length_3272_cov_11.792664	CP007445.1	99.817	3272	6	0	1	3272	153303	156574	0	6010	1196095	1	1196095	1196095	Gilliamella apicola			TRUE
NODE_24_length_3272_cov_11.792664	CP009056.1	90.475	2908	252	16	1	2889	169919	172820	0	3812	1267021	1	1267021	1267021	Frischella perrara			TRUE
NODE_24_length_3272_cov_11.792664	CP009056.1	89.583	336	35	0	2937	3272	172838	173173	1.62e-114	427	1267021	1	1267021	1267021	Frischella perrara			TRUE
NODE_24_length_3272_cov_11.792664	CP050253.1	88.839	2894	311	9	1	2889	158115	155229	0	3544	1635327	1	1635327	1635327	Orbus sp. IPMB12			TRUE
NODE_24_length_3272_cov_11.792664	CP050253.1	87.059	340	44	0	2933	3272	155215	154876	9.86e-102	385	1635327	1	1635327	1635327	Orbus sp. IPMB12			TRUE
NODE_24_length_3272_cov_11.792664	CP042860.1	81.934	2906	492	26	1	2889	4438208	4435319	0	2427	2603245	1	2603245	2603245	Providencia sp. 1701091			TRUE
NODE_24_length_3272_cov_11.792664	CP042859.1	81.934	2906	492	26	1	2889	4410423	4407534	0	2427	2603244	1	2603244	2603244	Providencia sp. 1701011			TRUE
NODE_25_length_2923_cov_4.942469	KJ556849.1	97.537	2923	72	0	1	2923	3474	6396	0	5000	12282	1	12282	12282	Tobacco ringspot virus			TRUE
NODE_25_length_2923_cov_4.942469	MN504765.1	91.721	2923	242	0	1	2923	3461	6383	0	4058	12282	1	12282	12282	Tobacco ringspot virus			TRUE
NODE_25_length_2923_cov_4.942469	MN504764.1	91.108	2924	258	2	1	2923	3462	6384	0	3958	12282	1	12282	12282	Tobacco ringspot virus			TRUE
NODE_25_length_2923_cov_4.942469	MH427299.1	90.76	2922	268	2	1	2921	190	3110	0	3899	12282	1	12282	12282	Tobacco ringspot virus			TRUE
NODE_25_length_2923_cov_4.942469	MN504768.1	90.558	2923	276	0	1	2923	3461	6383	0	3869	12282	1	12282	12282	Tobacco ringspot virus			TRUE
NODE_26_length_2835_cov_5.946403	XM_006617952.2	95.714	2310	84	7	27	2333	781	3078	0	3703	7462	1	7462	7462	Apis dorsata			TRUE
NODE_26_length_2835_cov_5.946403	XM_006617952.2	93.9	459	6	13	2371	2827	3064	3502	0	673	7462	1	7462	7462	Apis dorsata			TRUE
NODE_26_length_2835_cov_5.946403	XM_028667199.1	96.07	2061	74	3	21	2080	2796	4850	0	3350	7461	1	7461	7461	Apis cerana			TRUE
NODE_26_length_2835_cov_5.946403	XM_028667201.1	96.283	1964	70	1	117	2080	245	2205	0	3219	7461	1	7461	7461	Apis cerana			TRUE
NODE_26_length_2835_cov_5.946403	XM_012494872.2	94.127	1890	99	5	443	2326	343	2226	0	2867	7463	1	7463	7463	Apis florea			TRUE
NODE_26_length_2835_cov_5.946403	XM_017911302.1	85.488	2274	307	14	59	2325	1783	4040	0	2350	516756	1	516756	516756	Eufriesea mexicana			TRUE
NODE_27_length_2805_cov_384.886545	MH267699.1	85.037	2807	417	3	1	2805	5300	2495	0	2854	1182206	1	1182206	1182206	Lake Sinai virus 3			TRUE
NODE_27_length_2805_cov_384.886545	MG918125.1	84.925	2806	422	1	1	2805	5345	2540	0	2839	1547219	1	1547219	1547219	Lake Sinai virus			TRUE
NODE_27_length_2805_cov_384.886545	KY465719.1	85.048	2789	415	2	1	2787	2789	1	0	2839	1547219	1	1547219	1547219	Lake Sinai virus			TRUE
NODE_27_length_2805_cov_384.886545	MH267700.1	84.152	2808	431	13	1	2805	5341	2545	0	2708	1182206	1	1182206	1182206	Lake Sinai virus 3			TRUE
NODE_27_length_2805_cov_384.886545	KY465717.1	84.034	2806	447	1	1	2805	5280	2475	0	2706	1547219	1	1547219	1547219	Lake Sinai virus			TRUE
NODE_28_length_2642_cov_1471.766911	MH267699.1	90.716	2639	221	4	3	2641	2618	4	0	3494	1182206	1	1182206	1182206	Lake Sinai virus 3			TRUE
NODE_28_length_2642_cov_1471.766911	KY465717.1	90.262	2598	253	0	3	2600	2598	1	0	3397	1547219	1	1547219	1547219	Lake Sinai virus			TRUE
NODE_28_length_2642_cov_1471.766911	MH267700.1	89.818	2642	267	2	1	2641	2670	30	0	3387	1182206	1	1182206	1182206	Lake Sinai virus 3			TRUE
NODE_28_length_2642_cov_1471.766911	MG918125.1	86.211	2647	355	9	1	2642	2665	24	0	2863	1547219	1	1547219	1547219	Lake Sinai virus			TRUE
NODE_28_length_2642_cov_1471.766911	KY465720.1	96.33	1308	48	0	1	1308	1308	1	0	2150	1547219	1	1547219	1547219	Lake Sinai virus			TRUE
NODE_30_length_2398_cov_247.265045	NC_038837.1	99.917	2398	2	0	1	2398	2411	14	0	4418	1323528	1	1323528	1323528	Crimson clover cryptic virus 2			TRUE
NODE_30_length_2398_cov_247.265045	MG600292.1	89.642	2375	236	10	14	2382	2371	1	0	3014	1323528	1	1323528	1323528	Crimson clover cryptic virus 2			TRUE
NODE_30_length_2398_cov_247.265045	JX971978.1	76.85	2432	485	65	1	2398	2401	14	0	1301	1323524	1	1323524	1323524	Red clover cryptic virus 2			TRUE
NODE_30_length_2398_cov_247.265045	JX971980.1	75.62	2420	511	61	1	2382	2407	29	0	1127	1323523	1	1323523	1323523	Hop trefoil cryptic virus 2			TRUE
NODE_30_length_2398_cov_247.265045	KX709964.1	75	2080	464	46	65	2116	2348	297	0	909	1115692	1	1115692	1115692	Cannabis cryptic virus			TRUE
NODE_31_length_2362_cov_7.394452	CP007445.1	98.349	2362	39	0	1	2362	2754642	2752281	0	4146	1196095	1	1196095	1196095	Gilliamella apicola			TRUE
NODE_31_length_2362_cov_7.394452	CP009056.1	85.538	1300	173	12	3	1300	2324426	2323140	0	1345	1267021	1	1267021	1267021	Frischella perrara			TRUE
NODE_31_length_2362_cov_7.394452	CP050253.1	84.532	1293	189	8	12	1299	501818	503104	0	1269	1635327	1	1635327	1635327	Orbus sp. IPMB12			TRUE
NODE_31_length_2362_cov_7.394452	CP050253.1	86.899	977	107	14	1381	2338	503244	504218	0	1075	1635327	1	1635327	1635327	Orbus sp. IPMB12			TRUE
NODE_31_length_2362_cov_7.394452	CP026044.1	81.445	1121	197	9	42	1156	4091502	4092617	0	907	584	1	584	584	Proteus mirabilis			TRUE
NODE_31_length_2362_cov_7.394452	CP015347.1	81.356	1121	198	9	42	1156	312047	313162	0	902	584	1	584	584	Proteus mirabilis			TRUE
NODE_32_length_2327_cov_15.290933	XM_017049682.2	92.178	2365	92	52	1	2327	36	2345	0	3256	7461	1	7461	7461	Apis cerana			TRUE
NODE_32_length_2327_cov_15.290933	XM_017049681.2	92.178	2365	92	52	1	2327	36	2345	0	3256	7461	1	7461	7461	Apis cerana			TRUE
NODE_32_length_2327_cov_15.290933	XM_017049680.2	92.178	2365	92	52	1	2327	37	2346	0	3256	7461	1	7461	7461	Apis cerana			TRUE
NODE_32_length_2327_cov_15.290933	XM_017049679.2	92.178	2365	92	52	1	2327	37	2346	0	3256	7461	1	7461	7461	Apis cerana			TRUE
NODE_32_length_2327_cov_15.290933	XM_006609950.2	93.023	2107	87	29	240	2327	2	2067	0	3022	7462	1	7462	7462	Apis dorsata			TRUE
NODE_33_length_2287_cov_483.495968	CP039335.1	97.901	2287	48	0	1	2287	23562798	23560512	0	3964	3827	1	3827	3827	Cicer arietinum			TRUE
NODE_33_length_2287_cov_483.495968	CP039335.1	97.901	2287	48	0	1	2287	18664485	18666771	0	3960	3827	1	3827	3827	Cicer arietinum			TRUE
NODE_33_length_2287_cov_483.495968	CP040770.1	97.901	2287	48	0	1	2287	23562802	23560516	0	3964	3827	1	3827	3827	Cicer arietinum			TRUE
NODE_33_length_2287_cov_483.495968	CP040770.1	97.901	2287	48	0	1	2287	18664489	18666775	0	3962	3827	1	3827	3827	Cicer arietinum			TRUE
NODE_33_length_2287_cov_483.495968	KT459234.1	97.945	2287	47	0	1	2287	7	2293	0	3964	1276791	1	1276791	1276791	Lathyrus decaphyllus			TRUE
NODE_33_length_2287_cov_483.495968	XR_003473150.1	97.901	2287	48	0	1	2287	10	2296	0	3958	3827	1	3827	3827	Cicer arietinum			TRUE
NODE_33_length_2287_cov_483.495968	KT459255.1	97.901	2287	48	0	1	2287	7	2293	0	3958	1635303	1	1635303	1635303	Vicia americana var. minor			TRUE
NODE_34_length_2253_cov_164.187898	NC_038838.1	99.867	2253	3	0	1	2253	2267	15	0	4145	1323528	1	1323528	1323528	Crimson clover cryptic virus 2			TRUE
NODE_34_length_2253_cov_164.187898	MG600293.1	85.411	2070	287	13	1	2062	2063	1	0	2135	1323528	1	1323528	1323528	Crimson clover cryptic virus 2			TRUE
NODE_35_length_2097_cov_6.760039	CP007446.1	99.237	2097	16	0	1	2097	1779316	1781412	0	3784	1196094	1	1196094	1196094	Snodgrassella alvi wkB2			TRUE
NODE_35_length_2097_cov_6.760039	LR134516.1	79.205	1635	331	8	42	1673	1357809	1359437	0	1127	326522	1	326522	326522	Neisseria animaloris			TRUE
NODE_35_length_2097_cov_6.760039	LS483369.1	79.073	1639	330	10	42	1675	1458167	1459797	0	1114	483	1	483	483	Neisseria cinerea			TRUE
NODE_35_length_2097_cov_6.760039	CP031251.1	78.729	1636	341	6	42	1675	1822179	1823809	0	1086	28449	1	28449	28449	Neisseria subflava			TRUE
NODE_35_length_2097_cov_6.760039	CP050135.1	78.61	1655	338	13	26	1675	1304279	1305922	0	1081	504	1	504	504	Kingella kingae			TRUE
NODE_36_length_2091_cov_5.578585	CP046393.1	99.092	2092	18	1	1	2091	1257965	1260056	0	3757	2070537	1	2070537	2070537	Commensalibacter sp. ESL0284			TRUE
NODE_36_length_2091_cov_5.578585	CP033087.1	98.948	2092	21	1	1	2091	1271906	1273997	0	3740	2478912	1	2478912	2478912	Commensalibacter sp. AMU001			TRUE
NODE_36_length_2091_cov_5.578585	CP038141.1	78.607	1982	377	35	40	2004	1776774	1774823	0	1267	1293412	1	1293412	1293412	Swingsia samuiensis			TRUE
NODE_36_length_2091_cov_5.578585	CP047652.1	77.311	2023	402	38	1	2002	697797	695811	0	1140	2697033	1	2697033	2697033	Bombella sp. KACC 21507			TRUE
NODE_36_length_2091_cov_5.578585	KJ432595.1	75.596	1553	361	13	43	1586	1544	1	0	752	146475	1	146475	146475	Acetobacter cibinongensis			TRUE
NODE_37_length_2074_cov_3.300149	CP007445.1	98.45	2064	32	0	1	2064	108641	110704	0	3635	1196095	1	1196095	1196095	Gilliamella apicola			TRUE
NODE_37_length_2074_cov_3.300149	CP009056.1	82.141	2083	339	19	1	2058	2411684	2413758	0	1755	1267021	1	1267021	1267021	Frischella perrara			TRUE
NODE_37_length_2074_cov_3.300149	CP050253.1	79.386	1858	340	32	1	1829	627561	625718	0	1269	1635327	1	1635327	1635327	Orbus sp. IPMB12			TRUE
NODE_37_length_2074_cov_3.300149	CP006942.1	82.383	789	135	4	1	787	2357848	2358634	0	684	1432056	1	1432056	1432056	Mannheimia sp. USDA-ARS-USMARC-1261			TRUE
NODE_37_length_2074_cov_3.300149	LR134488.1	82.234	788	136	4	1	786	2054497	2053712	0	676	747	1	747	747	Pasteurella multocida			TRUE
NODE_38_length_2054_cov_3.972986	CP007445.1	98.199	2054	36	1	1	2054	1026141	1024089	0	3587	1196095	1	1196095	1196095	Gilliamella apicola			TRUE
NODE_38_length_2054_cov_3.972986	CP009056.1	87.415	1764	206	15	164	1917	866757	865000	0	2013	1267021	1	1267021	1267021	Frischella perrara			TRUE
NODE_38_length_2054_cov_3.972986	CP050253.1	85.674	1752	235	14	151	1894	1995506	1993763	0	1831	1635327	1	1635327	1635327	Orbus sp. IPMB12			TRUE
NODE_38_length_2054_cov_3.972986	CP023273.1	78.207	1606	324	23	327	1917	3770282	3768688	0	1003	584	1	584	584	Proteus mirabilis			TRUE
NODE_38_length_2054_cov_3.972986	CP012674.1	78.207	1606	324	23	327	1917	1307893	1306299	0	1003	584	1	584	584	Proteus mirabilis			TRUE
NODE_41_length_2026_cov_5.219685	CP007446.1	99.26	2026	15	0	1	2026	372821	374846	0	3659	1196094	1	1196094	1196094	Snodgrassella alvi wkB2			TRUE
NODE_41_length_2026_cov_5.219685	CP031700.1	79.88	1834	363	6	122	1952	638479	636649	0	1338	640030	1	640030	640030	Neisseria zalophi			TRUE
NODE_41_length_2026_cov_5.219685	CP039887.1	79.795	1856	360	14	122	1970	1312178	1314025	0	1336	28449	1	28449	28449	Neisseria subflava			TRUE
NODE_41_length_2026_cov_5.219685	CP031324.1	79.087	1927	381	18	37	1952	1122871	1124786	0	1306	487	1	487	487	Neisseria meningitidis			TRUE
NODE_41_length_2026_cov_5.219685	CP031251.1	78.909	1944	389	19	37	1970	1429941	1431873	0	1299	28449	1	28449	28449	Neisseria subflava			TRUE
NODE_42_length_2025_cov_5.288832	CP007445.1	97.432	2025	52	0	1	2025	447694	449718	0	3452	1196095	1	1196095	1196095	Gilliamella apicola			TRUE
NODE_42_length_2025_cov_5.288832	CP050253.1	79.82	1997	372	22	37	2015	1599061	1597078	0	1426	1635327	1	1635327	1635327	Orbus sp. IPMB12			TRUE
NODE_42_length_2025_cov_5.288832	CP009056.1	84.472	1127	167	6	45	1167	550458	549336	0	1105	1267021	1	1267021	1267021	Frischella perrara			TRUE
NODE_42_length_2025_cov_5.288832	CP009056.1	81.459	836	139	13	1188	2012	549271	548441	0	671	1267021	1	1267021	1267021	Frischella perrara			TRUE
NODE_42_length_2025_cov_5.288832	CP038613.1	74.433	1631	339	59	442	2017	985554	983947	6.96e-176	630	638	1	638	638	Arsenophonus nasoniae			TRUE
NODE_42_length_2025_cov_5.288832	FN545200.1	74.447	1628	338	59	442	2014	10739	12343	6.96e-176	630	638	1	638	638	Arsenophonus nasoniae			TRUE
NODE_43_length_1980_cov_5.617143	CP007445.1	98.58	1972	28	0	2	1973	2893662	2895633	0	3487	1196095	1	1196095	1196095	Gilliamella apicola			TRUE
NODE_43_length_1980_cov_5.617143	CP009056.1	89.653	1962	187	14	23	1980	2261957	2263906	0	2484	1267021	1	1267021	1267021	Frischella perrara			TRUE
NODE_43_length_1980_cov_5.617143	CP050253.1	83.931	1979	269	43	22	1980	771297	769348	0	1847	1635327	1	1635327	1635327	Orbus sp. IPMB12			TRUE
NODE_43_length_1980_cov_5.617143	CP035368.2	83.8	858	130	9	1128	1980	1804374	1803521	0	806	729	1	729	729	Haemophilus parainfluenzae			TRUE
NODE_43_length_1980_cov_5.617143	CP009230.1	83.547	857	134	7	1128	1980	1587054	1587907	0	795	634176	1	634176	634176	Aggregatibacter aphrophilus NJ8700			TRUE
NODE_44_length_1977_cov_4.328824	CP007445.1	98.179	1977	33	1	1	1977	71971	69998	0	3448	1196095	1	1196095	1196095	Gilliamella apicola			TRUE
NODE_44_length_1977_cov_4.328824	CP009056.1	87.329	1902	230	11	81	1976	87964	86068	0	2167	1267021	1	1267021	1267021	Frischella perrara			TRUE
NODE_44_length_1977_cov_4.328824	CP050253.1	85.637	1852	260	4	84	1931	359525	357676	0	1941	1635327	1	1635327	1635327	Orbus sp. IPMB12			TRUE
NODE_44_length_1977_cov_4.328824	CP045538.2	82.526	1837	301	20	77	1903	682762	680936	0	1596	584	1	584	584	Proteus mirabilis			TRUE
NODE_44_length_1977_cov_4.328824	CP044135.1	82.526	1837	301	20	77	1903	625764	623938	0	1596	584	1	584	584	Proteus mirabilis			TRUE
NODE_45_length_1959_cov_7.963235	XM_028664722.1	95.049	1838	57	15	81	1899	403	2225	0	2859	7461	1	7461	7461	Apis cerana			TRUE
NODE_45_length_1959_cov_7.963235	XM_012484550.2	92.602	1960	90	18	1	1939	982	2907	0	2765	7463	1	7463	7463	Apis florea			TRUE
NODE_45_length_1959_cov_7.963235	XM_012484556.2	92.287	1880	90	18	81	1939	1711	3556	0	2617	7463	1	7463	7463	Apis florea			TRUE
NODE_45_length_1959_cov_7.963235	XM_012484554.2	92.287	1880	90	18	81	1939	1786	3631	0	2617	7463	1	7463	7463	Apis florea			TRUE
NODE_45_length_1959_cov_7.963235	XM_012484553.2	92.287	1880	90	18	81	1939	963	2808	0	2617	7463	1	7463	7463	Apis florea			TRUE
NODE_46_length_1934_cov_3.003193	CP007446.1	99.483	1935	9	1	1	1934	2369242	2371176	0	3517	1196094	1	1196094	1196094	Snodgrassella alvi wkB2			TRUE
NODE_46_length_1934_cov_3.003193	CP031699.1	81.51	1947	344	12	2	1934	1110018	1108074	0	1587	492	1	492	492	Neisseria animalis			TRUE
NODE_46_length_1934_cov_3.003193	LR134287.1	81.51	1947	344	12	2	1934	196771	194827	0	1587	492	1	492	492	Neisseria animalis			TRUE
NODE_46_length_1934_cov_3.003193	LT571436.1	81.417	1948	343	15	2	1934	2078023	2076080	0	1574	28091	1	28091	28091	Neisseria weaveri			TRUE
NODE_46_length_1934_cov_3.003193	CP046027.1	81.324	1949	344	14	2	1934	1275670	1273726	0	1565	2666100	1	2666100	2666100	Neisseria brasiliensis			TRUE
NODE_47_length_1918_cov_2.313473	XM_024473556.1	99.896	1918	2	0	1	1918	1936	19	0	3531	40302	1	40302	40302	Nosema ceranae			TRUE
NODE_47_length_1918_cov_2.313473	KC520225.1	100	462	0	0	1	462	462	1	0	854	40302	1	40302	40302	Nosema ceranae			TRUE
NODE_47_length_1918_cov_2.313473	KC520198.1	100	462	0	0	1	462	462	1	0	854	40302	1	40302	40302	Nosema ceranae			TRUE
NODE_47_length_1918_cov_2.313473	KC520152.1	100	462	0	0	1	462	462	1	0	854	40302	1	40302	40302	Nosema ceranae			TRUE
NODE_47_length_1918_cov_2.313473	KC520093.1	100	462	0	0	1	462	462	1	0	854	40302	1	40302	40302	Nosema ceranae			TRUE
NODE_48_length_1866_cov_15.080618	XR_002648422.1	96.84	1867	48	10	1	1866	2157	301	0	3110	4956	1	4956	4956	Zygosaccharomyces rouxii			TRUE
NODE_48_length_1866_cov_15.080618	CU928181.1	96.84	1867	48	10	1	1866	836553	838409	0	3110	4956	1	4956	4956	Zygosaccharomyces rouxii			TRUE
NODE_48_length_1866_cov_15.080618	CU928181.1	96.788	1868	48	11	1	1866	819975	821832	0	3107	4956	1	4956	4956	Zygosaccharomyces rouxii			TRUE
NODE_48_length_1866_cov_15.080618	CU928181.1	96.788	1868	48	11	1	1866	829843	831700	0	3107	4956	1	4956	4956	Zygosaccharomyces rouxii			TRUE
NODE_48_length_1866_cov_15.080618	XR_002648416.1	96.788	1868	48	11	1	1866	2158	301	0	3107	4956	1	4956	4956	Zygosaccharomyces rouxii			TRUE
NODE_48_length_1866_cov_15.080618	AM943655.1	96.788	1868	48	11	1	1866	7520	5663	0	3107	4956	1	4956	4956	Zygosaccharomyces rouxii			TRUE
NODE_48_length_1866_cov_15.080618	JQ689016.1	96.358	1867	57	10	1	1866	2093	237	0	3077	4956	1	4956	4956	Zygosaccharomyces rouxii			TRUE
NODE_49_length_1824_cov_2.544375	CP007445.1	96.654	1823	61	0	1	1823	408057	406235	0	3029	1196095	1	1196095	1196095	Gilliamella apicola			TRUE
NODE_49_length_1824_cov_2.544375	CP009056.1	85.079	1709	249	4	1	1706	2349437	2351142	0	1738	1267021	1	1267021	1267021	Frischella perrara			TRUE
NODE_49_length_1824_cov_2.544375	CP050253.1	78.378	1776	361	19	19	1782	754900	753136	0	1131	1635327	1	1635327	1635327	Orbus sp. IPMB12			TRUE
NODE_49_length_1824_cov_2.544375	CP023965.1	74.357	1244	288	27	391	1620	2601540	2602766	5.5e-137	501	585	1	585	585	Proteus vulgaris			TRUE
NODE_49_length_1824_cov_2.544375	CP027418.1	73.896	1268	298	28	374	1626	3742768	3741519	9.27e-130	477	587	1	587	587	Providencia rettgeri			TRUE
NODE_51_length_1791_cov_46.034562	MH267700.1	91.178	1791	158	0	1	1791	1804	14	0	2433	1182206	1	1182206	1182206	Lake Sinai virus 3			TRUE
NODE_51_length_1791_cov_46.034562	MH267699.1	91.339	1778	154	0	1	1778	1778	1	0	2431	1182206	1	1182206	1182206	Lake Sinai virus 3			TRUE
NODE_51_length_1791_cov_46.034562	KY465717.1	89.024	1731	190	0	4	1734	1731	1	0	2145	1547219	1	1547219	1547219	Lake Sinai virus			TRUE
NODE_51_length_1791_cov_46.034562	KY465718.1	85.937	1671	233	2	122	1791	1687	18	0	1783	1547219	1	1547219	1547219	Lake Sinai virus			TRUE
NODE_51_length_1791_cov_46.034562	MG918125.1	83.705	1792	290	2	1	1791	1799	9	0	1694	1547219	1	1547219	1547219	Lake Sinai virus			TRUE
NODE_52_length_1780_cov_2.451014	CP007446.1	99.494	1780	9	0	1	1780	2382387	2380608	0	3238	1196094	1	1196094	1196094	Snodgrassella alvi wkB2			TRUE
NODE_52_length_1780_cov_2.451014	LR134440.1	79.708	1710	333	13	27	1728	1739076	1740779	0	1223	326522	1	326522	326522	Neisseria animaloris			TRUE
NODE_52_length_1780_cov_2.451014	CP039886.1	79.425	1740	349	8	43	1776	1952249	1953985	0	1221	484	1	484	484	Neisseria flavescens			TRUE
NODE_52_length_1780_cov_2.451014	CP039887.1	79.368	1740	350	8	43	1776	1794892	1793156	0	1216	28449	1	28449	28449	Neisseria subflava			TRUE
NODE_52_length_1780_cov_2.451014	CP046027.1	78.974	1793	356	16	1	1780	1262518	1264302	0	1203	2666100	1	2666100	2666100	Neisseria brasiliensis			TRUE
NODE_55_length_1730_cov_5.122388	JQ710730.1	95.4	1739	71	3	1	1730	260	1998	0	2760	12282	1	12282	12282	Tobacco ringspot virus			TRUE
NODE_55_length_1730_cov_5.122388	L09205.1	95.153	1733	81	1	1	1730	262	1994	0	2732	12282	1	12282	12282	Tobacco ringspot virus			TRUE
NODE_55_length_1730_cov_5.122388	AF461163.1	94.46	1733	93	1	1	1730	260	1992	0	2665	12282	1	12282	12282	Tobacco ringspot virus			TRUE
NODE_55_length_1730_cov_5.122388	AF461164.1	93.113	1728	111	6	8	1730	268	1992	0	2525	12282	1	12282	12282	Tobacco ringspot virus			TRUE
NODE_55_length_1730_cov_5.122388	MH427298.1	93.962	1590	91	3	1	1586	2128	3716	0	2399	12282	1	12282	12282	Tobacco ringspot virus			TRUE
NODE_56_length_1680_cov_993.658462	XR_002966747.1	99.94	1678	1	0	1	1678	1678	1	0	3094	40302	1	40302	40302	Nosema ceranae			TRUE
NODE_56_length_1680_cov_993.658462	FJ481911.1	98.477	1642	21	4	38	1678	1639	1	0	2924	40302	1	40302	40302	Nosema ceranae			TRUE
NODE_56_length_1680_cov_993.658462	DQ486027.1	98.039	1683	21	12	1	1680	2970	1297	0	2916	40302	1	40302	40302	Nosema ceranae			TRUE
NODE_56_length_1680_cov_993.658462	DQ078785.1	97.922	1684	20	15	1	1680	2970	1298	0	2904	40302	1	40302	40302	Nosema ceranae			TRUE
NODE_56_length_1680_cov_993.658462	HQ399665.1	94.25	1687	49	30	1	1679	2928	1282	0	2534	198216	1	198216	198216	uncultured Nosema			TRUE
NODE_58_length_1661_cov_2.153176	CP007446.1	99.157	1661	14	0	1	1661	311005	309345	0	2990	1196094	1	1196094	1196094	Snodgrassella alvi wkB2			TRUE
NODE_58_length_1661_cov_2.153176	CP019644.1	81.874	1622	270	15	58	1661	2571501	2569886	0	1345	96942	1	96942	96942	Vitreoscilla sp. C1			TRUE
NODE_58_length_1661_cov_2.153176	LR134516.1	80.995	1689	290	16	1	1661	1934670	1936355	0	1312	326522	1	326522	326522	Neisseria animaloris			TRUE
NODE_58_length_1661_cov_2.153176	LR134440.1	80.935	1689	291	16	1	1661	1736203	1734518	0	1306	326522	1	326522	326522	Neisseria animaloris			TRUE
NODE_58_length_1661_cov_2.153176	CP034670.1	80.472	1695	294	24	1	1661	438813	437122	0	1262	539	1	539	539	Eikenella corrodens			TRUE
NODE_59_length_1632_cov_6.035510	CP007445.1	99.387	1632	10	0	1	1632	1140745	1139114	0	2959	1196095	1	1196095	1196095	Gilliamella apicola			TRUE
NODE_59_length_1632_cov_6.035510	CP009056.1	85.141	1595	217	18	44	1632	527642	526062	0	1615	1267021	1	1267021	1267021	Frischella perrara			TRUE
NODE_59_length_1632_cov_6.035510	CP050253.1	81.712	1624	271	19	30	1632	1695751	1694133	0	1330	1635327	1	1635327	1635327	Orbus sp. IPMB12			TRUE
NODE_59_length_1632_cov_6.035510	CP016604.1	81.887	1314	230	7	44	1354	1775225	1776533	0	1101	1032623	1	1032623	1032623	Otariodibacter oris			TRUE
NODE_59_length_1632_cov_6.035510	CP031240.1	81.932	1273	216	12	88	1354	948391	949655	0	1064	726	1	726	726	Haemophilus haemolyticus			TRUE
NODE_60_length_1612_cov_50.244059	MH267699.1	91.129	1612	143	0	1	1612	5299	3688	0	2185	1182206	1	1182206	1182206	Lake Sinai virus 3			TRUE
NODE_60_length_1612_cov_50.244059	KY465719.1	90.509	1612	153	0	1	1612	2788	1177	0	2130	1547219	1	1547219	1547219	Lake Sinai virus			TRUE
NODE_60_length_1612_cov_50.244059	KY465716.1	89.764	1612	165	0	1	1612	2770	1159	0	2063	1547219	1	1547219	1547219	Lake Sinai virus			TRUE
NODE_60_length_1612_cov_50.244059	KY465717.1	89.268	1612	173	0	1	1612	5279	3668	0	2021	1547219	1	1547219	1547219	Lake Sinai virus			TRUE
NODE_60_length_1612_cov_50.244059	MH267700.1	86.741	1614	201	13	1	1612	5340	3738	0	1783	1182206	1	1182206	1182206	Lake Sinai virus 3			TRUE
NODE_61_length_1588_cov_23.718852	GU321989.1	84.003	1544	196	30	2	1512	1536	11	0	1435	12615	1	12615	12615	Cherry leaf roll virus			TRUE
NODE_61_length_1588_cov_23.718852	Z34265.1	79.561	1595	245	63	2	1565	1587	43	0	1064	12615	1	12615	12615	Cherry leaf roll virus			TRUE
NODE_61_length_1588_cov_23.718852	U24694.1	79.461	1597	244	63	2	1565	1565	20	0	1055	12615	1	12615	12615	Cherry leaf roll virus			TRUE
NODE_61_length_1588_cov_23.718852	KC937023.1	78.436	1586	272	61	2	1561	7919	6378	0	970	12615	1	12615	12615	Cherry leaf roll virus			TRUE
NODE_61_length_1588_cov_23.718852	KC937022.1	78.45	1587	270	63	2	1561	7919	6378	0	970	12615	1	12615	12615	Cherry leaf roll virus			TRUE
NODE_62_length_1585_cov_4.698039	XM_028669831.1	97.14	1014	29	0	572	1585	5057	4044	0	1712	7461	1	7461	7461	Apis cerana			TRUE
NODE_62_length_1585_cov_4.698039	XM_028669830.1	97.14	1014	29	0	572	1585	5258	4245	0	1712	7461	1	7461	7461	Apis cerana			TRUE
NODE_62_length_1585_cov_4.698039	XM_017066596.2	97.14	1014	29	0	572	1585	5273	4260	0	1712	7461	1	7461	7461	Apis cerana			TRUE
NODE_62_length_1585_cov_4.698039	XM_033329840.1	90.271	997	97	0	589	1585	5752	4756	0	1304	2705178	1	2705178	2705178	Bombus vancouverensis nearcticus			TRUE
NODE_62_length_1585_cov_4.698039	XM_033329839.1	90.271	997	97	0	589	1585	5754	4758	0	1304	2705178	1	2705178	2705178	Bombus vancouverensis nearcticus			TRUE
NODE_63_length_1584_cov_2.122956	CP009056.1	99.178	1582	13	0	3	1584	1600383	1598802	0	2850	1267021	1	1267021	1267021	Frischella perrara			TRUE
NODE_64_length_1583_cov_2.845550	CP007446.1	99.306	1584	10	1	1	1583	934376	935959	0	2863	1196094	1	1196094	1196094	Snodgrassella alvi wkB2			TRUE
NODE_65_length_1579_cov_5.984252	CP007446.1	99.303	1579	11	0	1	1579	312108	313686	0	2856	1196094	1	1196094	1196094	Snodgrassella alvi wkB2			TRUE
NODE_65_length_1579_cov_5.984252	CP007446.1	99.081	1197	10	1	130	1326	295510	296705	0	2148	1196094	1	1196094	1196094	Snodgrassella alvi wkB2			TRUE
NODE_65_length_1579_cov_5.984252	KU572040.1	99.474	1141	6	0	160	1300	1	1141	0	2074	1193517	1	1193517	1193517	uncultured Candidatus Snodgrassella sp.			TRUE
NODE_65_length_1579_cov_5.984252	KU572067.1	99.387	1141	7	0	160	1300	1	1141	0	2069	1193517	1	1193517	1193517	uncultured Candidatus Snodgrassella sp.			TRUE
NODE_65_length_1579_cov_5.984252	KU572080.1	99.124	1141	10	0	160	1300	1	1141	0	2052	1196083	1	1196083	1196083	Snodgrassella alvi			TRUE
NODE_65_length_1579_cov_5.984252	KU572078.1	99.124	1141	10	0	160	1300	1	1141	0	2052	1196083	1	1196083	1196083	Snodgrassella alvi			TRUE
NODE_66_length_1564_cov_10.532803	FJ461349.1	90.325	1571	137	15	1	1564	27	1589	0	2045	580254	1	580254	580254	Raphanus sativus cryptic virus 3			TRUE
NODE_67_length_1549_cov_7.382865	KR911673.1	98.332	1379	23	0	1	1379	1379	1	0	2420	12280	1	12280	12280	Tomato ringspot virus			TRUE
NODE_67_length_1549_cov_7.382865	EF370403.1	98.042	1379	27	0	1	1379	1379	1	0	2398	12280	1	12280	12280	Tomato ringspot virus			TRUE
NODE_67_length_1549_cov_7.382865	MF176959.1	93.802	1549	96	0	1	1549	4204	2656	0	2329	12280	1	12280	12280	Tomato ringspot virus			TRUE
NODE_67_length_1549_cov_7.382865	KR911672.1	92.82	1546	111	0	4	1549	5444	3899	0	2241	12280	1	12280	12280	Tomato ringspot virus			TRUE
NODE_67_length_1549_cov_7.382865	KR911671.1	92.82	1546	111	0	4	1549	5183	3638	0	2241	12280	1	12280	12280	Tomato ringspot virus			TRUE
NODE_68_length_1526_cov_4.594833	FJ461350.1	80	1550	264	42	2	1526	1565	37	0	1103	580254	1	580254	580254	Raphanus sativus cryptic virus 3			TRUE
NODE_68_length_1526_cov_4.594833	MF185808.1	79.329	1461	250	45	41	1473	1440	4	0	977	580254	1	580254	580254	Raphanus sativus cryptic virus 3			TRUE
NODE_71_length_1495_cov_3.234028	XM_024473556.1	99.862	1447	2	0	1	1447	3434	1988	0	2662	40302	1	40302	40302	Nosema ceranae			TRUE
NODE_71_length_1495_cov_3.234028	KC520024.1	100	360	0	0	1088	1447	873	514	0	665	40302	1	40302	40302	Nosema ceranae			TRUE
NODE_71_length_1495_cov_3.234028	KC520018.1	100	360	0	0	1088	1447	873	514	0	665	40302	1	40302	40302	Nosema ceranae			TRUE
NODE_71_length_1495_cov_3.234028	KC520013.1	100	360	0	0	1088	1447	873	514	0	665	40302	1	40302	40302	Nosema ceranae			TRUE
NODE_71_length_1495_cov_3.234028	KC520138.1	100	360	0	0	1088	1447	873	514	0	665	40302	1	40302	40302	Nosema ceranae			TRUE
NODE_75_length_1483_cov_2.691877	MF176958.1	93.257	1483	100	0	1	1483	2517	1035	0	2185	12280	1	12280	12280	Tomato ringspot virus			TRUE
NODE_75_length_1483_cov_2.691877	KM083894.1	93.257	1483	100	0	1	1483	3267	1785	0	2185	12280	1	12280	12280	Tomato ringspot virus			TRUE
NODE_75_length_1483_cov_2.691877	KR911669.1	93.248	1481	100	0	3	1483	3258	1778	0	2182	12280	1	12280	12280	Tomato ringspot virus			TRUE
NODE_75_length_1483_cov_2.691877	KM083890.1	81.552	1469	257	11	3	1464	3267	1806	0	1199	12280	1	12280	12280	Tomato ringspot virus			TRUE
NODE_75_length_1483_cov_2.691877	KM083892.1	77.83	1493	305	22	1	1483	3292	1816	0	900	12280	1	12280	12280	Tomato ringspot virus			TRUE
NODE_76_length_1468_cov_5641.957537	KX884207.1	98.626	1456	20	0	8	1463	1456	1	0	2579	1923041	1	1923041	1923041	Hubei partiti-like virus 34			TRUE
NODE_76_length_1468_cov_5641.957537	JF732914.1	98.681	379	5	0	708	1086	379	1	0	675	340016	1	340016	340016	uncultured virus			TRUE
NODE_77_length_1456_cov_2072.980728	HQ888865.2	96.286	1454	54	0	1	1454	3775	5228	0	2386	1041831	1	1041831	1041831	Lake Sinai virus 2			TRUE
NODE_77_length_1456_cov_2072.980728	KY465710.1	94.643	1456	78	0	1	1456	3776	5231	0	2257	1041831	1	1041831	1041831	Lake Sinai virus 2			TRUE
NODE_77_length_1456_cov_2072.980728	KY465711.1	94.574	1456	79	0	1	1456	3769	5224	0	2252	1041831	1	1041831	1041831	Lake Sinai virus 2			TRUE
NODE_77_length_1456_cov_2072.980728	KY465709.1	94.299	1456	83	0	1	1456	3776	5231	0	2230	1041831	1	1041831	1041831	Lake Sinai virus 2			TRUE
NODE_77_length_1456_cov_2072.980728	KY465708.1	94.025	1456	87	0	1	1456	3776	5231	0	2207	1041831	1	1041831	1041831	Lake Sinai virus 2			TRUE
NODE_78_length_1444_cov_5.030238	CP007446.1	99.163	1434	9	3	13	1444	69139	67707	0	2579	1196094	1	1196094	1196094	Snodgrassella alvi wkB2			TRUE
NODE_78_length_1444_cov_5.030238	CP007446.1	99.163	1434	9	3	13	1444	206114	204682	0	2579	1196094	1	1196094	1196094	Snodgrassella alvi wkB2			TRUE
NODE_78_length_1444_cov_5.030238	CP007446.1	99.163	1434	9	3	13	1444	341358	339926	0	2579	1196094	1	1196094	1196094	Snodgrassella alvi wkB2			TRUE
NODE_78_length_1444_cov_5.030238	CP007446.1	99.163	1434	9	3	13	1444	387858	386426	0	2579	1196094	1	1196094	1196094	Snodgrassella alvi wkB2			TRUE
NODE_78_length_1444_cov_5.030238	NR_122017.1	99.227	1165	6	3	13	1175	1164	1	0	2098	1196083	1	1196083	1196083	Snodgrassella alvi			TRUE
NODE_78_length_1444_cov_5.030238	CP022527.1	93.142	1327	63	27	13	1323	2198748	2197434	0	1921	655307	1	655307	655307	Neisseria sp. KEM232			TRUE
NODE_78_length_1444_cov_5.030238	CP009418.1	92.593	1323	77	21	13	1323	1060481	1061794	0	1881	487	1	487	487	Neisseria meningitidis			TRUE
NODE_78_length_1444_cov_5.030238	CP009418.1	92.593	1323	77	21	13	1323	1389651	1388338	0	1881	487	1	487	487	Neisseria meningitidis			TRUE
NODE_79_length_1439_cov_2.735549	CP007446.1	99.027	1439	14	0	1	1439	2380319	2378881	0	2580	1196094	1	1196094	1196094	Snodgrassella alvi wkB2			TRUE
NODE_79_length_1439_cov_2.735549	CP040504.1	84.255	1429	218	5	4	1428	1707457	1708882	0	1386	641149	1	641149	641149	Neisseria sp. oral taxon 014 str. F0314			TRUE
NODE_79_length_1439_cov_2.735549	CP031700.1	84.003	1444	220	9	2	1439	2327313	2325875	0	1376	640030	1	640030	640030	Neisseria zalophi			TRUE
NODE_79_length_1439_cov_2.735549	LR590477.1	83.93	1425	224	3	7	1428	1627331	1625909	0	1358	486	1	486	486	Neisseria lactamica			TRUE
NODE_79_length_1439_cov_2.735549	CP028150.1	83.731	1426	225	5	7	1428	2048990	2047568	0	1341	488	1	488	488	Neisseria mucosa			TRUE
NODE_80_length_1438_cov_8.107014	CP007445.1	99.444	1438	8	0	1	1438	1551000	1549563	0	2612	1196095	1	1196095	1196095	Gilliamella apicola			TRUE
NODE_80_length_1438_cov_8.107014	CP009056.1	82.303	1407	208	24	57	1438	856482	855092	0	1181	1267021	1	1267021	1267021	Frischella perrara			TRUE
NODE_80_length_1438_cov_8.107014	CP050253.1	83.949	1246	162	21	62	1278	1199250	1198014	0	1158	1635327	1	1635327	1635327	Orbus sp. IPMB12			TRUE
NODE_80_length_1438_cov_8.107014	CP045538.2	78.365	1248	226	36	63	1278	1726330	1725095	0	769	584	1	584	584	Proteus mirabilis			TRUE
NODE_80_length_1438_cov_8.107014	CP041391.1	78.383	1249	225	37	63	1278	1172635	1173871	0	769	584	1	584	584	Proteus mirabilis			TRUE
NODE_85_length_1413_cov_1.682622	CP007446.1	99.009	1413	14	0	1	1413	861062	859650	0	2532	1196094	1	1196094	1196094	Snodgrassella alvi wkB2			TRUE
NODE_86_length_1408_cov_2.226164	CP007445.1	95.17	1408	68	0	1	1408	246927	245520	0	2224	1196095	1	1196095	1196095	Gilliamella apicola			TRUE
NODE_86_length_1408_cov_2.226164	CP029478.1	82.519	1413	234	13	1	1407	1429189	1427784	0	1229	2070539	1	2070539	2070539	Gammaproteobacteria bacterium ESL0073			TRUE
NODE_86_length_1408_cov_2.226164	CP029822.1	82.378	1413	237	12	1	1407	858418	857012	0	1219	2213226	1	2213226	2213226	Pseudomonas sp. QZS01			TRUE
NODE_86_length_1408_cov_2.226164	CP012808.1	73.896	1314	315	25	42	1341	2174423	2173124	3.94e-137	501	1324350	1	1324350	1324350	Acinetobacter equi			TRUE
NODE_88_length_1390_cov_8.694382	XM_024473617.1	99.856	1390	2	0	1	1390	22	1411	0	2556	40302	1	40302	40302	Nosema ceranae			TRUE
NODE_88_length_1390_cov_8.694382	KC680495.1	100	650	0	0	645	1294	1	650	0	1201	40302	1	40302	40302	Nosema ceranae			TRUE
NODE_88_length_1390_cov_8.694382	KC680517.1	99.846	650	1	0	645	1294	1	650	0	1195	40302	1	40302	40302	Nosema ceranae			TRUE
NODE_88_length_1390_cov_8.694382	KC680515.1	99.846	650	1	0	645	1294	1	650	0	1195	40302	1	40302	40302	Nosema ceranae			TRUE
NODE_88_length_1390_cov_8.694382	KC680508.1	99.846	650	1	0	645	1294	1	650	0	1195	40302	1	40302	40302	Nosema ceranae			TRUE
NODE_89_length_1370_cov_410.412167	JX205150.1	99.927	1370	1	0	1	1370	1854	485	0	2525	40302	1	40302	40302	Nosema ceranae			TRUE
NODE_89_length_1370_cov_410.412167	JX205149.1	99.416	1371	6	2	1	1370	1854	485	0	2486	40302	1	40302	40302	Nosema ceranae			TRUE
NODE_89_length_1370_cov_410.412167	JX205129.1	99.416	1370	5	2	1	1370	1853	487	0	2483	40302	1	40302	40302	Nosema ceranae			TRUE
NODE_89_length_1370_cov_410.412167	JX205152.1	99.343	1370	5	3	1	1370	1851	486	0	2477	40302	1	40302	40302	Nosema ceranae			TRUE
NODE_89_length_1370_cov_410.412167	JX205151.1	98.982	1375	5	4	1	1370	1856	486	0	2453	40302	1	40302	40302	Nosema ceranae			TRUE
NODE_90_length_1360_cov_12.439080	XM_006569896.3	92.622	1369	69	13	1	1339	1815	449	0	1940	7460	1	7460	7460	Apis mellifera			TRUE
NODE_90_length_1360_cov_12.439080	XM_026440909.1	92.622	1369	69	13	1	1339	1820	454	0	1940	7460	1	7460	7460	Apis mellifera			TRUE
NODE_90_length_1360_cov_12.439080	XM_017065550.1	89.211	1001	88	11	352	1335	1420	423	0	1232	7461	1	7461	7461	Apis cerana			TRUE
NODE_90_length_1360_cov_12.439080	XM_017065550.1	89.266	354	14	11	23	354	1818	1467	3.15e-113	422	7461	1	7461	7461	Apis cerana			TRUE
NODE_90_length_1360_cov_12.439080	XM_006621225.2	91.909	791	64	0	545	1335	2179	1389	0	1107	7462	1	7462	7462	Apis dorsata			TRUE
NODE_90_length_1360_cov_12.439080	XM_017065509.2	90.647	834	75	3	506	1339	1418	588	0	1105	7461	1	7461	7461	Apis cerana			TRUE
NODE_92_length_1350_cov_2.717375	CP007445.1	96.437	1347	48	0	4	1350	2784423	2783077	0	2222	1196095	1	1196095	1196095	Gilliamella apicola			TRUE
NODE_92_length_1350_cov_2.717375	CP009056.1	79.939	1311	249	12	46	1349	96930	95627	0	952	1267021	1	1267021	1267021	Frischella perrara			TRUE
NODE_92_length_1350_cov_2.717375	CP038613.1	77.452	785	154	16	571	1344	2669583	2668811	5.2e-121	448	638	1	638	638	Arsenophonus nasoniae			TRUE
NODE_92_length_1350_cov_2.717375	FN545167.1	77.452	785	154	16	571	1344	72950	73722	5.2e-121	448	638	1	638	638	Arsenophonus nasoniae			TRUE
NODE_92_length_1350_cov_2.717375	LR025108.1	77.704	749	147	17	606	1344	495494	494756	8.71e-119	440	235559	1	235559	235559	Arsenophonus endosymbiont of Aleurodicus dispersus			TRUE
NODE_93_length_1348_cov_3.530549	XM_024473843.1	99.481	1348	7	0	1	1348	1362	15	0	2451	40302	1	40302	40302	Nosema ceranae			TRUE
NODE_93_length_1348_cov_3.530549	XM_013325359.1	78.015	1310	252	34	55	1348	1295	6	0	791	66420	1	66420	66420	Papilio xuthus			TRUE
NODE_93_length_1348_cov_3.530549	XM_013327361.1	78.435	1048	197	26	55	1089	1032	1	0	656	66420	1	66420	66420	Papilio xuthus			TRUE
NODE_93_length_1348_cov_3.530549	AB009600.1	78.937	997	180	28	317	1299	981	1	0	651	27978	1	27978	27978	Nosema bombycis			TRUE
NODE_93_length_1348_cov_3.530549	JX213685.1	79.296	937	165	27	319	1242	922	2	1.65e-175	628	27978	1	27978	27978	Nosema bombycis			TRUE
NODE_95_length_1342_cov_3.628594	CP007446.1	96.089	1355	38	8	1	1340	2516464	2517818	0	2194	1196094	1	1196094	1196094	Snodgrassella alvi wkB2			TRUE
NODE_95_length_1342_cov_3.628594	CP007446.1	90.157	1341	124	7	1	1340	18159	16826	0	1738	1196094	1	1196094	1196094	Snodgrassella alvi wkB2			TRUE
NODE_95_length_1342_cov_3.628594	CP007446.1	94.352	1027	49	8	284	1308	17172	16153	0	1567	1196094	1	1196094	1196094	Snodgrassella alvi wkB2			TRUE
NODE_95_length_1342_cov_3.628594	CP007446.1	92.285	1024	69	8	287	1308	2517470	2518485	0	1445	1196094	1	1196094	1196094	Snodgrassella alvi wkB2			TRUE
NODE_95_length_1342_cov_3.628594	CP007446.1	95.402	348	16	0	995	1342	17870	17523	2.84e-153	555	1196094	1	1196094	1196094	Snodgrassella alvi wkB2			TRUE
NODE_95_length_1342_cov_3.628594	CP007446.1	96.825	315	8	2	290	603	16466	16153	2.23e-144	525	1196094	1	1196094	1196094	Snodgrassella alvi wkB2			TRUE
NODE_95_length_1342_cov_3.628594	CP007446.1	90.11	364	21	8	992	1340	2516750	2517113	2.29e-124	459	1196094	1	1196094	1196094	Snodgrassella alvi wkB2			TRUE
NODE_96_length_1341_cov_6.134526	XM_017906110.1	88.956	1331	120	11	38	1341	1570	240	0	1618	516756	1	516756	516756	Eufriesea mexicana			TRUE
NODE_96_length_1341_cov_6.134526	XM_017906106.1	90.04	1235	111	4	38	1260	2200	966	0	1589	516756	1	516756	516756	Eufriesea mexicana			TRUE
NODE_96_length_1341_cov_6.134526	XM_017906105.1	89.605	1241	111	8	38	1260	2206	966	0	1561	516756	1	516756	516756	Eufriesea mexicana			TRUE
NODE_96_length_1341_cov_6.134526	XM_017906104.1	89.254	1247	110	10	38	1260	2212	966	0	1539	516756	1	516756	516756	Eufriesea mexicana			TRUE
NODE_96_length_1341_cov_6.134526	XM_017906103.1	89.04	1250	110	11	38	1260	2212	963	0	1524	516756	1	516756	516756	Eufriesea mexicana			TRUE
NODE_97_length_1329_cov_2.147567	CP007445.1	96.307	1327	49	0	3	1329	2748656	2749982	0	2180	1196095	1	1196095	1196095	Gilliamella apicola			TRUE
NODE_97_length_1329_cov_2.147567	JQ894910.1	96.307	1327	49	0	3	1329	3404	2078	0	2180	1196095	1	1196095	1196095	Gilliamella apicola			TRUE
NODE_97_length_1329_cov_2.147567	JQ894911.1	88.696	1327	150	0	3	1329	3404	2078	0	1620	1196095	1	1196095	1196095	Gilliamella apicola			TRUE
NODE_97_length_1329_cov_2.147567	JQ894912.1	88.328	1328	153	2	3	1329	3404	2078	0	1592	1196095	1	1196095	1196095	Gilliamella apicola			TRUE
NODE_97_length_1329_cov_2.147567	CP009056.1	86.241	1330	181	2	1	1329	2318366	2319694	0	1441	1267021	1	1267021	1267021	Frischella perrara			TRUE
NODE_98_length_1328_cov_361.924588	KY465718.1	84.373	1331	202	5	1	1328	18	1345	0	1301	1547219	1	1547219	1547219	Lake Sinai virus			TRUE
NODE_98_length_1328_cov_361.924588	MH267700.1	84.06	1330	208	4	1	1328	14	1341	0	1279	1182206	1	1182206	1182206	Lake Sinai virus 3			TRUE
NODE_98_length_1328_cov_361.924588	MH267699.1	83.739	1316	212	2	14	1328	1	1315	0	1243	1182206	1	1182206	1182206	Lake Sinai virus 3			TRUE
NODE_98_length_1328_cov_361.924588	MG918125.1	82.995	1329	224	2	1	1328	9	1336	0	1206	1547219	1	1547219	1547219	Lake Sinai virus			TRUE
NODE_98_length_1328_cov_361.924588	KY465703.1	73.071	1322	340	15	15	1328	32	1345	2.96e-123	455	1041806	1	1041806	1041806	Lake Sinai virus 1			TRUE
NODE_99_length_1327_cov_1.653302	CP046393.1	98.945	1327	13	1	1	1326	1478	2804	0	2372	2070537	1	2070537	2070537	Commensalibacter sp. ESL0284			TRUE
NODE_99_length_1327_cov_1.653302	CP033087.1	98.945	1327	13	1	1	1326	1974531	1975857	0	2372	2478912	1	2478912	2478912	Commensalibacter sp. AMU001			TRUE
NODE_100_length_1313_cov_10.383943	CP009056.1	98.172	1313	24	0	1	1313	137115	135803	0	2292	1267021	1	1267021	1267021	Frischella perrara			TRUE
NODE_100_length_1313_cov_10.383943	CP009056.1	98.172	1313	24	0	1	1313	224332	223020	0	2292	1267021	1	1267021	1267021	Frischella perrara			TRUE
NODE_100_length_1313_cov_10.383943	CP009056.1	98.172	1313	24	0	1	1313	301372	300060	0	2292	1267021	1	1267021	1267021	Frischella perrara			TRUE
NODE_100_length_1313_cov_10.383943	CP009056.1	98.172	1313	24	0	1	1313	2429574	2430886	0	2292	1267021	1	1267021	1267021	Frischella perrara			TRUE
NODE_100_length_1313_cov_10.383943	CP007445.1	98.096	1313	25	0	1	1313	33346	32034	0	2287	1196095	1	1196095	1196095	Gilliamella apicola			TRUE
NODE_100_length_1313_cov_10.383943	CP007445.1	98.096	1313	25	0	1	1313	296173	294861	0	2287	1196095	1	1196095	1196095	Gilliamella apicola			TRUE
NODE_100_length_1313_cov_10.383943	CP007445.1	98.096	1313	25	0	1	1313	2850688	2852000	0	2287	1196095	1	1196095	1196095	Gilliamella apicola			TRUE
NODE_100_length_1313_cov_10.383943	CP007445.1	98.02	1313	26	0	1	1313	2719933	2721245	0	2281	1196095	1	1196095	1196095	Gilliamella apicola			TRUE
NODE_101_length_1311_cov_7.195064	XM_024474349.1	99.542	1311	6	0	1	1311	16	1326	0	2388	40302	1	40302	40302	Nosema ceranae			TRUE
NODE_101_length_1311_cov_7.195064	JF772107.1	98.269	809	12	2	152	959	1	808	0	1415	40302	1	40302	40302	Nosema ceranae			TRUE
NODE_101_length_1311_cov_7.195064	JF772109.1	97.651	809	17	2	152	959	1	808	0	1387	40302	1	40302	40302	Nosema ceranae			TRUE
NODE_101_length_1311_cov_7.195064	JF772110.1	96.786	809	24	2	152	959	1	808	0	1349	40302	1	40302	40302	Nosema ceranae			TRUE
NODE_101_length_1311_cov_7.195064	KC520262.1	99.71	689	2	0	139	827	1	689	0	1262	40302	1	40302	40302	Nosema ceranae			TRUE
NODE_103_length_1296_cov_3.539887	XM_006625130.2	96.967	989	23	2	2	990	2038	1057	0	1653	7462	1	7462	7462	Apis dorsata			TRUE
NODE_103_length_1296_cov_3.539887	XM_006625129.2	96.875	992	23	3	2	993	2083	1100	0	1653	7462	1	7462	7462	Apis dorsata			TRUE
NODE_103_length_1296_cov_3.539887	XM_006625128.2	96.875	992	23	3	2	993	2080	1097	0	1653	7462	1	7462	7462	Apis dorsata			TRUE
NODE_103_length_1296_cov_3.539887	XM_017050142.2	95.976	994	27	3	2	990	1936	951	0	1602	7461	1	7461	7461	Apis cerana			TRUE
NODE_103_length_1296_cov_3.539887	XM_017050141.2	95.888	997	27	4	2	993	1981	994	0	1602	7461	1	7461	7461	Apis cerana			TRUE
NODE_104_length_1281_cov_4.929853	CP007445.1	77.108	1293	245	33	2	1281	2618445	2619699	0	701	1196095	1	1196095	1196095	Gilliamella apicola			TRUE
NODE_105_length_1269_cov_2.644152	XM_024476536.1	99.685	1269	4	0	1	1269	18	1286	0	2322	40302	1	40302	40302	Nosema ceranae			TRUE
NODE_106_length_1259_cov_9.902824	CP007445.1	95.155	1259	57	2	1	1259	243512	242258	0	1984	1196095	1	1196095	1196095	Gilliamella apicola			TRUE
NODE_107_length_1257_cov_684.227953	KY465711.1	95.068	1257	62	0	1	1257	4690	3434	0	1978	1041831	1	1041831	1041831	Lake Sinai virus 2			TRUE
NODE_107_length_1257_cov_684.227953	HQ888865.2	94.749	1257	66	0	1	1257	4696	3440	0	1958	1041831	1	1041831	1041831	Lake Sinai virus 2			TRUE
NODE_107_length_1257_cov_684.227953	KY465710.1	94.67	1257	67	0	1	1257	4697	3441	0	1951	1041831	1	1041831	1041831	Lake Sinai virus 2			TRUE
NODE_107_length_1257_cov_684.227953	KY465709.1	94.343	1255	71	0	3	1257	4695	3441	0	1925	1041831	1	1041831	1041831	Lake Sinai virus 2			TRUE
NODE_107_length_1257_cov_684.227953	KY465713.1	93.715	1257	79	0	1	1257	4697	3441	0	1884	1041831	1	1041831	1041831	Lake Sinai virus 2			TRUE
NODE_108_length_1256_cov_2.991674	CP012920.1	99.443	1256	7	0	1	1256	1226611	1227866	0	2281	148814	1	148814	148814	Lactobacillus kunkeei			TRUE
NODE_108_length_1256_cov_2.991674	CP032626.1	92.92	1257	87	2	1	1256	561374	562629	0	1827	2419772	1	2419772	2419772	Lactobacillus sp. BHWM-4			TRUE
NODE_108_length_1256_cov_2.991674	CP050262.1	84.858	1268	161	23	3	1256	1024242	1025492	0	1249	1588	1	1588	1588	Lactobacillus hilgardii			TRUE
NODE_108_length_1256_cov_2.991674	CP047121.1	84.779	1268	162	23	3	1256	1284288	1285538	0	1243	1588	1	1588	1588	Lactobacillus hilgardii			TRUE
NODE_108_length_1256_cov_2.991674	CP044119.1	84.779	1268	162	23	3	1256	994423	995673	0	1243	1588	1	1588	1588	Lactobacillus hilgardii			TRUE
NODE_109_length_1255_cov_3.747500	CP007445.1	97.291	1255	34	0	1	1255	3049189	3047935	0	2130	1196095	1	1196095	1196095	Gilliamella apicola			TRUE
NODE_109_length_1255_cov_3.747500	CP009056.1	86.36	1239	157	9	1	1233	2422916	2421684	0	1341	1267021	1	1267021	1267021	Frischella perrara			TRUE
NODE_109_length_1255_cov_3.747500	CP050253.1	84.788	1203	174	7	1	1201	403070	404265	0	1199	1635327	1	1635327	1635327	Orbus sp. IPMB12			TRUE
NODE_109_length_1255_cov_3.747500	LN890288.1	82.855	1219	196	11	1	1213	627587	626376	0	1081	138074	1	138074	138074	Serratia symbiotica			TRUE
NODE_109_length_1255_cov_3.747500	CP027418.1	81.871	1208	211	6	1	1202	812773	813978	0	1011	587	1	587	587	Providencia rettgeri			TRUE
NODE_110_length_1251_cov_2.464047	CP007445.1	98.32	1250	21	0	2	1251	2496653	2497902	0	2193	1196095	1	1196095	1196095	Gilliamella apicola			TRUE
NODE_110_length_1251_cov_2.464047	CP009056.1	77.005	1122	232	26	38	1146	91144	92252	9.22e-173	619	1267021	1	1267021	1267021	Frischella perrara			TRUE
NODE_111_length_1249_cov_4.229481	XM_017050718.2	98.639	1249	17	0	1	1249	1373	125	0	2213	7461	1	7461	7461	Apis cerana			TRUE
NODE_111_length_1249_cov_4.229481	XM_006625172.2	98.319	1249	21	0	1	1249	1378	130	0	2191	7462	1	7462	7462	Apis dorsata			TRUE
NODE_111_length_1249_cov_4.229481	XM_012491520.2	97.758	1249	28	0	1	1249	1378	130	0	2152	7463	1	7463	7463	Apis florea			TRUE
NODE_111_length_1249_cov_4.229481	XM_012391668.3	93.034	1249	87	0	1	1249	1392	144	0	1825	132113	1	132113	132113	Bombus impatiens			TRUE
NODE_111_length_1249_cov_4.229481	XM_033336912.1	92.954	1249	88	0	1	1249	1394	146	0	1820	2705178	1	2705178	2705178	Bombus vancouverensis nearcticus			TRUE
NODE_112_length_1248_cov_7.383068	XR_003697465.1	81.818	1331	82	58	45	1248	7655	8952	0	970	7461	1	7461	7461	Apis cerana			TRUE
NODE_113_length_1238_cov_3.010144	CP009056.1	99.596	1238	5	0	1	1238	178886	177649	0	2259	1267021	1	1267021	1267021	Frischella perrara			TRUE
NODE_113_length_1238_cov_3.010144	CP007445.1	82.941	1231	198	9	10	1236	162282	161060	0	1099	1196095	1	1196095	1196095	Gilliamella apicola			TRUE
NODE_113_length_1238_cov_3.010144	CP050253.1	78.749	1247	232	24	1	1232	149164	150392	0	804	1635327	1	1635327	1635327	Orbus sp. IPMB12			TRUE
NODE_113_length_1238_cov_3.010144	LN907827.1	75.122	1234	286	18	10	1238	429294	428077	2.04e-154	558	1619313	1	1619313	1619313	Erwinia gerundensis			TRUE
NODE_113_length_1238_cov_3.010144	LR134167.1	75.397	1134	242	28	119	1238	516046	514936	4.48e-141	514	762	1	762	762	Avibacterium volantium			TRUE
NODE_115_length_1215_cov_10.743966	NR_122000.1	99.177	1215	10	0	1	1215	1383	169	0	2189	1196095	1	1196095	1196095	Gilliamella apicola			TRUE
NODE_115_length_1215_cov_10.743966	CP007445.1	99.177	1215	10	0	1	1215	2721191	2722405	0	2189	1196095	1	1196095	1196095	Gilliamella apicola			TRUE
NODE_115_length_1215_cov_10.743966	CP007445.1	99.177	1215	10	0	1	1215	2851946	2853160	0	2189	1196095	1	1196095	1196095	Gilliamella apicola			TRUE
NODE_115_length_1215_cov_10.743966	CP007445.1	99.095	1215	11	0	1	1215	294915	293701	0	2183	1196095	1	1196095	1196095	Gilliamella apicola			TRUE
NODE_115_length_1215_cov_10.743966	CP007445.1	99.012	1215	12	0	1	1215	32088	30874	0	2178	1196095	1	1196095	1196095	Gilliamella apicola			TRUE
NODE_115_length_1215_cov_10.743966	CP009056.1	95.164	1220	51	6	1	1215	135857	134641	0	1919	1267021	1	1267021	1267021	Frischella perrara			TRUE
NODE_115_length_1215_cov_10.743966	CP009056.1	95.164	1220	51	6	1	1215	223074	221858	0	1919	1267021	1	1267021	1267021	Frischella perrara			TRUE
NODE_115_length_1215_cov_10.743966	CP009056.1	95.164	1220	51	6	1	1215	300114	298898	0	1919	1267021	1	1267021	1267021	Frischella perrara			TRUE
NODE_116_length_1210_cov_1.791342	CP007446.1	99.091	1210	11	0	1	1210	1427701	1426492	0	2174	1196094	1	1196094	1196094	Snodgrassella alvi wkB2			TRUE
NODE_116_length_1210_cov_1.791342	LR134440.1	75.597	963	221	9	249	1204	174396	175351	4.57e-126	464	326522	1	326522	326522	Neisseria animaloris			TRUE
NODE_116_length_1210_cov_1.791342	LR134516.1	75.13	965	222	11	255	1210	1151484	1150529	9.97e-118	436	326522	1	326522	326522	Neisseria animaloris			TRUE
NODE_117_length_1195_cov_2.771930	JQ966980.1	99.079	1195	11	0	1	1195	24612	23418	0	2146	1194345	1	1194345	1194345	Candidatus Snodgrassella sp. TA1_30860			TRUE
NODE_117_length_1195_cov_2.771930	CP007446.1	98.996	1195	12	0	1	1195	737766	738960	0	2141	1196094	1	1196094	1196094	Snodgrassella alvi wkB2			TRUE
NODE_117_length_1195_cov_2.771930	JQ966978.1	98.996	1195	12	0	1	1195	23130	21936	0	2141	1193508	1	1193508	1193508	Candidatus Snodgrassella sp. T3_2_35043			TRUE
NODE_117_length_1195_cov_2.771930	JQ966981.1	98.828	1195	14	0	1	1195	32892	31698	0	2130	1194346	1	1194346	1194346	Candidatus Snodgrassella sp. TA7_36335			TRUE
NODE_117_length_1195_cov_2.771930	CP028956.1	75.578	995	239	4	3	995	2408065	2407073	2.71e-133	488	582	1	582	582	Morganella morganii			TRUE
NODE_118_length_1187_cov_4.232332	CP007445.1	96.717	1188	37	2	1	1187	2895831	2897017	0	1977	1196095	1	1196095	1196095	Gilliamella apicola			TRUE
NODE_118_length_1187_cov_4.232332	CP009056.1	94.781	1188	61	1	1	1187	2264097	2265284	0	1849	1267021	1	1267021	1267021	Frischella perrara			TRUE
NODE_118_length_1187_cov_4.232332	CP050253.1	83.613	1190	169	17	6	1187	769152	767981	0	1094	1635327	1	1635327	1635327	Orbus sp. IPMB12			TRUE
NODE_118_length_1187_cov_4.232332	CP038613.1	81.682	1201	197	17	1	1187	3835578	3834387	0	977	638	1	638	638	Arsenophonus nasoniae			TRUE
NODE_118_length_1187_cov_4.232332	FN545258.1	81.682	1201	197	17	1	1187	180122	181313	0	977	638	1	638	638	Arsenophonus nasoniae			TRUE
NODE_119_length_1187_cov_1.476148	CP007446.1	98.82	1186	13	1	3	1187	861294	862479	0	2111	1196094	1	1196094	1196094	Snodgrassella alvi wkB2			TRUE
NODE_120_length_1184_cov_4.449956	XM_024474567.1	99.071	1184	11	0	1	1184	840	2023	0	2126	40302	1	40302	40302	Nosema ceranae			TRUE
NODE_122_length_1181_cov_290.387211	EF023763.1	97.629	1181	25	3	1	1181	1181	4	0	2023	404790	1	404790	404790	Phaseoleae environmental sample			TRUE
NODE_122_length_1181_cov_290.387211	EF023485.1	97.629	1181	25	3	1	1181	1181	4	0	2023	100272	1	100272	100272	uncultured eukaryote			TRUE
NODE_122_length_1181_cov_290.387211	EF023426.1	97.629	1181	25	3	1	1181	1488	311	0	2023	404790	1	404790	404790	Phaseoleae environmental sample			TRUE
NODE_122_length_1181_cov_290.387211	EF023361.1	97.629	1181	25	3	1	1181	1181	4	0	2023	404790	1	404790	404790	Phaseoleae environmental sample			TRUE
NODE_122_length_1181_cov_290.387211	EF023315.1	97.629	1181	25	3	1	1181	1181	4	0	2023	404790	1	404790	404790	Phaseoleae environmental sample			TRUE
NODE_123_length_1169_cov_3.771095	XM_031917396.1	85.572	804	42	32	35	816	6945	7696	0	774	7463	1	7463	7463	Apis florea			TRUE
NODE_123_length_1169_cov_3.771095	XM_031917395.1	85.572	804	42	32	35	816	6960	7711	0	774	7463	1	7463	7463	Apis florea			TRUE
NODE_123_length_1169_cov_3.771095	XM_031917394.1	85.572	804	42	32	35	816	6993	7744	0	774	7463	1	7463	7463	Apis florea			TRUE
NODE_123_length_1169_cov_3.771095	XM_031917393.1	85.572	804	42	32	35	816	7035	7786	0	774	7463	1	7463	7463	Apis florea			TRUE
NODE_123_length_1169_cov_3.771095	XM_031917392.1	85.572	804	42	32	35	816	7053	7804	0	774	7463	1	7463	7463	Apis florea			TRUE
NODE_124_length_1168_cov_3.158131	CP007445.1	93.504	1170	72	2	1	1167	541149	542317	0	1736	1196095	1	1196095	1196095	Gilliamella apicola			TRUE
NODE_124_length_1168_cov_3.158131	AP022373.1	80.671	507	96	2	2	507	1553072	1553577	2.07e-104	392	587	1	587	587	Providencia rettgeri			TRUE
NODE_124_length_1168_cov_3.158131	AP022371.1	80.671	507	96	2	2	507	3012113	3011608	2.07e-104	392	587	1	587	587	Providencia rettgeri			TRUE
NODE_124_length_1168_cov_3.158131	CP042861.1	80.473	507	97	2	2	507	1485015	1485520	9.62e-103	387	2603246	1	2603246	2603246	Providencia sp. 1709051003			TRUE
NODE_124_length_1168_cov_3.158131	CP039844.1	80.473	507	97	2	2	507	1484872	1485377	9.62e-103	387	587	1	587	587	Providencia rettgeri			TRUE
NODE_126_length_1144_cov_3.224059	CP009056.1	99.738	1144	3	0	1	1144	172030	173173	0	2097	1267021	1	1267021	1267021	Frischella perrara			TRUE
NODE_126_length_1144_cov_3.224059	CP050253.1	89.208	1149	116	7	1	1144	156021	154876	0	1428	1635327	1	1635327	1635327	Orbus sp. IPMB12			TRUE
NODE_126_length_1144_cov_3.224059	CP031123.2	83.579	1151	179	8	1	1144	3566498	3565351	0	1070	2027290	1	2027290	2027290	Providencia sp. WCHPHu000369			TRUE
NODE_126_length_1144_cov_3.224059	CP028384.1	83.551	1149	183	5	1	1144	4081270	4080123	0	1070	333962	1	333962	333962	Providencia heimbachae			TRUE
NODE_126_length_1144_cov_3.224059	LS483422.1	83.551	1149	183	5	1	1144	4104323	4103176	0	1070	333962	1	333962	333962	Providencia heimbachae			TRUE
NODE_128_length_1131_cov_7.105019	CP031513.1	92.857	1134	75	6	1	1131	287809	286679	0	1640	1303590	1	1303590	1303590	Lactobacillus bombi			TRUE
NODE_128_length_1131_cov_7.105019	CP031513.1	92.857	1134	75	6	1	1131	1049885	1051015	0	1640	1303590	1	1303590	1303590	Lactobacillus bombi			TRUE
NODE_128_length_1131_cov_7.105019	CP031513.1	92.769	1134	74	8	1	1131	1344764	1345892	0	1633	1303590	1	1303590	1303590	Lactobacillus bombi			TRUE
NODE_128_length_1131_cov_7.105019	CP031513.1	92.24	1134	75	13	1	1131	273191	272068	0	1594	1303590	1	1303590	1303590	Lactobacillus bombi			TRUE
NODE_128_length_1131_cov_7.105019	CP029476.1	87.687	1137	121	17	1	1131	78923	77800	0	1306	303541	1	303541	303541	Lactobacillus apis			TRUE
NODE_128_length_1131_cov_7.105019	CP029476.1	87.687	1137	121	17	1	1131	270775	269652	0	1306	303541	1	303541	303541	Lactobacillus apis			TRUE
NODE_128_length_1131_cov_7.105019	CP029476.1	87.687	1137	121	17	1	1131	356244	355121	0	1306	303541	1	303541	303541	Lactobacillus apis			TRUE
NODE_128_length_1131_cov_7.105019	CP029476.1	87.743	1134	120	17	1	1128	1125461	1126581	0	1306	303541	1	303541	303541	Lactobacillus apis			TRUE
NODE_129_length_1125_cov_1.965421	CP007445.1	97.957	1126	22	1	1	1125	2752348	2751223	0	1951	1196095	1	1196095	1196095	Gilliamella apicola			TRUE
NODE_129_length_1125_cov_1.965421	JQ894910.1	97.849	837	18	0	289	1125	1	837	0	1447	1196095	1	1196095	1196095	Gilliamella apicola			TRUE
NODE_129_length_1125_cov_1.965421	JQ894912.1	94.026	837	50	0	289	1125	1	837	0	1269	1196095	1	1196095	1196095	Gilliamella apicola			TRUE
NODE_129_length_1125_cov_1.965421	JQ894911.1	93.548	837	54	0	289	1125	1	837	0	1247	1196095	1	1196095	1196095	Gilliamella apicola			TRUE
NODE_129_length_1125_cov_1.965421	CP009056.1	85.897	858	121	0	268	1125	2321792	2320935	0	915	1267021	1	1267021	1267021	Frischella perrara			TRUE
NODE_130_length_1122_cov_4.511715	CP007445.1	95.8	1119	45	2	5	1122	833836	834953	0	1805	1196095	1	1196095	1196095	Gilliamella apicola			TRUE
NODE_130_length_1122_cov_4.511715	CP009056.1	83.598	1006	144	14	1	989	381969	380968	0	924	1267021	1	1267021	1267021	Frischella perrara			TRUE
NODE_130_length_1122_cov_4.511715	CP050253.1	81.7	1000	164	15	1	990	1881245	1880255	0	815	1635327	1	1635327	1635327	Orbus sp. IPMB12			TRUE
NODE_130_length_1122_cov_4.511715	LR134362.1	78.317	618	124	9	94	708	1884619	1885229	7.07e-104	390	749	1	749	749	[Pasteurella] aerogenes			TRUE
NODE_133_length_1109_cov_1.981025	CP012920.1	99.639	1109	4	0	1	1109	127748	128856	0	2026	148814	1	148814	148814	Lactobacillus kunkeei			TRUE
NODE_133_length_1109_cov_1.981025	KC776107.1	95.872	969	38	2	142	1109	1014	47	0	1567	1218495	1	1218495	1218495	Lactobacillus apinorum			TRUE
NODE_133_length_1109_cov_1.981025	CP032626.1	92.507	1041	72	5	74	1109	986934	987973	0	1485	2419772	1	2419772	2419772	Lactobacillus sp. BHWM-4			TRUE
NODE_133_length_1109_cov_1.981025	CP047121.1	80.168	953	172	15	164	1109	1929560	1930502	0	697	1588	1	1588	1588	Lactobacillus hilgardii			TRUE
NODE_133_length_1109_cov_1.981025	CP044119.1	79.874	954	173	14	164	1109	1646880	1647822	0	680	1588	1	1588	1588	Lactobacillus hilgardii			TRUE
NODE_134_length_1107_cov_3.635932	XM_024475894.1	100	1107	0	0	1	1107	1115	9	0	2045	40302	1	40302	40302	Nosema ceranae			TRUE
NODE_134_length_1107_cov_3.635932	KF002411.1	100	879	0	0	109	987	879	1	0	1624	40302	1	40302	40302	Nosema ceranae			TRUE
NODE_134_length_1107_cov_3.635932	KM001638.1	100	878	0	0	109	986	878	1	0	1622	40302	1	40302	40302	Nosema ceranae			TRUE
NODE_134_length_1107_cov_3.635932	KF002423.1	99.886	879	1	0	109	987	879	1	0	1618	40302	1	40302	40302	Nosema ceranae			TRUE
NODE_134_length_1107_cov_3.635932	KF002422.1	99.886	879	1	0	109	987	879	1	0	1618	40302	1	40302	40302	Nosema ceranae			TRUE
NODE_136_length_1102_cov_3.255014	CP007446.1	99.456	1102	5	1	1	1102	2376298	2375198	0	2001	1196094	1	1196094	1196094	Snodgrassella alvi wkB2			TRUE
NODE_136_length_1102_cov_3.255014	CP031699.1	78.077	1113	226	17	1	1102	1102936	1104041	0	688	492	1	492	492	Neisseria animalis			TRUE
NODE_136_length_1102_cov_3.255014	LR134287.1	78.077	1113	226	17	1	1102	189689	190794	0	688	492	1	492	492	Neisseria animalis			TRUE
NODE_136_length_1102_cov_3.255014	CP031251.1	78.038	1111	229	13	1	1102	1967166	1966062	0	686	28449	1	28449	28449	Neisseria subflava			TRUE
NODE_136_length_1102_cov_3.255014	CP039886.1	77.858	1111	231	13	1	1102	1958279	1959383	0	675	484	1	484	484	Neisseria flavescens			TRUE
NODE_137_length_1101_cov_2.832696	KJ556849.1	90.868	1106	91	8	1	1101	230	1330	0	1474	12282	1	12282	12282	Tobacco ringspot virus			TRUE
NODE_137_length_1101_cov_2.832696	MN504765.1	90.71	1098	102	0	1	1098	217	1314	0	1463	12282	1	12282	12282	Tobacco ringspot virus			TRUE
NODE_137_length_1101_cov_2.832696	MN504768.1	90.463	1101	105	0	1	1101	217	1317	0	1452	12282	1	12282	12282	Tobacco ringspot virus			TRUE
NODE_137_length_1101_cov_2.832696	MN504763.1	90.463	1101	105	0	1	1101	217	1317	0	1452	12282	1	12282	12282	Tobacco ringspot virus			TRUE
NODE_137_length_1101_cov_2.832696	MN504762.1	90.463	1101	105	0	1	1101	218	1318	0	1452	12282	1	12282	12282	Tobacco ringspot virus			TRUE
NODE_138_length_1098_cov_1.387344	XM_013602816.2	85.415	1097	144	13	10	1098	1095	7	0	1125	3880	1	3880	3880	Medicago truncatula			TRUE
NODE_138_length_1098_cov_1.387344	XM_013602815.2	84.292	1095	160	10	10	1098	1574	486	0	1059	3880	1	3880	3880	Medicago truncatula			TRUE
NODE_138_length_1098_cov_1.387344	XM_004508138.3	82.277	1089	179	12	14	1098	1584	506	0	929	3827	1	3827	3827	Cicer arietinum			TRUE
NODE_138_length_1098_cov_1.387344	CP039337.1	81.538	650	110	7	451	1098	4768490	4767849	5.03e-145	527	3827	1	3827	3827	Cicer arietinum			TRUE
NODE_138_length_1098_cov_1.387344	CP039337.1	83.678	435	69	2	14	447	4769011	4768578	1.9e-109	409	3827	1	3827	3827	Cicer arietinum			TRUE
NODE_138_length_1098_cov_1.387344	CP040772.1	81.538	650	110	7	451	1098	4768506	4767865	5.03e-145	527	3827	1	3827	3827	Cicer arietinum			TRUE
NODE_138_length_1098_cov_1.387344	CP040772.1	83.678	435	69	2	14	447	4769027	4768594	1.9e-109	409	3827	1	3827	3827	Cicer arietinum			TRUE
NODE_139_length_1097_cov_6.892514	CP007445.1	98.087	1098	20	1	1	1097	569588	568491	0	1910	1196095	1	1196095	1196095	Gilliamella apicola			TRUE
NODE_139_length_1097_cov_6.892514	CP009056.1	90.301	1062	102	1	37	1097	367671	368732	0	1389	1267021	1	1267021	1267021	Frischella perrara			TRUE
NODE_139_length_1097_cov_6.892514	CP050253.1	87.628	1075	129	4	25	1097	2094306	2095378	0	1245	1635327	1	1635327	1635327	Orbus sp. IPMB12			TRUE
NODE_139_length_1097_cov_6.892514	CP048796.1	83.038	1073	174	8	29	1097	3159376	3158308	0	966	333965	1	333965	333965	Providencia vermicola			TRUE
NODE_139_length_1097_cov_6.892514	CP048787.1	82.947	1079	172	11	25	1097	1404774	1405846	0	963	584	1	584	584	Proteus mirabilis			TRUE
NODE_142_length_1081_cov_3.959064	XM_006625128.2	95.868	1089	34	5	2	1081	1102	16	0	1751	7462	1	7462	7462	Apis dorsata			TRUE
NODE_142_length_1081_cov_3.959064	XM_006625129.2	95.604	1092	34	6	2	1081	1105	16	0	1738	7462	1	7462	7462	Apis dorsata			TRUE
NODE_142_length_1081_cov_3.959064	XM_006625130.2	95.698	1046	34	5	45	1081	1059	16	0	1672	7462	1	7462	7462	Apis dorsata			TRUE
NODE_142_length_1081_cov_3.959064	XM_003692245.3	94.651	1047	48	3	2	1040	1047	1	0	1616	7463	1	7463	7463	Apis florea			TRUE
NODE_142_length_1081_cov_3.959064	XM_017050141.2	95.713	1003	32	4	1	995	1000	1	0	1604	7461	1	7461	7461	Apis cerana			TRUE
NODE_143_length_1072_cov_5.118977	KJ556849.1	97.103	1070	31	0	3	1072	1521	2590	0	1805	12282	1	12282	12282	Tobacco ringspot virus			TRUE
NODE_143_length_1072_cov_5.118977	MN504759.1	92.336	1070	80	2	4	1072	1510	2578	0	1520	12282	1	12282	12282	Tobacco ringspot virus			TRUE
NODE_143_length_1072_cov_5.118977	MN504771.1	91.777	1058	87	0	15	1072	1519	2576	0	1472	12282	1	12282	12282	Tobacco ringspot virus			TRUE
NODE_143_length_1072_cov_5.118977	MN504763.1	91.785	1059	85	2	15	1072	1520	2577	0	1472	12282	1	12282	12282	Tobacco ringspot virus			TRUE
NODE_143_length_1072_cov_5.118977	MN504769.1	91.495	1070	89	2	4	1072	1509	2577	0	1471	12282	1	12282	12282	Tobacco ringspot virus			TRUE
NODE_144_length_1069_cov_2.108481	CP007446.1	98.316	1069	18	0	1	1069	1364425	1365493	0	1875	1196094	1	1196094	1196094	Snodgrassella alvi wkB2			TRUE
NODE_146_length_1058_cov_5.265204	CP009056.1	99.622	1058	4	0	1	1058	2064049	2065106	0	1932	1267021	1	1267021	1267021	Frischella perrara			TRUE
NODE_147_length_1054_cov_2.266266	CP029544.1	97.909	1052	22	0	3	1054	655898	656949	0	1821	1218494	1	1218494	1218494	Lactobacillus helsingborgensis			TRUE
NODE_147_length_1054_cov_2.266266	CP009531.1	97.814	1052	23	0	3	1054	673278	674329	0	1816	1545702	1	1545702	1545702	Lactobacillus sp. wkB8			TRUE
NODE_147_length_1054_cov_2.266266	CP029477.1	96.578	1052	36	0	3	1054	681548	682599	0	1744	1218493	1	1218493	1218493	Lactobacillus kullabergensis			TRUE
NODE_147_length_1054_cov_2.266266	CP029476.1	93.46	1055	64	4	1	1054	552494	553544	0	1561	303541	1	303541	303541	Lactobacillus apis			TRUE
NODE_147_length_1054_cov_2.266266	KC776073.1	97.925	771	16	0	3	773	247	1017	0	1336	1218494	1	1218494	1218494	Lactobacillus helsingborgensis			TRUE
NODE_148_length_1053_cov_215.121242	GU339164.1	99.905	1053	1	0	1	1053	1215	163	0	1940	7460	1	7460	7460	Apis mellifera			TRUE
NODE_148_length_1053_cov_215.121242	NM_001011599.1	99.431	1054	4	2	1	1053	1271	219	0	1912	7460	1	7460	7460	Apis mellifera			TRUE
NODE_148_length_1053_cov_215.121242	AF004842.1	99.431	1054	4	2	1	1053	1271	219	0	1912	7460	1	7460	7460	Apis mellifera			TRUE
NODE_148_length_1053_cov_215.121242	XM_026443531.1	97.93	918	17	2	137	1053	1228	312	0	1589	7460	1	7460	7460	Apis mellifera			TRUE
NODE_148_length_1053_cov_215.121242	NM_001328480.1	93.225	1048	71	0	6	1053	1210	163	0	1543	7461	1	7461	7461	Apis cerana			TRUE
NODE_149_length_1053_cov_2.628257	CP007445.1	98.386	1053	17	0	1	1053	107651	106599	0	1851	1196095	1	1196095	1196095	Gilliamella apicola			TRUE
NODE_150_length_1052_cov_4.531595	MF176959.1	87.784	1056	123	5	1	1052	2124	1071	0	1249	12280	1	12280	12280	Tomato ringspot virus			TRUE
NODE_150_length_1052_cov_4.531595	KR911670.1	85.741	1080	124	11	1	1052	2908	1831	0	1133	12280	1	12280	12280	Tomato ringspot virus			TRUE
NODE_150_length_1052_cov_4.531595	KR911672.1	85.648	1080	125	11	1	1052	3367	2290	0	1127	12280	1	12280	12280	Tomato ringspot virus			TRUE
NODE_150_length_1052_cov_4.531595	KR911671.1	85.476	1081	125	13	1	1052	3106	2029	0	1116	12280	1	12280	12280	Tomato ringspot virus			TRUE
NODE_151_length_1046_cov_7.812311	AY155490.1	99.449	907	5	0	114	1020	1287	381	0	1648	7460	1	7460	7460	Apis mellifera			TRUE
NODE_151_length_1046_cov_7.812311	BK006346.1	98.087	941	18	0	106	1046	35906	36846	0	1639	7460	1	7460	7460	Apis mellifera			TRUE
NODE_151_length_1046_cov_7.812311	AY352277.1	98.087	941	18	0	106	1046	9120	10060	0	1639	7460	1	7460	7460	Apis mellifera			TRUE
NODE_151_length_1046_cov_7.812311	AY155492.1	98.456	907	14	0	114	1020	1287	381	0	1598	13068	1	13068	13068	Forficula auricularia			TRUE
NODE_151_length_1046_cov_7.812311	AY155493.1	97.685	907	21	0	114	1020	1287	381	0	1559	7213	1	7213	7213	Ceratitis capitata			TRUE
NODE_153_length_1041_cov_23.931034	CP007445.1	97.983	1041	21	0	1	1041	2896963	2898003	0	1807	1196095	1	1196095	1196095	Gilliamella apicola			TRUE
NODE_153_length_1041_cov_23.931034	CP007445.1	97.695	1041	24	0	1	1041	409738	410778	0	1790	1196095	1	1196095	1196095	Gilliamella apicola			TRUE
NODE_153_length_1041_cov_23.931034	CP009056.1	96.35	1041	38	0	1	1041	2265230	2266270	0	1712	1267021	1	1267021	1267021	Frischella perrara			TRUE
NODE_153_length_1041_cov_23.931034	CP009056.1	96.25	1040	39	0	2	1041	2274667	2273628	0	1705	1267021	1	1267021	1267021	Frischella perrara			TRUE
NODE_153_length_1041_cov_23.931034	CP038817.1	89.751	1044	99	8	2	1041	1034070	1033031	0	1328	735	1	735	735	Haemophilus parahaemolyticus			TRUE
NODE_153_length_1041_cov_23.931034	LR134510.1	89.635	1042	104	4	2	1041	1415216	1416255	0	1323	51161	1	51161	51161	Actinobacillus delphinicola			TRUE
NODE_153_length_1041_cov_23.931034	LR134510.1	89.539	1042	105	4	2	1041	850265	851304	0	1317	51161	1	51161	51161	Actinobacillus delphinicola			TRUE
NODE_153_length_1041_cov_23.931034	CP003875.1	89.464	1044	102	8	2	1041	1925458	1924419	0	1312	696748	1	696748	696748	Actinobacillus suis H91-0380			TRUE
NODE_154_length_1040_cov_3.009137	CP007445.1	96.827	1040	33	0	1	1040	407987	409026	0	1738	1196095	1	1196095	1196095	Gilliamella apicola			TRUE
NODE_154_length_1040_cov_3.009137	CP009056.1	86.006	979	134	3	3	981	2349505	2348530	0	1046	1267021	1	1267021	1267021	Frischella perrara			TRUE
NODE_155_length_1036_cov_2.365953	CP007446.1	98.745	1036	13	0	1	1036	311964	310929	0	1842	1196094	1	1196094	1196094	Snodgrassella alvi wkB2			TRUE
NODE_155_length_1036_cov_2.365953	CP038018.1	83.3	994	164	2	4	996	17298	16306	0	915	2528037	1	2528037	2528037	Eikenella exigua			TRUE
NODE_155_length_1036_cov_2.365953	LT906482.1	83.149	997	166	2	1	996	1127458	1126463	0	909	539	1	539	539	Eikenella corrodens			TRUE
NODE_155_length_1036_cov_2.365953	CP034670.1	82.883	999	165	4	1	996	439772	438777	0	893	539	1	539	539	Eikenella corrodens			TRUE
NODE_155_length_1036_cov_2.365953	Z12610.1	82.093	994	174	4	5	996	473	1464	0	846	539	1	539	539	Eikenella corrodens			TRUE
NODE_156_length_1036_cov_2.124363	CP007446.1	99.614	1036	4	0	1	1036	2377254	2378289	0	1892	1196094	1	1196094	1196094	Snodgrassella alvi wkB2			TRUE
NODE_158_length_1026_cov_6.042225	CP009056.1	98.733	1026	13	0	1	1026	2126001	2127026	0	1823	1267021	1	1267021	1267021	Frischella perrara			TRUE
NODE_159_length_1023_cov_11.138430	CP007445.1	98.242	1024	17	1	1	1023	915121	914098	0	1790	1196095	1	1196095	1196095	Gilliamella apicola			TRUE
NODE_159_length_1023_cov_11.138430	CP009056.1	89.336	994	106	0	30	1023	932745	933738	0	1249	1267021	1	1267021	1267021	Frischella perrara			TRUE
NODE_159_length_1023_cov_11.138430	CP050253.1	85.542	996	138	6	31	1023	1232083	1233075	0	1037	1635327	1	1635327	1635327	Orbus sp. IPMB12			TRUE
NODE_159_length_1023_cov_11.138430	CP019686.1	84.719	962	141	6	63	1021	1977526	1976568	0	957	1921565	1	1921565	1921565	Proteus sp. CD3			TRUE
NODE_159_length_1023_cov_11.138430	CP043925.1	84.615	962	142	6	63	1021	2229190	2228232	0	952	1987580	1	1987580	1987580	Proteus columbae			TRUE
NODE_160_length_1022_cov_16.668046	NM_001011578.1	98.169	983	18	0	40	1022	4025	5007	0	1716	7460	1	7460	7460	Apis mellifera			TRUE
NODE_160_length_1022_cov_16.668046	XM_006615976.2	93.698	968	61	0	40	1007	4098	5065	0	1450	7462	1	7462	7462	Apis dorsata			TRUE
NODE_160_length_1022_cov_16.668046	KP119837.1	92.199	987	72	4	40	1022	4001	4986	0	1391	7461	1	7461	7461	Apis cerana			TRUE
NODE_160_length_1022_cov_16.668046	NM_001328484.1	91.972	984	77	2	40	1022	4036	5018	0	1378	7461	1	7461	7461	Apis cerana			TRUE
NODE_160_length_1022_cov_16.668046	MG775224.1	91.531	980	78	4	40	1015	4001	4979	0	1345	7461	1	7461	7461	Apis cerana			TRUE
NODE_161_length_1021_cov_1.906832	CP007445.1	90.554	921	86	1	4	924	2343521	2342602	0	1218	1196095	1	1196095	1196095	Gilliamella apicola			TRUE
														end					FALSE

## Sheet: a2.cutoff
qseqid	sseqid	pident	length	mismatch	gapopen	qstart	qend	sstart	send	evalue	bitscore	staxid	code	taxid	primary taxid	taxname			If staxid matches taxid for naming
NODE_2_length_9574_cov_25.920265	EU436456.1	98.628	9478	130	0	1	9478	9478	1	0	16783	294365	1	294365	294365	Israeli acute paralysis virus			TRUE
NODE_2_length_9574_cov_25.920265	KY465694.1	98.122	9480	178	0	1	9480	9480	1	0	16521	294365	1	294365	294365	Israeli acute paralysis virus			TRUE
NODE_2_length_9574_cov_25.920265	KY465693.1	95.033	9483	466	5	1	9480	9481	1	0	14898	294365	1	294365	294365	Israeli acute paralysis virus			TRUE
NODE_2_length_9574_cov_25.920265	KY243933.1	94.97	9484	469	7	1	9480	9480	1	0	14864	294365	1	294365	294365	Israeli acute paralysis virus			TRUE
NODE_2_length_9574_cov_25.920265	KY465692.1	94.843	9482	486	3	1	9480	9481	1	0	14798	294365	1	294365	294365	Israeli acute paralysis virus			TRUE
NODE_3_length_8829_cov_57.697629	MG545286.1	98.448	8828	137	0	1	8828	13	8840	0	15544	89463	1	89463	89463	Sacbrood virus			TRUE
NODE_3_length_8829_cov_57.697629	MG545287.1	98.38	8828	143	0	1	8828	13	8840	0	15511	89463	1	89463	89463	Sacbrood virus			TRUE
NODE_3_length_8829_cov_57.697629	MH267698.1	96.734	8819	288	0	1	8819	9	8827	0	14691	89463	1	89463	89463	Sacbrood virus			TRUE
NODE_3_length_8829_cov_57.697629	MH267697.1	96.598	8819	300	0	1	8819	9	8827	0	14624	89463	1	89463	89463	Sacbrood virus			TRUE
NODE_3_length_8829_cov_57.697629	KY465676.1	95.31	8828	414	0	1	8828	3	8830	0	14009	89463	1	89463	89463	Sacbrood virus			TRUE
NODE_4_length_6197_cov_11.227613	XM_017049661.2	97.863	3930	84	0	1	3930	363	4292	0	6793	7461	1	7461	7461	Apis cerana			TRUE
NODE_4_length_6197_cov_11.227613	XM_028664578.1	97.863	3930	84	0	1	3930	53	3982	0	6793	7461	1	7461	7461	Apis cerana			TRUE
NODE_4_length_6197_cov_11.227613	XM_028664577.1	97.863	3930	84	0	1	3930	53	3982	0	6793	7461	1	7461	7461	Apis cerana			TRUE
NODE_4_length_6197_cov_11.227613	XM_028664576.1	97.863	3930	84	0	1	3930	196	4125	0	6793	7461	1	7461	7461	Apis cerana			TRUE
NODE_4_length_6197_cov_11.227613	XM_017049660.2	97.863	3930	84	0	1	3930	364	4293	0	6793	7461	1	7461	7461	Apis cerana			TRUE
NODE_5_length_6068_cov_758.618327	MH267699.1	90.283	6000	557	5	68	6067	5977	4	0	7827	1182206	1	1182206	1182206	Lake Sinai virus 3			TRUE
NODE_5_length_6068_cov_758.618327	MH267700.1	88.197	6024	698	13	46	6067	6042	30	0	7173	1182206	1	1182206	1182206	Lake Sinai virus 3			TRUE
NODE_5_length_6068_cov_758.618327	KY465717.1	90.147	5389	531	0	638	6026	5389	1	0	7018	1547219	1	1547219	1547219	Lake Sinai virus			TRUE
NODE_5_length_6068_cov_758.618327	MG918125.1	86.017	5907	811	13	168	6068	5921	24	0	6325	1547219	1	1547219	1547219	Lake Sinai virus			TRUE
NODE_5_length_6068_cov_758.618327	KY465719.1	91.836	3491	284	1	45	3534	3491	1	0	4867	1547219	1	1547219	1547219	Lake Sinai virus			TRUE
NODE_6_length_5926_cov_22.927270	AY292384.1	99.865	5926	8	0	1	5926	3987	9912	0	10900	198112	1	198112	198112	Deformed wing virus			TRUE
NODE_6_length_5926_cov_22.927270	MG831202.1	99.207	5926	47	0	1	5926	4013	9938	0	10683	198112	1	198112	198112	Deformed wing virus			TRUE
NODE_6_length_5926_cov_22.927270	MH069504.1	99.19	5926	48	0	1	5926	3542	9467	0	10678	198112	1	198112	198112	Deformed wing virus			TRUE
NODE_6_length_5926_cov_22.927270	MH069503.1	99.19	5926	48	0	1	5926	3542	9467	0	10678	198112	1	198112	198112	Deformed wing virus			TRUE
NODE_6_length_5926_cov_22.927270	MH069507.1	99.123	5926	52	0	1	5926	3542	9467	0	10656	198112	1	198112	198112	Deformed wing virus			TRUE
NODE_8_length_5441_cov_134.456183	LT703002.1	100	5196	0	0	246	5441	6500	1305	0	9596	1922222	1	1922222	1922222	Sphingorhabdus sp. Alg231-15			TRUE
NODE_8_length_5441_cov_134.456183	LC219389.1	100	5096	0	0	1	5096	5096	1	0	9411	55577	1	55577	55577	Dioscorea rotundata			TRUE
NODE_8_length_5441_cov_134.456183	LC219389.1	100	544	0	0	4898	5441	5585	5042	0	1005	55577	1	55577	55577	Dioscorea rotundata			TRUE
NODE_8_length_5441_cov_134.456183	LT703000.1	99.98	4959	1	0	483	5441	5292	334	0	9153	1922225	1	1922225	1922225	Erythrobacter sp. Alg231-14			TRUE
NODE_8_length_5441_cov_134.456183	LN484131.1	99.959	4839	2	0	1	4839	632	5470	0	8925	179676	1	179676	179676	Culicoides sonorensis			TRUE
NODE_8_length_5441_cov_134.456183	LN484131.1	99.564	688	1	1	4754	5441	1	686	0	1253	179676	1	179676	179676	Culicoides sonorensis			TRUE
NODE_8_length_5441_cov_134.456183	LT963439.1	100	4832	0	0	1	4832	2766992	2771823	0	8924	1288	1	1288	1288	Staphylococcus xylosus			TRUE
NODE_8_length_5441_cov_134.456183	LT963439.1	100	686	0	0	4756	5441	2766361	2767046	0	1267	1288	1	1288	1288	Staphylococcus xylosus			TRUE
NODE_9_length_5336_cov_418.701004	KY465717.1	94.777	5265	275	0	1	5265	5265	1	0	8207	1547219	1	1547219	1547219	Lake Sinai virus			TRUE
NODE_9_length_5336_cov_418.701004	MH267699.1	90.262	5309	493	4	1	5309	5285	1	0	6918	1182206	1	1182206	1182206	Lake Sinai virus 3			TRUE
NODE_9_length_5336_cov_418.701004	MH267700.1	87.758	5334	640	13	1	5332	5326	4	0	6220	1182206	1	1182206	1182206	Lake Sinai virus 3			TRUE
NODE_9_length_5336_cov_418.701004	MG918125.1	85.484	5332	770	3	1	5330	5330	1	0	5563	1547219	1	1547219	1547219	Lake Sinai virus			TRUE
NODE_9_length_5336_cov_418.701004	KY465716.1	98.984	2756	28	0	1	2756	2756	1	0	4935	1547219	1	1547219	1547219	Lake Sinai virus			TRUE
NODE_10_length_5284_cov_411.178237	KY465700.1	93.165	5282	358	1	3	5284	8	5286	0	7751	1041806	1	1041806	1041806	Lake Sinai virus 1			TRUE
NODE_10_length_5284_cov_411.178237	KY465702.1	93.147	5282	362	0	3	5284	9	5290	0	7749	1041806	1	1041806	1041806	Lake Sinai virus 1			TRUE
NODE_10_length_5284_cov_411.178237	HQ871931.2	93.088	5281	362	1	4	5284	17	5294	0	7727	1041806	1	1041806	1041806	Lake Sinai virus 1			TRUE
NODE_10_length_5284_cov_411.178237	KY465699.1	92.995	5282	370	0	3	5284	8	5289	0	7705	1041806	1	1041806	1041806	Lake Sinai virus 1			TRUE
NODE_10_length_5284_cov_411.178237	KY465703.1	92.618	5283	385	3	3	5284	10	5288	0	7590	1041806	1	1041806	1041806	Lake Sinai virus 1			TRUE
NODE_11_length_5027_cov_4.069992	JN104385.1	80.507	3350	609	36	65	3395	4942	1618	0	2529	12615	1	12615	12615	Cherry leaf roll virus			TRUE
NODE_11_length_5027_cov_4.069992	JN104385.1	84.129	775	115	7	4252	5022	791	21	0	743	12615	1	12615	12615	Cherry leaf roll virus			TRUE
NODE_11_length_5027_cov_4.069992	MK402282.1	80.478	3350	610	38	65	3395	4920	1596	0	2523	12615	1	12615	12615	Cherry leaf roll virus			TRUE
NODE_11_length_5027_cov_4.069992	MK402282.1	83.268	771	125	4	4252	5020	769	1	0	706	12615	1	12615	12615	Cherry leaf roll virus			TRUE
NODE_11_length_5027_cov_4.069992	LT883166.1	80.226	3358	618	36	64	3401	4942	1611	0	2481	12615	1	12615	12615	Cherry leaf roll virus			TRUE
NODE_11_length_5027_cov_4.069992	LT883168.1	80.054	3354	617	45	65	3395	4932	1608	0	2440	12615	1	12615	12615	Cherry leaf roll virus			TRUE
NODE_11_length_5027_cov_4.069992	LT883168.1	84.238	774	116	5	4252	5022	790	20	0	749	12615	1	12615	12615	Cherry leaf roll virus			TRUE
NODE_11_length_5027_cov_4.069992	S63537.1	80.704	1762	322	18	77	1828	1761	8	0	1354	12615	1	12615	12615	Cherry leaf roll virus			TRUE
NODE_13_length_4500_cov_330.166929	MH614312.1	83.177	3739	590	32	2	3725	3715	1	0	3406	2058094	1	2058094	2058094	Red clover nepovirus A			TRUE
NODE_13_length_4500_cov_330.166929	NC_040400.1	81.816	3822	668	24	2	3814	4536	733	0	3182	2058094	1	2058094	2058094	Red clover nepovirus A			TRUE
NODE_13_length_4500_cov_330.166929	MG253831.1	81.809	3771	649	32	57	3813	4455	708	0	3129	2058094	1	2058094	2058094	Red clover nepovirus A			TRUE
NODE_17_length_3827_cov_185.889714	NC_040399.1	84.431	3828	591	5	2	3827	7180	3356	0	3762	2058094	1	2058094	2058094	Red clover nepovirus A			TRUE
NODE_17_length_3827_cov_185.889714	MG253830.1	84.591	3777	573	9	55	3827	7106	3335	0	3742	2058094	1	2058094	2058094	Red clover nepovirus A			TRUE
NODE_17_length_3827_cov_185.889714	AY157993.1	74.391	2999	692	69	399	3359	6806	3846	0	1214	12275	1	12275	12275	Tomato black ring virus			TRUE
NODE_17_length_3827_cov_185.889714	KX977560.1	73.432	3395	811	83	3	3353	7223	3876	0	1188	12275	1	12275	12275	Tomato black ring virus			TRUE
NODE_17_length_3827_cov_185.889714	MG458220.1	73.402	3395	812	83	3	3353	7224	3877	0	1182	12275	1	12275	12275	Tomato black ring virus			TRUE
NODE_19_length_3687_cov_785.340033	EU122231.2	96.81	3636	116	0	31	3666	3636	1	0	6072	180822	1	180822	180822	Chronic bee paralysis virus			TRUE
NODE_19_length_3687_cov_785.340033	MF175173.1	95.638	3645	159	0	31	3675	3645	1	0	5851	180822	1	180822	180822	Chronic bee paralysis virus			TRUE
NODE_19_length_3687_cov_785.340033	KU950353.1	95.583	3645	161	0	31	3675	3645	1	0	5840	180822	1	180822	180822	Chronic bee paralysis virus			TRUE
NODE_19_length_3687_cov_785.340033	KX168412.1	95.528	3645	163	0	31	3675	3645	1	0	5829	180822	1	180822	180822	Chronic bee paralysis virus			TRUE
NODE_19_length_3687_cov_785.340033	MK637522.1	92.881	3652	255	5	28	3676	3650	1	0	5299	180822	1	180822	180822	Chronic bee paralysis virus			TRUE
NODE_21_length_3346_cov_17.944394	XR_004226033.1	89.96	1982	111	40	1415	3346	2	1945	0	2477	7463	1	7463	7463	Apis florea			TRUE
NODE_21_length_3346_cov_17.944394	XR_004150809.1	94.479	978	15	19	1	964	1964	2916	0	1471	7462	1	7462	7462	Apis dorsata			TRUE
NODE_21_length_3346_cov_17.944394	XR_004150807.1	94.479	978	15	19	1	964	1922	2874	0	1471	7462	1	7462	7462	Apis dorsata			TRUE
NODE_21_length_3346_cov_17.944394	XM_006617842.2	94.479	978	15	19	1	964	1864	2816	0	1471	7462	1	7462	7462	Apis dorsata			TRUE
NODE_21_length_3346_cov_17.944394	XM_006617842.2	90.485	1135	59	19	886	1978	2799	3926	0	1452	7462	1	7462	7462	Apis dorsata			TRUE
NODE_21_length_3346_cov_17.944394	XM_006617840.2	94.479	978	15	19	1	964	1861	2813	0	1471	7462	1	7462	7462	Apis dorsata			TRUE
NODE_21_length_3346_cov_17.944394	XM_006617840.2	90.485	1135	59	19	886	1978	2796	3923	0	1452	7462	1	7462	7462	Apis dorsata			TRUE
NODE_24_length_3228_cov_6.719193	CP007445.1	98.668	3228	43	0	1	3228	161317	164544	0	5723	1196095	1	1196095	1196095	Gilliamella apicola			TRUE
NODE_24_length_3228_cov_6.719193	CP009056.1	85.052	3258	444	35	1	3228	177909	181153	0	3278	1267021	1	1267021	1267021	Frischella perrara			TRUE
NODE_24_length_3228_cov_6.719193	CP050253.1	82.658	3258	502	42	1	3228	150141	146917	0	2828	1635327	1	1635327	1635327	Orbus sp. IPMB12			TRUE
NODE_24_length_3228_cov_6.719193	FN667741.1	76.285	3268	674	75	2	3228	4058540	4055333	0	1648	406818	1	406818	406818	Xenorhabdus bovienii SS-2004			TRUE
NODE_24_length_3228_cov_6.719193	FO818637.1	76.255	3268	675	75	2	3228	4455463	4452256	0	1642	40576	1	40576	40576	Xenorhabdus bovienii			TRUE
NODE_25_length_3218_cov_8.377490	KJ556849.1	97.918	3218	67	0	1	3218	1685	4902	0	5572	12282	1	12282	12282	Tobacco ringspot virus			TRUE
NODE_25_length_3218_cov_8.377490	MN504760.1	90.776	3220	293	2	1	3218	1673	4890	0	4298	12282	1	12282	12282	Tobacco ringspot virus			TRUE
NODE_25_length_3218_cov_8.377490	MN504761.1	90.714	3220	295	2	1	3218	1672	4889	0	4287	12282	1	12282	12282	Tobacco ringspot virus			TRUE
NODE_25_length_3218_cov_8.377490	MN504769.1	90.719	3211	298	0	8	3218	1679	4889	0	4279	12282	1	12282	12282	Tobacco ringspot virus			TRUE
NODE_25_length_3218_cov_8.377490	MN504767.1	90.59	3220	299	2	1	3218	1671	4888	0	4265	12282	1	12282	12282	Tobacco ringspot virus			TRUE
NODE_26_length_3209_cov_908.659797	MH267693.1	98.38	3209	49	1	1	3209	4067	7272	0	5635	92395	1	92395	92395	Black queen cell virus			TRUE
NODE_26_length_3209_cov_908.659797	MH267694.1	98.26	3218	47	2	1	3209	4081	7298	0	5624	92395	1	92395	92395	Black queen cell virus			TRUE
NODE_26_length_3209_cov_908.659797	KY243932.1	95.765	3211	133	3	1	3209	4126	7335	0	5173	92395	1	92395	92395	Black queen cell virus			TRUE
NODE_26_length_3209_cov_908.659797	MF623171.1	93.736	3209	201	0	1	3209	4066	7274	0	4813	92395	1	92395	92395	Black queen cell virus			TRUE
NODE_26_length_3209_cov_908.659797	MN565034.1	92.96	3210	225	1	1	3209	4079	7288	0	4676	92395	1	92395	92395	Black queen cell virus			TRUE
NODE_27_length_3186_cov_818.522517	MH267694.1	97.328	3181	85	0	6	3186	955	4135	0	5404	92395	1	92395	92395	Black queen cell virus			TRUE
NODE_27_length_3186_cov_818.522517	MH267693.1	97.296	3181	86	0	6	3186	941	4121	0	5398	92395	1	92395	92395	Black queen cell virus			TRUE
NODE_27_length_3186_cov_818.522517	MT096521.1	93.608	3160	202	0	27	3186	970	4129	0	4717	92395	1	92395	92395	Black queen cell virus			TRUE
NODE_27_length_3186_cov_818.522517	EF517515.1	89.171	3186	345	0	1	3186	900	4085	0	3973	92395	1	92395	92395	Black queen cell virus			TRUE
NODE_27_length_3186_cov_818.522517	MN565034.1	89.143	3187	340	6	3	3186	950	4133	0	3965	92395	1	92395	92395	Black queen cell virus			TRUE
NODE_28_length_3186_cov_113.744810	EF517519.1	91.152	3187	280	2	1	3186	4085	900	0	4322	92395	1	92395	92395	Black queen cell virus			TRUE
NODE_28_length_3186_cov_113.744810	EF517520.1	89.241	3188	339	4	1	3186	4086	901	0	3984	92395	1	92395	92395	Black queen cell virus			TRUE
NODE_28_length_3186_cov_113.744810	EF517521.1	89.081	3187	346	2	1	3186	4086	901	0	3956	92395	1	92395	92395	Black queen cell virus			TRUE
NODE_28_length_3186_cov_113.744810	MF623171.1	89.018	3187	341	7	1	3184	4120	940	0	3938	92395	1	92395	92395	Black queen cell virus			TRUE
NODE_28_length_3186_cov_113.744810	AF183905.1	88.933	2991	326	5	2	2989	4218	1230	0	3685	92395	1	92395	92395	Black queen cell virus			TRUE
NODE_29_length_3164_cov_11.466388	CP007445.1	99.81	3164	6	0	1	3164	153769	156932	0	5810	1196095	1	1196095	1196095	Gilliamella apicola			TRUE
NODE_29_length_3164_cov_11.466388	CP009056.1	90.09	2442	217	16	1	2423	170385	172820	0	3145	1267021	1	1267021	1267021	Frischella perrara			TRUE
NODE_29_length_3164_cov_11.466388	CP009056.1	91.931	694	53	2	2471	3164	172838	173528	0	968	1267021	1	1267021	1267021	Frischella perrara			TRUE
NODE_29_length_3164_cov_11.466388	CP050253.1	88.742	2425	261	9	4	2423	157646	155229	0	2955	1635327	1	1635327	1635327	Orbus sp. IPMB12			TRUE
NODE_29_length_3164_cov_11.466388	CP050253.1	88.984	699	73	4	2467	3164	155215	154520	0	861	1635327	1	1635327	1635327	Orbus sp. IPMB12			TRUE
NODE_29_length_3164_cov_11.466388	CP042860.1	81.904	2437	411	25	1	2423	4437739	4435319	0	2030	2603245	1	2603245	2603245	Providencia sp. 1701091			TRUE
NODE_29_length_3164_cov_11.466388	CP042859.1	81.904	2437	411	25	1	2423	4409954	4407534	0	2030	2603244	1	2603244	2603244	Providencia sp. 1701011			TRUE
NODE_30_length_3102_cov_2.803741	CP007446.1	99.42	3102	18	0	1	3102	2376196	2379297	0	5629	1196094	1	1196094	1196094	Snodgrassella alvi wkB2			TRUE
NODE_30_length_3102_cov_2.803741	CP039886.1	79.578	3129	565	50	1	3101	1958381	1955299	0	2170	484	1	484	484	Neisseria flavescens			TRUE
NODE_30_length_3102_cov_2.803741	CP031251.1	79.482	3129	562	53	1	3098	1967064	1970143	0	2148	28449	1	28449	28449	Neisseria subflava			TRUE
NODE_30_length_3102_cov_2.803741	CP039887.1	79.418	3129	564	53	1	3098	1788760	1791839	0	2137	28449	1	28449	28449	Neisseria subflava			TRUE
NODE_30_length_3102_cov_2.803741	CP046027.1	79.111	3126	586	42	1	3101	1268695	1265612	0	2093	2666100	1	2666100	2666100	Neisseria brasiliensis			TRUE
NODE_31_length_3063_cov_4.251995	LT883165.1	82.271	3074	519	24	1	3062	6404	3345	0	2634	12615	1	12615	12615	Cherry leaf roll virus			TRUE
NODE_31_length_3063_cov_4.251995	LT883167.1	81.372	3076	543	28	1	3062	6404	3345	0	2479	12615	1	12615	12615	Cherry leaf roll virus			TRUE
NODE_31_length_3063_cov_4.251995	JN104386.1	83.163	2548	417	11	521	3062	5887	3346	0	2318	12615	1	12615	12615	Cherry leaf roll virus			TRUE
NODE_31_length_3063_cov_4.251995	KU215413.1	80.059	3074	589	22	1	3062	6380	3319	0	2259	12615	1	12615	12615	Cherry leaf roll virus			TRUE
NODE_31_length_3063_cov_4.251995	KU215412.1	82.362	2608	449	11	461	3062	5924	3322	0	2257	12615	1	12615	12615	Cherry leaf roll virus			TRUE
NODE_32_length_3043_cov_911.429719	MH267699.1	85.616	3045	435	3	1	3043	5291	2248	0	3193	1182206	1	1182206	1182206	Lake Sinai virus 3			TRUE
NODE_32_length_3043_cov_911.429719	MG918125.1	85.48	3044	441	1	1	3043	5336	2293	0	3173	1547219	1	1547219	1547219	Lake Sinai virus			TRUE
NODE_32_length_3043_cov_911.429719	KY465717.1	84.855	3044	460	1	1	3043	5271	2228	0	3073	1547219	1	1547219	1547219	Lake Sinai virus			TRUE
NODE_32_length_3043_cov_911.429719	MH267700.1	84.57	3046	456	11	1	3043	5332	2298	0	3009	1182206	1	1182206	1182206	Lake Sinai virus 3			TRUE
NODE_32_length_3043_cov_911.429719	KY465719.1	85.036	2780	414	2	1	2778	2780	1	0	2828	1547219	1	1547219	1547219	Lake Sinai virus			TRUE
														end					FALSE

## Sheet: b1.cutoff
qseqid	sseqid	pident	length	mismatch	gapopen	qstart	qend	sstart	send	evalue	bitscore	staxid	code	taxid	primary taxid	taxname			If staxid matches taxid for naming
NODE_1_length_8801_cov_1223.202493	MG545287.1	99	8801	88	0	1	8801	11	8811	0	15765	89463	1	89463	89463	Sacbrood virus			TRUE
NODE_1_length_8801_cov_1223.202493	MG545286.1	99	8801	88	0	1	8801	11	8811	0	15765	89463	1	89463	89463	Sacbrood virus			TRUE
NODE_1_length_8801_cov_1223.202493	MH267698.1	97.33	8801	235	0	1	8801	7	8807	0	14951	89463	1	89463	89463	Sacbrood virus			TRUE
NODE_1_length_8801_cov_1223.202493	MH267697.1	97.057	8801	259	0	1	8801	7	8807	0	14818	89463	1	89463	89463	Sacbrood virus			TRUE
NODE_1_length_8801_cov_1223.202493	KY465676.1	95.762	8801	373	0	1	8801	1	8801	0	14187	89463	1	89463	89463	Sacbrood virus			TRUE
NODE_2_length_6807_cov_11.664248	XM_031917395.1	95.744	6391	203	53	130	6509	23	6355	0	10231	7463	1	7463	7463	Apis florea			TRUE
NODE_2_length_6807_cov_11.664248	XM_031917396.1	95.509	6391	203	54	130	6509	23	6340	0	10135	7463	1	7463	7463	Apis florea			TRUE
NODE_2_length_6807_cov_11.664248	XM_017049661.2	97.831	5716	124	0	41	5756	328	6043	0	9869	7461	1	7461	7461	Apis cerana			TRUE
NODE_2_length_6807_cov_11.664248	XM_006609964.2	97.602	5714	134	1	41	5751	409	6122	0	9790	7462	1	7462	7462	Apis dorsata			TRUE
NODE_2_length_6807_cov_11.664248	XM_003398317.3	89.514	5903	579	22	41	5932	274	6147	0	7435	30195	1	30195	30195	Bombus terrestris			TRUE
NODE_3_length_6023_cov_32.892426	KX883223.1	96.155	5982	229	1	41	6022	5990	10	0	9771	1547219	1	1547219	1547219	Lake Sinai virus			TRUE
NODE_3_length_6023_cov_32.892426	KM886903.1	90.563	5182	487	2	662	5842	5181	1	0	6859	1547219	1	1547219	1547219	Lake Sinai virus			TRUE
NODE_3_length_6023_cov_32.892426	MH267700.1	76.134	6084	1315	119	1	6023	6015	8	0	3064	1182206	1	1182206	1182206	Lake Sinai virus 3			TRUE
NODE_3_length_6023_cov_32.892426	KY465705.1	76.374	5714	1246	87	357	6021	5672	14	0	2977	1041806	1	1041806	1041806	Lake Sinai virus 1			TRUE
NODE_3_length_6023_cov_32.892426	KY465699.1	76.278	5712	1258	85	357	6021	5674	13	0	2952	1041806	1	1041806	1041806	Lake Sinai virus 1			TRUE
NODE_4_length_5932_cov_12.305768	CP007445.1	99.461	5932	32	0	1	5932	155834	161765	0	10778	1196095	1	1196095	1196095	Gilliamella apicola			TRUE
NODE_4_length_5932_cov_12.305768	CP009056.1	90.847	5539	476	21	406	5932	172838	178357	0	7391	1267021	1	1267021	1267021	Frischella perrara			TRUE
NODE_4_length_5932_cov_12.305768	CP050253.1	88.919	5541	586	17	402	5932	155215	149693	0	6806	1635327	1	1635327	1635327	Orbus sp. IPMB12			TRUE
NODE_4_length_5932_cov_12.305768	LR134531.1	80.984	4086	727	33	1878	5932	309495	313561	0	3195	82985	1	82985	82985	Pragia fontium			TRUE
NODE_4_length_5932_cov_12.305768	LR134531.1	83.242	1283	195	14	411	1689	308072	309338	0	1160	82985	1	82985	82985	Pragia fontium			TRUE
NODE_4_length_5932_cov_12.305768	CP010423.1	80.984	4086	727	33	1878	5932	391328	395394	0	3195	82985	1	82985	82985	Pragia fontium			TRUE
NODE_4_length_5932_cov_12.305768	CP010423.1	83.242	1283	195	14	411	1689	389905	391171	0	1160	82985	1	82985	82985	Pragia fontium			TRUE
NODE_5_length_5614_cov_5.675121	MH267693.1	97.718	5609	125	1	6	5614	941	6546	0	9646	92395	1	92395	92395	Black queen cell virus			TRUE
NODE_5_length_5614_cov_5.675121	MH267694.1	97.668	5618	122	2	6	5614	955	6572	0	9640	92395	1	92395	92395	Black queen cell virus			TRUE
NODE_5_length_5614_cov_5.675121	MT096521.1	93.182	5588	381	0	27	5614	970	6557	0	8209	92395	1	92395	92395	Black queen cell virus			TRUE
NODE_5_length_5614_cov_5.675121	EF517515.1	90.793	5615	516	1	1	5614	900	6514	0	7504	92395	1	92395	92395	Black queen cell virus			TRUE
NODE_5_length_5614_cov_5.675121	MN565034.1	90.739	5615	515	5	3	5614	950	6562	0	7487	92395	1	92395	92395	Black queen cell virus			TRUE
NODE_6_length_5441_cov_249.504085	LT703009.1	100	5441	0	0	1	5441	1119	6559	0	10048	1922226	1	1922226	1922226	Anderseniella sp. Alg231-50			TRUE
NODE_6_length_5441_cov_249.504085	LK996026.1	100	5005	0	0	1	5005	5005	1	0	9243	49338	1	49338	49338	Desulfitobacterium hafniense			TRUE
NODE_6_length_5441_cov_249.504085	MG692646.1	100	4783	0	0	1	4783	905	5687	0	8833	562	1	562	562	Escherichia coli			TRUE
NODE_6_length_5441_cov_249.504085	LT963440.1	100	4475	0	0	967	5441	2666866	2662392	0	8264	29382	1	29382	29382	Staphylococcus cohnii			TRUE
NODE_6_length_5441_cov_249.504085	LM523540.1	100	4247	0	0	1195	5441	17	4263	0	7843	131310	1	131310	131310	Parastrongyloides trichosuri			TRUE
NODE_7_length_5382_cov_1900.653088	MH267699.1	90.243	5381	501	4	2	5382	4	5360	0	7007	1182206	1	1182206	1182206	Lake Sinai virus 3			TRUE
NODE_7_length_5382_cov_1900.653088	KY465717.1	90.094	5340	529	0	43	5382	1	5340	0	6938	1547219	1	1547219	1547219	Lake Sinai virus			TRUE
NODE_7_length_5382_cov_1900.653088	MH267700.1	87.795	5383	644	13	2	5382	30	5401	0	6288	1182206	1	1182206	1182206	Lake Sinai virus 3			TRUE
NODE_7_length_5382_cov_1900.653088	MG918125.1	85.672	5388	760	11	1	5382	24	5405	0	5670	1547219	1	1547219	1547219	Lake Sinai virus			TRUE
NODE_7_length_5382_cov_1900.653088	KY465719.1	91.506	2849	241	1	2535	5382	1	2849	0	3919	1547219	1	1547219	1547219	Lake Sinai virus			TRUE
NODE_9_length_4246_cov_4.803627	XM_024473556.1	99.835	4234	7	0	13	4246	4245	12	0	7781	40302	1	40302	40302	Nosema ceranae			TRUE
NODE_9_length_4246_cov_4.803627	JF742054.1	99.667	900	3	0	108	1007	900	1	0	1646	40302	1	40302	40302	Nosema ceranae			TRUE
NODE_9_length_4246_cov_4.803627	JF742055.1	99.556	900	4	0	108	1007	900	1	0	1640	40302	1	40302	40302	Nosema ceranae			TRUE
NODE_9_length_4246_cov_4.803627	JF742053.1	99.556	900	4	0	108	1007	900	1	0	1640	40302	1	40302	40302	Nosema ceranae			TRUE
NODE_9_length_4246_cov_4.803627	JF742051.1	99.556	900	4	0	108	1007	900	1	0	1640	40302	1	40302	40302	Nosema ceranae			TRUE
NODE_12_length_4023_cov_1619.256804	DQ486027.1	99.025	3796	25	12	231	4023	1	3787	0	6796	40302	1	40302	40302	Nosema ceranae			TRUE
NODE_12_length_4023_cov_1619.256804	DQ078785.1	98.657	3798	35	16	231	4023	1	3787	0	6719	40302	1	40302	40302	Nosema ceranae			TRUE
NODE_12_length_4023_cov_1619.256804	HQ399665.1	95.531	3804	96	48	231	4023	1	3741	0	6015	198216	1	198216	198216	uncultured Nosema			TRUE
NODE_12_length_4023_cov_1619.256804	U90885.1	95.261	3798	108	48	231	4023	1	3731	0	5951	57864	1	57864	57864	Microsporidium sp. 57864			TRUE
NODE_12_length_4023_cov_1619.256804	HQ891818.1	93.976	3818	135	64	231	4023	1	3748	0	5688	1069189	1	1069189	1069189	Vairimorpha sp. sd			TRUE
NODE_13_length_3623_cov_9.066143	CP007445.1	98.896	3623	40	0	1	3623	161711	165333	0	6469	1196095	1	1196095	1196095	Gilliamella apicola			TRUE
NODE_13_length_3623_cov_9.066143	CP009056.1	85.929	3653	471	35	1	3623	178303	181942	0	3858	1267021	1	1267021	1267021	Frischella perrara			TRUE
NODE_13_length_3623_cov_9.066143	CP050253.1	83.594	3651	540	40	1	3623	149747	146128	0	3369	1635327	1	1635327	1635327	Orbus sp. IPMB12			TRUE
NODE_13_length_3623_cov_9.066143	CP029185.2	76.69	3668	739	86	4	3623	3326367	3322768	0	1930	2172103	1	2172103	2172103	Limnobaculum parvum			TRUE
NODE_13_length_3623_cov_9.066143	CP034752.1	76.459	3666	751	82	4	3623	4139231	4135632	0	1886	2498113	1	2498113	2498113	Pragia sp. CF-458			TRUE
NODE_14_length_3538_cov_18.720930	CP007445.1	99.689	3538	11	0	1	3538	152351	155888	0	6473	1196095	1	1196095	1196095	Gilliamella apicola			TRUE
NODE_14_length_3538_cov_18.720930	CP009056.1	90.909	3498	295	15	59	3536	169023	172517	0	4676	1267021	1	1267021	1267021	Frischella perrara			TRUE
NODE_14_length_3538_cov_18.720930	CP050253.1	89.802	3481	348	6	59	3536	159010	155534	0	4455	1635327	1	1635327	1635327	Orbus sp. IPMB12			TRUE
NODE_14_length_3538_cov_18.720930	CP042860.1	82.489	3495	569	35	59	3531	4439102	4435629	0	3024	2603245	1	2603245	2603245	Providencia sp. 1701091			TRUE
NODE_14_length_3538_cov_18.720930	CP042859.1	82.489	3495	569	35	59	3531	4411317	4407844	0	3024	2603244	1	2603244	2603244	Providencia sp. 1701011			TRUE
NODE_16_length_3413_cov_14.147111	JX513898.1	99.562	913	4	0	2501	3413	928	16	0	1664	1245593	1	1245593	1245593	Grapevine virus S			TRUE
NODE_16_length_3413_cov_14.147111	JX463337.1	75.862	1914	417	29	1421	3322	1989	109	0	933	12317	1	12317	12317	Tobacco streak virus			TRUE
NODE_16_length_3413_cov_14.147111	JX073656.1	75.677	1920	407	45	1421	3322	1987	110	0	904	12317	1	12317	12317	Tobacco streak virus			TRUE
NODE_16_length_3413_cov_14.147111	KT445967.1	75.508	1919	412	38	1421	3322	1987	110	0	887	12317	1	12317	12317	Tobacco streak virus			TRUE
NODE_16_length_3413_cov_14.147111	FJ403375.1	75	1916	430	29	1421	3322	1989	109	0	839	12317	1	12317	12317	Tobacco streak virus			TRUE
NODE_18_length_3373_cov_10.422845	KX834010.1	95.938	3373	137	0	1	3373	22	3394	0	5470	339420	1	339420	339420	Blackberry chlorotic ringspot virus			TRUE
NODE_18_length_3373_cov_10.422845	DQ091193.1	86.621	3386	435	14	2	3373	23	3404	0	3727	339420	1	339420	339420	Blackberry chlorotic ringspot virus			TRUE
NODE_18_length_3373_cov_10.422845	JX463343.1	83.755	3324	522	18	1	3315	22	3336	0	3131	243563	1	243563	243563	Strawberry necrotic shock virus			TRUE
NODE_18_length_3373_cov_10.422845	DQ318818.3	83.363	3318	528	17	1	3311	22	3322	0	3048	243563	1	243563	243563	Strawberry necrotic shock virus			TRUE
NODE_18_length_3373_cov_10.422845	KT445967.1	72.933	3229	762	80	71	3240	93	3268	0	1018	12317	1	12317	12317	Tobacco streak virus			TRUE
NODE_19_length_3323_cov_14.182681	XR_004226033.1	89.852	1961	111	40	1413	3323	2	1924	0	2438	7463	1	7463	7463	Apis florea			TRUE
NODE_19_length_3323_cov_14.182681	XR_004150809.1	94.274	978	15	19	1	962	1964	2916	0	1458	7462	1	7462	7462	Apis dorsata			TRUE
NODE_19_length_3323_cov_14.182681	XR_004150807.1	94.274	978	15	19	1	962	1922	2874	0	1458	7462	1	7462	7462	Apis dorsata			TRUE
NODE_19_length_3323_cov_14.182681	XM_006617842.2	94.274	978	15	19	1	962	1864	2816	0	1458	7462	1	7462	7462	Apis dorsata			TRUE
NODE_19_length_3323_cov_14.182681	XM_006617842.2	90.485	1135	59	19	884	1976	2799	3926	0	1452	7462	1	7462	7462	Apis dorsata			TRUE
NODE_19_length_3323_cov_14.182681	XM_006617840.2	94.274	978	15	19	1	962	1861	2813	0	1458	7462	1	7462	7462	Apis dorsata			TRUE
NODE_19_length_3323_cov_14.182681	XM_006617840.2	90.485	1135	59	19	884	1976	2796	3923	0	1452	7462	1	7462	7462	Apis dorsata			TRUE
NODE_20_length_2967_cov_462.525755	MH267699.1	91.54	2967	251	0	1	2967	2342	5308	0	4089	1182206	1	1182206	1182206	Lake Sinai virus 3			TRUE
NODE_20_length_2967_cov_462.525755	KY465717.1	89.248	2967	319	0	1	2967	2322	5288	0	3720	1547219	1	1547219	1547219	Lake Sinai virus			TRUE
NODE_20_length_2967_cov_462.525755	KY465719.1	89.846	2797	283	1	172	2967	1	2797	0	3591	1547219	1	1547219	1547219	Lake Sinai virus			TRUE
NODE_20_length_2967_cov_462.525755	KY465716.1	89.601	2779	289	0	189	2967	1	2779	0	3531	1547219	1	1547219	1547219	Lake Sinai virus			TRUE
NODE_20_length_2967_cov_462.525755	MH267700.1	86.7	2970	380	15	1	2967	2392	5349	0	3282	1182206	1	1182206	1182206	Lake Sinai virus 3			TRUE
NODE_22_length_2862_cov_117.889562	HQ871931.2	95.737	2862	122	0	1	2862	2547	5408	0	4610	1041806	1	1041806	1041806	Lake Sinai virus 1			TRUE
NODE_22_length_2862_cov_117.889562	LR596015.1	95.667	2862	124	0	1	2862	2540	5401	0	4599	1041806	1	1041806	1041806	Lake Sinai virus 1			TRUE
NODE_22_length_2862_cov_117.889562	KY465700.1	95.318	2862	134	0	1	2862	2539	5400	0	4543	1041806	1	1041806	1041806	Lake Sinai virus 1			TRUE
NODE_22_length_2862_cov_117.889562	KY465699.1	94.411	2863	157	1	3	2862	2541	5403	0	4397	1041806	1	1041806	1041806	Lake Sinai virus 1			TRUE
NODE_22_length_2862_cov_117.889562	KY465702.1	94.346	2865	159	1	1	2862	2540	5404	0	4390	1041806	1	1041806	1041806	Lake Sinai virus 1			TRUE
NODE_23_length_2847_cov_10.027937	JX513899.1	99.613	2067	8	0	781	2847	2069	3	0	3773	1245593	1	1245593	1245593	Grapevine virus S			TRUE
NODE_23_length_2847_cov_10.027937	JX463344.1	77.655	1544	312	29	683	2209	2191	664	0	909	243563	1	243563	243563	Strawberry necrotic shock virus			TRUE
NODE_23_length_2847_cov_10.027937	AY743591.2	77.39	1548	312	33	683	2211	2191	663	0	885	243563	1	243563	243563	Strawberry necrotic shock virus			TRUE
NODE_23_length_2847_cov_10.027937	KT005244.1	76.883	1527	325	25	694	2206	2203	691	0	839	64958	1	64958	64958	Parietaria mottle virus			TRUE
NODE_23_length_2847_cov_10.027937	FJ858203.1	76.49	1527	331	26	694	2206	2203	691	0	806	64958	1	64958	64958	Parietaria mottle virus			TRUE
NODE_24_length_2819_cov_21.296671	KX834011.1	95.387	2818	130	0	2	2819	2834	17	0	4484	339420	1	339420	339420	Blackberry chlorotic ringspot virus			TRUE
NODE_24_length_2819_cov_21.296671	AY743591.2	79.406	2224	421	31	608	2814	2225	22	0	1535	243563	1	243563	243563	Strawberry necrotic shock virus			TRUE
NODE_24_length_2819_cov_21.296671	AY743591.2	88.248	468	50	5	2	467	2848	2384	6.11e-153	555	243563	1	243563	243563	Strawberry necrotic shock virus			TRUE
NODE_24_length_2819_cov_21.296671	MG800790.1	78.666	1514	297	25	659	2159	2204	704	0	983	2171525	1	2171525	2171525	Peanut virus C			TRUE
NODE_24_length_2819_cov_21.296671	KT005244.1	77.632	1605	339	20	653	2247	2203	609	0	957	64958	1	64958	64958	Parietaria mottle virus			TRUE
NODE_24_length_2819_cov_21.296671	MH780155.1	77.705	1525	314	23	653	2164	2209	698	0	909	568804	1	568804	568804	Tomato necrotic spot virus			TRUE
NODE_25_length_2805_cov_753.776727	KY465716.1	98.956	2779	29	0	27	2805	1	2779	0	4972	1547219	1	1547219	1547219	Lake Sinai virus			TRUE
NODE_25_length_2805_cov_753.776727	KY465719.1	94.711	2798	145	2	10	2805	1	2797	0	4344	1547219	1	1547219	1547219	Lake Sinai virus			TRUE
NODE_25_length_2805_cov_753.776727	KY465717.1	94.189	2805	163	0	1	2805	2484	5288	0	4285	1547219	1	1547219	1547219	Lake Sinai virus			TRUE
NODE_25_length_2805_cov_753.776727	MH267699.1	90.446	2805	268	0	1	2805	2504	5308	0	3696	1182206	1	1182206	1182206	Lake Sinai virus 3			TRUE
NODE_25_length_2805_cov_753.776727	MH267700.1	85.964	2807	381	13	1	2805	2554	5349	0	2988	1182206	1	1182206	1182206	Lake Sinai virus 3			TRUE
NODE_26_length_2659_cov_3.678187	JX513899.1	85.942	2070	276	13	596	2659	2065	5	0	2196	1245593	1	1245593	1245593	Grapevine virus S			TRUE
NODE_26_length_2659_cov_3.678187	JX463344.1	77.612	1541	316	25	494	2019	2191	665	0	907	243563	1	243563	243563	Strawberry necrotic shock virus			TRUE
NODE_26_length_2659_cov_3.678187	AY743591.2	77.417	1541	318	27	494	2019	2191	666	0	891	243563	1	243563	243563	Strawberry necrotic shock virus			TRUE
NODE_26_length_2659_cov_3.678187	FJ561303.1	77.6	1500	310	25	536	2022	2155	669	0	885	12317	1	12317	12317	Tobacco streak virus			TRUE
NODE_26_length_2659_cov_3.678187	KX778722.1	77.467	1500	312	25	536	2022	2154	668	0	874	12317	1	12317	12317	Tobacco streak virus			TRUE
NODE_27_length_2642_cov_5.599923	XM_031514869.1	98.009	1155	23	0	1488	2642	693	1847	0	2006	7462	1	7462	7462	Apis dorsata			TRUE
NODE_27_length_2642_cov_5.599923	XM_028664722.1	97.835	1155	25	0	1488	2642	402	1556	0	1995	7461	1	7461	7461	Apis cerana			TRUE
NODE_27_length_2642_cov_5.599923	XM_012484556.2	96.883	1155	36	0	1488	2642	1710	2864	0	1934	7463	1	7463	7463	Apis florea			TRUE
NODE_27_length_2642_cov_5.599923	XM_012484554.2	96.883	1155	36	0	1488	2642	1785	2939	0	1934	7463	1	7463	7463	Apis florea			TRUE
NODE_27_length_2642_cov_5.599923	XM_012484553.2	96.883	1155	36	0	1488	2642	962	2116	0	1934	7463	1	7463	7463	Apis florea			TRUE
NODE_28_length_2461_cov_4.328346	NC_038837.1	99.608	2041	8	0	8	2048	2420	380	0	3725	1323528	1	1323528	1323528	Crimson clover cryptic virus 2			TRUE
NODE_28_length_2461_cov_4.328346	NC_038837.1	100	417	0	0	2045	2461	443	27	0	771	1323528	1	1323528	1323528	Crimson clover cryptic virus 2			TRUE
NODE_28_length_2461_cov_4.328346	MG600292.1	89.229	2024	209	9	30	2048	2371	352	0	2521	1323528	1	1323528	1323528	Crimson clover cryptic virus 2			TRUE
NODE_28_length_2461_cov_4.328346	MG600292.1	91.019	412	36	1	2048	2458	412	1	5.67e-153	555	1323528	1	1323528	1323528	Crimson clover cryptic virus 2			TRUE
NODE_28_length_2461_cov_4.328346	JX971978.1	79.129	1883	361	29	3	1872	2414	551	0	1271	1323524	1	1323524	1323524	Red clover cryptic virus 2			TRUE
NODE_28_length_2461_cov_4.328346	JX971980.1	76.64	2012	406	45	4	1988	2416	442	0	1053	1323523	1	1323523	1323523	Hop trefoil cryptic virus 2			TRUE
NODE_28_length_2461_cov_4.328346	KX709964.1	76.582	1691	364	25	81	1755	2348	674	0	900	1115692	1	1115692	1115692	Cannabis cryptic virus			TRUE
NODE_29_length_2418_cov_697.713077	KY465717.1	95.328	2376	111	0	43	2418	1	2376	0	3773	1547219	1	1547219	1547219	Lake Sinai virus			TRUE
NODE_29_length_2418_cov_697.713077	MH267699.1	89.863	2417	221	4	2	2418	4	2396	0	3085	1182206	1	1182206	1182206	Lake Sinai virus 3			TRUE
NODE_29_length_2418_cov_697.713077	MH267700.1	89.574	2417	252	0	2	2418	30	2446	0	3068	1182206	1	1182206	1182206	Lake Sinai virus 3			TRUE
NODE_29_length_2418_cov_697.713077	MG918125.1	85.579	2420	345	3	1	2418	24	2441	0	2538	1547219	1	1547219	1547219	Lake Sinai virus			TRUE
NODE_29_length_2418_cov_697.713077	KY465718.1	86.98	1659	216	0	1	1659	33	1691	0	1868	1547219	1	1547219	1547219	Lake Sinai virus			TRUE
NODE_30_length_2414_cov_3.898262	XM_024473528.1	99.669	2414	8	0	1	2414	2432	19	0	4414	40302	1	40302	40302	Nosema ceranae			TRUE
NODE_31_length_2403_cov_2.919080	CP007446.1	98.17	2404	42	2	1	2403	2380350	2377948	0	4194	1196094	1	1196094	1196094	Snodgrassella alvi wkB2			TRUE
NODE_31_length_2403_cov_2.919080	CP039886.1	82.282	2410	400	17	1	2402	1954244	1956634	0	2060	484	1	484	484	Neisseria flavescens			TRUE
NODE_31_length_2403_cov_2.919080	CP040504.1	82.18	2413	400	23	1	2402	1707423	1709816	0	2047	641149	1	641149	641149	Neisseria sp. oral taxon 014 str. F0314			TRUE
NODE_31_length_2403_cov_2.919080	LR590477.1	82.131	2412	403	20	1	2402	1627368	1624975	0	2041	486	1	486	486	Neisseria lactamica			TRUE
NODE_31_length_2403_cov_2.919080	CP031699.1	82.026	2409	408	17	1	2402	1098906	1101296	0	2026	492	1	492	492	Neisseria animalis			TRUE
NODE_32_length_2394_cov_117.297991	KY465700.1	96.7	2394	76	1	1	2394	2539	4929	0	3980	1041806	1	1041806	1041806	Lake Sinai virus 1			TRUE
NODE_32_length_2394_cov_117.297991	KY465699.1	96.697	2392	79	0	3	2394	2541	4932	0	3980	1041806	1	1041806	1041806	Lake Sinai virus 1			TRUE
NODE_32_length_2394_cov_117.297991	KY465702.1	96.575	2394	82	0	1	2394	2540	4933	0	3967	1041806	1	1041806	1041806	Lake Sinai virus 1			TRUE
NODE_32_length_2394_cov_117.297991	KY465703.1	95.698	2394	100	1	1	2394	2541	4931	0	3847	1041806	1	1041806	1041806	Lake Sinai virus 1			TRUE
NODE_32_length_2394_cov_117.297991	KY465704.1	95.572	2394	103	1	1	2394	2539	4929	0	3831	1041806	1	1041806	1041806	Lake Sinai virus 1			TRUE
NODE_33_length_2365_cov_5.473593	XM_006617952.2	95.723	2221	83	6	84	2301	867	3078	0	3565	7462	1	7462	7462	Apis dorsata			TRUE
NODE_33_length_2365_cov_5.473593	XM_028667199.1	96.234	1965	71	1	84	2048	2889	4850	0	3216	7461	1	7461	7461	Apis cerana			TRUE
NODE_33_length_2365_cov_5.473593	XM_028667201.1	96.232	1964	71	1	85	2048	245	2205	0	3214	7461	1	7461	7461	Apis cerana			TRUE
NODE_33_length_2365_cov_5.473593	XM_012494872.2	94.021	1890	101	5	411	2294	343	2226	0	2856	7463	1	7463	7463	Apis florea			TRUE
NODE_33_length_2365_cov_5.473593	XM_020866277.1	85.47	2223	300	16	78	2293	818	3024	0	2294	30195	1	30195	30195	Bombus terrestris			TRUE
NODE_35_length_2343_cov_13.457168	XM_017049682.2	91.842	2378	83	56	1	2343	44	2345	0	3214	7461	1	7461	7461	Apis cerana			TRUE
NODE_35_length_2343_cov_13.457168	XM_017049681.2	91.842	2378	83	56	1	2343	44	2345	0	3214	7461	1	7461	7461	Apis cerana			TRUE
NODE_35_length_2343_cov_13.457168	XM_017049680.2	91.842	2378	83	56	1	2343	45	2346	0	3214	7461	1	7461	7461	Apis cerana			TRUE
NODE_35_length_2343_cov_13.457168	XM_017049679.2	91.842	2378	83	56	1	2343	45	2346	0	3214	7461	1	7461	7461	Apis cerana			TRUE
NODE_35_length_2343_cov_13.457168	XM_006609950.2	93.023	2107	87	29	256	2343	2	2067	0	3022	7462	1	7462	7462	Apis dorsata			TRUE
NODE_36_length_2195_cov_63.378037	GQ867785.1	99.226	2195	17	0	1	2195	2178	4372	0	3960	5105	1	5105	5105	Ascosphaera apis			TRUE
NODE_36_length_2195_cov_63.378037	GQ867789.1	98.907	2195	24	0	1	2195	2176	4370	0	3921	51574	1	51574	51574	Ascosphaera major			TRUE
NODE_36_length_2195_cov_63.378037	JX268538.1	98.907	2195	24	0	1	2195	2177	4371	0	3921	51580	1	51580	51580	Ascosphaera variegata			TRUE
NODE_36_length_2195_cov_63.378037	JX268535.1	98.907	2195	24	0	1	2195	2176	4370	0	3921	51573	1	51573	51573	Ascosphaera larvis			TRUE
NODE_36_length_2195_cov_63.378037	GQ867791.1	98.861	2195	25	0	1	2195	2176	4370	0	3916	51576	1	51576	51576	Ascosphaera pollenicola			TRUE
NODE_38_length_2129_cov_123.446962	HQ871931.2	97.511	2129	53	0	1	2129	24	2152	0	3639	1041806	1	1041806	1041806	Lake Sinai virus 1			TRUE
NODE_38_length_2129_cov_123.446962	LR596015.1	96.148	2129	82	0	1	2129	17	2145	0	3478	1041806	1	1041806	1041806	Lake Sinai virus 1			TRUE
NODE_38_length_2129_cov_123.446962	KY465700.1	94.88	2129	109	0	1	2129	16	2144	0	3328	1041806	1	1041806	1041806	Lake Sinai virus 1			TRUE
NODE_38_length_2129_cov_123.446962	KY465702.1	94.457	2129	118	0	1	2129	17	2145	0	3278	1041806	1	1041806	1041806	Lake Sinai virus 1			TRUE
NODE_38_length_2129_cov_123.446962	KY465699.1	94.27	2129	122	0	1	2129	16	2144	0	3256	1041806	1	1041806	1041806	Lake Sinai virus 1			TRUE
NODE_39_length_2116_cov_1129.785056	KY465719.1	84.608	2118	324	2	1	2116	2789	672	0	2104	1547219	1	1547219	1547219	Lake Sinai virus			TRUE
NODE_39_length_2116_cov_1129.785056	MG918125.1	84.365	2117	330	1	1	2116	5345	3229	0	2076	1547219	1	1547219	1547219	Lake Sinai virus			TRUE
NODE_39_length_2116_cov_1129.785056	MH267699.1	84.325	2118	329	3	1	2116	5300	3184	0	2069	1182206	1	1182206	1182206	Lake Sinai virus 3			TRUE
NODE_39_length_2116_cov_1129.785056	KY465717.1	83.562	2117	347	1	1	2116	5280	3164	0	1988	1547219	1	1547219	1547219	Lake Sinai virus			TRUE
NODE_39_length_2116_cov_1129.785056	KY465716.1	83.609	2117	346	1	1	2116	2771	655	0	1986	1547219	1	1547219	1547219	Lake Sinai virus			TRUE
NODE_40_length_2103_cov_6.404785	CP007446.1	98.859	2103	24	0	1	2103	1781403	1779301	0	3751	1196094	1	1196094	1196094	Snodgrassella alvi wkB2			TRUE
NODE_40_length_2103_cov_6.404785	LR134516.1	79.266	1635	330	8	416	2047	1359437	1357809	0	1133	326522	1	326522	326522	Neisseria animaloris			TRUE
NODE_40_length_2103_cov_6.404785	LR134313.1	78.951	1620	330	10	458	2074	97346	95735	0	1092	493	1	493	493	Neisseria canis			TRUE
NODE_40_length_2103_cov_6.404785	LS483369.1	78.768	1639	335	10	414	2047	1459797	1458167	0	1086	483	1	483	483	Neisseria cinerea			TRUE
NODE_40_length_2103_cov_6.404785	CP050135.1	78.489	1655	340	13	414	2063	1305922	1304279	0	1070	504	1	504	504	Kingella kingae			TRUE
NODE_41_length_2101_cov_7.216520	CP007445.1	98.237	2099	37	0	1	2099	2752548	2754646	0	3672	1196095	1	1196095	1196095	Gilliamella apicola			TRUE
NODE_41_length_2101_cov_7.216520	CP009056.1	85.385	1300	175	12	796	2093	2323140	2324426	0	1334	1267021	1	1267021	1267021	Frischella perrara			TRUE
NODE_41_length_2101_cov_7.216520	CP009056.1	88.934	732	61	11	2	715	2322297	2323026	0	885	1267021	1	1267021	1267021	Frischella perrara			TRUE
NODE_41_length_2101_cov_7.216520	CP050253.1	84.455	1293	190	8	797	2084	503104	501818	0	1264	1635327	1	1635327	1635327	Orbus sp. IPMB12			TRUE
NODE_41_length_2101_cov_7.216520	CP050253.1	87.602	734	70	14	1	715	503975	503244	0	832	1635327	1	1635327	1635327	Orbus sp. IPMB12			TRUE
NODE_41_length_2101_cov_7.216520	CP026044.1	81.534	1121	196	9	940	2054	4092617	4091502	0	913	584	1	584	584	Proteus mirabilis			TRUE
NODE_41_length_2101_cov_7.216520	CP015347.1	81.445	1121	197	9	940	2054	313162	312047	0	907	584	1	584	584	Proteus mirabilis			TRUE
NODE_42_length_2080_cov_3.721975	CP007445.1	98.413	2080	33	0	1	2080	108247	110326	0	3659	1196095	1	1196095	1196095	Gilliamella apicola			TRUE
NODE_42_length_2080_cov_3.721975	CP009056.1	82.381	2083	352	13	1	2075	2411290	2413365	0	1799	1267021	1	1267021	1267021	Frischella perrara			TRUE
NODE_42_length_2080_cov_3.721975	CP050253.1	80.133	2109	376	33	1	2080	627955	625861	0	1533	1635327	1	1635327	1635327	Orbus sp. IPMB12			TRUE
NODE_42_length_2080_cov_3.721975	CP038145.1	82.888	1198	194	10	3	1194	1099372	1100564	0	1066	51049	1	51049	51049	Actinobacillus indolicus			TRUE
NODE_42_length_2080_cov_3.721975	LR134510.1	81.138	1283	233	9	1	1278	778232	779510	0	1020	51161	1	51161	51161	Actinobacillus delphinicola			TRUE
NODE_43_length_2024_cov_7.903504	XM_024473817.1	100	2019	0	0	6	2024	2040	22	0	3729	40302	1	40302	40302	Nosema ceranae			TRUE
NODE_44_length_2009_cov_12.572671	XM_024474567.1	99.602	2009	8	0	1	2009	2021	13	0	3666	40302	1	40302	40302	Nosema ceranae			TRUE
NODE_44_length_2009_cov_12.572671	XM_013327264.1	75.251	1996	423	64	45	2006	1974	16	0	883	66420	1	66420	66420	Papilio xuthus			TRUE
NODE_44_length_2009_cov_12.572671	KT253392.1	74.814	2017	441	61	21	2006	1996	16	0	848	1112939	1	1112939	1112939	Nosema pernyi			TRUE
NODE_45_length_1975_cov_8.465104	XM_024476536.1	99.747	1975	5	0	1	1975	28	2002	0	3620	40302	1	40302	40302	Nosema ceranae			TRUE
NODE_46_length_1953_cov_6.765543	MH267693.1	98.403	1941	31	0	13	1953	8432	6492	0	3413	92395	1	92395	92395	Black queen cell virus			TRUE
NODE_46_length_1953_cov_6.765543	MH267694.1	98.4	1937	31	0	17	1953	8454	6518	0	3406	92395	1	92395	92395	Black queen cell virus			TRUE
NODE_46_length_1953_cov_6.765543	KY465685.1	96.006	1953	78	0	1	1953	6880	4928	0	3175	92395	1	92395	92395	Black queen cell virus			TRUE
NODE_46_length_1953_cov_6.765543	KY465684.1	95.75	1953	83	0	1	1953	6880	4928	0	3147	92395	1	92395	92395	Black queen cell virus			TRUE
NODE_46_length_1953_cov_6.765543	KY465683.1	95.699	1953	84	0	1	1953	6880	4928	0	3142	92395	1	92395	92395	Black queen cell virus			TRUE
NODE_47_length_1923_cov_2.520878	CP007446.1	95.53	1924	84	2	1	1923	2369435	2371357	0	3075	1196094	1	1196094	1196094	Snodgrassella alvi wkB2			TRUE
NODE_47_length_1923_cov_2.520878	CP046027.1	82.178	1947	316	21	1	1923	1275478	1273539	0	1644	2666100	1	2666100	2666100	Neisseria brasiliensis			TRUE
NODE_47_length_1923_cov_2.520878	CP039887.1	82.159	1945	320	18	1	1923	1781973	1783912	0	1644	28449	1	28449	28449	Neisseria subflava			TRUE
NODE_47_length_1923_cov_2.520878	CP031699.1	82.117	1946	319	17	1	1923	1109826	1107887	0	1639	492	1	492	492	Neisseria animalis			TRUE
NODE_47_length_1923_cov_2.520878	CP039886.1	82.099	1944	323	16	1	1923	1965168	1963229	0	1639	484	1	484	484	Neisseria flavescens			TRUE
NODE_48_length_1920_cov_2.375335	XM_017050718.2	98.028	1927	31	4	1	1920	2106	180	0	3341	7461	1	7461	7461	Apis cerana			TRUE
NODE_48_length_1920_cov_2.375335	XM_006625172.2	97.61	1925	34	7	1	1920	2102	185	0	3290	7462	1	7462	7462	Apis dorsata			TRUE
NODE_48_length_1920_cov_2.375335	XM_012491520.2	97.443	1721	42	2	201	1920	1904	185	0	2935	7463	1	7463	7463	Apis florea			TRUE
NODE_48_length_1920_cov_2.375335	XM_012391668.3	90.716	1928	157	12	5	1920	2116	199	0	2549	132113	1	132113	132113	Bombus impatiens			TRUE
NODE_48_length_1920_cov_2.375335	XM_033336912.1	90.617	1929	157	14	5	1920	2118	201	0	2538	2705178	1	2705178	2705178	Bombus vancouverensis nearcticus			TRUE
NODE_49_length_1868_cov_2.464975	CP007445.1	94.816	1871	94	1	1	1868	542517	540647	0	2915	1196095	1	1196095	1196095	Gilliamella apicola			TRUE
NODE_49_length_1868_cov_2.464975	AP022373.1	78.481	948	198	6	860	1803	1553577	1552632	1.9e-171	616	587	1	587	587	Providencia rettgeri			TRUE
NODE_49_length_1868_cov_2.464975	AP022371.1	78.433	932	197	4	860	1789	3011608	3012537	4.11e-168	604	587	1	587	587	Providencia rettgeri			TRUE
NODE_49_length_1868_cov_2.464975	CP042861.1	78.059	948	202	6	860	1803	1485520	1484575	8.89e-165	593	2603246	1	2603246	2603246	Providencia sp. 1709051003			TRUE
NODE_49_length_1868_cov_2.464975	AP022375.1	78.059	948	202	6	860	1803	1534129	1533184	8.89e-165	593	587	1	587	587	Providencia rettgeri			TRUE
NODE_50_length_1863_cov_4.304757	CP007445.1	97.439	1835	47	0	1	1835	3124731	3126565	0	3129	1196095	1	1196095	1196095	Gilliamella apicola			TRUE
NODE_50_length_1863_cov_4.304757	CP009056.1	85.169	890	128	3	1	890	2416316	2417201	0	909	1267021	1	1267021	1267021	Frischella perrara			TRUE
NODE_50_length_1863_cov_4.304757	CP009056.1	84.075	854	129	6	974	1826	2417326	2418173	0	817	1267021	1	1267021	1267021	Frischella perrara			TRUE
NODE_50_length_1863_cov_4.304757	CP050253.1	84.07	860	122	11	974	1827	330888	331738	0	815	1635327	1	1635327	1635327	Orbus sp. IPMB12			TRUE
NODE_50_length_1863_cov_4.304757	CP050253.1	81.456	879	154	8	11	886	329918	330790	0	712	1635327	1	1635327	1635327	Orbus sp. IPMB12			TRUE
NODE_50_length_1863_cov_4.304757	CP031240.1	81.341	686	109	17	1064	1741	1088853	1089527	1.17e-148	540	726	1	726	726	Haemophilus haemolyticus			TRUE
NODE_50_length_1863_cov_4.304757	CP027235.1	81.151	695	112	17	1064	1751	1250727	1250045	1.17e-148	540	712310	1	712310	712310	Haemophilus sp. oral taxon 036			TRUE
NODE_51_length_1858_cov_69.865225	KY465700.1	92.088	1858	144	1	1	1858	4929	3075	0	2614	1041806	1	1041806	1041806	Lake Sinai virus 1			TRUE
NODE_51_length_1858_cov_69.865225	KY465702.1	92.034	1858	148	0	1	1858	4933	3076	0	2612	1041806	1	1041806	1041806	Lake Sinai virus 1			TRUE
NODE_51_length_1858_cov_69.865225	KY465699.1	91.765	1858	153	0	1	1858	4932	3075	0	2584	1041806	1	1041806	1041806	Lake Sinai virus 1			TRUE
NODE_51_length_1858_cov_69.865225	HQ871931.2	91.712	1858	151	1	1	1858	4937	3083	0	2575	1041806	1	1041806	1041806	Lake Sinai virus 1			TRUE
NODE_51_length_1858_cov_69.865225	KY465703.1	91.658	1858	152	1	1	1858	4931	3077	0	2569	1041806	1	1041806	1041806	Lake Sinai virus 1			TRUE
NODE_52_length_1844_cov_2.372275	XR_004226181.1	78.125	1824	159	104	110	1844	4749	3077	0	937	7463	1	7463	7463	Apis florea			TRUE
NODE_53_length_1843_cov_3.421700	KU896858.1	99.186	1843	15	0	1	1843	1877	35	0	3321	1871267	1	1871267	1871267	Rose partitivirus			TRUE
NODE_53_length_1843_cov_3.421700	LC221826.1	77.892	1850	382	26	4	1839	1874	38	0	1125	1968821	1	1968821	1968821	Pear alphapartitivirus			TRUE
NODE_53_length_1843_cov_3.421700	MK292288.1	77.94	1854	372	32	4	1836	1870	33	0	1123	2518124	1	2518124	2518124	Medicago sativa alphapartitivirus 2			TRUE
NODE_53_length_1843_cov_3.421700	DQ910762.1	73.502	1302	299	43	9	1287	1870	592	4.11e-123	455	403698	1	403698	403698	Vicia faba partitivirus 1			TRUE
NODE_54_length_1818_cov_1.909246	CP007446.1	99.285	1818	13	0	1	1818	1350527	1348710	0	3286	1196094	1	1196094	1196094	Snodgrassella alvi wkB2			TRUE
NODE_54_length_1818_cov_1.909246	LT906434.1	80.154	1683	322	11	126	1802	1384145	1385821	0	1247	326523	1	326523	326523	Neisseria zoodegmatis			TRUE
NODE_54_length_1818_cov_1.909246	CP039887.1	80.818	1590	297	8	126	1711	1000007	1001592	0	1240	28449	1	28449	28449	Neisseria subflava			TRUE
NODE_54_length_1818_cov_1.909246	CP039886.1	80.728	1593	293	11	126	1711	927299	928884	0	1229	484	1	484	484	Neisseria flavescens			TRUE
NODE_54_length_1818_cov_1.909246	LR134533.1	80.578	1591	299	10	126	1711	240823	239238	0	1218	28091	1	28091	28091	Neisseria weaveri			TRUE
NODE_55_length_1787_cov_3.573903	XM_024475732.1	98.713	1787	23	0	1	1787	2031	245	0	3173	40302	1	40302	40302	Nosema ceranae			TRUE
NODE_56_length_1777_cov_418.779326	MH267699.1	91.441	1776	152	0	2	1777	4	1779	0	2438	1182206	1	1182206	1182206	Lake Sinai virus 3			TRUE
NODE_56_length_1777_cov_418.779326	MH267700.1	91.385	1776	153	0	2	1777	30	1805	0	2433	1182206	1	1182206	1182206	Lake Sinai virus 3			TRUE
NODE_56_length_1777_cov_418.779326	KY465717.1	88.53	1735	199	0	43	1777	1	1735	0	2102	1547219	1	1547219	1547219	Lake Sinai virus			TRUE
NODE_56_length_1777_cov_418.779326	KY465718.1	86.242	1650	225	2	1	1649	33	1681	0	1788	1547219	1	1547219	1547219	Lake Sinai virus			TRUE
NODE_56_length_1777_cov_418.779326	MG918125.1	84.027	1778	282	2	1	1777	24	1800	0	1714	1547219	1	1547219	1547219	Lake Sinai virus			TRUE
NODE_57_length_1765_cov_2.130994	CP007446.1	98.924	1765	19	0	1	1765	1365054	1366818	0	3155	1196094	1	1196094	1196094	Snodgrassella alvi wkB2			TRUE
NODE_59_length_1718_cov_2051.193025	KY465711.1	96.262	1712	64	0	7	1718	3	1714	0	2808	1041831	1	1041831	1041831	Lake Sinai virus 2			TRUE
NODE_59_length_1718_cov_2051.193025	KY465710.1	96.028	1712	68	0	7	1718	10	1721	0	2785	1041831	1	1041831	1041831	Lake Sinai virus 2			TRUE
NODE_59_length_1718_cov_2051.193025	KY465709.1	95.678	1712	74	0	7	1718	10	1721	0	2752	1041831	1	1041831	1041831	Lake Sinai virus 2			TRUE
NODE_59_length_1718_cov_2051.193025	KY465708.1	95.561	1712	76	0	7	1718	10	1721	0	2741	1041831	1	1041831	1041831	Lake Sinai virus 2			TRUE
NODE_59_length_1718_cov_2051.193025	KY465707.1	95.269	1712	81	0	7	1718	10	1721	0	2713	1041831	1	1041831	1041831	Lake Sinai virus 2			TRUE
NODE_60_length_1690_cov_2.333333	XM_024473697.1	99.795	1466	3	0	1	1466	1466	1	0	2691	40302	1	40302	40302	Nosema ceranae			TRUE
NODE_60_length_1690_cov_2.333333	KJ210766.1	74.512	1589	388	16	6	1586	1680	101	0	675	1112939	1	1112939	1112939	Nosema pernyi			TRUE
NODE_61_length_1595_cov_2.380519	CP007446.1	99.624	1594	6	0	1	1594	309254	310847	0	2911	1196094	1	1196094	1196094	Snodgrassella alvi wkB2			TRUE
NODE_61_length_1595_cov_2.380519	CP019644.1	82.221	1603	261	15	1	1585	2569795	2571391	0	1360	96942	1	96942	96942	Vitreoscilla sp. C1			TRUE
NODE_61_length_1595_cov_2.380519	CP034670.1	81.292	1625	270	23	1	1594	437031	438652	0	1286	539	1	539	539	Eikenella corrodens			TRUE
NODE_61_length_1595_cov_2.380519	CP029539.1	80.617	1620	274	30	1	1592	1174620	1173013	0	1216	1590041	1	1590041	1590041	Aquitalea sp. USM4			TRUE
NODE_61_length_1595_cov_2.380519	AP018823.1	79.864	1619	288	28	1	1592	4679065	4680672	0	1149	332411	1	332411	332411	Aquitalea magnusonii			TRUE
NODE_62_length_1587_cov_5.705614	MH814756.1	74.702	1008	225	21	431	1423	1203	211	3.96e-113	422	2562459	1	2562459	2562459	Camellia oleifera cryptic virus 1			TRUE
NODE_63_length_1587_cov_1.704961	CP007445.1	98.99	1584	16	0	1	1584	2440748	2442331	0	2837	1196095	1	1196095	1196095	Gilliamella apicola			TRUE
NODE_63_length_1587_cov_1.704961	CP009056.1	83.797	1580	253	3	6	1584	535327	536904	0	1496	1267021	1	1267021	1267021	Frischella perrara			TRUE
NODE_64_length_1557_cov_2.097204	XM_024474092.1	99.55	1557	7	0	1	1557	3549	1993	0	2837	40302	1	40302	40302	Nosema ceranae			TRUE
NODE_65_length_1510_cov_3674.586254	KX884207.1	98.626	1456	20	0	50	1505	1456	1	0	2579	1923041	1	1923041	1923041	Hubei partiti-like virus 34			TRUE
NODE_65_length_1510_cov_3674.586254	JF732914.1	98.681	379	5	0	750	1128	379	1	0	675	340016	1	340016	340016	uncultured virus			TRUE
NODE_67_length_1503_cov_1645.953729	HQ888865.2	95.808	1503	63	0	1	1503	4096	2594	0	2429	1041831	1	1041831	1041831	Lake Sinai virus 2			TRUE
NODE_67_length_1503_cov_1645.953729	KY465711.1	94.145	1503	88	0	1	1503	4090	2588	0	2289	1041831	1	1041831	1041831	Lake Sinai virus 2			TRUE
NODE_67_length_1503_cov_1645.953729	KY465710.1	94.012	1503	90	0	1	1503	4097	2595	0	2278	1041831	1	1041831	1041831	Lake Sinai virus 2			TRUE
NODE_67_length_1503_cov_1645.953729	KY465709.1	94.012	1503	90	0	1	1503	4097	2595	0	2278	1041831	1	1041831	1041831	Lake Sinai virus 2			TRUE
NODE_67_length_1503_cov_1645.953729	KY465713.1	93.679	1503	95	0	1	1503	4097	2595	0	2250	1041831	1	1041831	1041831	Lake Sinai virus 2			TRUE
NODE_69_length_1462_cov_5.722104	KY922035.1	90.155	1483	99	30	1	1462	796	2252	0	1888	2051817	1	2051817	2051817	Tarsonemidae gen. sp. AD1063			TRUE
NODE_69_length_1462_cov_5.722104	KY922034.1	84.95	1289	129	42	155	1412	943	2197	0	1245	2051683	1	2051683	2051683	Pyemotes herfsi			TRUE
NODE_69_length_1462_cov_5.722104	KY922043.1	83.359	1298	142	51	155	1411	926	2190	0	1133	2051694	1	2051694	2051694	Archidispus insolitus			TRUE
NODE_69_length_1462_cov_5.722104	KY922044.1	83.064	1299	146	49	155	1411	149	1415	0	1116	2051693	1	2051693	2051693	Archidispus bembidii			TRUE
NODE_69_length_1462_cov_5.722104	KY922042.1	83.114	1291	142	51	155	1402	927	2184	0	1107	2051695	1	2051695	2051695	Archidispus minor			TRUE
NODE_70_length_1462_cov_2.519545	CP007445.1	98.974	1462	15	0	1	1462	2745041	2746502	0	2617	1196095	1	1196095	1196095	Gilliamella apicola			TRUE
NODE_70_length_1462_cov_2.519545	CP009056.1	83.745	1458	235	2	4	1460	2314759	2316215	0	1378	1267021	1	1267021	1267021	Frischella perrara			TRUE
NODE_70_length_1462_cov_2.519545	CP050253.1	82.469	1466	243	14	4	1462	511525	510067	0	1271	1635327	1	1635327	1635327	Orbus sp. IPMB12			TRUE
NODE_70_length_1462_cov_2.519545	CP047639.1	79.692	1428	268	18	46	1462	843123	841707	0	1011	2697019	1	2697019	2697019	Proteus sp. ZN5			TRUE
NODE_70_length_1462_cov_2.519545	CP027235.1	79.332	1437	269	24	40	1462	1011855	1010433	0	983	712310	1	712310	712310	Haemophilus sp. oral taxon 036			TRUE
NODE_72_length_1459_cov_5.173077	CP007445.1	98.835	1459	17	0	1	1459	2895173	2893715	0	2601	1196095	1	1196095	1196095	Gilliamella apicola			TRUE
NODE_72_length_1459_cov_5.173077	CP009056.1	90.123	1458	133	9	1	1457	2263439	2261992	0	1884	1267021	1	1267021	1267021	Frischella perrara			TRUE
NODE_72_length_1459_cov_5.173077	CP050253.1	84.605	1468	192	31	1	1457	769815	771259	0	1428	1635327	1	1635327	1635327	Orbus sp. IPMB12			TRUE
NODE_72_length_1459_cov_5.173077	CP029185.2	81.211	974	157	18	489	1450	3339353	3340312	0	761	2172103	1	2172103	2172103	Limnobaculum parvum			TRUE
NODE_72_length_1459_cov_5.173077	CP026046.1	80.725	965	157	21	491	1443	1342999	1342052	0	725	582	1	582	582	Morganella morganii			TRUE
NODE_74_length_1455_cov_7.977143	CP007445.1	98.076	1455	28	0	1	1455	568083	569537	0	2532	1196095	1	1196095	1196095	Gilliamella apicola			TRUE
NODE_74_length_1455_cov_7.977143	CP009056.1	91.134	1455	129	0	1	1455	369140	367686	0	1973	1267021	1	1267021	1267021	Frischella perrara			TRUE
NODE_74_length_1455_cov_7.977143	CP050253.1	86.557	1458	190	6	1	1455	2095786	2094332	0	1602	1635327	1	1635327	1635327	Orbus sp. IPMB12			TRUE
NODE_74_length_1455_cov_7.977143	CP048787.1	82.808	1460	237	13	1	1453	1406254	1404802	0	1293	584	1	584	584	Proteus mirabilis			TRUE
NODE_74_length_1455_cov_7.977143	CP048404.1	82.74	1460	238	13	1	1453	1336556	1335104	0	1288	584	1	584	584	Proteus mirabilis			TRUE
NODE_75_length_1444_cov_10.595392	CP007445.1	98.892	1444	16	0	1	1444	1550959	1549516	0	2579	1196095	1	1196095	1196095	Gilliamella apicola			TRUE
NODE_75_length_1444_cov_10.595392	CP009056.1	82.737	1454	210	24	16	1444	856482	855045	0	1256	1267021	1	1267021	1267021	Frischella perrara			TRUE
NODE_75_length_1444_cov_10.595392	CP050253.1	81.762	1453	206	30	21	1444	1199250	1197828	0	1160	1635327	1	1635327	1635327	Orbus sp. IPMB12			TRUE
NODE_75_length_1444_cov_10.595392	CP019686.1	78.24	1250	224	33	22	1237	1406652	1405417	0	758	1921565	1	1921565	1921565	Proteus sp. CD3			TRUE
NODE_75_length_1444_cov_10.595392	CP034091.1	78.16	1250	226	39	22	1237	1594946	1593710	0	752	584	1	584	584	Proteus mirabilis			TRUE
NODE_76_length_1427_cov_2.816327	CP007445.1	96.496	1427	50	0	1	1427	2750065	2751491	0	2359	1196095	1	1196095	1196095	Gilliamella apicola			TRUE
NODE_76_length_1427_cov_2.816327	JQ894910.1	96.496	1427	50	0	1	1427	1995	569	0	2359	1196095	1	1196095	1196095	Gilliamella apicola			TRUE
NODE_76_length_1427_cov_2.816327	JQ894912.1	88.788	1427	160	0	1	1427	1995	569	0	1749	1196095	1	1196095	1196095	Gilliamella apicola			TRUE
NODE_76_length_1427_cov_2.816327	JQ894911.1	87.807	1427	174	0	1	1427	1995	569	0	1672	1196095	1	1196095	1196095	Gilliamella apicola			TRUE
NODE_76_length_1427_cov_2.816327	CP009056.1	82.691	1427	241	6	2	1425	2319778	2321201	0	1262	1267021	1	1267021	1267021	Frischella perrara			TRUE
NODE_78_length_1423_cov_1.550439	CP007445.1	95.011	1423	71	0	1	1423	1817400	1818822	0	2235	1196095	1	1196095	1196095	Gilliamella apicola			TRUE
NODE_78_length_1423_cov_1.550439	CP050253.1	78.149	1437	283	27	1	1423	1039308	1037889	0	885	1635327	1	1635327	1635327	Orbus sp. IPMB12			TRUE
NODE_78_length_1423_cov_1.550439	CP047639.1	77.569	1440	289	31	1	1423	3773791	3775213	0	839	2697019	1	2697019	2697019	Proteus sp. ZN5			TRUE
NODE_78_length_1423_cov_1.550439	CP047286.1	77.383	1437	297	26	1	1423	2215276	2213854	0	828	626774	1	626774	626774	Proteus cibarius			TRUE
NODE_78_length_1423_cov_1.550439	CP047340.1	77.244	1437	299	26	1	1423	2645555	2646977	0	817	626774	1	626774	626774	Proteus cibarius			TRUE
NODE_79_length_1421_cov_19.524158	XM_024473617.1	99.929	1414	1	0	8	1421	1428	15	0	2606	40302	1	40302	40302	Nosema ceranae			TRUE
NODE_79_length_1421_cov_19.524158	KC680495.1	100	650	0	0	121	770	650	1	0	1201	40302	1	40302	40302	Nosema ceranae			TRUE
NODE_79_length_1421_cov_19.524158	KC680517.1	99.846	650	1	0	121	770	650	1	0	1195	40302	1	40302	40302	Nosema ceranae			TRUE
NODE_79_length_1421_cov_19.524158	KC680515.1	99.846	650	1	0	121	770	650	1	0	1195	40302	1	40302	40302	Nosema ceranae			TRUE
NODE_79_length_1421_cov_19.524158	KC680508.1	99.846	650	1	0	121	770	650	1	0	1195	40302	1	40302	40302	Nosema ceranae			TRUE
NODE_80_length_1411_cov_13.205015	FJ911738.1	92.522	1257	92	2	112	1367	1	1256	0	1799	704006	1	704006	704006	Pergamasus sp. APGD-2010			TRUE
NODE_80_length_1411_cov_13.205015	FJ911737.1	91.277	1261	97	11	112	1367	1	1253	0	1707	704007	1	704007	704007	Poecilochirus sp. APGD-2010			TRUE
NODE_80_length_1411_cov_13.205015	AY626654.1	96.716	609	15	4	781	1388	1	605	0	1009	296242	1	296242	296242	Poecilochirus sp. AL6585			TRUE
NODE_80_length_1411_cov_13.205015	KP276389.1	93.155	672	39	6	741	1411	691	1356	0	979	1712292	1	1712292	1712292	Amblyseius sp. ARP-2015			TRUE
NODE_80_length_1411_cov_13.205015	KY921969.1	92.996	671	44	3	741	1411	756	1423	0	976	2051769	1	2051769	2051769	Stratiolaelaps sp. AD1286			TRUE
NODE_80_length_1411_cov_13.205015	KY921969.1	84.529	446	51	16	6	443	22	457	2.46e-114	425	2051769	1	2051769	2051769	Stratiolaelaps sp. AD1286			TRUE
NODE_85_length_1365_cov_8.134351	XM_024473843.1	99.853	1365	2	0	1	1365	18	1382	0	2510	40302	1	40302	40302	Nosema ceranae			TRUE
NODE_85_length_1365_cov_8.134351	XM_013325359.1	78.178	1306	250	33	2	1291	9	1295	0	800	66420	1	66420	66420	Papilio xuthus			TRUE
NODE_85_length_1365_cov_8.134351	XM_013327361.1	78.626	1048	195	26	257	1291	1	1032	0	667	66420	1	66420	66420	Papilio xuthus			TRUE
NODE_85_length_1365_cov_8.134351	AB009600.1	79.037	997	179	28	47	1029	1	981	0	656	27978	1	27978	27978	Nosema bombycis			TRUE
NODE_85_length_1365_cov_8.134351	JX213685.1	79.402	937	164	27	104	1027	2	922	3.59e-177	634	27978	1	27978	27978	Nosema bombycis			TRUE
NODE_86_length_1351_cov_6.682099	AE014075.1	99.778	1351	3	0	1	1351	2991872	2990522	0	2479	199310	1	199310	199310	Escherichia coli CFT073			TRUE
NODE_86_length_1351_cov_6.682099	2AWB_B	99.778	1351	3	0	1	1351	6	1356	0	2479	0	4	0					TRUE
NODE_86_length_1351_cov_6.682099	V00348.1	99.778	1351	3	0	1	1351	3505	4855	0	2479	562	1	562	562	Escherichia coli			TRUE
NODE_86_length_1351_cov_6.682099	U72488.1	99.778	1351	3	0	1	1351	8484	7134	0	2479	54395	1	54395	54395	Cloning vector pRNA8			TRUE
NODE_86_length_1351_cov_6.682099	U18997.1	99.778	1351	3	0	1	1351	207524	206174	0	2479	511145	1	511145	511145	Escherichia coli str. K-12 substr. MG1655			TRUE
NODE_87_length_1337_cov_2.374415	XM_024475150.1	99.922	1282	1	0	1	1282	1331	50	0	2362	40302	1	40302	40302	Nosema ceranae			TRUE
NODE_88_length_1319_cov_50.736551	JX429892.1	99.166	1319	10	1	1	1319	21	1338	0	2374	339420	1	339420	339420	Blackberry chlorotic ringspot virus			TRUE
NODE_88_length_1319_cov_50.736551	JX429874.1	97.574	1319	31	1	1	1319	21	1338	0	2257	339420	1	339420	339420	Blackberry chlorotic ringspot virus			TRUE
NODE_88_length_1319_cov_50.736551	JX429883.1	97.346	1319	34	1	1	1319	21	1338	0	2241	339420	1	339420	339420	Blackberry chlorotic ringspot virus			TRUE
NODE_88_length_1319_cov_50.736551	JX429872.1	97.271	1319	35	1	1	1319	21	1338	0	2235	339420	1	339420	339420	Blackberry chlorotic ringspot virus			TRUE
NODE_88_length_1319_cov_50.736551	JX429876.1	97.195	1319	36	1	1	1319	21	1338	0	2230	339420	1	339420	339420	Blackberry chlorotic ringspot virus			TRUE
NODE_89_length_1313_cov_1034.650238	MH267700.1	83.866	1314	208	4	2	1313	30	1341	0	1249	1182206	1	1182206	1182206	Lake Sinai virus 3			TRUE
NODE_89_length_1313_cov_1034.650238	MH267699.1	83.714	1314	210	4	2	1313	4	1315	0	1238	1182206	1	1182206	1182206	Lake Sinai virus 3			TRUE
NODE_89_length_1313_cov_1034.650238	KY465718.1	83.587	1316	210	5	1	1313	33	1345	0	1229	1547219	1	1547219	1547219	Lake Sinai virus			TRUE
NODE_89_length_1313_cov_1034.650238	MG918125.1	82.586	1315	225	4	1	1313	24	1336	0	1162	1547219	1	1547219	1547219	Lake Sinai virus			TRUE
NODE_89_length_1313_cov_1034.650238	KY465703.1	72.955	1320	343	13	1	1313	33	1345	5.02e-121	448	1041806	1	1041806	1041806	Lake Sinai virus 1			TRUE
NODE_90_length_1311_cov_5.310510	CP007445.1	97.858	1307	28	0	5	1311	2896425	2895119	0	2259	1196095	1	1196095	1196095	Gilliamella apicola			TRUE
NODE_90_length_1311_cov_5.310510	CP009056.1	91.082	1312	115	2	1	1311	2264695	2263385	0	1773	1267021	1	1267021	1267021	Frischella perrara			TRUE
NODE_90_length_1311_cov_5.310510	CP050253.1	84.966	1317	186	11	1	1311	768559	769869	0	1325	1635327	1	1635327	1635327	Orbus sp. IPMB12			TRUE
NODE_90_length_1311_cov_5.310510	LT906463.1	82.903	1240	181	24	88	1311	327215	328439	0	1086	249188	1	249188	249188	Haemophilus pittmaniae			TRUE
NODE_90_length_1311_cov_5.310510	CP035368.2	82.31	1238	192	21	88	1311	1802818	1804042	0	1048	729	1	729	729	Haemophilus parainfluenzae			TRUE
NODE_91_length_1305_cov_4.156000	XM_012309285.2	80.088	909	125	36	109	989	9425	8545	2.16e-174	625	30195	1	30195	30195	Bombus terrestris			TRUE
NODE_91_length_1305_cov_4.156000	XM_012309284.2	80.088	909	125	36	109	989	9523	8643	2.16e-174	625	30195	1	30195	30195	Bombus terrestris			TRUE
NODE_91_length_1305_cov_4.156000	XM_020863473.1	80.088	909	125	36	109	989	12032	11152	2.16e-174	625	30195	1	30195	30195	Bombus terrestris			TRUE
NODE_91_length_1305_cov_4.156000	XM_012309283.2	80.088	909	125	36	109	989	12482	11602	2.16e-174	625	30195	1	30195	30195	Bombus terrestris			TRUE
NODE_91_length_1305_cov_4.156000	XM_020863472.1	80.088	909	125	36	109	989	12538	11658	2.16e-174	625	30195	1	30195	30195	Bombus terrestris			TRUE
NODE_92_length_1303_cov_7.540865	CP007446.1	98.465	1303	20	0	1	1303	374134	372832	0	2296	1196094	1	1196094	1196094	Snodgrassella alvi wkB2			TRUE
NODE_92_length_1303_cov_7.540865	CP039887.1	80.718	1198	221	9	1	1193	1313370	1312178	0	924	28449	1	28449	28449	Neisseria subflava			TRUE
NODE_92_length_1303_cov_7.540865	CP031251.1	79.549	1286	247	14	1	1278	1431218	1429941	0	904	28449	1	28449	28449	Neisseria subflava			TRUE
NODE_92_length_1303_cov_7.540865	AM889136.1	79.581	1288	241	18	2	1278	478611	477335	0	902	662598	1	662598	662598	Neisseria meningitidis alpha14			TRUE
NODE_92_length_1303_cov_7.540865	CP031324.1	79.425	1288	245	16	1	1278	1124148	1122871	0	893	487	1	487	487	Neisseria meningitidis			TRUE
NODE_93_length_1303_cov_2.754006	CP007446.1	98.158	1303	24	0	1	1303	312071	310769	0	2274	1196094	1	1196094	1196094	Snodgrassella alvi wkB2			TRUE
NODE_93_length_1303_cov_2.754006	CP034670.1	82.719	1302	214	9	7	1301	439873	438576	0	1147	539	1	539	539	Eikenella corrodens			TRUE
NODE_93_length_1303_cov_2.754006	CP038018.1	82.555	1307	219	8	1	1301	17408	16105	0	1142	2528037	1	2528037	2528037	Eikenella exigua			TRUE
NODE_93_length_1303_cov_2.754006	LT906482.1	82.312	1306	224	6	1	1301	1127565	1126262	0	1125	539	1	539	539	Eikenella corrodens			TRUE
NODE_93_length_1303_cov_2.754006	Z12610.1	81.168	1301	236	8	1	1295	362	1659	0	1037	539	1	539	539	Eikenella corrodens			TRUE
NODE_94_length_1299_cov_16.950161	CP007446.1	99.538	1299	6	0	1	1299	1963318	1962020	0	2366	1196094	1	1196094	1196094	Snodgrassella alvi wkB2			TRUE
NODE_94_length_1299_cov_16.950161	CP007446.1	81.933	869	147	9	80	942	1961276	1960412	0	726	1196094	1	1196094	1196094	Snodgrassella alvi wkB2			TRUE
NODE_97_length_1265_cov_3.409091	NC_038838.1	99.842	1265	2	0	1	1265	20	1284	0	2326	1323528	1	1323528	1323528	Crimson clover cryptic virus 2			TRUE
NODE_97_length_1265_cov_3.409091	MG600293.1	87.419	1081	132	4	187	1265	1	1079	0	1240	1323528	1	1323528	1323528	Crimson clover cryptic virus 2			TRUE
NODE_98_length_1257_cov_1.911814	CP007446.1	98.409	1257	16	3	1	1257	299395	298143	0	2207	1196094	1	1196094	1196094	Snodgrassella alvi wkB2			TRUE
NODE_98_length_1257_cov_1.911814	LR134533.1	79.365	882	179	3	377	1257	1345879	1345000	3.45e-172	617	28091	1	28091	28091	Neisseria weaveri			TRUE
NODE_98_length_1257_cov_1.911814	LT571436.1	79.365	882	179	3	377	1257	2049854	2048975	3.45e-172	617	28091	1	28091	28091	Neisseria weaveri			TRUE
NODE_99_length_1256_cov_2.950874	CP007445.1	96.815	1256	40	0	1	1256	408979	407724	0	2098	1196095	1	1196095	1196095	Gilliamella apicola			TRUE
NODE_99_length_1256_cov_2.950874	CP009056.1	85.91	1242	172	3	13	1254	2348530	2349768	0	1321	1267021	1	1267021	1267021	Frischella perrara			TRUE
NODE_99_length_1256_cov_2.950874	CP026364.1	75.163	1071	234	29	82	1136	3655833	3654779	2.2e-129	475	183417	1	183417	183417	Proteus hauseri			TRUE
NODE_99_length_1256_cov_2.950874	CP031123.2	77.237	760	165	8	381	1136	1667847	1667092	2.88e-118	438	2027290	1	2027290	2027290	Providencia sp. WCHPHu000369			TRUE
NODE_99_length_1256_cov_2.950874	AP022375.1	76.842	760	168	8	381	1136	2256138	2256893	2.9e-113	422	587	1	587	587	Providencia rettgeri			TRUE
NODE_100_length_1247_cov_2.711409	CP007445.1	95.83	1247	52	0	1	1247	106488	105242	0	2015	1196095	1	1196095	1196095	Gilliamella apicola			TRUE
NODE_100_length_1247_cov_2.711409	CP009056.1	84.362	1247	195	0	1	1247	2409498	2408252	0	1223	1267021	1	1267021	1267021	Frischella perrara			TRUE
NODE_100_length_1247_cov_2.711409	CP050253.1	83.736	1242	197	5	1	1239	629708	630947	0	1170	1635327	1	1635327	1635327	Orbus sp. IPMB12			TRUE
NODE_100_length_1247_cov_2.711409	LS483458.1	85.369	909	131	2	1	908	488686	489593	0	941	726	1	726	726	Haemophilus haemolyticus			TRUE
NODE_100_length_1247_cov_2.711409	CP027235.1	85.259	909	132	2	1	908	863643	864550	0	935	712310	1	712310	712310	Haemophilus sp. oral taxon 036			TRUE
NODE_101_length_1241_cov_2.710793	XM_024475331.1	99.919	1241	1	0	1	1241	15	1255	0	2287	40302	1	40302	40302	Nosema ceranae			TRUE
NODE_101_length_1241_cov_2.710793	XM_007604767.1	73.68	1250	293	31	6	1237	20	1251	9.79e-123	453	993615	1	993615	993615	Vittaforma corneae ATCC 50505			TRUE
NODE_102_length_1233_cov_11.185908	CP007445.1	95.049	1232	57	2	1	1232	242258	243485	0	1934	1196095	1	1196095	1196095	Gilliamella apicola			TRUE
NODE_104_length_1228_cov_4.944587	CP007445.1	97.714	1225	28	0	3	1227	3047933	3049157	0	2108	1196095	1	1196095	1196095	Gilliamella apicola			TRUE
NODE_104_length_1228_cov_4.944587	CP009056.1	85.714	1225	161	11	10	1228	2421669	2422885	0	1280	1267021	1	1267021	1267021	Frischella perrara			TRUE
NODE_104_length_1228_cov_4.944587	CP050253.1	84.202	1171	176	7	59	1227	404265	403102	0	1129	1635327	1	1635327	1635327	Orbus sp. IPMB12			TRUE
NODE_104_length_1228_cov_4.944587	LN890288.1	82.811	1181	190	11	47	1221	626376	627549	0	1044	138074	1	138074	138074	Serratia symbiotica			TRUE
NODE_104_length_1228_cov_4.944587	CP027418.1	81.633	1176	208	6	58	1227	813978	812805	0	968	587	1	587	587	Providencia rettgeri			TRUE
NODE_105_length_1228_cov_2.817562	JQ966981.1	99.267	1228	9	0	1	1228	31651	32878	0	2218	1194346	1	1194346	1194346	Candidatus Snodgrassella sp. TA7_36335			TRUE
NODE_105_length_1228_cov_2.817562	JQ966978.1	99.266	1226	9	0	3	1228	21891	23116	0	2215	1193508	1	1193508	1193508	Candidatus Snodgrassella sp. T3_2_35043			TRUE
NODE_105_length_1228_cov_2.817562	JQ966980.1	99.184	1226	10	0	3	1228	23373	24598	0	2209	1194345	1	1194345	1194345	Candidatus Snodgrassella sp. TA1_30860			TRUE
NODE_105_length_1228_cov_2.817562	CP007446.1	98.94	1226	13	0	3	1228	739005	737780	0	2193	1196094	1	1196094	1196094	Snodgrassella alvi wkB2			TRUE
NODE_105_length_1228_cov_2.817562	CP028956.1	75.949	948	226	2	248	1194	2407073	2408019	9.65e-133	486	582	1	582	582	Morganella morganii			TRUE
NODE_106_length_1226_cov_1.826644	XM_024473558.1	99.837	1226	2	0	1	1226	9	1234	0	2254	40302	1	40302	40302	Nosema ceranae			TRUE
NODE_106_length_1226_cov_1.826644	KJ210792.1	77.343	1227	246	27	2	1215	10	1217	0	697	1112939	1	1112939	1112939	Nosema pernyi			TRUE
NODE_107_length_1218_cov_4.334480	XM_006625130.2	97.455	1218	31	0	1	1218	1666	449	0	2078	7462	1	7462	7462	Apis dorsata			TRUE
NODE_107_length_1218_cov_4.334480	XM_012484571.2	96.634	1218	41	0	1	1218	1610	393	0	2023	7463	1	7463	7463	Apis florea			TRUE
NODE_107_length_1218_cov_4.334480	XM_017050142.2	96.642	1221	35	2	1	1218	1560	343	0	2023	7461	1	7461	7461	Apis cerana			TRUE
NODE_107_length_1218_cov_4.334480	XM_003490455.4	86.684	1179	139	8	1	1167	1592	420	0	1291	132113	1	132113	132113	Bombus impatiens			TRUE
NODE_107_length_1218_cov_4.334480	XM_033350771.1	86.599	1179	140	8	1	1167	1588	416	0	1286	2705178	1	2705178	2705178	Bombus vancouverensis nearcticus			TRUE
NODE_108_length_1218_cov_3.177988	XM_024475678.1	99.699	996	3	0	1	996	16	1011	0	1823	40302	1	40302	40302	Nosema ceranae			TRUE
NODE_108_length_1218_cov_3.177988	XM_024475678.1	98.45	258	4	0	961	1218	1030	1287	2.72e-123	455	40302	1	40302	40302	Nosema ceranae			TRUE
NODE_109_length_1196_cov_2.574934	CP029202.1	100	1196	0	0	1	1196	1226699	1225504	0	2209	2134	1	2134	2134	Spiroplasma melliferum			TRUE
NODE_109_length_1196_cov_2.574934	AM285321.1	98.747	1197	14	1	1	1196	43501	42305	0	2126	2133	1	2133	2133	Spiroplasma citri			TRUE
NODE_109_length_1196_cov_2.574934	CP047428.1	98.58	1197	16	1	1	1196	1459280	1458084	0	2115	2133	1	2133	2133	Spiroplasma citri			TRUE
NODE_109_length_1196_cov_2.574934	CP047437.1	98.58	1197	16	1	1	1196	1624929	1623733	0	2115	2133	1	2133	2133	Spiroplasma citri			TRUE
NODE_109_length_1196_cov_2.574934	CP046368.1	98.58	1197	16	1	1	1196	1613842	1612646	0	2115	2133	1	2133	2133	Spiroplasma citri			TRUE
NODE_111_length_1190_cov_10.709251	CP029476.1	98.38	1173	19	0	18	1190	77930	79102	0	2061	303541	1	303541	303541	Lactobacillus apis			TRUE
NODE_111_length_1190_cov_10.709251	CP029476.1	98.38	1173	19	0	18	1190	269782	270954	0	2061	303541	1	303541	303541	Lactobacillus apis			TRUE
NODE_111_length_1190_cov_10.709251	CP029476.1	98.38	1173	19	0	18	1190	355251	356423	0	2061	303541	1	303541	303541	Lactobacillus apis			TRUE
NODE_111_length_1190_cov_10.709251	CP029476.1	98.874	1155	13	0	36	1190	1126436	1125282	0	2061	303541	1	303541	303541	Lactobacillus apis			TRUE
NODE_111_length_1190_cov_10.709251	CP029544.1	96.644	1192	36	4	1	1190	1275829	1274640	0	1977	1218494	1	1218494	1218494	Lactobacillus helsingborgensis			TRUE
NODE_111_length_1190_cov_10.709251	CP029544.1	96.56	1192	37	4	1	1190	107302	108491	0	1971	1218494	1	1218494	1218494	Lactobacillus helsingborgensis			TRUE
NODE_111_length_1190_cov_10.709251	CP009531.1	96.477	1192	38	4	1	1190	108978	110167	0	1965	1545702	1	1545702	1545702	Lactobacillus sp. wkB8			TRUE
NODE_111_length_1190_cov_10.709251	CP009531.1	96.477	1192	38	4	1	1190	398285	399474	0	1965	1545702	1	1545702	1545702	Lactobacillus sp. wkB8			TRUE
NODE_112_length_1188_cov_145.299206	NM_001011610.1	99.075	1189	9	2	1	1187	1189	1	0	2134	7460	1	7460	7460	Apis mellifera			TRUE
NODE_112_length_1188_cov_145.299206	GU325612.1	98.872	1152	11	2	1	1150	1152	1	0	2054	7460	1	7460	7460	Apis mellifera			TRUE
NODE_112_length_1188_cov_145.299206	XM_026443532.1	97.815	1190	24	2	1	1188	1231	42	0	2052	7460	1	7460	7460	Apis mellifera			TRUE
NODE_112_length_1188_cov_145.299206	MF402924.1	88.898	1207	104	10	1	1187	1197	1	0	1459	7461	1	7461	7461	Apis cerana			TRUE
NODE_112_length_1188_cov_145.299206	NM_001328479.1	89.06	1170	99	9	1	1150	1161	1	0	1424	7461	1	7461	7461	Apis cerana			TRUE
NODE_114_length_1186_cov_2.975243	CP007446.1	96.88	1186	37	0	1	1186	2374070	2375255	0	1986	1196094	1	1196094	1196094	Snodgrassella alvi wkB2			TRUE
NODE_114_length_1186_cov_2.975243	CP031251.1	80.386	1193	214	19	3	1186	1964938	1966119	0	889	28449	1	28449	28449	Neisseria subflava			TRUE
NODE_114_length_1186_cov_2.975243	CP039886.1	80.321	1184	213	19	12	1186	1960498	1959326	0	878	484	1	484	484	Neisseria flavescens			TRUE
NODE_114_length_1186_cov_2.975243	CP039887.1	80.117	1192	219	17	3	1186	1786634	1787815	0	872	28449	1	28449	28449	Neisseria subflava			TRUE
NODE_114_length_1186_cov_2.975243	LN869922.1	79.564	1194	226	15	3	1186	183377	184562	0	837	504	1	504	504	Kingella kingae			TRUE
NODE_115_length_1182_cov_4.536823	CP007445.1	96.954	1182	35	1	1	1182	1026360	1025180	0	1982	1196095	1	1196095	1196095	Gilliamella apicola			TRUE
NODE_115_length_1182_cov_4.536823	CP050253.1	80.904	1173	189	25	16	1180	1995840	1994695	0	893	1635327	1	1635327	1635327	Orbus sp. IPMB12			TRUE
NODE_115_length_1182_cov_4.536823	CP009056.1	86.891	801	99	6	383	1180	866757	865960	0	893	1267021	1	1267021	1267021	Frischella perrara			TRUE
NODE_115_length_1182_cov_4.536823	LR134510.1	82.136	543	85	12	626	1162	357847	357311	2.61e-123	455	51161	1	51161	51161	Actinobacillus delphinicola			TRUE
NODE_115_length_1182_cov_4.536823	CP031961.1	79.01	667	126	12	523	1182	1283071	1283730	5.64e-120	444	314281	1	314281	314281	Pseudoalteromonas tunicata			TRUE
NODE_116_length_1176_cov_4.230152	CP009056.1	96.939	1176	21	9	1	1176	2125985	2127145	0	1958	1267021	1	1267021	1267021	Frischella perrara			TRUE
NODE_117_length_1170_cov_7.558744	CP007445.1	99.487	1170	6	0	1	1170	1140705	1139536	0	2128	1196095	1	1196095	1196095	Gilliamella apicola			TRUE
NODE_117_length_1170_cov_7.558744	CP009056.1	86.901	1168	151	2	4	1170	527642	526476	0	1308	1267021	1	1267021	1267021	Frischella perrara			TRUE
NODE_117_length_1170_cov_7.558744	CP050253.1	82.213	1175	199	8	1	1170	1695739	1694570	0	1003	1635327	1	1635327	1635327	Orbus sp. IPMB12			TRUE
NODE_117_length_1170_cov_7.558744	CP031240.1	81.664	1118	194	9	48	1161	948391	949501	0	918	726	1	726	726	Haemophilus haemolyticus			TRUE
NODE_117_length_1170_cov_7.558744	CP031238.1	81.366	1127	199	9	48	1170	1152666	1151547	0	907	726	1	726	726	Haemophilus haemolyticus			TRUE
NODE_118_length_1170_cov_1.270852	CP007445.1	94.786	1170	61	0	1	1170	2330670	2329501	0	1823	1196095	1	1196095	1196095	Gilliamella apicola			TRUE
NODE_120_length_1161_cov_2.444846	CP007445.1	93.063	1110	77	0	1	1110	373981	375090	0	1624	1196095	1	1196095	1196095	Gilliamella apicola			TRUE
NODE_120_length_1161_cov_2.444846	CP007445.1	91.816	1173	83	2	1	1161	2050954	2049783	0	1622	1196095	1	1196095	1196095	Gilliamella apicola			TRUE
NODE_120_length_1161_cov_2.444846	CP007445.1	91.817	1161	94	1	1	1161	675362	674203	0	1616	1196095	1	1196095	1196095	Gilliamella apicola			TRUE
NODE_120_length_1161_cov_2.444846	CP007445.1	92.569	1117	83	0	1	1117	722932	724048	0	1604	1196095	1	1196095	1196095	Gilliamella apicola			TRUE
NODE_120_length_1161_cov_2.444846	CP007445.1	90.815	1165	94	2	1	1153	1469418	1468255	0	1546	1196095	1	1196095	1196095	Gilliamella apicola			TRUE
NODE_120_length_1161_cov_2.444846	CP007445.1	91.802	1110	91	0	1	1110	1627462	1628571	0	1546	1196095	1	1196095	1196095	Gilliamella apicola			TRUE
NODE_120_length_1161_cov_2.444846	CP007445.1	92.4	1079	82	0	1	1079	1056895	1055817	0	1539	1196095	1	1196095	1196095	Gilliamella apicola			TRUE
NODE_120_length_1161_cov_2.444846	CP007445.1	91.223	1128	95	4	1	1126	996229	995104	0	1531	1196095	1	1196095	1196095	Gilliamella apicola			TRUE
NODE_121_length_1154_cov_3.733394	CP007445.1	96.88	1154	36	0	1	1154	2755884	2757037	0	1932	1196095	1	1196095	1196095	Gilliamella apicola			TRUE
NODE_121_length_1154_cov_3.733394	CP009056.1	83.349	1093	179	3	63	1153	2583719	2584810	0	1007	1267021	1	1267021	1267021	Frischella perrara			TRUE
NODE_121_length_1154_cov_3.733394	CP002667.1	77.211	1097	242	8	61	1153	1237256	1236164	3.04e-177	634	1005058	1	1005058	1005058	Gallibacterium anatis UMN179			TRUE
NODE_121_length_1154_cov_3.733394	CP034752.1	75.713	1087	254	7	72	1153	731811	730730	8.82e-148	536	2498113	1	2498113	2498113	Pragia sp. CF-458			TRUE
NODE_121_length_1154_cov_3.733394	CP031551.1	75.658	1101	248	18	63	1153	745786	746876	4.1e-146	531	747	1	747	747	Pasteurella multocida			TRUE
NODE_122_length_1152_cov_4.105743	CP009056.1	99.306	1152	8	0	1	1152	2357632	2358783	0	2084	1267021	1	1267021	1267021	Frischella perrara			TRUE
NODE_126_length_1128_cov_308.128611	MK408812.1	98.85	1130	11	2	1	1128	1142	13	0	2013	44686	1	44686	44686	Panax sp. 'sinensis'			TRUE
NODE_126_length_1128_cov_308.128611	MK408798.1	98.85	1130	11	2	1	1128	1142	13	0	2013	44686	1	44686	44686	Panax sp. 'sinensis'			TRUE
NODE_126_length_1128_cov_308.128611	MK408789.1	98.85	1130	11	2	1	1128	1142	13	0	2013	44686	1	44686	44686	Panax sp. 'sinensis'			TRUE
NODE_126_length_1128_cov_308.128611	MK408774.1	98.85	1130	11	2	1	1128	1142	13	0	2013	44686	1	44686	44686	Panax sp. 'sinensis'			TRUE
NODE_126_length_1128_cov_308.128611	MK408767.1	98.85	1130	11	2	1	1128	1142	13	0	2013	44686	1	44686	44686	Panax sp. 'sinensis'			TRUE
NODE_127_length_1123_cov_4.814607	XM_006620089.2	98.223	1069	19	0	55	1123	2199	1131	0	1869	7462	1	7462	7462	Apis dorsata			TRUE
NODE_127_length_1123_cov_4.814607	XM_031512590.1	98.223	1069	19	0	55	1123	2301	1233	0	1869	7462	1	7462	7462	Apis dorsata			TRUE
NODE_127_length_1123_cov_4.814607	XM_017053383.2	96.913	1069	33	0	55	1123	2088	1020	0	1792	7461	1	7461	7461	Apis cerana			TRUE
NODE_127_length_1123_cov_4.814607	XM_017053382.2	96.913	1069	33	0	55	1123	2193	1125	0	1792	7461	1	7461	7461	Apis cerana			TRUE
NODE_127_length_1123_cov_4.814607	XM_003698037.3	96.265	1071	34	3	58	1123	2194	1125	0	1751	7463	1	7463	7463	Apis florea			TRUE
NODE_128_length_1122_cov_0.980319	CP009056.1	98.93	1122	12	0	1	1122	1984066	1985187	0	2006	1267021	1	1267021	1267021	Frischella perrara			TRUE
NODE_129_length_1106_cov_5.319696	XM_028669831.1	96.895	934	29	0	173	1106	5057	4124	0	1565	7461	1	7461	7461	Apis cerana			TRUE
NODE_129_length_1106_cov_5.319696	XM_028669830.1	96.895	934	29	0	173	1106	5258	4325	0	1565	7461	1	7461	7461	Apis cerana			TRUE
NODE_129_length_1106_cov_5.319696	XM_017066596.2	96.895	934	29	0	173	1106	5273	4340	0	1565	7461	1	7461	7461	Apis cerana			TRUE
NODE_129_length_1106_cov_5.319696	XM_033329840.1	90.403	917	88	0	190	1106	5752	4836	0	1206	2705178	1	2705178	2705178	Bombus vancouverensis nearcticus			TRUE
NODE_129_length_1106_cov_5.319696	XM_033329839.1	90.403	917	88	0	190	1106	5754	4838	0	1206	2705178	1	2705178	2705178	Bombus vancouverensis nearcticus			TRUE
NODE_130_length_1105_cov_47.443810	NM_001011574.1	98.299	1058	18	0	1	1058	1798	741	0	1855	7460	1	7460	7460	Apis mellifera			TRUE
NODE_130_length_1105_cov_47.443810	XM_031510662.1	85.308	1055	153	2	3	1056	1778	725	0	1094	7462	1	7462	7462	Apis dorsata			TRUE
NODE_130_length_1105_cov_47.443810	XM_017056685.1	85.375	1053	146	8	9	1057	1871	823	0	1085	7461	1	7461	7461	Apis cerana			TRUE
NODE_130_length_1105_cov_47.443810	XM_031918242.1	82.298	1062	173	12	3	1058	1784	732	0	905	7463	1	7463	7463	Apis florea			TRUE
NODE_131_length_1102_cov_2.931232	EF517519.1	91.553	1101	93	0	1	1101	2352	3452	0	1519	92395	1	92395	92395	Black queen cell virus			TRUE
NODE_131_length_1102_cov_2.931232	EF517521.1	91.462	1101	94	0	1	1101	2353	3453	0	1513	92395	1	92395	92395	Black queen cell virus			TRUE
NODE_131_length_1102_cov_2.931232	KY465680.1	91.538	1099	90	2	3	1101	823	1918	0	1511	92395	1	92395	92395	Black queen cell virus			TRUE
NODE_131_length_1102_cov_2.931232	KY465686.1	91.447	1099	94	0	3	1101	823	1921	0	1509	92395	1	92395	92395	Black queen cell virus			TRUE
NODE_131_length_1102_cov_2.931232	KY465685.1	91.447	1099	94	0	3	1101	823	1921	0	1509	92395	1	92395	92395	Black queen cell virus			TRUE
NODE_132_length_1096_cov_94.861671	KY465702.1	93.796	1096	68	0	1	1096	2121	1026	0	1648	1041806	1	1041806	1041806	Lake Sinai virus 1			TRUE
NODE_132_length_1096_cov_94.861671	KY465699.1	93.796	1096	68	0	1	1096	2120	1025	0	1648	1041806	1	1041806	1041806	Lake Sinai virus 1			TRUE
NODE_132_length_1096_cov_94.861671	KY465700.1	93.431	1096	72	0	1	1096	2120	1025	0	1626	1041806	1	1041806	1041806	Lake Sinai virus 1			TRUE
NODE_132_length_1096_cov_94.861671	KY465704.1	93.248	1096	74	0	1	1096	2120	1025	0	1615	1041806	1	1041806	1041806	Lake Sinai virus 1			TRUE
NODE_132_length_1096_cov_94.861671	KY465703.1	92.974	1096	77	0	1	1096	2122	1027	0	1598	1041806	1	1041806	1041806	Lake Sinai virus 1			TRUE
NODE_133_length_1084_cov_26.428571	XM_006617859.2	95.816	741	26	4	30	768	617	1354	0	1192	7462	1	7462	7462	Apis dorsata			TRUE
NODE_133_length_1084_cov_26.428571	XM_006617848.2	95.816	741	26	4	30	768	746	1483	0	1192	7462	1	7462	7462	Apis dorsata			TRUE
NODE_133_length_1084_cov_26.428571	XM_006617829.2	95.816	741	26	4	30	768	1496	2233	0	1192	7462	1	7462	7462	Apis dorsata			TRUE
NODE_133_length_1084_cov_26.428571	XM_006617829.2	92.834	307	16	3	778	1084	2201	2501	6.87e-119	440	7462	1	7462	7462	Apis dorsata			TRUE
NODE_133_length_1084_cov_26.428571	XM_028667344.1	95.805	739	12	6	30	768	565	1284	0	1175	7461	1	7461	7461	Apis cerana			TRUE
NODE_133_length_1084_cov_26.428571	XM_028667344.1	95.44	307	12	2	779	1084	1252	1557	2.42e-133	488	7461	1	7461	7461	Apis cerana			TRUE
NODE_133_length_1084_cov_26.428571	XM_006617856.2	95.142	741	31	4	30	768	622	1359	0	1164	7462	1	7462	7462	Apis dorsata			TRUE
NODE_134_length_1084_cov_11.662779	XM_024475894.1	100	1084	0	0	1	1084	1091	8	0	2002	40302	1	40302	40302	Nosema ceranae			TRUE
NODE_134_length_1084_cov_11.662779	KF002411.1	100	879	0	0	85	963	879	1	0	1624	40302	1	40302	40302	Nosema ceranae			TRUE
NODE_134_length_1084_cov_11.662779	KM001638.1	100	878	0	0	85	962	878	1	0	1622	40302	1	40302	40302	Nosema ceranae			TRUE
NODE_134_length_1084_cov_11.662779	KF002423.1	99.886	879	1	0	85	963	879	1	0	1618	40302	1	40302	40302	Nosema ceranae			TRUE
NODE_134_length_1084_cov_11.662779	KF002422.1	99.886	879	1	0	85	963	879	1	0	1618	40302	1	40302	40302	Nosema ceranae			TRUE
NODE_135_length_1083_cov_2.786965	NC_040400.1	81.325	1087	195	8	1	1083	2716	3798	0	876	2058094	1	2058094	2058094	Red clover nepovirus A			TRUE
NODE_136_length_1079_cov_2.571289	CP007446.1	99.352	1080	6	1	1	1079	2376106	2375027	0	1954	1196094	1	1196094	1196094	Snodgrassella alvi wkB2			TRUE
NODE_136_length_1079_cov_2.571289	CP031251.1	76.648	1092	234	19	1	1079	1966974	1965891	3e-162	584	28449	1	28449	28449	Neisseria subflava			TRUE
NODE_136_length_1079_cov_2.571289	CP031699.1	76.535	1091	237	18	1	1079	1103129	1104212	1.39e-160	579	492	1	492	492	Neisseria animalis			TRUE
NODE_136_length_1079_cov_2.571289	CP039886.1	76.557	1092	235	19	1	1079	1958471	1959554	1.39e-160	579	484	1	484	484	Neisseria flavescens			TRUE
NODE_136_length_1079_cov_2.571289	LR134287.1	76.535	1091	237	18	1	1079	189882	190965	1.39e-160	579	492	1	492	492	Neisseria animalis			TRUE
NODE_137_length_1078_cov_6.214076	Y00055.1	99.629	1078	4	0	1	1078	5617	6694	0	1969	5656	1	5656	5656	Crithidia fasciculata			TRUE
NODE_137_length_1078_cov_6.214076	KT944307.1	99.625	1068	3	1	1	1067	701	1768	0	1949	5684	1	5684	5684	Leptomonas seymouri			TRUE
NODE_137_length_1078_cov_6.214076	XR_001548755.1	99.165	1078	9	0	1	1078	703	1780	0	1941	157538	1	157538	157538	Leptomonas pyrrhocoris			TRUE
NODE_137_length_1078_cov_6.214076	KT944301.1	99.529	1062	5	0	1	1062	702	1763	0	1934	1539007	1	1539007	1539007	Crithidia brevicula			TRUE
NODE_137_length_1078_cov_6.214076	KT944302.1	99.434	1061	6	0	1	1061	694	1754	0	1927	1134496	1	1134496	1134496	Crithidia dedva			TRUE
NODE_138_length_1070_cov_2.646305	CP009056.1	99.626	1070	4	0	1	1070	178355	179424	0	1954	1267021	1	1267021	1267021	Frischella perrara			TRUE
NODE_138_length_1070_cov_2.646305	CP007445.1	78.585	1074	216	11	1	1070	161763	162826	0	697	1196095	1	1196095	1196095	Gilliamella apicola			TRUE
NODE_140_length_1057_cov_2.948104	MH614312.1	98.993	298	3	0	760	1057	1	298	2.92e-147	534	2058094	1	2058094	2058094	Red clover nepovirus A			TRUE
NODE_141_length_1056_cov_19.228771	XM_024474349.1	99.716	1056	3	0	1	1056	278	1333	0	1934	40302	1	40302	40302	Nosema ceranae			TRUE
NODE_141_length_1056_cov_19.228771	JF772107.1	99.427	698	2	2	1	697	112	808	0	1266	40302	1	40302	40302	Nosema ceranae			TRUE
NODE_141_length_1056_cov_19.228771	JF772109.1	98.567	698	8	2	1	697	112	808	0	1232	40302	1	40302	40302	Nosema ceranae			TRUE
NODE_141_length_1056_cov_19.228771	JF772110.1	97.421	698	16	2	1	697	112	808	0	1188	40302	1	40302	40302	Nosema ceranae			TRUE
NODE_141_length_1056_cov_19.228771	KC520263.1	100	565	0	0	1	565	125	689	0	1044	40302	1	40302	40302	Nosema ceranae			TRUE
NODE_142_length_1055_cov_1.949000	CP007446.1	90.616	1055	97	2	2	1055	2302617	2301564	0	1399	1196094	1	1196094	1196094	Snodgrassella alvi wkB2			TRUE
NODE_142_length_1055_cov_1.949000	LS483369.1	81.653	714	129	2	343	1055	1806578	1807290	1.71e-164	592	483	1	483	483	Neisseria cinerea			TRUE
NODE_142_length_1055_cov_1.949000	CP031325.1	80.965	746	136	5	313	1055	1232913	1233655	7.94e-163	586	489	1	489	489	Neisseria polysaccharea			TRUE
NODE_142_length_1055_cov_1.949000	CP028150.1	81.575	711	127	4	347	1055	1818590	1817882	2.85e-162	584	488	1	488	488	Neisseria mucosa			TRUE
NODE_142_length_1055_cov_1.949000	CP020452.2	81.575	711	127	4	347	1055	187858	187150	2.85e-162	584	488	1	488	488	Neisseria mucosa			TRUE
NODE_143_length_1052_cov_6.616851	NR_122000.1	98.101	1053	18	2	1	1052	206	1257	0	1832	1196095	1	1196095	1196095	Gilliamella apicola			TRUE
NODE_143_length_1052_cov_6.616851	CP007445.1	98.101	1053	18	2	1	1052	2722368	2721317	0	1832	1196095	1	1196095	1196095	Gilliamella apicola			TRUE
NODE_143_length_1052_cov_6.616851	CP007445.1	98.101	1053	18	2	1	1052	2853123	2852072	0	1832	1196095	1	1196095	1196095	Gilliamella apicola			TRUE
NODE_143_length_1052_cov_6.616851	CP007445.1	98.006	1053	19	2	1	1052	293738	294789	0	1827	1196095	1	1196095	1196095	Gilliamella apicola			TRUE
NODE_143_length_1052_cov_6.616851	CP007445.1	97.911	1053	20	2	1	1052	30911	31962	0	1821	1196095	1	1196095	1196095	Gilliamella apicola			TRUE
NODE_143_length_1052_cov_6.616851	CP009056.1	96.117	1056	35	6	1	1052	134678	135731	0	1718	1267021	1	1267021	1267021	Frischella perrara			TRUE
NODE_143_length_1052_cov_6.616851	CP009056.1	96.117	1056	35	6	1	1052	221895	222948	0	1718	1267021	1	1267021	1267021	Frischella perrara			TRUE
NODE_143_length_1052_cov_6.616851	CP009056.1	96.117	1056	35	6	1	1052	298935	299988	0	1718	1267021	1	1267021	1267021	Frischella perrara			TRUE
NODE_144_length_1051_cov_14.910643	CP007445.1	97.241	1051	29	0	1	1051	2154537	2153487	0	1781	1196095	1	1196095	1196095	Gilliamella apicola			TRUE
NODE_144_length_1051_cov_14.910643	CP009056.1	82.37	692	102	14	1	674	2222759	2222070	2.85e-162	584	1267021	1	1267021	1267021	Frischella perrara			TRUE
NODE_145_length_1050_cov_3.056281	CP007445.1	97.619	1050	25	0	1	1050	107849	106800	0	1801	1196095	1	1196095	1196095	Gilliamella apicola			TRUE
NODE_145_length_1050_cov_3.056281	CP009056.1	80.167	1079	181	21	1	1050	2410884	2409810	0	776	1267021	1	1267021	1267021	Frischella perrara			TRUE
NODE_147_length_1044_cov_1.860465	CP007445.1	94.412	1020	57	0	1	1020	498247	499266	0	1568	1196095	1	1196095	1196095	Gilliamella apicola			TRUE
NODE_148_length_1043_cov_1.527328	XM_024475181.1	98.849	1043	4	1	1	1043	2721	1687	0	1857	40302	1	40302	40302	Nosema ceranae			TRUE
NODE_149_length_1042_cov_2.487335	XM_024476040.1	98.944	1042	11	0	1	1042	277	1318	0	1864	40302	1	40302	40302	Nosema ceranae			TRUE
NODE_150_length_1041_cov_27.257606	CP007445.1	97.983	1041	21	0	1	1041	409738	410778	0	1807	1196095	1	1196095	1196095	Gilliamella apicola			TRUE
NODE_150_length_1041_cov_27.257606	CP007445.1	97.887	1041	22	0	1	1041	2896963	2898003	0	1801	1196095	1	1196095	1196095	Gilliamella apicola			TRUE
NODE_150_length_1041_cov_27.257606	CP009056.1	96.158	1041	40	0	1	1041	2265230	2266270	0	1701	1267021	1	1267021	1267021	Frischella perrara			TRUE
NODE_150_length_1041_cov_27.257606	CP009056.1	96.058	1040	41	0	2	1041	2274667	2273628	0	1694	1267021	1	1267021	1267021	Frischella perrara			TRUE
NODE_150_length_1041_cov_27.257606	CP038817.1	90.038	1044	96	8	2	1041	1034070	1033031	0	1345	735	1	735	735	Haemophilus parahaemolyticus			TRUE
NODE_150_length_1041_cov_27.257606	CP038817.1	89.837	1043	98	8	3	1041	1341947	1342985	0	1332	735	1	735	735	Haemophilus parahaemolyticus			TRUE
NODE_150_length_1041_cov_27.257606	LR134510.1	89.923	1042	101	4	2	1041	1415216	1416255	0	1339	51161	1	51161	51161	Actinobacillus delphinicola			TRUE
NODE_150_length_1041_cov_27.257606	LR134510.1	89.827	1042	102	4	2	1041	850265	851304	0	1334	51161	1	51161	51161	Actinobacillus delphinicola			TRUE
NODE_152_length_1020_cov_5.620725	CP007445.1	97.157	1020	29	0	1	1020	833800	834819	0	1724	1196095	1	1196095	1196095	Gilliamella apicola			TRUE
NODE_152_length_1020_cov_5.620725	CP050253.1	82.776	987	147	19	46	1020	1881232	1880257	0	859	1635327	1	1635327	1635327	Orbus sp. IPMB12			TRUE
NODE_152_length_1020_cov_5.620725	CP009056.1	81.009	1011	171	14	27	1020	381975	380969	0	784	1267021	1	1267021	1267021	Frischella perrara			TRUE
NODE_152_length_1020_cov_5.620725	LR134362.1	78.343	688	141	7	55	740	1884548	1885229	2.29e-118	438	749	1	749	749	[Pasteurella] aerogenes			TRUE
NODE_152_length_1020_cov_5.620725	CP028926.1	77.471	688	148	6	55	740	516187	516869	2.32e-108	405	747	1	747	747	Pasteurella multocida			TRUE
NODE_153_length_1019_cov_2.019710	CP007446.1	98.139	1021	17	1	1	1019	1291810	1292830	0	1779	1196094	1	1196094	1196094	Snodgrassella alvi wkB2			TRUE
NODE_154_length_1018_cov_7.109034	CP007445.1	99.018	1018	10	0	1	1018	166296	165279	0	1825	1196095	1	1196095	1196095	Gilliamella apicola			TRUE
NODE_154_length_1018_cov_7.109034	CP050253.1	86.231	995	128	6	29	1018	145192	146182	0	1070	1635327	1	1635327	1635327	Orbus sp. IPMB12			TRUE
NODE_154_length_1018_cov_7.109034	CP009056.1	85.61	959	132	5	64	1018	182844	181888	0	1002	1267021	1	1267021	1267021	Frischella perrara			TRUE
NODE_154_length_1018_cov_7.109034	CP004391.1	80.495	1010	177	11	26	1018	1098754	1099760	0	756	1304873	1	1304873	1304873	Pasteurella multocida subsp. multocida OH4807			TRUE
NODE_154_length_1018_cov_7.109034	CP005384.1	80.248	967	179	8	62	1018	1835213	1834249	0	717	1322346	1	1322346	1322346	Glaesserella parasuis ZJ0906			TRUE
NODE_155_length_1018_cov_3.665628	CP007445.1	96.176	1020	35	3	1	1018	573092	574109	0	1664	1196095	1	1196095	1196095	Gilliamella apicola			TRUE
NODE_155_length_1018_cov_3.665628	CP050253.1	84.742	485	56	13	1	478	1772342	1771869	8.12e-128	470	1635327	1	1635327	1635327	Orbus sp. IPMB12			TRUE
NODE_155_length_1018_cov_3.665628	CP009056.1	89.916	357	28	4	1	355	257318	256968	8.18e-123	453	1267021	1	1267021	1267021	Frischella perrara			TRUE
NODE_156_length_1016_cov_4.586889	XM_017049681.2	92.973	925	25	12	1	925	2292	3176	0	1312	7461	1	7461	7461	Apis cerana			TRUE
NODE_156_length_1016_cov_4.586889	XM_017049682.2	92.669	873	24	12	53	925	2739	3571	0	1221	7461	1	7461	7461	Apis cerana			TRUE
NODE_156_length_1016_cov_4.586889	XM_017049680.2	92.669	873	24	12	53	925	2902	3734	0	1221	7461	1	7461	7461	Apis cerana			TRUE
NODE_156_length_1016_cov_4.586889	XM_017049679.2	92.669	873	24	12	53	925	2507	3339	0	1221	7461	1	7461	7461	Apis cerana			TRUE
NODE_156_length_1016_cov_4.586889	XM_012388015.3	78.046	1034	138	35	4	1015	2266	3232	7.78e-158	569	132113	1	132113	132113	Bombus impatiens			TRUE
NODE_157_length_1005_cov_1.547368	CP007446.1	99.403	1005	6	0	1	1005	2299850	2298846	0	1823	1196094	1	1196094	1196094	Snodgrassella alvi wkB2			TRUE
NODE_157_length_1005_cov_1.547368	CP031699.1	81.584	1010	174	9	1	1003	864715	863711	0	824	492	1	492	492	Neisseria animalis			TRUE
NODE_157_length_1005_cov_1.547368	LR134287.1	81.584	1010	174	9	1	1003	2192393	2191389	0	824	492	1	492	492	Neisseria animalis			TRUE
NODE_157_length_1005_cov_1.547368	CP023429.1	81.522	1012	175	11	1	1005	56085	57091	0	822	1853276	1	1853276	1853276	Neisseria sp. 10022			TRUE
NODE_157_length_1005_cov_1.547368	LT906434.1	81.467	1009	182	2	1	1005	226924	225917	0	822	326523	1	326523	326523	Neisseria zoodegmatis			TRUE
NODE_159_length_1002_cov_14.508976	XM_024474446.1	99.9	1002	1	0	1	1002	1022	21	0	1845	40302	1	40302	40302	Nosema ceranae			TRUE
NODE_159_length_1002_cov_14.508976	KC680587.1	99.814	537	1	0	307	843	537	1	0	987	40302	1	40302	40302	Nosema ceranae			TRUE
NODE_159_length_1002_cov_14.508976	KC680577.1	99.814	537	1	0	307	843	537	1	0	987	40302	1	40302	40302	Nosema ceranae			TRUE
NODE_159_length_1002_cov_14.508976	KC680592.1	99.628	537	2	0	307	843	537	1	0	981	40302	1	40302	40302	Nosema ceranae			TRUE
NODE_159_length_1002_cov_14.508976	KC680590.1	99.628	537	2	0	307	843	537	1	0	981	40302	1	40302	40302	Nosema ceranae			TRUE
														end					FALSE

## Sheet: b2.cutoff
qseqid	sseqid	pident	length	mismatch	gapopen	qstart	qend	sstart	send	evalue	bitscore	staxid	code	taxid	primary taxid	taxname			If staxid matches taxid for naming
NODE_1_length_13939_cov_14.400461	CP007445.1	99.24	13939	106	0	1	13939	152354	166292	0	25154	1196095	1	1196095	1196095	Gilliamella apicola			TRUE
NODE_1_length_13939_cov_14.400461	CP009056.1	88.515	10039	1077	60	3886	13880	172838	182844	0	12081	1267021	1	1267021	1267021	Frischella perrara			TRUE
NODE_1_length_13939_cov_14.400461	CP009056.1	90.329	3805	339	19	56	3838	169023	172820	0	4961	1267021	1	1267021	1267021	Frischella perrara			TRUE
NODE_1_length_13939_cov_14.400461	CP050253.1	86.632	10076	1251	64	3882	13914	155215	145193	0	11057	1635327	1	1635327	1635327	Orbus sp. IPMB12			TRUE
NODE_1_length_13939_cov_14.400461	CP050253.1	89.317	3791	388	13	56	3838	159010	155229	0	4741	1635327	1	1635327	1635327	Orbus sp. IPMB12			TRUE
NODE_1_length_13939_cov_14.400461	CP029185.2	78.67	8617	1651	132	5358	13877	3330384	3321858	0	5557	2172103	1	2172103	2172103	Limnobaculum parvum			TRUE
NODE_1_length_13939_cov_14.400461	CP034752.1	78.584	8615	1661	128	5358	13877	4143247	4134722	0	5518	2498113	1	2498113	2498113	Pragia sp. CF-458			TRUE
NODE_2_length_10142_cov_63.081094	AY292384.1	98.935	10138	104	3	1	10135	10137	1	0	18120	198112	1	198112	198112	Deformed wing virus			TRUE
NODE_2_length_10142_cov_63.081094	MG831202.1	98.443	10145	154	3	1	10142	10163	20	0	17856	198112	1	198112	198112	Deformed wing virus			TRUE
NODE_2_length_10142_cov_63.081094	MG831201.1	98.413	10145	157	3	1	10142	10163	20	0	17839	198112	1	198112	198112	Deformed wing virus			TRUE
NODE_2_length_10142_cov_63.081094	MG831200.1	98.383	10145	160	3	1	10142	10163	20	0	17823	198112	1	198112	198112	Deformed wing virus			TRUE
NODE_2_length_10142_cov_63.081094	MG831204.1	98.226	10145	176	3	1	10142	10163	20	0	17734	198112	1	198112	198112	Deformed wing virus			TRUE
NODE_3_length_8829_cov_413.610326	MG545287.1	98.89	8828	98	0	2	8829	8840	13	0	15760	89463	1	89463	89463	Sacbrood virus			TRUE
NODE_3_length_8829_cov_413.610326	MG545286.1	98.357	8828	145	0	2	8829	8840	13	0	15500	89463	1	89463	89463	Sacbrood virus			TRUE
NODE_3_length_8829_cov_413.610326	MH267698.1	96.712	8820	290	0	10	8829	8828	9	0	14681	89463	1	89463	89463	Sacbrood virus			TRUE
NODE_3_length_8829_cov_413.610326	MH267697.1	96.52	8822	307	0	8	8829	8830	9	0	14591	89463	1	89463	89463	Sacbrood virus			TRUE
NODE_3_length_8829_cov_413.610326	KY465674.1	95.254	8828	416	1	2	8829	8827	3	0	13978	89463	1	89463	89463	Sacbrood virus			TRUE
NODE_4_length_8444_cov_42.940637	MH267693.1	97.177	8431	231	5	16	8444	8432	7	0	14244	92395	1	92395	92395	Black queen cell virus			TRUE
NODE_4_length_8444_cov_42.940637	MH267694.1	97.12	8438	228	8	20	8444	8454	19	0	14222	92395	1	92395	92395	Black queen cell virus			TRUE
NODE_4_length_8444_cov_42.940637	MT096521.1	92.761	8426	605	3	20	8444	8436	15	0	12176	92395	1	92395	92395	Black queen cell virus			TRUE
NODE_4_length_8444_cov_42.940637	MN565034.1	91.891	8447	676	9	1	8442	8463	21	0	11817	92395	1	92395	92395	Black queen cell virus			TRUE
NODE_4_length_8444_cov_42.940637	EF517515.1	91.699	8336	689	3	81	8414	8335	1	0	11557	92395	1	92395	92395	Black queen cell virus			TRUE
NODE_5_length_6646_cov_11.111516	XM_031917395.1	95.743	6389	205	51	74	6451	23	6355	0	10229	7463	1	7463	7463	Apis florea			TRUE
NODE_5_length_6646_cov_11.111516	XM_031917396.1	95.508	6389	205	52	74	6451	23	6340	0	10133	7463	1	7463	7463	Apis florea			TRUE
NODE_5_length_6646_cov_11.111516	XM_017049661.2	97.825	5700	124	0	1	5700	344	6043	0	9840	7461	1	7461	7461	Apis cerana			TRUE
NODE_5_length_6646_cov_11.111516	XM_006609964.2	97.631	5698	132	1	1	5695	425	6122	0	9771	7462	1	7462	7462	Apis dorsata			TRUE
NODE_5_length_6646_cov_11.111516	XM_033338436.1	89.489	5889	575	20	1	5876	332	6189	0	7406	2705178	1	2705178	2705178	Bombus vancouverensis nearcticus			TRUE
NODE_7_length_6077_cov_1224.309200	MH267699.1	90.317	6000	555	5	77	6076	5977	4	0	7838	1182206	1	1182206	1182206	Lake Sinai virus 3			TRUE
NODE_7_length_6077_cov_1224.309200	MH267700.1	88.181	6024	699	13	55	6076	6042	30	0	7167	1182206	1	1182206	1182206	Lake Sinai virus 3			TRUE
NODE_7_length_6077_cov_1224.309200	KY465717.1	90.147	5389	531	0	647	6035	5389	1	0	7018	1547219	1	1547219	1547219	Lake Sinai virus			TRUE
NODE_7_length_6077_cov_1224.309200	MG918125.1	85.949	5907	815	13	177	6077	5921	24	0	6303	1547219	1	1547219	1547219	Lake Sinai virus			TRUE
NODE_7_length_6077_cov_1224.309200	KY465719.1	91.808	3491	285	1	54	3543	3491	1	0	4861	1547219	1	1547219	1547219	Lake Sinai virus			TRUE
NODE_8_length_6063_cov_1093.378495	KY465717.1	94.841	5389	278	0	633	6021	5389	1	0	8419	1547219	1	1547219	1547219	Lake Sinai virus			TRUE
NODE_8_length_6063_cov_1093.378495	MH267699.1	90.483	6000	543	6	65	6062	5977	4	0	7891	1182206	1	1182206	1182206	Lake Sinai virus 3			TRUE
NODE_8_length_6063_cov_1093.378495	MH267700.1	88.247	6024	693	14	43	6062	6042	30	0	7188	1182206	1	1182206	1182206	Lake Sinai virus 3			TRUE
NODE_8_length_6063_cov_1093.378495	MG918125.1	85.867	5908	826	7	160	6063	5926	24	0	6283	1547219	1	1547219	1547219	Lake Sinai virus			TRUE
NODE_8_length_6063_cov_1093.378495	KY465716.1	99.072	3450	32	0	63	3512	3450	1	0	6194	1547219	1	1547219	1547219	Lake Sinai virus			TRUE
NODE_9_length_6032_cov_118.548436	KX883223.1	96.144	5991	230	1	1	5991	1	5990	0	9782	1547219	1	1547219	1547219	Lake Sinai virus			TRUE
NODE_9_length_6032_cov_118.548436	KM886903.1	90.583	5182	486	2	190	5370	1	5181	0	6865	1547219	1	1547219	1547219	Lake Sinai virus			TRUE
NODE_9_length_6032_cov_118.548436	MH267700.1	76.153	6093	1315	120	1	6032	1	6016	0	3075	1182206	1	1182206	1182206	Lake Sinai virus 3			TRUE
NODE_9_length_6032_cov_118.548436	KY465705.1	76.391	5714	1245	87	11	5675	14	5672	0	2983	1041806	1	1041806	1041806	Lake Sinai virus 1			TRUE
NODE_9_length_6032_cov_118.548436	KY465699.1	76.29	5719	1258	86	4	5675	7	5674	0	2959	1041806	1	1041806	1041806	Lake Sinai virus 1			TRUE
NODE_10_length_5828_cov_6.776892	KY465715.1	83.919	5808	916	16	29	5827	1	5799	0	5535	1547219	1	1547219	1547219	Lake Sinai virus			TRUE
NODE_10_length_5828_cov_6.776892	KY354244.1	83.808	5830	931	13	4	5827	2	5824	0	5524	1983563	1	1983563	1983563	Lake Sinai Virus SA2			TRUE
NODE_10_length_5828_cov_6.776892	KY465714.1	82.763	5227	893	8	4	5226	3	5225	0	4654	1547219	1	1547219	1547219	Lake Sinai virus			TRUE
NODE_10_length_5828_cov_6.776892	KY354243.1	73.083	2582	631	58	856	3405	859	3408	0	859	1983562	1	1983562	1983562	Lake Sinai Virus SA1			TRUE
NODE_10_length_5828_cov_6.776892	KY354241.1	72.738	2443	595	62	1041	3447	1039	3446	0	756	1983564	1	1983564	1983564	Lake Sinai Virus TO			TRUE
NODE_11_length_5441_cov_171.469365	LC219389.1	100	5152	0	0	290	5441	1	5152	0	9515	55577	1	55577	55577	Dioscorea rotundata			TRUE
NODE_11_length_5441_cov_171.469365	LC219389.1	100	488	0	0	1	488	5098	5585	0	902	55577	1	55577	55577	Dioscorea rotundata			TRUE
NODE_11_length_5441_cov_171.469365	LT703002.1	100	5140	0	0	1	5140	1361	6500	0	9492	1922222	1	1922222	1922222	Sphingorhabdus sp. Alg231-15			TRUE
NODE_11_length_5441_cov_171.469365	LT703002.1	100	1415	0	0	4027	5441	1	1415	0	2614	1922222	1	1922222	1922222	Sphingorhabdus sp. Alg231-15			TRUE
NODE_11_length_5441_cov_171.469365	LT703000.1	99.98	4903	1	0	1	4903	390	5292	0	9049	1922225	1	1922225	1922225	Erythrobacter sp. Alg231-14			TRUE
NODE_11_length_5441_cov_171.469365	LT963439.1	100	4888	0	0	554	5441	2771823	2766936	0	9027	1288	1	1288	1288	Staphylococcus xylosus			TRUE
NODE_11_length_5441_cov_171.469365	LT963439.1	100	630	0	0	1	630	2766990	2766361	0	1164	1288	1	1288	1288	Staphylococcus xylosus			TRUE
NODE_11_length_5441_cov_171.469365	LN484131.1	99.939	4895	3	0	547	5441	5470	576	0	9023	179676	1	179676	179676	Culicoides sonorensis			TRUE
NODE_11_length_5441_cov_171.469365	LN484131.1	99.525	632	1	1	1	632	630	1	0	1149	179676	1	179676	179676	Culicoides sonorensis			TRUE
NODE_14_length_4651_cov_802.317668	KY465711.1	95.161	2707	123	7	1	2703	480	3182	0	4266	1041831	1	1041831	1041831	Lake Sinai virus 2			TRUE
NODE_14_length_4651_cov_802.317668	KY465711.1	94.372	1848	104	0	2804	4651	3128	4975	0	2837	1041831	1	1041831	1041831	Lake Sinai virus 2			TRUE
NODE_14_length_4651_cov_802.317668	KY465710.1	95.155	2704	129	2	1	2703	487	3189	0	4266	1041831	1	1041831	1041831	Lake Sinai virus 2			TRUE
NODE_14_length_4651_cov_802.317668	KY465710.1	94.535	1848	101	0	2804	4651	3135	4982	0	2854	1041831	1	1041831	1041831	Lake Sinai virus 2			TRUE
NODE_14_length_4651_cov_802.317668	KY465709.1	94.516	2699	144	4	1	2697	487	3183	0	4161	1041831	1	1041831	1041831	Lake Sinai virus 2			TRUE
NODE_14_length_4651_cov_802.317668	KY465709.1	94.481	1848	102	0	2804	4651	3135	4982	0	2848	1041831	1	1041831	1041831	Lake Sinai virus 2			TRUE
NODE_14_length_4651_cov_802.317668	KY465707.1	94.453	2704	148	2	1	2703	487	3189	0	4161	1041831	1	1041831	1041831	Lake Sinai virus 2			TRUE
NODE_14_length_4651_cov_802.317668	KY465707.1	93.29	1848	124	0	2804	4651	3135	4982	0	2726	1041831	1	1041831	1041831	Lake Sinai virus 2			TRUE
NODE_14_length_4651_cov_802.317668	HQ888865.2	94.381	2705	148	4	1	2703	486	3188	0	4150	1041831	1	1041831	1041831	Lake Sinai virus 2			TRUE
NODE_14_length_4651_cov_802.317668	HQ888865.2	94.426	1848	103	0	2804	4651	3134	4981	0	2844	1041831	1	1041831	1041831	Lake Sinai virus 2			TRUE
NODE_18_length_3825_cov_1905.040053	DQ486027.1	98.999	3796	26	12	1	3793	3787	1	0	6791	40302	1	40302	40302	Nosema ceranae			TRUE
NODE_18_length_3825_cov_1905.040053	DQ078785.1	98.631	3798	36	16	1	3793	3787	1	0	6713	40302	1	40302	40302	Nosema ceranae			TRUE
NODE_18_length_3825_cov_1905.040053	HQ399665.1	95.555	3802	99	45	1	3793	3741	1	0	6021	198216	1	198216	198216	uncultured Nosema			TRUE
NODE_18_length_3825_cov_1905.040053	U90885.1	95.261	3798	108	48	1	3793	3731	1	0	5951	57864	1	57864	57864	Microsporidium sp. 57864			TRUE
NODE_18_length_3825_cov_1905.040053	HQ891818.1	94.004	3819	132	61	1	3793	3748	1	0	5694	1069189	1	1069189	1069189	Vairimorpha sp. sd			TRUE
NODE_19_length_3803_cov_1034.025080	HQ871931.2	94.152	3745	216	1	59	3803	5904	2163	0	5699	1041806	1	1041806	1041806	Lake Sinai virus 1			TRUE
NODE_19_length_3803_cov_1034.025080	KY465700.1	94.045	3745	220	1	59	3803	5896	2155	0	5677	1041806	1	1041806	1041806	Lake Sinai virus 1			TRUE
NODE_19_length_3803_cov_1034.025080	KY465702.1	93.672	3745	237	0	59	3803	5900	2156	0	5603	1041806	1	1041806	1041806	Lake Sinai virus 1			TRUE
NODE_19_length_3803_cov_1034.025080	KY465699.1	93.538	3745	242	0	59	3803	5899	2155	0	5576	1041806	1	1041806	1041806	Lake Sinai virus 1			TRUE
NODE_19_length_3803_cov_1034.025080	KY465703.1	93.405	3745	244	1	59	3803	5898	2157	0	5544	1041806	1	1041806	1041806	Lake Sinai virus 1			TRUE
NODE_20_length_3716_cov_5.763453	XM_024473556.1	99.837	3675	6	0	42	3716	4245	571	0	6754	40302	1	40302	40302	Nosema ceranae			TRUE
NODE_20_length_3716_cov_5.763453	JF742052.1	99.556	900	4	0	137	1036	900	1	0	1640	40302	1	40302	40302	Nosema ceranae			TRUE
NODE_20_length_3716_cov_5.763453	JF742054.1	99.444	900	5	0	137	1036	900	1	0	1635	40302	1	40302	40302	Nosema ceranae			TRUE
NODE_20_length_3716_cov_5.763453	JF742055.1	99.333	900	6	0	137	1036	900	1	0	1629	40302	1	40302	40302	Nosema ceranae			TRUE
NODE_20_length_3716_cov_5.763453	JF742053.1	99.333	900	6	0	137	1036	900	1	0	1629	40302	1	40302	40302	Nosema ceranae			TRUE
NODE_21_length_3485_cov_4.681924	CP007446.1	99.082	3486	31	1	1	3485	313682	310197	0	6259	1196094	1	1196094	1196094	Snodgrassella alvi wkB2			TRUE
NODE_21_length_3485_cov_4.681924	CP022278.1	81.189	3498	612	36	6	3478	923658	927134	0	2772	1853278	1	1853278	1853278	Neisseria chenwenguii			TRUE
NODE_21_length_3485_cov_4.681924	LT906434.1	80.891	3501	630	31	1	3485	791660	788183	0	2723	326523	1	326523	326523	Neisseria zoodegmatis			TRUE
NODE_21_length_3485_cov_4.681924	CP039886.1	80.748	3501	632	37	6	3485	1951937	1948458	0	2693	484	1	484	484	Neisseria flavescens			TRUE
NODE_21_length_3485_cov_4.681924	LS483369.1	80.651	3504	628	37	6	3484	1690283	1686805	0	2669	483	1	483	483	Neisseria cinerea			TRUE
NODE_23_length_3438_cov_58.710021	JX513898.1	99.562	913	4	0	2526	3438	928	16	0	1664	1245593	1	1245593	1245593	Grapevine virus S			TRUE
NODE_23_length_3438_cov_58.710021	JX463337.1	75.862	1914	417	29	1446	3347	1989	109	0	933	12317	1	12317	12317	Tobacco streak virus			TRUE
NODE_23_length_3438_cov_58.710021	JX073656.1	75.677	1920	407	45	1446	3347	1987	110	0	904	12317	1	12317	12317	Tobacco streak virus			TRUE
NODE_23_length_3438_cov_58.710021	KT445967.1	75.508	1919	412	38	1446	3347	1987	110	0	887	12317	1	12317	12317	Tobacco streak virus			TRUE
NODE_23_length_3438_cov_58.710021	FJ403375.1	75	1916	430	29	1446	3347	1989	109	0	839	12317	1	12317	12317	Tobacco streak virus			TRUE
														end					FALSE
																			TRUE
																			TRUE
																			TRUE
																			TRUE
																			TRUE
																			TRUE
																			TRUE
																			TRUE
																			TRUE
																			TRUE
																			TRUE
																			TRUE
																			TRUE
																			TRUE
																			TRUE
																			TRUE
																			TRUE
																			TRUE
																			TRUE
																			TRUE
																			TRUE
																			TRUE
																			TRUE
																			TRUE
																			TRUE
																			TRUE
																			TRUE
																			TRUE
																			TRUE
																			TRUE
																			TRUE
																			TRUE
																			TRUE
																			TRUE
																			TRUE
																			TRUE
																			TRUE
																			TRUE
																			TRUE
																			TRUE
																			TRUE
																			TRUE
																			TRUE
																			TRUE
																			TRUE
																			TRUE
																			TRUE
																			TRUE
																			TRUE
																			TRUE
																			TRUE
																			TRUE
																			TRUE
																			TRUE
																			TRUE
																			TRUE
																			TRUE
																			TRUE
																			TRUE
																			TRUE
																			TRUE
																			TRUE
																			TRUE
																			TRUE
																			TRUE
																			TRUE
																			TRUE
																			TRUE
																			TRUE
																			TRUE
																			TRUE
																			TRUE
																			TRUE
																			TRUE
																			TRUE
																			TRUE
																			TRUE
																			TRUE
																			TRUE
																			TRUE
																			TRUE
																			TRUE
																			TRUE
																			TRUE
																			TRUE
																			TRUE
																			TRUE
																			TRUE
																			TRUE
																			TRUE
																			TRUE
																			TRUE
																			TRUE
																			TRUE
																			TRUE
																			TRUE
																			TRUE
																			TRUE
																			TRUE
																			TRUE
																			TRUE
																			TRUE
																			TRUE
																			TRUE
																			TRUE
																			TRUE
																			TRUE
																			TRUE
																			TRUE
																			TRUE
																			TRUE
																			TRUE
																			TRUE
																			TRUE
																			TRUE
																			TRUE
																			TRUE
																			TRUE
																			TRUE
																			TRUE
																			TRUE
																			TRUE
																			TRUE
																			TRUE
																			TRUE
																			TRUE
																			TRUE
																			TRUE
																			TRUE
																			TRUE
																			TRUE
																			TRUE
																			TRUE
																			TRUE
																			TRUE
																			TRUE
																			TRUE
																			TRUE
																			TRUE
																			TRUE
																			TRUE
																			TRUE
																			TRUE
																			TRUE
																			TRUE
																			TRUE
																			TRUE
																			TRUE
																			TRUE
																			TRUE
																			TRUE
																			TRUE
																			TRUE
																			TRUE
																			TRUE
																			TRUE
																			TRUE
																			TRUE
																			TRUE
																			TRUE
																			TRUE
																			TRUE
																			TRUE
																			TRUE
																			TRUE
																			TRUE
																			TRUE
																			TRUE
																			TRUE
																			TRUE
																			TRUE
																			TRUE
																			TRUE
																			TRUE
																			TRUE
																			TRUE
																			TRUE
																			TRUE
																			TRUE
																			TRUE
																			TRUE
																			TRUE
																			TRUE
																			TRUE
																			TRUE
																			TRUE
																			TRUE
																			TRUE
																			TRUE
																			TRUE
																			TRUE
																			TRUE
																			TRUE
																			TRUE
																			TRUE
																			TRUE
																			TRUE
																			TRUE
																			TRUE
																			TRUE
																			TRUE
																			TRUE
																			TRUE
																			TRUE
																			TRUE
																			TRUE
																			TRUE
																			TRUE
																			TRUE
																			TRUE
																			TRUE
																			TRUE
																			TRUE
																			TRUE
																			TRUE
																			TRUE
																			TRUE
																			TRUE
																			TRUE
																			TRUE
																			TRUE
																			TRUE
																			TRUE
																			TRUE
																			TRUE
																			TRUE
																			TRUE
																			TRUE
																			TRUE
																			TRUE
																			TRUE
																			TRUE
																			TRUE
																			TRUE
																			TRUE
																			TRUE
																			TRUE
																			TRUE
																			TRUE
																			TRUE
																			TRUE
																			TRUE
																			TRUE
																			TRUE
																			TRUE
																			TRUE
																			TRUE
																			TRUE
																			TRUE
																			TRUE
																			TRUE
																			TRUE
																			TRUE
																			TRUE
																			TRUE
																			TRUE
																			TRUE
																			TRUE
																			TRUE
																			TRUE
																			TRUE
																			TRUE
																			TRUE
																			TRUE
																			TRUE
																			TRUE
																			TRUE
																			TRUE
																			TRUE
																			TRUE
																			TRUE
																			TRUE
																			TRUE
																			TRUE
																			TRUE
																			TRUE
																			TRUE
																			TRUE
																			TRUE
																			TRUE
																			TRUE
																			TRUE
																			TRUE
																			TRUE
																			TRUE
																			TRUE
																			TRUE
																			TRUE
																			TRUE
																			TRUE
																			TRUE
																			TRUE
																			TRUE
																			TRUE
																			TRUE
																			TRUE
																			TRUE
																			TRUE
																			TRUE
																			TRUE
																			TRUE
																			TRUE
																			TRUE
																			TRUE
																			TRUE
																			TRUE
																			TRUE
																			TRUE
																			TRUE
																			TRUE
																			TRUE
																			TRUE
																			TRUE
																			TRUE
																			TRUE
																			TRUE
																			TRUE
																			TRUE
																			TRUE
																			TRUE
																			TRUE
																			TRUE
																			TRUE
																			TRUE
																			TRUE
																			TRUE
																			TRUE
																			TRUE
																			TRUE
																			TRUE
																			TRUE
																			TRUE
																			TRUE
																			TRUE
																			TRUE
																			TRUE
																			TRUE
																			TRUE
																			TRUE
																			TRUE
																			TRUE
																			TRUE
																			TRUE
																			TRUE
																			TRUE
																			TRUE
																			TRUE
																			TRUE
																			TRUE
																			TRUE
																			TRUE
																			TRUE
																			TRUE
																			TRUE
																			TRUE
																			TRUE
																			TRUE
																			TRUE
																			TRUE
																			TRUE
																			TRUE
																			TRUE
																			TRUE
																			TRUE
																			TRUE
																			TRUE
																			TRUE
																			TRUE
																			TRUE
																			TRUE
																			TRUE
																			TRUE
																			TRUE
																			TRUE
																			TRUE
																			TRUE
																			TRUE
																			TRUE
																			TRUE
																			TRUE
																			TRUE
																			TRUE
																			TRUE
																			TRUE
																			TRUE
																			TRUE
																			TRUE
																			TRUE
																			TRUE
																			TRUE
																			TRUE
																			TRUE
																			TRUE
																			TRUE
																			TRUE
																			TRUE
																			TRUE
																			TRUE
																			TRUE
																			TRUE
																			TRUE
																			TRUE
																			TRUE
																			TRUE
																			TRUE
																			TRUE
																			TRUE
																			TRUE
																			TRUE
																			TRUE
																			TRUE
																			TRUE
																			TRUE
																			TRUE
																			TRUE
																			TRUE
																			TRUE
																			TRUE
																			TRUE
																			TRUE
																			TRUE
																			TRUE
																			TRUE
																			TRUE
																			TRUE
																			TRUE
																			TRUE
																			TRUE
																			TRUE
																			TRUE
																			TRUE
																			TRUE
																			TRUE
																			TRUE
																			TRUE
																			TRUE
																			TRUE
																			TRUE
																			TRUE
																			TRUE
																			TRUE
																			TRUE
																			TRUE
																			TRUE
																			TRUE
																			TRUE
																			TRUE
																			TRUE
																			TRUE
																			TRUE
																			TRUE
																			TRUE
																			TRUE
																			TRUE

## Sheet: c1.cutoff
qseqid	sseqid	pident	length	mismatch	gapopen	qstart	qend	sstart	send	evalue	bitscore	staxid	code	taxid	primary taxid	taxname			If staxid matches taxid for naming
NODE_1_length_9609_cov_256.473100	EU436456.1	98.66	9480	127	0	35	9514	9480	1	0	16803	294365	1	294365	294365	Israeli acute paralysis virus			TRUE
NODE_1_length_9609_cov_256.473100	KY465694.1	98.116	9500	178	1	17	9516	9499	1	0	16550	294365	1	294365	294365	Israeli acute paralysis virus			TRUE
NODE_1_length_9609_cov_256.473100	KY465693.1	95.033	9502	467	5	18	9516	9500	1	0	14927	294365	1	294365	294365	Israeli acute paralysis virus			TRUE
NODE_1_length_9609_cov_256.473100	KY243933.1	94.982	9505	468	8	16	9516	9500	1	0	14901	294365	1	294365	294365	Israeli acute paralysis virus			TRUE
NODE_1_length_9609_cov_256.473100	KY465692.1	94.822	9501	489	3	18	9516	9500	1	0	14816	294365	1	294365	294365	Israeli acute paralysis virus			TRUE
NODE_2_length_8885_cov_1404.462288	MG545286.1	98.543	8851	129	0	1	8851	11	8861	0	15631	89463	1	89463	89463	Sacbrood virus			TRUE
NODE_2_length_8885_cov_1404.462288	MG545287.1	98.475	8851	135	0	1	8851	11	8861	0	15597	89463	1	89463	89463	Sacbrood virus			TRUE
NODE_2_length_8885_cov_1404.462288	MH267698.1	96.826	8821	280	0	1	8821	7	8827	0	14739	89463	1	89463	89463	Sacbrood virus			TRUE
NODE_2_length_8885_cov_1404.462288	MH267697.1	96.69	8821	292	0	1	8821	7	8827	0	14672	89463	1	89463	89463	Sacbrood virus			TRUE
NODE_2_length_8885_cov_1404.462288	KY465676.1	95.359	8835	410	0	1	8835	1	8835	0	14044	89463	1	89463	89463	Sacbrood virus			TRUE
NODE_3_length_8349_cov_107.226067	MH267693.1	97.055	6792	193	5	1	6790	6	6792	0	11428	92395	1	92395	92395	Black queen cell virus			TRUE
NODE_3_length_8349_cov_107.226067	MH267693.1	98.129	1390	26	0	6891	8280	7043	8432	0	2423	92395	1	92395	92395	Black queen cell virus			TRUE
NODE_3_length_8349_cov_107.226067	MH267694.1	96.987	6803	190	8	1	6790	18	6818	0	11413	92395	1	92395	92395	Black queen cell virus			TRUE
NODE_3_length_8349_cov_107.226067	MH267694.1	98.124	1386	26	0	6891	8276	7069	8454	0	2416	92395	1	92395	92395	Black queen cell virus			TRUE
NODE_3_length_8349_cov_107.226067	MT096521.1	93.05	6791	470	2	1	6790	14	6803	0	9925	92395	1	92395	92395	Black queen cell virus			TRUE
NODE_3_length_8349_cov_107.226067	EF517515.1	91.436	6761	576	3	32	6790	1	6760	0	9274	92395	1	92395	92395	Black queen cell virus			TRUE
NODE_3_length_8349_cov_107.226067	MN565034.1	91.023	6795	601	9	1	6790	18	6808	0	9178	92395	1	92395	92395	Black queen cell virus			TRUE
NODE_3_length_8349_cov_107.226067	MN565034.1	96.657	1406	47	0	6891	8296	7059	8464	0	2342	92395	1	92395	92395	Black queen cell virus			TRUE
NODE_4_length_6614_cov_6.889922	CP007445.1	99.622	6614	25	0	1	6614	153303	159916	0	12076	1196095	1	1196095	1196095	Gilliamella apicola			TRUE
NODE_4_length_6614_cov_6.889922	CP009056.1	92.103	3685	265	17	2937	6612	172838	176505	0	5169	1267021	1	1267021	1267021	Frischella perrara			TRUE
NODE_4_length_6614_cov_6.889922	CP009056.1	90.578	2908	249	16	1	2889	169919	172820	0	3829	1267021	1	1267021	1267021	Frischella perrara			TRUE
NODE_4_length_6614_cov_6.889922	CP050253.1	90.081	3690	340	16	2933	6612	155215	151542	0	4763	1635327	1	1635327	1635327	Orbus sp. IPMB12			TRUE
NODE_4_length_6614_cov_6.889922	CP050253.1	88.804	2894	312	9	1	2889	158115	155229	0	3539	1635327	1	1635327	1635327	Orbus sp. IPMB12			TRUE
NODE_4_length_6614_cov_6.889922	CP042860.1	81.831	2906	495	26	1	2889	4438208	4435319	0	2410	2603245	1	2603245	2603245	Providencia sp. 1701091			TRUE
NODE_4_length_6614_cov_6.889922	CP042859.1	81.831	2906	495	26	1	2889	4410423	4407534	0	2410	2603244	1	2603244	2603244	Providencia sp. 1701011			TRUE
NODE_5_length_5918_cov_163.728467	KY465700.1	97.332	5884	154	1	1	5884	7	5887	0	9993	1041806	1	1041806	1041806	Lake Sinai virus 1			TRUE
NODE_5_length_5918_cov_163.728467	KY465699.1	97.315	5884	158	0	1	5884	7	5890	0	9991	1041806	1	1041806	1041806	Lake Sinai virus 1			TRUE
NODE_5_length_5918_cov_163.728467	KY465702.1	97.145	5884	168	0	1	5884	8	5891	0	9936	1041806	1	1041806	1041806	Lake Sinai virus 1			TRUE
NODE_5_length_5918_cov_163.728467	KY465703.1	96.55	5884	200	1	1	5884	9	5889	0	9738	1041806	1	1041806	1041806	Lake Sinai virus 1			TRUE
NODE_5_length_5918_cov_163.728467	KY465704.1	96.312	5884	214	1	1	5884	7	5887	0	9660	1041806	1	1041806	1041806	Lake Sinai virus 1			TRUE
NODE_6_length_5898_cov_485.700325	HQ888865.2	94.932	5900	295	4	1	5898	10	5907	0	9238	1041831	1	1041831	1041831	Lake Sinai virus 2			TRUE
NODE_6_length_5898_cov_485.700325	KY465710.1	94.813	5899	304	2	1	5898	11	5908	0	9197	1041831	1	1041831	1041831	Lake Sinai virus 2			TRUE
NODE_6_length_5898_cov_485.700325	KY465711.1	94.748	5902	302	7	1	5898	4	5901	0	9175	1041831	1	1041831	1041831	Lake Sinai virus 2			TRUE
NODE_6_length_5898_cov_485.700325	KY465709.1	94.542	5900	318	4	1	5898	11	5908	0	9108	1041831	1	1041831	1041831	Lake Sinai virus 2			TRUE
NODE_6_length_5898_cov_485.700325	KY465708.1	94.237	5900	336	4	1	5898	11	5908	0	9009	1041831	1	1041831	1041831	Lake Sinai virus 2			TRUE
NODE_7_length_5441_cov_238.922206	LT703009.1	100	5441	0	0	1	5441	5965	525	0	10048	1922226	1	1922226	1922226	Anderseniella sp. Alg231-50			TRUE
NODE_7_length_5441_cov_238.922206	LK996026.1	100	5441	0	0	1	5441	159	5599	0	10048	49338	1	49338	49338	Desulfitobacterium hafniense			TRUE
NODE_7_length_5441_cov_238.922206	MG692646.1	100	5377	0	0	65	5441	5687	311	0	9930	562	1	562	562	Escherichia coli			TRUE
NODE_7_length_5441_cov_238.922206	MN266305.1	95.732	5084	215	2	359	5441	5385	303	0	8185	2608295	1	2608295	2608295	Shigella phage SGF3			TRUE
NODE_7_length_5441_cov_238.922206	LT963439.1	100	4369	0	0	1073	5441	2766361	2770729	0	8069	1288	1	1288	1288	Staphylococcus xylosus			TRUE
NODE_8_length_5419_cov_180.019389	KY465717.1	94.69	5348	284	0	72	5419	1	5348	0	8311	1547219	1	1547219	1547219	Lake Sinai virus			TRUE
NODE_8_length_5419_cov_180.019389	MH267699.1	90.245	5392	502	4	28	5419	1	5368	0	7022	1182206	1	1182206	1182206	Lake Sinai virus 3			TRUE
NODE_8_length_5419_cov_180.019389	MH267700.1	88.097	5419	632	13	3	5419	2	5409	0	6421	1182206	1	1182206	1182206	Lake Sinai virus 3			TRUE
NODE_8_length_5419_cov_180.019389	MG918125.1	85.672	5416	770	5	7	5419	1	5413	0	5703	1547219	1	1547219	1547219	Lake Sinai virus			TRUE
NODE_8_length_5419_cov_180.019389	KY465716.1	97.253	2839	78	0	2581	5419	1	2839	0	4811	1547219	1	1547219	1547219	Lake Sinai virus			TRUE
NODE_10_length_4272_cov_13.212236	XM_006609964.2	97.729	4272	97	0	1	4272	419	4690	0	7352	7462	1	7462	7462	Apis dorsata			TRUE
NODE_10_length_4272_cov_13.212236	XM_006609960.2	97.729	4272	97	0	1	4272	420	4691	0	7352	7462	1	7462	7462	Apis dorsata			TRUE
NODE_10_length_4272_cov_13.212236	XM_017049661.2	97.729	4272	97	0	1	4272	338	4609	0	7352	7461	1	7461	7461	Apis cerana			TRUE
NODE_10_length_4272_cov_13.212236	XM_017049658.2	97.729	4272	97	0	1	4272	340	4611	0	7352	7461	1	7461	7461	Apis cerana			TRUE
NODE_10_length_4272_cov_13.212236	XM_006609958.2	97.728	4270	97	0	1	4270	420	4689	0	7348	7462	1	7462	7462	Apis dorsata			TRUE
NODE_13_length_3949_cov_885.978685	DQ486027.1	99.025	3795	25	12	158	3949	1	3786	0	6794	40302	1	40302	40302	Nosema ceranae			TRUE
NODE_13_length_3949_cov_885.978685	DQ078785.1	98.657	3797	35	16	158	3949	1	3786	0	6717	40302	1	40302	40302	Nosema ceranae			TRUE
NODE_13_length_3949_cov_885.978685	HQ399665.1	95.53	3803	96	48	158	3949	1	3740	0	6013	198216	1	198216	198216	uncultured Nosema			TRUE
NODE_13_length_3949_cov_885.978685	U90885.1	95.259	3797	108	48	158	3949	1	3730	0	5949	57864	1	57864	57864	Microsporidium sp. 57864			TRUE
NODE_13_length_3949_cov_885.978685	HQ891818.1	93.974	3817	135	64	158	3949	1	3747	0	5686	1069189	1	1069189	1069189	Vairimorpha sp. sd			TRUE
NODE_14_length_3449_cov_278.799352	KJ556849.1	97.883	3449	73	0	1	3449	4264	816	0	5965	12282	1	12282	12282	Tobacco ringspot virus			TRUE
NODE_14_length_3449_cov_278.799352	MN504760.1	90.58	3450	323	2	1	3449	4252	804	0	4569	12282	1	12282	12282	Tobacco ringspot virus			TRUE
NODE_14_length_3449_cov_278.799352	MN504761.1	90.548	3449	326	0	1	3449	4251	803	0	4564	12282	1	12282	12282	Tobacco ringspot virus			TRUE
NODE_14_length_3449_cov_278.799352	MN504765.1	90.464	3450	327	2	1	3449	4251	803	0	4547	12282	1	12282	12282	Tobacco ringspot virus			TRUE
NODE_14_length_3449_cov_278.799352	MN504768.1	90.38	3451	328	4	1	3449	4251	803	0	4530	12282	1	12282	12282	Tobacco ringspot virus			TRUE
NODE_15_length_3428_cov_69.816187	JX463337.1	95.808	3435	137	6	1	3428	18	3452	0	5539	12317	1	12317	12317	Tobacco streak virus			TRUE
NODE_15_length_3428_cov_69.816187	JX073656.1	90.113	3439	324	12	1	3427	18	3452	0	4453	12317	1	12317	12317	Tobacco streak virus			TRUE
NODE_15_length_3428_cov_69.816187	KR017708.1	89.785	3446	329	12	2	3428	8	3449	0	4392	12317	1	12317	12317	Tobacco streak virus			TRUE
NODE_15_length_3428_cov_69.816187	FJ403375.1	89.579	3445	340	14	1	3427	18	3461	0	4355	12317	1	12317	12317	Tobacco streak virus			TRUE
NODE_15_length_3428_cov_69.816187	KT445967.1	89.437	3446	343	14	1	3428	18	3460	0	4327	12317	1	12317	12317	Tobacco streak virus			TRUE
NODE_16_length_3371_cov_6.892340	CP007445.1	97.955	3374	65	3	1	3371	2898208	2894836	0	5845	1196095	1	1196095	1196095	Gilliamella apicola			TRUE
NODE_16_length_3371_cov_6.892340	CP009056.1	93.185	3316	223	3	58	3371	2266416	2263102	0	4868	1267021	1	1267021	1267021	Frischella perrara			TRUE
NODE_16_length_3371_cov_6.892340	CP050253.1	85.74	3324	442	25	58	3370	766849	770151	0	3483	1635327	1	1635327	1635327	Orbus sp. IPMB12			TRUE
NODE_16_length_3371_cov_6.892340	CP016604.1	82.304	3351	513	64	57	3370	1827875	1831182	0	2830	1032623	1	1032623	1032623	Otariodibacter oris			TRUE
NODE_16_length_3371_cov_6.892340	LR134167.1	82.269	3350	522	60	58	3371	449126	445813	0	2830	762	1	762	762	Avibacterium volantium			TRUE
NODE_18_length_3341_cov_3.482958	XM_024473556.1	99.82	3341	6	0	1	3341	399	3739	0	6137	40302	1	40302	40302	Nosema ceranae			TRUE
NODE_18_length_3341_cov_3.482958	KC520013.1	100	873	0	0	1077	1949	1	873	0	1613	40302	1	40302	40302	Nosema ceranae			TRUE
NODE_18_length_3341_cov_3.482958	KC520111.1	99.885	873	1	0	1077	1949	1	873	0	1609	40302	1	40302	40302	Nosema ceranae			TRUE
NODE_18_length_3341_cov_3.482958	KC520014.1	99.885	873	1	0	1077	1949	1	873	0	1607	40302	1	40302	40302	Nosema ceranae			TRUE
NODE_18_length_3341_cov_3.482958	KC520141.1	99.885	873	1	0	1077	1949	1	873	0	1607	40302	1	40302	40302	Nosema ceranae			TRUE
NODE_19_length_3294_cov_19.910466	XR_004226033.1	89.736	1929	110	40	1416	3294	2	1892	0	2385	7463	1	7463	7463	Apis florea			TRUE
NODE_19_length_3294_cov_19.910466	XR_004150809.1	94.581	978	15	19	1	965	1964	2916	0	1478	7462	1	7462	7462	Apis dorsata			TRUE
NODE_19_length_3294_cov_19.910466	XR_004150807.1	94.581	978	15	19	1	965	1922	2874	0	1478	7462	1	7462	7462	Apis dorsata			TRUE
NODE_19_length_3294_cov_19.910466	XM_006617842.2	94.581	978	15	19	1	965	1864	2816	0	1478	7462	1	7462	7462	Apis dorsata			TRUE
NODE_19_length_3294_cov_19.910466	XM_006617842.2	90.485	1135	59	19	887	1979	2799	3926	0	1452	7462	1	7462	7462	Apis dorsata			TRUE
NODE_19_length_3294_cov_19.910466	XM_006617840.2	94.581	978	15	19	1	965	1861	2813	0	1478	7462	1	7462	7462	Apis dorsata			TRUE
NODE_19_length_3294_cov_19.910466	XM_006617840.2	90.485	1135	59	19	887	1979	2796	3923	0	1452	7462	1	7462	7462	Apis dorsata			TRUE
NODE_20_length_3240_cov_160.625746	JX513898.1	99.577	709	3	0	2532	3240	928	220	0	1293	1245593	1	1245593	1245593	Grapevine virus S			TRUE
NODE_20_length_3240_cov_160.625746	JX073656.1	73.173	3120	698	112	186	3240	3268	223	0	996	12317	1	12317	12317	Tobacco streak virus			TRUE
NODE_20_length_3240_cov_160.625746	JX463337.1	75.416	1802	396	30	1452	3240	1989	222	0	830	12317	1	12317	12317	Tobacco streak virus			TRUE
NODE_20_length_3240_cov_160.625746	FJ403375.1	74.861	1798	413	22	1452	3240	1989	222	0	780	12317	1	12317	12317	Tobacco streak virus			TRUE
NODE_20_length_3240_cov_160.625746	U80934.1	74.777	1796	418	20	1452	3240	1989	222	0	774	12317	1	12317	12317	Tobacco streak virus			TRUE
NODE_21_length_3235_cov_201.837107	JX513898.1	92.243	709	55	0	2527	3235	928	220	0	1005	1245593	1	1245593	1245593	Grapevine virus S			TRUE
NODE_21_length_3235_cov_201.837107	KP256522.1	78.401	1176	223	18	2065	3235	1350	201	0	736	12317	1	12317	12317	Tobacco streak virus			TRUE
NODE_21_length_3235_cov_201.837107	DQ318818.3	76.276	1176	251	21	2068	3235	1377	222	9.05e-167	601	243563	1	243563	243563	Strawberry necrotic shock virus			TRUE
NODE_21_length_3235_cov_201.837107	DQ091193.1	76.223	1186	246	22	2062	3235	1382	221	4.21e-165	595	339420	1	339420	339420	Blackberry chlorotic ringspot virus			TRUE
NODE_21_length_3235_cov_201.837107	KX834010.1	73.153	1814	419	52	1450	3235	1995	222	1.96e-163	590	339420	1	339420	339420	Blackberry chlorotic ringspot virus			TRUE
NODE_22_length_2940_cov_5.197920	CP007445.1	99.252	2941	20	2	1	2940	165604	162665	0	5308	1196095	1	1196095	1196095	Gilliamella apicola			TRUE
NODE_22_length_2940_cov_5.197920	CP009056.1	88.003	2934	327	21	5	2920	182209	179283	0	3445	1267021	1	1267021	1267021	Frischella perrara			TRUE
NODE_22_length_2940_cov_5.197920	CP050253.1	85.056	2931	400	25	2	2916	145858	148766	0	2952	1635327	1	1635327	1635327	Orbus sp. IPMB12			TRUE
NODE_22_length_2940_cov_5.197920	CP034752.1	79.007	2901	546	46	1	2873	4135361	4138226	0	1925	2498113	1	2498113	2498113	Pragia sp. CF-458			TRUE
NODE_22_length_2940_cov_5.197920	CP029185.2	78.904	2901	549	46	1	2873	3322497	3325362	0	1908	2172103	1	2172103	2172103	Limnobaculum parvum			TRUE
NODE_23_length_2897_cov_67.054539	JX463338.1	95.088	2891	135	1	1	2891	13	2896	0	4545	12317	1	12317	12317	Tobacco streak virus			TRUE
NODE_23_length_2897_cov_67.054539	KR017709.1	88.471	2793	302	11	11	2788	13	2800	0	3356	12317	1	12317	12317	Tobacco streak virus			TRUE
NODE_23_length_2897_cov_67.054539	KM504247.1	87.491	2910	326	25	1	2896	13	2898	0	3323	12317	1	12317	12317	Tobacco streak virus			TRUE
NODE_23_length_2897_cov_67.054539	KT445968.1	87.678	2808	325	13	3	2794	17	2819	0	3249	12317	1	12317	12317	Tobacco streak virus			TRUE
NODE_23_length_2897_cov_67.054539	KY176875.1	87.105	2877	325	30	2	2858	35	2885	0	3216	12317	1	12317	12317	Tobacco streak virus			TRUE
NODE_24_length_2885_cov_128.224382	MN504767.1	92.889	2883	205	0	1	2883	4196	7078	0	4189	12282	1	12282	12282	Tobacco ringspot virus			TRUE
NODE_24_length_2885_cov_128.224382	MN504771.1	92.855	2883	206	0	1	2883	4196	7078	0	4183	12282	1	12282	12282	Tobacco ringspot virus			TRUE
NODE_24_length_2885_cov_128.224382	MH427299.1	92.768	2890	200	8	1	2884	926	3812	0	4170	12282	1	12282	12282	Tobacco ringspot virus			TRUE
NODE_24_length_2885_cov_128.224382	MN504765.1	92.751	2883	209	0	1	2883	4197	7079	0	4167	12282	1	12282	12282	Tobacco ringspot virus			TRUE
NODE_24_length_2885_cov_128.224382	MN504763.1	92.647	2883	212	0	1	2883	4197	7079	0	4150	12282	1	12282	12282	Tobacco ringspot virus			TRUE
NODE_25_length_2861_cov_105.780827	JX513899.1	85.914	2073	275	15	10	2075	3	2065	0	2194	1245593	1	1245593	1245593	Grapevine virus S			TRUE
NODE_25_length_2861_cov_105.780827	JX463344.1	77.626	1542	314	27	652	2177	665	2191	0	907	243563	1	243563	243563	Strawberry necrotic shock virus			TRUE
NODE_25_length_2861_cov_105.780827	FJ561303.1	77.652	1499	311	23	649	2135	669	2155	0	891	12317	1	12317	12317	Tobacco streak virus			TRUE
NODE_25_length_2861_cov_105.780827	AY743591.2	77.432	1542	316	29	652	2177	666	2191	0	891	243563	1	243563	243563	Strawberry necrotic shock virus			TRUE
NODE_25_length_2861_cov_105.780827	KX778722.1	77.518	1499	313	23	649	2135	668	2154	0	880	12317	1	12317	12317	Tobacco streak virus			TRUE
NODE_26_length_2850_cov_83.255098	JX513899.1	99.613	2069	8	0	2	2070	1	2069	0	3777	1245593	1	1245593	1245593	Grapevine virus S			TRUE
NODE_26_length_2850_cov_83.255098	JX463344.1	77.655	1544	312	29	642	2168	664	2191	0	909	243563	1	243563	243563	Strawberry necrotic shock virus			TRUE
NODE_26_length_2850_cov_83.255098	AY743591.2	77.39	1548	312	33	640	2168	663	2191	0	885	243563	1	243563	243563	Strawberry necrotic shock virus			TRUE
NODE_26_length_2850_cov_83.255098	KT005244.1	76.883	1527	325	25	645	2157	691	2203	0	839	64958	1	64958	64958	Parietaria mottle virus			TRUE
NODE_26_length_2850_cov_83.255098	FJ858203.1	76.49	1527	331	26	645	2157	691	2203	0	806	64958	1	64958	64958	Parietaria mottle virus			TRUE
NODE_28_length_2794_cov_1169.039065	KY465719.1	91.342	2795	241	1	1	2794	63	2857	0	3819	1547219	1	1547219	1547219	Lake Sinai virus			TRUE
NODE_28_length_2794_cov_1169.039065	KY465717.1	89.907	2794	282	0	1	2794	2555	5348	0	3605	1547219	1	1547219	1547219	Lake Sinai virus			TRUE
NODE_28_length_2794_cov_1169.039065	KY465716.1	89.907	2794	282	0	1	2794	46	2839	0	3598	1547219	1	1547219	1547219	Lake Sinai virus			TRUE
NODE_28_length_2794_cov_1169.039065	MH267699.1	89.656	2794	289	0	1	2794	2575	5368	0	3559	1182206	1	1182206	1182206	Lake Sinai virus 3			TRUE
NODE_28_length_2794_cov_1169.039065	MH267700.1	85.868	2795	384	11	1	2794	2625	5409	0	2963	1182206	1	1182206	1182206	Lake Sinai virus 3			TRUE
NODE_29_length_2683_cov_987.123288	MH267699.1	90.727	2653	222	4	1	2653	2629	1	0	3515	1182206	1	1182206	1182206	Lake Sinai virus 3			TRUE
NODE_29_length_2683_cov_987.123288	MH267700.1	89.88	2668	268	2	1	2667	2679	13	0	3430	1182206	1	1182206	1182206	Lake Sinai virus 3			TRUE
NODE_29_length_2683_cov_987.123288	KY465717.1	90.341	2609	252	0	1	2609	2609	1	0	3422	1547219	1	1547219	1547219	Lake Sinai virus			TRUE
NODE_29_length_2683_cov_987.123288	MG918125.1	86.292	2670	356	9	3	2667	2672	8	0	2900	1547219	1	1547219	1547219	Lake Sinai virus			TRUE
NODE_29_length_2683_cov_987.123288	KY465720.1	96.355	1317	48	0	1	1317	1317	1	0	2167	1547219	1	1547219	1547219	Lake Sinai virus			TRUE
NODE_32_length_2424_cov_6.107640	XM_006617952.2	95.771	2199	81	6	1	2196	3057	868	0	3535	7462	1	7462	7462	Apis dorsata			TRUE
NODE_32_length_2424_cov_6.107640	XM_028667201.1	96.338	1966	69	1	233	2198	2205	243	0	3229	7461	1	7461	7461	Apis cerana			TRUE
NODE_32_length_2424_cov_6.107640	XM_028667199.1	96.334	1964	69	1	233	2196	4850	2890	0	3225	7461	1	7461	7461	Apis cerana			TRUE
NODE_32_length_2424_cov_6.107640	XM_012494872.2	94.083	1876	99	5	1	1870	2212	343	0	2841	7463	1	7463	7463	Apis florea			TRUE
NODE_32_length_2424_cov_6.107640	XM_020866277.1	85.474	2203	297	16	1	2196	3011	825	0	2274	30195	1	30195	30195	Bombus terrestris			TRUE
NODE_33_length_2358_cov_12.495007	XM_017049682.2	91.809	2393	83	57	1	2358	31	2345	0	3229	7461	1	7461	7461	Apis cerana			TRUE
NODE_33_length_2358_cov_12.495007	XM_017049681.2	91.809	2393	83	57	1	2358	31	2345	0	3229	7461	1	7461	7461	Apis cerana			TRUE
NODE_33_length_2358_cov_12.495007	XM_017049680.2	91.809	2393	83	57	1	2358	32	2346	0	3229	7461	1	7461	7461	Apis cerana			TRUE
NODE_33_length_2358_cov_12.495007	XM_017049679.2	91.809	2393	83	57	1	2358	32	2346	0	3229	7461	1	7461	7461	Apis cerana			TRUE
NODE_33_length_2358_cov_12.495007	XM_006609950.2	92.976	2107	88	29	271	2358	2	2067	0	3016	7462	1	7462	7462	Apis dorsata			TRUE
NODE_34_length_2319_cov_12.902827	XM_031917396.1	93.568	2192	76	45	138	2319	6335	4199	0	3206	7463	1	7463	7463	Apis florea			TRUE
NODE_34_length_2319_cov_12.902827	XM_031917395.1	93.568	2192	76	45	138	2319	6350	4214	0	3206	7463	1	7463	7463	Apis florea			TRUE
NODE_34_length_2319_cov_12.902827	XM_031917394.1	93.568	2192	76	45	138	2319	6383	4247	0	3206	7463	1	7463	7463	Apis florea			TRUE
NODE_34_length_2319_cov_12.902827	XM_031917393.1	93.568	2192	76	45	138	2319	6425	4289	0	3206	7463	1	7463	7463	Apis florea			TRUE
NODE_34_length_2319_cov_12.902827	XM_031917392.1	93.568	2192	76	45	138	2319	6443	4307	0	3206	7463	1	7463	7463	Apis florea			TRUE
NODE_35_length_2319_cov_6.751767	XM_006620089.2	96.773	2045	49	7	2	2029	155	2199	0	3395	7462	1	7462	7462	Apis dorsata			TRUE
NODE_35_length_2319_cov_6.751767	XM_003698037.3	95.554	2047	68	11	1	2026	150	2194	0	3254	7463	1	7463	7463	Apis florea			TRUE
NODE_35_length_2319_cov_6.751767	XM_017053383.2	97.08	1918	46	3	115	2029	178	2088	0	3223	7461	1	7461	7461	Apis cerana			TRUE
NODE_35_length_2319_cov_6.751767	XM_031512590.1	98.12	1596	30	0	434	2029	706	2301	0	2782	7462	1	7462	7462	Apis dorsata			TRUE
NODE_35_length_2319_cov_6.751767	XM_031512590.1	91.485	458	22	7	2	442	155	612	8.03e-171	614	7462	1	7462	7462	Apis dorsata			TRUE
NODE_35_length_2319_cov_6.751767	XM_017053382.2	97.494	1596	40	0	434	2029	598	2193	0	2726	7461	1	7461	7461	Apis cerana			TRUE
NODE_35_length_2319_cov_6.751767	XM_017053382.2	94.26	331	9	3	115	442	181	504	8.44e-136	497	7461	1	7461	7461	Apis cerana			TRUE
NODE_37_length_2227_cov_12.291436	KY465700.1	93.13	2227	150	1	1	2227	2540	4763	0	3262	1041806	1	1041806	1041806	Lake Sinai virus 1			TRUE
NODE_37_length_2227_cov_12.291436	KY465702.1	92.905	2227	158	0	1	2227	2541	4767	0	3238	1041806	1	1041806	1041806	Lake Sinai virus 1			TRUE
NODE_37_length_2227_cov_12.291436	KY465699.1	92.677	2226	163	0	2	2227	2541	4766	0	3208	1041806	1	1041806	1041806	Lake Sinai virus 1			TRUE
NODE_37_length_2227_cov_12.291436	HQ871931.2	92.411	2227	166	1	1	2227	2548	4771	0	3173	1041806	1	1041806	1041806	Lake Sinai virus 1			TRUE
NODE_37_length_2227_cov_12.291436	KY465703.1	92.007	2227	175	1	1	2227	2542	4765	0	3123	1041806	1	1041806	1041806	Lake Sinai virus 1			TRUE
NODE_38_length_2193_cov_133.819457	JX463347.1	93.874	2122	125	3	36	2153	1	2121	0	3193	12317	1	12317	12317	Tobacco streak virus			TRUE
NODE_38_length_2193_cov_133.819457	X00435.1	88.516	2203	230	18	3	2193	10	2201	0	2645	12317	1	12317	12317	Tobacco streak virus			TRUE
NODE_38_length_2193_cov_133.819457	KP256520.1	88.74	2167	224	15	31	2186	2	2159	0	2632	12317	1	12317	12317	Tobacco streak virus			TRUE
NODE_38_length_2193_cov_133.819457	KR017710.1	88.187	2201	240	17	3	2193	1	2191	0	2606	12317	1	12317	12317	Tobacco streak virus			TRUE
NODE_38_length_2193_cov_133.819457	JX463339.1	88.083	2207	235	23	3	2193	10	2204	0	2593	12317	1	12317	12317	Tobacco streak virus			TRUE
NODE_39_length_2130_cov_11.059277	GQ867785.1	99.952	2096	1	0	1	2096	2179	4274	0	3866	5105	1	5105	5105	Ascosphaera apis			TRUE
NODE_39_length_2130_cov_11.059277	GQ867789.1	99.523	2096	10	0	1	2096	2177	4272	0	3816	51574	1	51574	51574	Ascosphaera major			TRUE
NODE_39_length_2130_cov_11.059277	JX268538.1	99.523	2096	10	0	1	2096	2178	4273	0	3816	51580	1	51580	51580	Ascosphaera variegata			TRUE
NODE_39_length_2130_cov_11.059277	JX268535.1	99.523	2096	10	0	1	2096	2177	4272	0	3816	51573	1	51573	51573	Ascosphaera larvis			TRUE
NODE_39_length_2130_cov_11.059277	GQ867791.1	99.475	2096	11	0	1	2096	2177	4272	0	3810	51576	1	51576	51576	Ascosphaera pollenicola			TRUE
														end					FALSE
																			TRUE
																			TRUE
																			TRUE
																			TRUE
																			TRUE
																			TRUE
																			TRUE
																			TRUE
																			TRUE
																			TRUE
																			TRUE
																			TRUE
																			TRUE
																			TRUE
																			TRUE
																			TRUE
																			TRUE
																			TRUE
																			TRUE
																			TRUE
																			TRUE
																			TRUE
																			TRUE
																			TRUE
																			TRUE
																			TRUE
																			TRUE
																			TRUE
																			TRUE
																			TRUE
																			TRUE
																			TRUE
																			TRUE
																			TRUE
																			TRUE
																			TRUE
																			TRUE
																			TRUE
																			TRUE
																			TRUE
																			TRUE
																			TRUE
																			TRUE
																			TRUE
																			TRUE
																			TRUE
																			TRUE
																			TRUE
																			TRUE
																			TRUE
																			TRUE
																			TRUE
																			TRUE
																			TRUE
																			TRUE
																			TRUE
																			TRUE
																			TRUE
																			TRUE
																			TRUE
																			TRUE
																			TRUE
																			TRUE
																			TRUE
																			TRUE
																			TRUE
																			TRUE
																			TRUE
																			TRUE
																			TRUE
																			TRUE
																			TRUE
																			TRUE
																			TRUE
																			TRUE
																			TRUE
																			TRUE
																			TRUE
																			TRUE
																			TRUE
																			TRUE
																			TRUE
																			TRUE
																			TRUE
																			TRUE
																			TRUE
																			TRUE
																			TRUE
																			TRUE
																			TRUE
																			TRUE
																			TRUE
																			TRUE
																			TRUE
																			TRUE
																			TRUE
																			TRUE
																			TRUE
																			TRUE
																			TRUE
																			TRUE
																			TRUE
																			TRUE
																			TRUE
																			TRUE
																			TRUE
																			TRUE
																			TRUE
																			TRUE
																			TRUE
																			TRUE
																			TRUE
																			TRUE
																			TRUE
																			TRUE
																			TRUE
																			TRUE
																			TRUE
																			TRUE
																			TRUE
																			TRUE
																			TRUE
																			TRUE
																			TRUE
																			TRUE
																			TRUE
																			TRUE
																			TRUE
																			TRUE
																			TRUE
																			TRUE
																			TRUE
																			TRUE
																			TRUE
																			TRUE
																			TRUE
																			TRUE
																			TRUE
																			TRUE
																			TRUE
																			TRUE
																			TRUE
																			TRUE
																			TRUE
																			TRUE
																			TRUE
																			TRUE
																			TRUE
																			TRUE
																			TRUE
																			TRUE
																			TRUE
																			TRUE
																			TRUE
																			TRUE
																			TRUE
																			TRUE
																			TRUE
																			TRUE
																			TRUE
																			TRUE
																			TRUE
																			TRUE
																			TRUE
																			TRUE
																			TRUE
																			TRUE
																			TRUE
																			TRUE
																			TRUE
																			TRUE
																			TRUE
																			TRUE
																			TRUE
																			TRUE
																			TRUE
																			TRUE
																			TRUE
																			TRUE
																			TRUE
																			TRUE
																			TRUE
																			TRUE
																			TRUE
																			TRUE
																			TRUE
																			TRUE
																			TRUE
																			TRUE
																			TRUE
																			TRUE
																			TRUE
																			TRUE
																			TRUE
																			TRUE
																			TRUE
																			TRUE
																			TRUE
																			TRUE
																			TRUE
																			TRUE
																			TRUE
																			TRUE
																			TRUE
																			TRUE
																			TRUE
																			TRUE
																			TRUE
																			TRUE
																			TRUE
																			TRUE
																			TRUE
																			TRUE
																			TRUE
																			TRUE
																			TRUE
																			TRUE
																			TRUE
																			TRUE
																			TRUE
																			TRUE
																			TRUE
																			TRUE
																			TRUE
																			TRUE
																			TRUE
																			TRUE
																			TRUE
																			TRUE
																			TRUE
																			TRUE
																			TRUE
																			TRUE
																			TRUE
																			TRUE
																			TRUE
																			TRUE
																			TRUE
																			TRUE
																			TRUE
																			TRUE
																			TRUE
																			TRUE
																			TRUE
																			TRUE
																			TRUE
																			TRUE
																			TRUE
																			TRUE
																			TRUE
																			TRUE
																			TRUE
																			TRUE
																			TRUE
																			TRUE
																			TRUE
																			TRUE
																			TRUE
																			TRUE
																			TRUE
																			TRUE
																			TRUE
																			TRUE
																			TRUE
																			TRUE
																			TRUE
																			TRUE
																			TRUE
																			TRUE
																			TRUE
																			TRUE
																			TRUE
																			TRUE
																			TRUE
																			TRUE
																			TRUE
																			TRUE
																			TRUE
																			TRUE
																			TRUE
																			TRUE
																			TRUE
																			TRUE
																			TRUE
																			TRUE
																			TRUE
																			TRUE
																			TRUE
																			TRUE
																			TRUE
																			TRUE
																			TRUE
																			TRUE
																			TRUE
																			TRUE
																			TRUE
																			TRUE
																			TRUE
																			TRUE
																			TRUE
																			TRUE
																			TRUE
																			TRUE
																			TRUE
																			TRUE
																			TRUE
																			TRUE
																			TRUE
																			TRUE
																			TRUE
																			TRUE
																			TRUE
																			TRUE
																			TRUE
																			TRUE
																			TRUE
																			TRUE
																			TRUE
																			TRUE
																			TRUE
																			TRUE
																			TRUE
																			TRUE
																			TRUE
																			TRUE
																			TRUE
																			TRUE
																			TRUE
																			TRUE
																			TRUE
																			TRUE
																			TRUE
																			TRUE
																			TRUE
																			TRUE
																			TRUE
																			TRUE
																			TRUE
																			TRUE
																			TRUE
																			TRUE
																			TRUE
																			TRUE
																			TRUE
																			TRUE
																			TRUE
																			TRUE
																			TRUE
																			TRUE
																			TRUE
																			TRUE
																			TRUE
																			TRUE
																			TRUE
																			TRUE
																			TRUE
																			TRUE
																			TRUE
																			TRUE
																			TRUE
																			TRUE
																			TRUE
																			TRUE
																			TRUE
																			TRUE
																			TRUE
																			TRUE
																			TRUE
																			TRUE
																			TRUE
																			TRUE
																			TRUE
																			TRUE
																			TRUE
																			TRUE
																			TRUE
																			TRUE
																			TRUE
																			TRUE
																			TRUE
																			TRUE

## Sheet: c2.cutoff
qseqid	sseqid	pident	length	mismatch	gapopen	qstart	qend	sstart	send	evalue	bitscore	staxid	code	taxid	primary taxid	taxname			If staxid matches taxid for naming
NODE_1_length_10641_cov_22.633573	KR819915.1	75.398	1947	452	27	50	1981	256614	254680	0	917	1100043	1	1100043	1100043	Apis mellifera filamentous virus			TRUE
NODE_2_length_10134_cov_166.635182	AY292384.1	98.874	10127	113	1	8	10134	1	10126	0	18068	198112	1	198112	198112	Deformed wing virus			TRUE
NODE_2_length_10134_cov_166.635182	MG831202.1	98.461	10134	155	1	1	10134	20	10152	0	17848	198112	1	198112	198112	Deformed wing virus			TRUE
NODE_2_length_10134_cov_166.635182	MG831201.1	98.322	10134	169	1	1	10134	20	10152	0	17771	198112	1	198112	198112	Deformed wing virus			TRUE
NODE_2_length_10134_cov_166.635182	MG831200.1	98.322	10134	169	1	1	10134	20	10152	0	17771	198112	1	198112	198112	Deformed wing virus			TRUE
NODE_2_length_10134_cov_166.635182	MG831204.1	98.165	10134	185	1	1	10134	20	10152	0	17682	198112	1	198112	198112	Deformed wing virus			TRUE
NODE_3_length_9571_cov_42.287621	EU436423.1	96.244	9557	359	0	1	9557	9557	1	0	15660	294365	1	294365	294365	Israeli acute paralysis virus			TRUE
NODE_3_length_9571_cov_42.287621	EU224279.1	96.229	9521	358	1	39	9559	9520	1	0	15592	294365	1	294365	294365	Israeli acute paralysis virus			TRUE
NODE_3_length_9571_cov_42.287621	EU224280.1	95.721	9559	405	4	1	9557	9557	1	0	15385	294365	1	294365	294365	Israeli acute paralysis virus			TRUE
NODE_3_length_9571_cov_42.287621	KY465692.1	95.466	9483	426	4	1	9481	9481	1	0	15127	294365	1	294365	294365	Israeli acute paralysis virus			TRUE
NODE_3_length_9571_cov_42.287621	KY465693.1	95.381	9483	434	3	1	9481	9481	1	0	15082	294365	1	294365	294365	Israeli acute paralysis virus			TRUE
NODE_4_length_9290_cov_41.063238	KR819915.1	77.273	1232	267	9	7039	8263	311959	310734	0	712	1100043	1	1100043	1100043	Apis mellifera filamentous virus			TRUE
NODE_5_length_8830_cov_151.496866	MG545287.1	98.901	8828	97	0	3	8830	8840	13	0	15765	89463	1	89463	89463	Sacbrood virus			TRUE
NODE_5_length_8830_cov_151.496866	MG545286.1	98.369	8828	144	0	3	8830	8840	13	0	15505	89463	1	89463	89463	Sacbrood virus			TRUE
NODE_5_length_8830_cov_151.496866	MH267698.1	96.723	8820	289	0	11	8830	8828	9	0	14687	89463	1	89463	89463	Sacbrood virus			TRUE
NODE_5_length_8830_cov_151.496866	MH267697.1	96.509	8822	308	0	9	8830	8830	9	0	14585	89463	1	89463	89463	Sacbrood virus			TRUE
NODE_5_length_8830_cov_151.496866	KY465674.1	95.265	8828	415	1	3	8830	8827	3	0	13983	89463	1	89463	89463	Sacbrood virus			TRUE
NODE_7_length_7054_cov_294.603943	KJ556849.1	96.133	7059	262	9	1	7054	7066	14	0	11513	12282	1	12282	12282	Tobacco ringspot virus			TRUE
NODE_7_length_7054_cov_294.603943	MN504765.1	90.989	7058	626	8	1	7054	7053	2	0	9502	12282	1	12282	12282	Tobacco ringspot virus			TRUE
NODE_7_length_7054_cov_294.603943	MN504764.1	90.565	7059	655	9	1	7054	7054	2	0	9335	12282	1	12282	12282	Tobacco ringspot virus			TRUE
NODE_7_length_7054_cov_294.603943	MN504768.1	90.354	7060	667	12	1	7054	7053	2	0	9252	12282	1	12282	12282	Tobacco ringspot virus			TRUE
NODE_7_length_7054_cov_294.603943	MN504760.1	90.224	7058	681	7	1	7054	7054	2	0	9202	12282	1	12282	12282	Tobacco ringspot virus			TRUE
NODE_8_length_6578_cov_14.915223	XM_031917395.1	95.744	6391	203	53	120	6499	6355	23	0	10231	7463	1	7463	7463	Apis florea			TRUE
NODE_8_length_6578_cov_14.915223	XM_031917396.1	95.509	6391	203	54	120	6499	6340	23	0	10135	7463	1	7463	7463	Apis florea			TRUE
NODE_8_length_6578_cov_14.915223	XM_017049661.2	97.792	5706	126	0	873	6578	6043	338	0	9840	7461	1	7461	7461	Apis cerana			TRUE
NODE_8_length_6578_cov_14.915223	XM_006609964.2	97.598	5704	134	1	878	6578	6122	419	0	9771	7462	1	7462	7462	Apis dorsata			TRUE
NODE_8_length_6578_cov_14.915223	XM_003398317.3	89.496	5893	579	22	697	6578	6147	284	0	7417	30195	1	30195	30195	Bombus terrestris			TRUE
NODE_9_length_6103_cov_150.733796	MH267700.1	85.497	6054	861	15	54	6103	6042	2	0	6300	1182206	1	1182206	1182206	Lake Sinai virus 3			TRUE
NODE_9_length_6103_cov_150.733796	MH267699.1	85.465	6006	841	8	76	6078	5977	1	0	6226	1182206	1	1182206	1182206	Lake Sinai virus 3			TRUE
NODE_9_length_6103_cov_150.733796	MG918125.1	85.322	5934	858	12	171	6099	5926	1	0	6128	1547219	1	1547219	1547219	Lake Sinai virus			TRUE
NODE_9_length_6103_cov_150.733796	KY465717.1	84.828	5385	816	1	651	6034	5385	1	0	5424	1547219	1	1547219	1547219	Lake Sinai virus			TRUE
NODE_9_length_6103_cov_150.733796	KY465697.1	77.755	5736	1197	73	381	6077	5717	22	0	3450	1041806	1	1041806	1041806	Lake Sinai virus 1			TRUE
NODE_10_length_5898_cov_4.977409	KR819915.1	76.376	999	215	20	3403	4389	162145	163134	1.72e-141	518	1100043	1	1100043	1100043	Apis mellifera filamentous virus			TRUE
NODE_11_length_5626_cov_8.776162	CP007445.1	99.36	5626	36	0	1	5626	162145	156520	0	10190	1196095	1	1196095	1196095	Gilliamella apicola			TRUE
NODE_11_length_5626_cov_8.776162	CP009056.1	90.363	5624	508	23	18	5626	178723	173119	0	7352	1267021	1	1267021	1267021	Frischella perrara			TRUE
NODE_11_length_5626_cov_8.776162	CP050253.1	88.201	5636	624	28	6	5623	149315	154927	0	6685	1635327	1	1635327	1635327	Orbus sp. IPMB12			TRUE
NODE_11_length_5626_cov_8.776162	CP029185.2	80.107	4474	822	47	1	4435	3325940	3330384	0	3269	2172103	1	2172103	2172103	Limnobaculum parvum			TRUE
NODE_11_length_5626_cov_8.776162	CP029185.2	82.869	1004	152	14	4624	5623	3330539	3331526	0	883	2172103	1	2172103	2172103	Limnobaculum parvum			TRUE
NODE_11_length_5626_cov_8.776162	LR134531.1	80.067	4465	827	41	7	4435	313932	309495	0	3256	82985	1	82985	82985	Pragia fontium			TRUE
NODE_11_length_5626_cov_8.776162	LR134531.1	83.813	1007	143	14	4624	5626	309338	308348	0	939	82985	1	82985	82985	Pragia fontium			TRUE
NODE_12_length_5441_cov_270.734126	LT703009.1	100	5441	0	0	1	5441	6559	1119	0	10048	1922226	1	1922226	1922226	Anderseniella sp. Alg231-50			TRUE
NODE_12_length_5441_cov_270.734126	LK996026.1	100	5005	0	0	437	5441	1	5005	0	9243	49338	1	49338	49338	Desulfitobacterium hafniense			TRUE
NODE_12_length_5441_cov_270.734126	MG692646.1	100	4783	0	0	659	5441	5687	905	0	8833	562	1	562	562	Escherichia coli			TRUE
NODE_12_length_5441_cov_270.734126	LT963440.1	100	4475	0	0	1	4475	2662392	2666866	0	8264	29382	1	29382	29382	Staphylococcus cohnii			TRUE
NODE_12_length_5441_cov_270.734126	LM523540.1	100	4247	0	0	1	4247	4263	17	0	7843	131310	1	131310	131310	Parastrongyloides trichosuri			TRUE
NODE_14_length_5255_cov_500.362500	MH267699.1	90.234	5222	486	4	28	5249	1	5198	0	6796	1182206	1	1182206	1182206	Lake Sinai virus 3			TRUE
NODE_14_length_5255_cov_500.362500	KY465717.1	89.892	5184	524	0	72	5255	1	5184	0	6678	1547219	1	1547219	1547219	Lake Sinai virus			TRUE
NODE_14_length_5255_cov_500.362500	MH267700.1	87.724	5246	631	13	3	5246	2	5236	0	6107	1182206	1	1182206	1182206	Lake Sinai virus 3			TRUE
NODE_14_length_5255_cov_500.362500	MG918125.1	85.496	5247	747	13	7	5246	1	5240	0	5469	1547219	1	1547219	1547219	Lake Sinai virus			TRUE
NODE_14_length_5255_cov_500.362500	KY465719.1	91.422	2693	230	1	2564	5255	1	2693	0	3692	1547219	1	1547219	1547219	Lake Sinai virus			TRUE
NODE_20_length_4218_cov_11.213548	CP007445.1	99.739	4218	11	0	1	4218	156574	152357	0	7729	1196095	1	1196095	1196095	Gilliamella apicola			TRUE
NODE_20_length_4218_cov_11.213548	CP009056.1	90.381	3805	337	19	384	4166	172820	169023	0	4972	1267021	1	1267021	1267021	Frischella perrara			TRUE
NODE_20_length_4218_cov_11.213548	CP009056.1	89.583	336	35	0	1	336	173173	172838	2.06e-114	427	1267021	1	1267021	1267021	Frischella perrara			TRUE
NODE_20_length_4218_cov_11.213548	CP050253.1	89.317	3791	388	13	384	4166	155229	159010	0	4741	1635327	1	1635327	1635327	Orbus sp. IPMB12			TRUE
NODE_20_length_4218_cov_11.213548	CP050253.1	87.059	340	44	0	1	340	154876	155215	1.26e-101	385	1635327	1	1635327	1635327	Orbus sp. IPMB12			TRUE
NODE_20_length_4218_cov_11.213548	CP042860.1	82.043	3809	633	41	384	4166	4435319	4439102	0	3197	2603245	1	2603245	2603245	Providencia sp. 1701091			TRUE
NODE_20_length_4218_cov_11.213548	CP042859.1	82.043	3809	633	41	384	4166	4407534	4411317	0	3197	2603244	1	2603244	2603244	Providencia sp. 1701011			TRUE
NODE_23_length_3861_cov_937.259327	DQ486027.1	98.999	3796	26	12	69	3861	1	3787	0	6791	40302	1	40302	40302	Nosema ceranae			TRUE
NODE_23_length_3861_cov_937.259327	DQ078785.1	98.631	3798	36	16	69	3861	1	3787	0	6713	40302	1	40302	40302	Nosema ceranae			TRUE
NODE_23_length_3861_cov_937.259327	HQ399665.1	95.505	3804	97	48	69	3861	1	3741	0	6010	198216	1	198216	198216	uncultured Nosema			TRUE
NODE_23_length_3861_cov_937.259327	U90885.1	95.234	3798	109	48	69	3861	1	3731	0	5945	57864	1	57864	57864	Microsporidium sp. 57864			TRUE
NODE_23_length_3861_cov_937.259327	HQ891818.1	93.95	3818	136	64	69	3861	1	3748	0	5683	1069189	1	1069189	1069189	Vairimorpha sp. sd			TRUE
NODE_26_length_3405_cov_38.884776	JX463337.1	95.78	3412	137	6	1	3405	18	3429	0	5496	12317	1	12317	12317	Tobacco streak virus			TRUE
NODE_26_length_3405_cov_38.884776	JX073656.1	90.05	3417	324	12	1	3405	18	3430	0	4412	12317	1	12317	12317	Tobacco streak virus			TRUE
NODE_26_length_3405_cov_38.884776	KR017708.1	89.717	3423	329	12	2	3405	8	3426	0	4349	12317	1	12317	12317	Tobacco streak virus			TRUE
NODE_26_length_3405_cov_38.884776	FJ403375.1	89.541	3423	339	14	1	3405	18	3439	0	4320	12317	1	12317	12317	Tobacco streak virus			TRUE
NODE_26_length_3405_cov_38.884776	KT445967.1	89.366	3423	343	14	1	3405	18	3437	0	4285	12317	1	12317	12317	Tobacco streak virus			TRUE
NODE_28_length_3333_cov_20.788286	XR_004226033.1	89.058	1974	109	43	1410	3333	2	1918	0	2350	7463	1	7463	7463	Apis florea			TRUE
NODE_28_length_3333_cov_20.788286	XR_004150809.1	94.661	974	16	16	1	959	1964	2916	0	1478	7462	1	7462	7462	Apis dorsata			TRUE
NODE_28_length_3333_cov_20.788286	XR_004150807.1	94.661	974	16	16	1	959	1922	2874	0	1478	7462	1	7462	7462	Apis dorsata			TRUE
NODE_28_length_3333_cov_20.788286	XM_006617842.2	94.661	974	16	16	1	959	1864	2816	0	1478	7462	1	7462	7462	Apis dorsata			TRUE
NODE_28_length_3333_cov_20.788286	XM_006617842.2	90.485	1135	59	19	881	1973	2799	3926	0	1452	7462	1	7462	7462	Apis dorsata			TRUE
NODE_28_length_3333_cov_20.788286	XM_006617840.2	94.661	974	16	16	1	959	1861	2813	0	1478	7462	1	7462	7462	Apis dorsata			TRUE
NODE_28_length_3333_cov_20.788286	XM_006617840.2	90.485	1135	59	19	881	1973	2796	3923	0	1452	7462	1	7462	7462	Apis dorsata			TRUE
NODE_29_length_3230_cov_172.236535	MH267693.1	98.514	3230	45	1	1	3230	4067	7293	0	5696	92395	1	92395	92395	Black queen cell virus			TRUE
NODE_29_length_3230_cov_172.236535	MH267694.1	98.395	3239	43	2	1	3230	4081	7319	0	5685	92395	1	92395	92395	Black queen cell virus			TRUE
NODE_29_length_3230_cov_172.236535	KY243932.1	95.73	3232	135	3	1	3230	4126	7356	0	5201	92395	1	92395	92395	Black queen cell virus			TRUE
NODE_29_length_3230_cov_172.236535	MF623171.1	93.653	3230	205	0	1	3230	4066	7295	0	4830	92395	1	92395	92395	Black queen cell virus			TRUE
NODE_29_length_3230_cov_172.236535	MN565034.1	93.098	3231	222	1	1	3230	4079	7309	0	4732	92395	1	92395	92395	Black queen cell virus			TRUE
NODE_30_length_3202_cov_4.730537	CP007445.1	98.438	3202	50	0	1	3202	2896860	2893659	0	5637	1196095	1	1196095	1196095	Gilliamella apicola			TRUE
NODE_30_length_3202_cov_4.730537	CP009056.1	90.544	3183	283	16	1	3178	2265126	2261957	0	4194	1267021	1	1267021	1267021	Frischella perrara			TRUE
NODE_30_length_3202_cov_4.730537	CP050253.1	84.062	3200	459	44	1	3179	768128	771297	0	3037	1635327	1	1635327	1635327	Orbus sp. IPMB12			TRUE
NODE_30_length_3202_cov_4.730537	XM_009351801.1	81.792	2087	347	18	1	2069	2072	1	0	1718	225117	1	225117	225117	Pyrus x bretschneideri			TRUE
NODE_30_length_3202_cov_4.730537	FM162591.1	80.845	2083	377	19	13	2081	370505	368431	0	1616	291112	1	291112	291112	Photorhabdus asymbiotica			TRUE
NODE_31_length_3186_cov_144.156180	EF517519.1	91.12	3187	281	2	1	3186	900	4085	0	4316	92395	1	92395	92395	Black queen cell virus			TRUE
NODE_31_length_3186_cov_144.156180	EF517520.1	89.21	3188	340	4	1	3186	901	4086	0	3978	92395	1	92395	92395	Black queen cell virus			TRUE
NODE_31_length_3186_cov_144.156180	MF623171.1	89.112	3187	338	7	3	3186	940	4120	0	3954	92395	1	92395	92395	Black queen cell virus			TRUE
NODE_31_length_3186_cov_144.156180	EF517521.1	89.049	3187	347	2	1	3186	901	4086	0	3951	92395	1	92395	92395	Black queen cell virus			TRUE
NODE_31_length_3186_cov_144.156180	AF183905.1	88.699	2991	333	5	198	3185	1230	4218	0	3646	92395	1	92395	92395	Black queen cell virus			TRUE
NODE_36_length_3066_cov_4.470940	XM_024473556.1	99.837	3065	5	0	2	3066	3729	665	0	5633	40302	1	40302	40302	Nosema ceranae			TRUE
NODE_36_length_3066_cov_4.470940	KC520013.1	100	873	0	0	1384	2256	873	1	0	1613	40302	1	40302	40302	Nosema ceranae			TRUE
NODE_36_length_3066_cov_4.470940	KC520111.1	99.885	873	1	0	1384	2256	873	1	0	1609	40302	1	40302	40302	Nosema ceranae			TRUE
NODE_36_length_3066_cov_4.470940	KC520014.1	99.885	873	1	0	1384	2256	873	1	0	1607	40302	1	40302	40302	Nosema ceranae			TRUE
NODE_36_length_3066_cov_4.470940	KC520141.1	99.885	873	1	0	1384	2256	873	1	0	1607	40302	1	40302	40302	Nosema ceranae			TRUE
NODE_38_length_2889_cov_38.947424	JX463338.1	95.119	2889	134	1	1	2889	13	2894	0	4547	12317	1	12317	12317	Tobacco streak virus			TRUE
NODE_38_length_2889_cov_38.947424	KR017709.1	88.507	2793	301	11	11	2788	13	2800	0	3362	12317	1	12317	12317	Tobacco streak virus			TRUE
NODE_38_length_2889_cov_38.947424	KM504247.1	87.573	2897	324	24	1	2885	13	2885	0	3323	12317	1	12317	12317	Tobacco streak virus			TRUE
NODE_38_length_2889_cov_38.947424	KT445968.1	87.714	2808	324	13	3	2794	17	2819	0	3254	12317	1	12317	12317	Tobacco streak virus			TRUE
NODE_38_length_2889_cov_38.947424	KY176875.1	87.139	2877	324	30	2	2858	35	2885	0	3221	12317	1	12317	12317	Tobacco streak virus			TRUE
NODE_39_length_2855_cov_116.547143	JX513899.1	85.914	2073	275	15	786	2851	2065	3	0	2194	1245593	1	1245593	1245593	Grapevine virus S			TRUE
NODE_39_length_2855_cov_116.547143	JX463344.1	77.691	1542	313	27	684	2209	2191	665	0	913	243563	1	243563	243563	Strawberry necrotic shock virus			TRUE
NODE_39_length_2855_cov_116.547143	AY743591.2	77.497	1542	315	29	684	2209	2191	666	0	896	243563	1	243563	243563	Strawberry necrotic shock virus			TRUE
NODE_39_length_2855_cov_116.547143	FJ561303.1	77.652	1499	311	23	726	2212	2155	669	0	891	12317	1	12317	12317	Tobacco streak virus			TRUE
NODE_39_length_2855_cov_116.547143	KX778722.1	77.518	1499	313	23	726	2212	2154	668	0	880	12317	1	12317	12317	Tobacco streak virus			TRUE
NODE_40_length_2851_cov_48.948140	JX513899.1	99.613	2069	8	0	781	2849	2069	1	0	3777	1245593	1	1245593	1245593	Grapevine virus S			TRUE
NODE_40_length_2851_cov_48.948140	JX463344.1	77.655	1544	312	29	683	2209	2191	664	0	909	243563	1	243563	243563	Strawberry necrotic shock virus			TRUE
NODE_40_length_2851_cov_48.948140	AY743591.2	77.39	1548	312	33	683	2211	2191	663	0	885	243563	1	243563	243563	Strawberry necrotic shock virus			TRUE
NODE_40_length_2851_cov_48.948140	KT005244.1	76.883	1527	325	25	694	2206	2203	691	0	839	64958	1	64958	64958	Parietaria mottle virus			TRUE
NODE_40_length_2851_cov_48.948140	FJ858203.1	76.49	1527	331	26	694	2206	2203	691	0	806	64958	1	64958	64958	Parietaria mottle virus			TRUE
NODE_43_length_2652_cov_7.012322	CP007445.1	99.397	2652	16	0	1	2652	163619	166270	0	4809	1196095	1	1196095	1196095	Gilliamella apicola			TRUE
NODE_43_length_2652_cov_7.012322	CP009056.1	87.971	2627	299	15	1	2615	180223	182844	0	3085	1267021	1	1267021	1267021	Frischella perrara			TRUE
NODE_43_length_2652_cov_7.012322	CP050253.1	86.757	2658	324	14	1	2650	147829	145192	0	2933	1635327	1	1635327	1635327	Orbus sp. IPMB12			TRUE
NODE_43_length_2652_cov_7.012322	CP016604.1	80.076	2640	473	40	1	2612	1961180	1958566	0	1912	1032623	1	1032623	1032623	Otariodibacter oris			TRUE
NODE_43_length_2652_cov_7.012322	AE016827.1	79.977	2637	482	28	3	2615	1995434	1992820	0	1903	221988	1	221988	221988	[Mannheimia] succiniciproducens MBEL55E			TRUE
NODE_45_length_2575_cov_29.585714	MH267694.1	97.237	2570	71	0	6	2575	955	3524	0	4353	92395	1	92395	92395	Black queen cell virus			TRUE
NODE_45_length_2575_cov_29.585714	MH267693.1	97.237	2570	71	0	6	2575	941	3510	0	4353	92395	1	92395	92395	Black queen cell virus			TRUE
NODE_45_length_2575_cov_29.585714	MT096521.1	94.821	2549	132	0	27	2575	970	3518	0	3976	92395	1	92395	92395	Black queen cell virus			TRUE
NODE_45_length_2575_cov_29.585714	EF517515.1	89.553	2575	269	0	1	2575	900	3474	0	3265	92395	1	92395	92395	Black queen cell virus			TRUE
NODE_45_length_2575_cov_29.585714	MN565034.1	89.398	2575	269	4	3	2575	950	3522	0	3241	92395	1	92395	92395	Black queen cell virus			TRUE
NODE_47_length_2407_cov_6.181122	CP007445.1	97.994	2393	44	3	19	2407	567201	569593	0	4150	1196095	1	1196095	1196095	Gilliamella apicola			TRUE
NODE_47_length_2407_cov_6.181122	CP009056.1	89.936	2345	234	2	22	2365	370014	367671	0	3022	1267021	1	1267021	1267021	Frischella perrara			TRUE
NODE_47_length_2407_cov_6.181122	CP050253.1	84.906	2332	338	13	72	2396	2096611	2094287	0	2344	1635327	1	1635327	1635327	Orbus sp. IPMB12			TRUE
NODE_47_length_2407_cov_6.181122	CP048787.1	81.261	2268	397	23	125	2378	1407026	1404773	0	1808	584	1	584	584	Proteus mirabilis			TRUE
NODE_47_length_2407_cov_6.181122	CP026062.1	81.212	2278	399	24	122	2385	2556440	2558702	0	1808	584	1	584	584	Proteus mirabilis			TRUE
NODE_50_length_2351_cov_16.132840	XM_017049682.2	91.827	2386	84	56	1	2351	2345	36	0	3223	7461	1	7461	7461	Apis cerana			TRUE
NODE_50_length_2351_cov_16.132840	XM_017049681.2	91.827	2386	84	56	1	2351	2345	36	0	3223	7461	1	7461	7461	Apis cerana			TRUE
NODE_50_length_2351_cov_16.132840	XM_017049680.2	91.827	2386	84	56	1	2351	2346	37	0	3223	7461	1	7461	7461	Apis cerana			TRUE
NODE_50_length_2351_cov_16.132840	XM_017049679.2	91.827	2386	84	56	1	2351	2346	37	0	3223	7461	1	7461	7461	Apis cerana			TRUE
NODE_50_length_2351_cov_16.132840	XM_006609950.2	92.976	2107	88	29	1	2088	2067	2	0	3016	7462	1	7462	7462	Apis dorsata			TRUE
NODE_51_length_2350_cov_186.880610	MN216370.1	76.419	916	196	19	1243	2148	2342	3247	1.11e-129	477	2676886	1	2676886	2676886	Solanum nigrum ilarvirus 1			TRUE
NODE_51_length_2350_cov_186.880610	MN216371.1	76.039	914	201	17	1243	2147	2306	3210	4.04e-124	459	2676886	1	2676886	2676886	Solanum nigrum ilarvirus 1			TRUE
NODE_51_length_2350_cov_186.880610	KT290039.1	74.404	1133	259	27	1068	2186	2181	3296	1.45e-123	457	2169960	1	2169960	2169960	Privet ringspot virus			TRUE
NODE_51_length_2350_cov_186.880610	MN520742.1	76.035	918	196	22	1243	2148	2355	3260	5.22e-123	455	2716180	1	2716180	2716180	Grapevine associated ilarvirus			TRUE
NODE_52_length_2343_cov_256.334790	KT290039.1	75.155	1131	246	30	162	1276	3292	2181	2.38e-136	499	2169960	1	2169960	2169960	Privet ringspot virus			TRUE
NODE_52_length_2343_cov_256.334790	MN216370.1	76.201	916	198	20	196	1101	3247	2342	2.41e-126	466	2676886	1	2676886	2676886	Solanum nigrum ilarvirus 1			TRUE
NODE_52_length_2343_cov_256.334790	MN216371.1	75.711	914	204	18	197	1101	3210	2306	4.07e-119	442	2676886	1	2676886	2676886	Solanum nigrum ilarvirus 1			TRUE
NODE_52_length_2343_cov_256.334790	MN520742.1	75.381	918	202	24	196	1101	3260	2355	5.3e-113	422	2716180	1	2716180	2716180	Grapevine associated ilarvirus			TRUE
NODE_56_length_2267_cov_2.130199	CP029476.1	96.28	2258	84	0	9	2266	672376	670119	0	3705	303541	1	303541	303541	Lactobacillus apis			TRUE
NODE_56_length_2267_cov_2.130199	CP029544.1	89.372	2277	217	12	1	2266	786961	784699	0	2841	1218494	1	1218494	1218494	Lactobacillus helsingborgensis			TRUE
NODE_56_length_2267_cov_2.130199	CP029477.1	88.971	2167	210	9	119	2266	846558	844402	0	2651	1218493	1	1218493	1218493	Lactobacillus kullabergensis			TRUE
NODE_56_length_2267_cov_2.130199	CP009531.1	86.226	2287	274	17	5	2266	825009	822739	0	2440	1545702	1	1545702	1545702	Lactobacillus sp. wkB8			TRUE
NODE_57_length_2265_cov_7.654751	XM_006617952.2	95.856	2196	79	6	34	2226	892	3078	0	3541	7462	1	7462	7462	Apis dorsata			TRUE
NODE_57_length_2265_cov_7.654751	XM_028667201.1	96.443	1940	66	1	34	1973	269	2205	0	3197	7461	1	7461	7461	Apis cerana			TRUE
NODE_57_length_2265_cov_7.654751	XM_028667199.1	96.443	1940	66	1	34	1973	2914	4850	0	3197	7461	1	7461	7461	Apis cerana			TRUE
NODE_57_length_2265_cov_7.654751	XM_012494872.2	94.233	1890	97	5	336	2219	343	2226	0	2878	7463	1	7463	7463	Apis florea			TRUE
NODE_57_length_2265_cov_7.654751	XM_020866277.1	85.401	2192	297	16	34	2218	849	3024	0	2254	30195	1	30195	30195	Bombus terrestris			TRUE
NODE_59_length_2222_cov_501.496078	MH427298.1	94.104	2222	131	0	1	2222	3470	1249	0	3378	12282	1	12282	12282	Tobacco ringspot virus			TRUE
NODE_59_length_2222_cov_501.496078	KJ556850.1	93.387	2223	144	3	1	2222	3481	1261	0	3288	12282	1	12282	12282	Tobacco ringspot virus			TRUE
NODE_59_length_2222_cov_501.496078	AY363727.1	93.3	2224	145	4	1	2222	3482	1261	0	3278	12282	1	12282	12282	Tobacco ringspot virus			TRUE
NODE_59_length_2222_cov_501.496078	MN504780.1	87.652	2227	267	7	1	2222	3471	1248	0	2582	12282	1	12282	12282	Tobacco ringspot virus			TRUE
NODE_59_length_2222_cov_501.496078	MN504774.1	87.522	2228	268	8	1	2222	3471	1248	0	2566	12282	1	12282	12282	Tobacco ringspot virus			TRUE
NODE_61_length_2181_cov_86.990122	JX463347.1	93.874	2122	125	3	42	2159	2121	1	0	3193	12317	1	12317	12317	Tobacco streak virus			TRUE
NODE_61_length_2181_cov_86.990122	KP256520.1	88.74	2167	224	15	9	2164	2159	2	0	2632	12317	1	12317	12317	Tobacco streak virus			TRUE
NODE_61_length_2181_cov_86.990122	X00435.1	88.463	2193	230	18	1	2181	2202	21	0	2627	12317	1	12317	12317	Tobacco streak virus			TRUE
NODE_61_length_2181_cov_86.990122	KR017710.1	88.219	2190	240	15	2	2181	2191	10	0	2599	12317	1	12317	12317	Tobacco streak virus			TRUE
NODE_61_length_2181_cov_86.990122	JX463339.1	88.075	2197	235	22	1	2181	2205	20	0	2580	12317	1	12317	12317	Tobacco streak virus			TRUE
NODE_62_length_2102_cov_5.574988	CP007446.1	98.668	2102	28	0	1	2102	1779301	1781402	0	3727	1196094	1	1196094	1196094	Snodgrassella alvi wkB2			TRUE
NODE_62_length_2102_cov_5.574988	LR134516.1	79.144	1635	332	8	57	1688	1357809	1359437	0	1122	326522	1	326522	326522	Neisseria animaloris			TRUE
NODE_62_length_2102_cov_5.574988	LR134313.1	79.012	1620	329	10	30	1646	95735	97346	0	1098	493	1	493	493	Neisseria canis			TRUE
NODE_62_length_2102_cov_5.574988	LS483369.1	78.768	1639	335	10	57	1690	1458167	1459797	0	1086	483	1	483	483	Neisseria cinerea			TRUE
NODE_62_length_2102_cov_5.574988	CP034670.1	78.437	1651	347	7	41	1688	2154174	2152530	0	1068	539	1	539	539	Eikenella corrodens			TRUE
NODE_63_length_2098_cov_28.421929	GQ867785.1	99.905	2098	2	0	1	2098	4276	2179	0	3864	5105	1	5105	5105	Ascosphaera apis			TRUE
NODE_63_length_2098_cov_28.421929	GQ867789.1	99.476	2098	11	0	1	2098	4274	2177	0	3814	51574	1	51574	51574	Ascosphaera major			TRUE
NODE_63_length_2098_cov_28.421929	JX268538.1	99.476	2098	11	0	1	2098	4275	2178	0	3814	51580	1	51580	51580	Ascosphaera variegata			TRUE
NODE_63_length_2098_cov_28.421929	JX268535.1	99.476	2098	11	0	1	2098	4274	2177	0	3814	51573	1	51573	51573	Ascosphaera larvis			TRUE
NODE_63_length_2098_cov_28.421929	GQ867791.1	99.428	2098	12	0	1	2098	4274	2177	0	3808	51576	1	51576	51576	Ascosphaera pollenicola			TRUE
NODE_64_length_2019_cov_4.791242	XM_024474567.1	99.455	2019	11	0	1	2019	10	2028	0	3668	40302	1	40302	40302	Nosema ceranae			TRUE
NODE_64_length_2019_cov_4.791242	XM_013327264.1	75.275	1998	419	66	7	1968	16	1974	0	883	66420	1	66420	66420	Papilio xuthus			TRUE
NODE_64_length_2019_cov_4.791242	KT253392.1	74.765	2017	442	61	7	1992	16	1996	0	843	1112939	1	1112939	1112939	Nosema pernyi			TRUE
NODE_65_length_2012_cov_5.312213	CP007446.1	98.956	2012	21	0	1	2012	372826	374837	0	3600	1196094	1	1196094	1196094	Snodgrassella alvi wkB2			TRUE
NODE_65_length_2012_cov_5.312213	CP039887.1	79.332	1945	379	22	32	1965	1312093	1314025	0	1343	28449	1	28449	28449	Neisseria subflava			TRUE
NODE_65_length_2012_cov_5.312213	CP031700.1	79.716	1834	366	6	117	1947	638479	636649	0	1321	640030	1	640030	640030	Neisseria zalophi			TRUE
NODE_65_length_2012_cov_5.312213	AM889136.1	79.046	1928	380	21	32	1947	477335	479250	0	1301	662598	1	662598	662598	Neisseria meningitidis alpha14			TRUE
NODE_65_length_2012_cov_5.312213	CP031251.1	78.909	1944	389	20	32	1965	1429941	1431873	0	1299	28449	1	28449	28449	Neisseria subflava			TRUE
NODE_68_length_1927_cov_8.056090	XM_006620089.2	96.901	1936	46	6	3	1924	182	2117	0	3230	7462	1	7462	7462	Apis dorsata			TRUE
NODE_68_length_1927_cov_8.056090	XM_003698037.3	96.006	1928	60	9	1	1912	173	2099	0	3118	7463	1	7463	7463	Apis florea			TRUE
NODE_68_length_1927_cov_8.056090	XM_017053383.2	97.004	1836	45	3	92	1924	178	2006	0	3077	7461	1	7461	7461	Apis cerana			TRUE
NODE_68_length_1927_cov_8.056090	XM_031512590.1	98.151	1514	28	0	411	1924	706	2219	0	2641	7462	1	7462	7462	Apis dorsata			TRUE
NODE_68_length_1927_cov_8.056090	XM_031512590.1	91.879	431	21	6	3	419	182	612	1.17e-163	590	7462	1	7462	7462	Apis dorsata			TRUE
NODE_68_length_1927_cov_8.056090	XM_017053382.2	97.424	1514	39	0	411	1924	598	2111	0	2580	7461	1	7461	7461	Apis cerana			TRUE
NODE_68_length_1927_cov_8.056090	XM_017053382.2	94.26	331	9	3	92	419	181	504	7.31e-136	497	7461	1	7461	7461	Apis cerana			TRUE
NODE_69_length_1922_cov_2.897697	CP007445.1	98.907	1922	21	0	1	1922	110519	108598	0	3434	1196095	1	1196095	1196095	Gilliamella apicola			TRUE
NODE_69_length_1922_cov_2.897697	CP009056.1	82.643	1884	312	13	46	1921	2413518	2411642	0	1653	1267021	1	1267021	1267021	Frischella perrara			TRUE
NODE_69_length_1922_cov_2.897697	CP050253.1	79.537	1901	346	32	51	1922	625718	627604	0	1315	1635327	1	1635327	1635327	Orbus sp. IPMB12			TRUE
NODE_69_length_1922_cov_2.897697	CP006942.1	82.692	832	138	6	1093	1921	2358634	2357806	0	734	1432056	1	1432056	1432056	Mannheimia sp. USDA-ARS-USMARC-1261			TRUE
NODE_69_length_1922_cov_2.897697	CP015030.1	82.524	824	140	4	1093	1914	2013850	2013029	0	721	85402	1	85402	85402	Mannheimia granulomatis			TRUE
NODE_70_length_1918_cov_2.523349	CP007445.1	97.445	1918	49	0	1	1918	408464	406547	0	3271	1196095	1	1196095	1196095	Gilliamella apicola			TRUE
NODE_70_length_1918_cov_2.523349	CP009056.1	85.893	1921	265	4	1	1918	2349030	2350947	0	2041	1267021	1	1267021	1267021	Frischella perrara			TRUE
NODE_70_length_1918_cov_2.523349	CP027418.1	73.784	1850	408	63	73	1885	3743476	3741667	0	658	587	1	587	587	Providencia rettgeri			TRUE
NODE_70_length_1918_cov_2.523349	CP017671.1	73.784	1850	407	64	73	1885	2556259	2554451	0	658	587	1	587	587	Providencia rettgeri			TRUE
NODE_70_length_1918_cov_2.523349	CP026364.1	78.689	610	116	13	19	621	3655381	3654779	9.86e-105	394	183417	1	183417	183417	Proteus hauseri			TRUE
NODE_74_length_1881_cov_5.538335	KX834010.1	96.119	1881	73	0	1	1881	924	2804	0	3070	339420	1	339420	339420	Blackberry chlorotic ringspot virus			TRUE
NODE_74_length_1881_cov_5.538335	DQ091193.1	86.617	1883	248	4	1	1881	923	2803	0	2078	339420	1	339420	339420	Blackberry chlorotic ringspot virus			TRUE
NODE_74_length_1881_cov_5.538335	JX463343.1	82.387	1885	324	8	1	1881	924	2804	0	1635	243563	1	243563	243563	Strawberry necrotic shock virus			TRUE
NODE_74_length_1881_cov_5.538335	DQ318818.3	82.219	1884	320	8	1	1881	924	2795	0	1609	243563	1	243563	243563	Strawberry necrotic shock virus			TRUE
NODE_74_length_1881_cov_5.538335	DQ329377.1	96.623	533	17	1	1349	1881	1	532	0	883	339420	1	339420	339420	Blackberry chlorotic ringspot virus			TRUE
NODE_75_length_1857_cov_6.526637	CP029476.1	98.384	1857	30	0	1	1857	1639872	1638016	0	3264	303541	1	303541	303541	Lactobacillus apis			TRUE
NODE_75_length_1857_cov_6.526637	CP029477.1	81.136	1866	312	31	10	1851	1955931	1954082	0	1459	1218493	1	1218493	1218493	Lactobacillus kullabergensis			TRUE
NODE_75_length_1857_cov_6.526637	CP046528.1	79.174	1647	318	21	225	1857	1610778	1609143	0	1118	1600	1	1600	1600	Lactobacillus acetotolerans			TRUE
NODE_75_length_1857_cov_6.526637	CP045033.1	76.872	1669	355	28	205	1857	2171833	2170180	0	915	190905	1	190905	190905	Lactobacillus kefiranofaciens subsp. kefiranofaciens			TRUE
NODE_75_length_1857_cov_6.526637	CP002764.1	76.872	1669	355	28	205	1857	1775268	1776921	0	915	1033837	1	1033837	1033837	Lactobacillus kefiranofaciens ZW3			TRUE
NODE_76_length_1854_cov_2.899944	XR_004226181.1	78.157	1845	161	105	1	1754	3056	4749	0	952	7463	1	7463	7463	Apis florea			TRUE
NODE_77_length_1833_cov_6.336333	CP007445.1	98.254	1833	32	0	1	1833	2752284	2754116	0	3208	1196095	1	1196095	1196095	Gilliamella apicola			TRUE
NODE_77_length_1833_cov_6.336333	CP050253.1	87.001	977	106	14	22	979	504218	503244	0	1081	1635327	1	1635327	1635327	Orbus sp. IPMB12			TRUE
NODE_77_length_1833_cov_6.336333	CP050253.1	84.17	777	115	6	1061	1833	503104	502332	0	747	1635327	1	1635327	1635327	Orbus sp. IPMB12			TRUE
NODE_77_length_1833_cov_6.336333	CP009056.1	84.476	773	110	7	1060	1831	2323140	2323903	0	754	1267021	1	1267021	1267021	Frischella perrara			TRUE
NODE_77_length_1833_cov_6.336333	CP027418.1	78.138	1171	198	47	21	1156	1831397	1830250	0	691	587	1	587	587	Providencia rettgeri			TRUE
NODE_77_length_1833_cov_6.336333	CP017671.1	78.138	1171	198	47	21	1156	418114	416967	0	691	587	1	587	587	Providencia rettgeri			TRUE
NODE_78_length_1831_cov_3.783784	XM_017050718.2	98.254	1833	27	2	4	1831	1997	165	0	3203	7461	1	7461	7461	Apis cerana			TRUE
NODE_78_length_1831_cov_3.783784	XM_006625172.2	97.875	1835	33	3	1	1831	2002	170	0	3168	7462	1	7462	7462	Apis dorsata			TRUE
NODE_78_length_1831_cov_3.783784	XM_012491520.2	97.523	1736	42	1	96	1831	1904	170	0	2968	7463	1	7463	7463	Apis florea			TRUE
NODE_78_length_1831_cov_3.783784	XM_012391668.3	91.835	1837	136	7	1	1831	2012	184	0	2549	132113	1	132113	132113	Bombus impatiens			TRUE
NODE_78_length_1831_cov_3.783784	XM_033336912.1	91.676	1838	137	9	1	1831	2014	186	0	2532	2705178	1	2705178	2705178	Bombus vancouverensis nearcticus			TRUE
NODE_79_length_1817_cov_8.460272	XM_031514869.1	98.377	924	15	0	4	927	1616	693	0	1624	7462	1	7462	7462	Apis dorsata			TRUE
NODE_79_length_1817_cov_8.460272	XM_028664722.1	98.268	924	16	0	4	927	1325	402	0	1618	7461	1	7461	7461	Apis cerana			TRUE
NODE_79_length_1817_cov_8.460272	XM_012484556.2	97.294	924	25	0	4	927	2633	1710	0	1568	7463	1	7463	7463	Apis florea			TRUE
NODE_79_length_1817_cov_8.460272	XM_012484554.2	97.294	924	25	0	4	927	2708	1785	0	1568	7463	1	7463	7463	Apis florea			TRUE
NODE_79_length_1817_cov_8.460272	XM_012484553.2	97.294	924	25	0	4	927	1885	962	0	1568	7463	1	7463	7463	Apis florea			TRUE
NODE_81_length_1787_cov_4.653580	KC776070.1	96.54	1734	48	5	37	1758	1734	1	0	2859	1218505	1	1218505	1218505	Lactobacillus sp. Hma11N			TRUE
NODE_81_length_1787_cov_4.653580	CP029476.1	92.016	739	57	2	1	738	1492062	1492799	0	1037	303541	1	303541	303541	Lactobacillus apis			TRUE
NODE_81_length_1787_cov_4.653580	CP029544.1	83.919	740	110	6	3	738	1601306	1602040	0	699	1218494	1	1218494	1218494	Lactobacillus helsingborgensis			TRUE
NODE_81_length_1787_cov_4.653580	CP009531.1	82.615	742	119	7	3	740	1669281	1670016	0	647	1545702	1	1545702	1545702	Lactobacillus sp. wkB8			TRUE
NODE_81_length_1787_cov_4.653580	KC776074.1	81.153	711	119	11	37	740	1782	1080	1.08e-153	556	1218494	1	1218494	1218494	Lactobacillus helsingborgensis			TRUE
NODE_82_length_1768_cov_2.617630	CP046393.1	99.038	1768	16	1	1	1767	1259729	1257962	0	3169	2070537	1	2070537	2070537	Commensalibacter sp. ESL0284			TRUE
NODE_82_length_1768_cov_2.617630	CP033087.1	98.643	1768	23	1	1	1767	1273670	1271903	0	3131	2478912	1	2478912	2478912	Commensalibacter sp. AMU001			TRUE
NODE_82_length_1768_cov_2.617630	CP038141.1	79.356	1647	309	24	134	1763	1775183	1776815	0	1129	1293412	1	1293412	1293412	Swingsia samuiensis			TRUE
NODE_82_length_1768_cov_2.617630	CP047652.1	78.365	1664	325	27	120	1764	696150	697797	0	1046	2697033	1	2697033	2697033	Bombella sp. KACC 21507			TRUE
NODE_82_length_1768_cov_2.617630	KJ432595.1	75.66	1553	360	13	179	1722	1	1544	0	758	146475	1	146475	146475	Acetobacter cibinongensis			TRUE
NODE_84_length_1757_cov_5.525852	XM_006625130.2	95.959	1757	64	2	1	1757	2198	449	0	2844	7462	1	7462	7462	Apis dorsata			TRUE
NODE_84_length_1757_cov_5.525852	XM_017050142.2	95.645	1768	55	6	1	1757	2099	343	0	2819	7461	1	7461	7461	Apis cerana			TRUE
NODE_84_length_1757_cov_5.525852	XM_012484571.2	95.388	1713	71	5	45	1757	2097	393	0	2719	7463	1	7463	7463	Apis florea			TRUE
NODE_84_length_1757_cov_5.525852	XM_017050141.2	95.502	1156	36	4	1	1148	2144	997	0	1832	7461	1	7461	7461	Apis cerana			TRUE
NODE_84_length_1757_cov_5.525852	XM_017050140.2	95.502	1156	36	4	1	1148	2145	998	0	1832	7461	1	7461	7461	Apis cerana			TRUE
NODE_85_length_1750_cov_7.342773	XM_028669831.1	97.046	1151	34	0	1	1151	3907	5057	0	1938	7461	1	7461	7461	Apis cerana			TRUE
NODE_85_length_1750_cov_7.342773	XM_028669830.1	97.046	1151	34	0	1	1151	4108	5258	0	1938	7461	1	7461	7461	Apis cerana			TRUE
NODE_85_length_1750_cov_7.342773	XM_017066596.2	97.046	1151	34	0	1	1151	4123	5273	0	1938	7461	1	7461	7461	Apis cerana			TRUE
NODE_85_length_1750_cov_7.342773	XM_033329840.1	90.106	1132	112	0	3	1134	4621	5752	0	1471	2705178	1	2705178	2705178	Bombus vancouverensis nearcticus			TRUE
NODE_85_length_1750_cov_7.342773	XM_033329839.1	90.106	1132	112	0	3	1134	4623	5754	0	1471	2705178	1	2705178	2705178	Bombus vancouverensis nearcticus			TRUE
NODE_86_length_1738_cov_72.752822	CP029476.1	98.792	1739	19	2	1	1738	79685	77948	0	3094	303541	1	303541	303541	Lactobacillus apis			TRUE
NODE_86_length_1738_cov_72.752822	CP029476.1	98.792	1739	19	2	1	1738	271537	269800	0	3094	303541	1	303541	303541	Lactobacillus apis			TRUE
NODE_86_length_1738_cov_72.752822	CP029476.1	98.792	1739	19	2	1	1738	357006	355269	0	3094	303541	1	303541	303541	Lactobacillus apis			TRUE
NODE_86_length_1738_cov_72.752822	CP029476.1	98.792	1739	19	2	1	1738	1124699	1126436	0	3094	303541	1	303541	303541	Lactobacillus apis			TRUE
NODE_86_length_1738_cov_72.752822	CP029544.1	96.094	1741	61	7	1	1738	1274058	1275794	0	2832	1218494	1	1218494	1218494	Lactobacillus helsingborgensis			TRUE
NODE_86_length_1738_cov_72.752822	CP009531.1	96.034	1740	64	5	1	1738	400056	398320	0	2828	1545702	1	1545702	1545702	Lactobacillus sp. wkB8			TRUE
NODE_86_length_1738_cov_72.752822	CP009531.1	96.037	1741	62	7	1	1738	110749	109013	0	2826	1545702	1	1545702	1545702	Lactobacillus sp. wkB8			TRUE
NODE_86_length_1738_cov_72.752822	CP009531.1	96.037	1741	62	7	1	1738	483512	481776	0	2826	1545702	1	1545702	1545702	Lactobacillus sp. wkB8			TRUE
NODE_87_length_1730_cov_3.342090	CP029476.1	98.786	1730	21	0	1	1730	670193	668464	0	3079	303541	1	303541	303541	Lactobacillus apis			TRUE
NODE_87_length_1730_cov_3.342090	CP029544.1	85.541	1736	239	9	1	1730	784773	783044	0	1805	1218494	1	1218494	1218494	Lactobacillus helsingborgensis			TRUE
NODE_87_length_1730_cov_3.342090	CP009531.1	85.063	1734	247	11	1	1728	822813	821086	0	1757	1545702	1	1545702	1545702	Lactobacillus sp. wkB8			TRUE
NODE_87_length_1730_cov_3.342090	CP029477.1	84.677	1736	252	11	1	1729	844476	842748	0	1720	1218493	1	1218493	1218493	Lactobacillus kullabergensis			TRUE
NODE_90_length_1660_cov_3.127726	CP029476.1	98.433	1659	26	0	1	1659	1144397	1146055	0	2920	303541	1	303541	303541	Lactobacillus apis			TRUE
NODE_90_length_1660_cov_3.127726	KC776068.1	98.654	1337	18	0	1	1337	1337	1	0	2370	1218505	1	1218505	1218505	Lactobacillus sp. Hma11N			TRUE
NODE_90_length_1660_cov_3.127726	CP029544.1	87.796	1647	193	6	12	1653	1293756	1295399	0	1921	1218494	1	1218494	1218494	Lactobacillus helsingborgensis			TRUE
NODE_90_length_1660_cov_3.127726	CP009531.1	87.614	1647	196	6	12	1653	1329730	1331373	0	1905	1545702	1	1545702	1545702	Lactobacillus sp. wkB8			TRUE
NODE_90_length_1660_cov_3.127726	CP029477.1	87.145	1657	205	7	2	1653	1380475	1382128	0	1873	1218493	1	1218493	1218493	Lactobacillus kullabergensis			TRUE
NODE_93_length_1633_cov_3.398606	CP029476.1	99.204	1633	13	0	1	1633	918321	916689	0	2944	303541	1	303541	303541	Lactobacillus apis			TRUE
NODE_93_length_1633_cov_3.398606	CP009531.1	85.126	1627	222	13	5	1614	1113015	1111392	0	1646	1545702	1	1545702	1545702	Lactobacillus sp. wkB8			TRUE
NODE_93_length_1633_cov_3.398606	CP029544.1	85.055	1626	225	11	5	1614	1070732	1069109	0	1640	1218494	1	1218494	1218494	Lactobacillus helsingborgensis			TRUE
NODE_93_length_1633_cov_3.398606	CP012381.1	83.978	1629	230	26	2	1613	872726	874340	0	1533	1587	1	1587	1587	Lactobacillus helveticus			TRUE
NODE_93_length_1633_cov_3.398606	CP002429.1	83.978	1629	230	26	2	1613	858267	859881	0	1533	767462	1	767462	767462	Lactobacillus helveticus H10			TRUE
NODE_97_length_1558_cov_277.401198	CP039335.1	98.716	1558	20	0	1	1558	18665837	18667394	0	2767	3827	1	3827	3827	Cicer arietinum			TRUE
NODE_97_length_1558_cov_277.401198	CP039335.1	98.46	1558	24	0	1	1558	23561446	23559889	0	2750	3827	1	3827	3827	Cicer arietinum			TRUE
NODE_97_length_1558_cov_277.401198	CP040770.1	98.716	1558	20	0	1	1558	18665841	18667398	0	2767	3827	1	3827	3827	Cicer arietinum			TRUE
NODE_97_length_1558_cov_277.401198	CP040770.1	98.46	1558	24	0	1	1558	23561450	23559893	0	2750	3827	1	3827	3827	Cicer arietinum			TRUE
NODE_97_length_1558_cov_277.401198	XR_003473150.1	98.716	1558	20	0	1	1558	1362	2919	0	2767	3827	1	3827	3827	Cicer arietinum			TRUE
NODE_97_length_1558_cov_277.401198	KT459218.1	98.524	1558	23	0	1	1558	1359	2916	0	2750	48131	1	48131	48131	Amorpha fruticosa			TRUE
NODE_97_length_1558_cov_277.401198	KT459217.1	98.524	1558	23	0	1	1558	1359	2916	0	2750	252450	1	252450	252450	Amorpha canescens			TRUE
NODE_102_length_1515_cov_1.706164	CP007445.1	97.361	1516	36	3	1	1514	107953	106440	0	2575	1196095	1	1196095	1196095	Gilliamella apicola			TRUE
NODE_102_length_1515_cov_1.706164	CP009056.1	80.888	1554	252	24	1	1515	2410996	2409449	0	1182	1267021	1	1267021	1267021	Frischella perrara			TRUE
NODE_102_length_1515_cov_1.706164	CP050253.1	78.324	1444	280	16	77	1514	628340	629756	0	902	1635327	1	1635327	1635327	Orbus sp. IPMB12			TRUE
NODE_102_length_1515_cov_1.706164	LR134481.1	81.081	518	87	6	999	1515	527299	526792	1.26e-107	403	729	1	729	729	Haemophilus parainfluenzae			TRUE
NODE_102_length_1515_cov_1.706164	LT906456.1	80.695	518	89	6	999	1515	2075008	2075515	2.73e-104	392	716	1	716	716	Actinobacillus suis			TRUE
NODE_103_length_1513_cov_22.366941	CP007445.1	98.348	1513	25	0	1	1513	294002	295514	0	2656	1196095	1	1196095	1196095	Gilliamella apicola			TRUE
NODE_103_length_1513_cov_22.366941	CP007445.1	98.282	1513	26	0	1	1513	31175	32687	0	2651	1196095	1	1196095	1196095	Gilliamella apicola			TRUE
NODE_103_length_1513_cov_22.366941	CP007445.1	98.282	1513	26	0	1	1513	2722104	2720592	0	2651	1196095	1	1196095	1196095	Gilliamella apicola			TRUE
NODE_103_length_1513_cov_22.366941	CP007445.1	98.282	1513	26	0	1	1513	2852859	2851347	0	2651	1196095	1	1196095	1196095	Gilliamella apicola			TRUE
NODE_103_length_1513_cov_22.366941	NR_122000.1	98.282	1513	26	0	1	1513	470	1982	0	2651	1196095	1	1196095	1196095	Gilliamella apicola			TRUE
NODE_103_length_1513_cov_22.366941	CP009056.1	97.028	1514	44	1	1	1513	134943	136456	0	2545	1267021	1	1267021	1267021	Frischella perrara			TRUE
NODE_103_length_1513_cov_22.366941	CP009056.1	97.028	1514	44	1	1	1513	222160	223673	0	2545	1267021	1	1267021	1267021	Frischella perrara			TRUE
NODE_103_length_1513_cov_22.366941	CP009056.1	97.028	1514	44	1	1	1513	299200	300713	0	2545	1267021	1	1267021	1267021	Frischella perrara			TRUE
NODE_104_length_1493_cov_491.315716	KX884207.1	98.61	1439	20	0	48	1486	18	1456	0	2547	1923041	1	1923041	1923041	Hubei partiti-like virus 34			TRUE
NODE_104_length_1493_cov_491.315716	JF732914.1	98.681	379	5	0	408	786	1	379	0	675	340016	1	340016	340016	uncultured virus			TRUE
NODE_106_length_1489_cov_4.882845	CP007445.1	97.576	1485	36	0	1	1485	835278	833794	0	2543	1196095	1	1196095	1196095	Gilliamella apicola			TRUE
NODE_106_length_1489_cov_4.882845	CP050253.1	81.849	1471	216	37	1	1434	1879776	1881232	0	1190	1635327	1	1635327	1635327	Orbus sp. IPMB12			TRUE
NODE_106_length_1489_cov_4.882845	CP009056.1	81.126	1012	170	14	459	1453	380968	381975	0	791	1267021	1	1267021	1267021	Frischella perrara			TRUE
NODE_106_length_1489_cov_4.882845	CP009056.1	84.564	447	68	1	1	446	380477	380923	2.6e-119	442	1267021	1	1267021	1267021	Frischella perrara			TRUE
NODE_106_length_1489_cov_4.882845	LR134362.1	78.488	688	140	7	740	1425	1885229	1884548	7.22e-120	444	749	1	749	749	[Pasteurella] aerogenes			TRUE
NODE_106_length_1489_cov_4.882845	CP028926.1	77.616	688	147	6	740	1425	516869	516187	7.32e-110	411	747	1	747	747	Pasteurella multocida			TRUE
NODE_115_length_1451_cov_2.477794	XM_024473817.1	100	1451	0	0	1	1451	1931	481	0	2680	40302	1	40302	40302	Nosema ceranae			TRUE
NODE_116_length_1448_cov_5.524767	XM_028664722.1	93.667	600	14	10	698	1295	4992	5569	0	876	7461	1	7461	7461	Apis cerana			TRUE
NODE_116_length_1448_cov_5.524767	XM_028664722.1	93.077	390	13	4	1	376	4608	4997	2.37e-154	558	7461	1	7461	7461	Apis cerana			TRUE
NODE_117_length_1435_cov_2.718116	XM_003621067.3	84.073	1375	196	12	8	1378	1356	1	0	1304	3880	1	3880	3880	Medicago truncatula			TRUE
NODE_117_length_1435_cov_2.718116	XM_004489111.3	86.973	1067	137	2	7	1072	1552	487	0	1199	3827	1	3827	3827	Cicer arietinum			TRUE
NODE_117_length_1435_cov_2.718116	U41472.1	88.852	601	67	0	474	1074	2721	2121	0	739	3879	1	3879	3879	Medicago sativa			TRUE
NODE_117_length_1435_cov_2.718116	U41472.1	90.192	469	46	0	7	475	3330	2862	1.77e-170	612	3879	1	3879	3879	Medicago sativa			TRUE
NODE_117_length_1435_cov_2.718116	AC137994.19	87.854	601	73	0	474	1074	99035	98435	0	706	3880	1	3880	3880	Medicago truncatula			TRUE
NODE_117_length_1435_cov_2.718116	AC137994.19	87.42	469	59	0	7	475	99628	99160	8.48e-149	540	3880	1	3880	3880	Medicago truncatula			TRUE
NODE_117_length_1435_cov_2.718116	XM_027496487.1	78.525	1071	220	7	8	1073	1329	264	0	695	3816	1	3816	3816	Abrus precatorius			TRUE
NODE_119_length_1421_cov_13.636896	XM_024473617.1	99.929	1414	1	0	8	1421	1428	15	0	2606	40302	1	40302	40302	Nosema ceranae			TRUE
NODE_119_length_1421_cov_13.636896	KC680495.1	100	650	0	0	121	770	650	1	0	1201	40302	1	40302	40302	Nosema ceranae			TRUE
NODE_119_length_1421_cov_13.636896	KC680517.1	99.846	650	1	0	121	770	650	1	0	1195	40302	1	40302	40302	Nosema ceranae			TRUE
NODE_119_length_1421_cov_13.636896	KC680515.1	99.846	650	1	0	121	770	650	1	0	1195	40302	1	40302	40302	Nosema ceranae			TRUE
NODE_119_length_1421_cov_13.636896	KC680508.1	99.846	650	1	0	121	770	650	1	0	1195	40302	1	40302	40302	Nosema ceranae			TRUE
NODE_120_length_1418_cov_2.302274	XM_013590342.2	84.405	1353	209	2	65	1416	1	1352	0	1328	3880	1	3880	3880	Medicago truncatula			TRUE
NODE_120_length_1418_cov_2.302274	XM_004514716.3	83.735	1371	206	15	48	1410	130	1491	0	1280	3827	1	3827	3827	Cicer arietinum			TRUE
NODE_120_length_1418_cov_2.302274	XM_019565837.1	77.174	1288	249	32	126	1402	130	1383	0	708	3871	1	3871	3871	Lupinus angustifolius			TRUE
NODE_120_length_1418_cov_2.302274	XM_007153778.1	75.936	1309	260	39	98	1389	149	1419	2.94e-173	621	3885	1	3885	3885	Phaseolus vulgaris			TRUE
NODE_120_length_1418_cov_2.302274	XM_019599246.1	79.459	813	151	15	351	1155	374	1178	1.81e-155	562	3871	1	3871	3871	Lupinus angustifolius			TRUE
NODE_122_length_1405_cov_1.863704	XM_024776943.1	86.628	1047	122	10	358	1404	1	1029	0	1142	3880	1	3880	3880	Medicago truncatula			TRUE
NODE_122_length_1405_cov_1.863704	XM_004487770.3	81.942	1246	206	12	173	1404	295	1535	0	1037	3827	1	3827	3827	Cicer arietinum			TRUE
NODE_122_length_1405_cov_1.863704	XM_027330930.1	82.19	1050	169	11	236	1272	276	1320	0	887	3827	1	3827	3827	Cicer arietinum			TRUE
NODE_122_length_1405_cov_1.863704	XM_013607744.2	82.008	1056	175	9	358	1404	1	1050	0	883	3880	1	3880	3880	Medicago truncatula			TRUE
NODE_122_length_1405_cov_1.863704	AJ249611.1	82.432	962	142	17	41	993	1705	2648	0	815	3880	1	3880	3880	Medicago truncatula			TRUE
NODE_122_length_1405_cov_1.863704	AJ249611.1	82.193	848	132	11	154	993	9384	10220	0	712	3880	1	3880	3880	Medicago truncatula			TRUE
NODE_122_length_1405_cov_1.863704	AJ249611.1	88.827	358	40	0	991	1348	3276	3633	8.85e-119	440	3880	1	3880	3880	Medicago truncatula			TRUE
NODE_123_length_1395_cov_8.308955	CP007445.1	98.996	1395	14	0	1	1395	1549552	1550946	0	2499	1196095	1	1196095	1196095	Gilliamella apicola			TRUE
NODE_123_length_1395_cov_8.308955	CP009056.1	82.661	1413	204	24	1	1388	855081	856477	0	1214	1267021	1	1267021	1267021	Frischella perrara			TRUE
NODE_123_length_1395_cov_8.308955	CP050253.1	84.105	1252	161	21	172	1394	1198014	1199256	0	1175	1635327	1	1635327	1635327	Orbus sp. IPMB12			TRUE
NODE_123_length_1395_cov_8.308955	CP045538.2	78.446	1248	225	36	172	1387	1725095	1726330	0	774	584	1	584	584	Proteus mirabilis			TRUE
NODE_123_length_1395_cov_8.308955	CP041391.1	78.435	1252	225	37	172	1390	1173871	1172632	0	774	584	1	584	584	Proteus mirabilis			TRUE
NODE_125_length_1389_cov_1.829085	XM_027337069.1	92.873	1389	99	0	1	1389	2088	700	0	2017	3827	1	3827	3827	Cicer arietinum			TRUE
NODE_125_length_1389_cov_1.829085	XM_004508326.2	92.873	1389	99	0	1	1389	2088	700	0	2017	3827	1	3827	3827	Cicer arietinum			TRUE
NODE_125_length_1389_cov_1.829085	XM_013602689.2	92.585	1389	103	0	1	1389	1911	523	0	1995	3880	1	3880	3880	Medicago truncatula			TRUE
NODE_125_length_1389_cov_1.829085	XM_024780884.1	92.585	1389	103	0	1	1389	1917	529	0	1995	3880	1	3880	3880	Medicago truncatula			TRUE
NODE_125_length_1389_cov_1.829085	XM_020380481.2	88.248	1387	159	4	5	1389	2087	703	0	1655	3821	1	3821	3821	Cajanus cajan			TRUE
NODE_127_length_1379_cov_1.802115	EF370403.1	98.101	1369	23	2	1	1367	322	1689	0	2381	12280	1	12280	12280	Tomato ringspot virus			TRUE
NODE_127_length_1379_cov_1.802115	KR911673.1	97.809	1369	27	2	1	1367	322	1689	0	2359	12280	1	12280	12280	Tomato ringspot virus			TRUE
NODE_127_length_1379_cov_1.802115	MF176959.1	92.738	1377	97	2	1	1375	3147	4522	0	1986	12280	1	12280	12280	Tomato ringspot virus			TRUE
NODE_127_length_1379_cov_1.802115	KR911672.1	91.988	1373	106	3	1	1371	4390	5760	0	1923	12280	1	12280	12280	Tomato ringspot virus			TRUE
NODE_127_length_1379_cov_1.802115	KR911671.1	91.988	1373	106	3	1	1371	4129	5499	0	1923	12280	1	12280	12280	Tomato ringspot virus			TRUE
NODE_129_length_1368_cov_23.829398	JX429883.1	99.123	1368	10	1	1	1368	1386	21	0	2459	339420	1	339420	339420	Blackberry chlorotic ringspot virus			TRUE
NODE_129_length_1368_cov_23.829398	JX429881.1	98.904	1368	13	1	1	1368	1386	21	0	2442	339420	1	339420	339420	Blackberry chlorotic ringspot virus			TRUE
NODE_129_length_1368_cov_23.829398	JX429874.1	98.538	1368	18	1	1	1368	1386	21	0	2414	339420	1	339420	339420	Blackberry chlorotic ringspot virus			TRUE
NODE_129_length_1368_cov_23.829398	JX429872.1	98.099	1368	24	2	1	1368	1386	21	0	2381	339420	1	339420	339420	Blackberry chlorotic ringspot virus			TRUE
NODE_129_length_1368_cov_23.829398	JX429891.1	97.882	1369	25	3	1	1368	1386	21	0	2364	339420	1	339420	339420	Blackberry chlorotic ringspot virus			TRUE
NODE_131_length_1359_cov_3.476227	XM_024473843.1	99.558	1359	6	0	1	1359	1376	18	0	2477	40302	1	40302	40302	Nosema ceranae			TRUE
NODE_131_length_1359_cov_3.476227	XM_013325359.1	77.948	1306	253	33	69	1358	1295	9	0	784	66420	1	66420	66420	Papilio xuthus			TRUE
NODE_131_length_1359_cov_3.476227	XM_013327361.1	78.34	1048	198	26	69	1103	1032	1	0	651	66420	1	66420	66420	Papilio xuthus			TRUE
NODE_131_length_1359_cov_3.476227	AB009600.1	78.937	997	180	28	331	1313	981	1	0	651	27978	1	27978	27978	Nosema bombycis			TRUE
NODE_131_length_1359_cov_3.476227	JX213685.1	79.296	937	165	27	333	1256	922	2	1.7e-175	628	27978	1	27978	27978	Nosema bombycis			TRUE
NODE_132_length_1344_cov_4.589604	CP007446.1	99.256	1344	10	0	1	1344	1658088	1656745	0	2427	1196094	1	1196094	1196094	Snodgrassella alvi wkB2			TRUE
NODE_137_length_1309_cov_10.611643	XM_024474349.1	99.847	1309	2	0	1	1309	1333	25	0	2407	40302	1	40302	40302	Nosema ceranae			TRUE
NODE_137_length_1309_cov_10.611643	JF772107.1	98.269	809	12	2	360	1167	808	1	0	1415	40302	1	40302	40302	Nosema ceranae			TRUE
NODE_137_length_1309_cov_10.611643	JF772109.1	97.528	809	18	2	360	1167	808	1	0	1382	40302	1	40302	40302	Nosema ceranae			TRUE
NODE_137_length_1309_cov_10.611643	JF772110.1	96.786	809	24	2	360	1167	808	1	0	1349	40302	1	40302	40302	Nosema ceranae			TRUE
NODE_137_length_1309_cov_10.611643	KC520270.1	99.565	689	3	0	492	1180	689	1	0	1258	40302	1	40302	40302	Nosema ceranae			TRUE
NODE_140_length_1291_cov_303.676375	MH427298.1	91.911	1298	97	7	1	1291	7	1303	0	1808	12282	1	12282	12282	Tobacco ringspot virus			TRUE
NODE_140_length_1291_cov_303.676375	AY363727.1	91.834	1298	98	7	1	1291	19	1315	0	1803	12282	1	12282	12282	Tobacco ringspot virus			TRUE
NODE_140_length_1291_cov_303.676375	MN504784.1	91.789	1291	106	0	1	1291	6	1296	0	1797	12282	1	12282	12282	Tobacco ringspot virus			TRUE
NODE_140_length_1291_cov_303.676375	KJ556850.1	91.757	1298	99	7	1	1291	19	1315	0	1797	12282	1	12282	12282	Tobacco ringspot virus			TRUE
NODE_140_length_1291_cov_303.676375	MN504779.1	91.247	1291	113	0	1	1291	6	1296	0	1759	12282	1	12282	12282	Tobacco ringspot virus			TRUE
NODE_142_length_1261_cov_18.374793	CP007445.1	98.098	1262	22	2	1	1261	2898066	2896806	0	2196	1196095	1	1196095	1196095	Gilliamella apicola			TRUE
NODE_142_length_1261_cov_18.374793	CP007445.1	98.098	1104	21	0	1	1104	410841	409738	0	1923	1196095	1	1196095	1196095	Gilliamella apicola			TRUE
NODE_142_length_1261_cov_18.374793	CP009056.1	95.563	1262	55	1	1	1261	2266333	2265072	0	2019	1267021	1	1267021	1267021	Frischella perrara			TRUE
NODE_142_length_1261_cov_18.374793	CP009056.1	95.83	1103	46	0	1	1103	2273565	2274667	0	1783	1267021	1	1267021	1267021	Frischella perrara			TRUE
NODE_142_length_1261_cov_18.374793	CP050253.1	86.957	1265	147	12	1	1261	766932	768182	0	1406	1635327	1	1635327	1635327	Orbus sp. IPMB12			TRUE
NODE_142_length_1261_cov_18.374793	LR590468.1	86.761	1269	151	14	1	1261	1367601	1368860	0	1397	585	1	585	585	Proteus vulgaris			TRUE
NODE_142_length_1261_cov_18.374793	CP019686.1	86.682	1269	151	15	1	1261	3427425	3428683	0	1391	1921565	1	1921565	1921565	Proteus sp. CD3			TRUE
NODE_143_length_1253_cov_3.832220	CP007445.1	98.484	1253	19	0	1	1253	3126593	3125341	0	2209	1196095	1	1196095	1196095	Gilliamella apicola			TRUE
NODE_143_length_1253_cov_3.832220	CP050253.1	84.186	860	121	11	37	890	331738	330888	0	821	1635327	1	1635327	1635327	Orbus sp. IPMB12			TRUE
NODE_143_length_1253_cov_3.832220	CP009056.1	83.958	854	130	6	38	890	2418173	2417326	0	811	1267021	1	1267021	1267021	Frischella perrara			TRUE
NODE_143_length_1253_cov_3.832220	CP031236.1	80.939	703	110	22	107	800	1617055	1616368	3.45e-147	534	727	1	727	727	Haemophilus influenzae			TRUE
NODE_143_length_1253_cov_3.832220	CP031240.1	80.912	702	112	20	107	800	1089540	1088853	3.45e-147	534	726	1	726	726	Haemophilus haemolyticus			TRUE
NODE_144_length_1250_cov_2.462762	X06728.1	97.049	1220	36	0	1	1220	2642	3861	0	2054	12188	1	12188	12188	White clover mosaic virus			TRUE
NODE_144_length_1250_cov_2.462762	KF421939.1	96.803	1220	39	0	1	1220	2546	3765	0	2041	12188	1	12188	12188	White clover mosaic virus			TRUE
NODE_144_length_1250_cov_2.462762	MG600296.1	95.734	1219	52	0	2	1220	2623	3841	0	1964	12188	1	12188	12188	White clover mosaic virus			TRUE
NODE_144_length_1250_cov_2.462762	X16636.1	89.836	1220	124	0	1	1220	2642	3861	0	1567	12188	1	12188	12188	White clover mosaic virus			TRUE
NODE_144_length_1250_cov_2.462762	AB056720.1	89.426	1220	129	0	1	1220	2642	3861	0	1539	12188	1	12188	12188	White clover mosaic virus			TRUE
NODE_146_length_1242_cov_8.772536	CP007446.1	99.597	1242	5	0	1	1242	1963316	1962075	0	2266	1196094	1	1196094	1196094	Snodgrassella alvi wkB2			TRUE
NODE_146_length_1242_cov_8.772536	CP007446.1	81.703	869	149	9	78	940	1961276	1960412	0	715	1196094	1	1196094	1196094	Snodgrassella alvi wkB2			TRUE
NODE_148_length_1215_cov_259.025000	NM_001011599.1	99.424	1215	4	3	3	1215	1	1214	0	2202	7460	1	7460	7460	Apis mellifera			TRUE
NODE_148_length_1215_cov_259.025000	AF004842.1	99.424	1215	4	3	3	1215	1	1214	0	2202	7460	1	7460	7460	Apis mellifera			TRUE
NODE_148_length_1215_cov_259.025000	GU339164.1	99.655	1158	3	1	59	1215	1	1158	0	2115	7460	1	7460	7460	Apis mellifera			TRUE
NODE_148_length_1215_cov_259.025000	XM_026443531.1	98.067	1138	19	3	1	1136	92	1228	0	1977	7460	1	7460	7460	Apis mellifera			TRUE
NODE_148_length_1215_cov_259.025000	AY392757.1	93.284	1206	80	1	11	1215	9	1214	0	1777	94128	1	94128	94128	Apis cerana cerana			TRUE
NODE_149_length_1203_cov_1.767422	CP007446.1	99.086	1203	11	0	1	1203	2373827	2375029	0	2161	1196094	1	1196094	1196094	Snodgrassella alvi wkB2			TRUE
NODE_149_length_1203_cov_1.767422	CP031251.1	80.795	1208	220	12	1	1203	1964693	1965893	0	935	28449	1	28449	28449	Neisseria subflava			TRUE
NODE_149_length_1203_cov_1.767422	CP039886.1	80.664	1205	221	12	4	1203	1960749	1959552	0	924	484	1	484	484	Neisseria flavescens			TRUE
NODE_149_length_1203_cov_1.767422	CP031699.1	80.512	1211	218	16	1	1203	1105410	1104210	0	913	492	1	492	492	Neisseria animalis			TRUE
NODE_149_length_1203_cov_1.767422	LR134287.1	80.512	1211	218	16	1	1203	192163	190963	0	913	492	1	492	492	Neisseria animalis			TRUE
NODE_150_length_1194_cov_8.166813	KX834011.1	95.226	1194	57	0	1	1194	37	1230	0	1890	339420	1	339420	339420	Blackberry chlorotic ringspot virus			TRUE
NODE_151_length_1192_cov_7.861038	XM_012309285.2	80.373	912	123	35	62	948	9425	8545	1.87e-179	641	30195	1	30195	30195	Bombus terrestris			TRUE
NODE_151_length_1192_cov_7.861038	XM_012309284.2	80.373	912	123	35	62	948	9523	8643	1.87e-179	641	30195	1	30195	30195	Bombus terrestris			TRUE
NODE_151_length_1192_cov_7.861038	XM_020863473.1	80.373	912	123	35	62	948	12032	11152	1.87e-179	641	30195	1	30195	30195	Bombus terrestris			TRUE
NODE_151_length_1192_cov_7.861038	XM_012309283.2	80.373	912	123	35	62	948	12482	11602	1.87e-179	641	30195	1	30195	30195	Bombus terrestris			TRUE
NODE_151_length_1192_cov_7.861038	XM_020863472.1	80.373	912	123	35	62	948	12538	11658	1.87e-179	641	30195	1	30195	30195	Bombus terrestris			TRUE
NODE_152_length_1192_cov_5.416007	CP007446.1	99.077	1192	11	0	1	1192	296705	295514	0	2141	1196094	1	1196094	1196094	Snodgrassella alvi wkB2			TRUE
NODE_152_length_1192_cov_5.416007	CP007446.1	98.993	1192	12	0	1	1192	313433	312242	0	2135	1196094	1	1196094	1196094	Snodgrassella alvi wkB2			TRUE
NODE_152_length_1192_cov_5.416007	KU572040.1	99.387	1141	7	0	27	1167	1141	1	0	2069	1193517	1	1193517	1193517	uncultured Candidatus Snodgrassella sp.			TRUE
NODE_152_length_1192_cov_5.416007	KU572067.1	99.299	1141	8	0	27	1167	1141	1	0	2063	1193517	1	1193517	1193517	uncultured Candidatus Snodgrassella sp.			TRUE
NODE_152_length_1192_cov_5.416007	KU572079.1	98.948	1141	12	0	27	1167	1141	1	0	2041	1196083	1	1196083	1196083	Snodgrassella alvi			TRUE
NODE_152_length_1192_cov_5.416007	KU572077.1	98.948	1141	12	0	27	1167	1141	1	0	2041	1196083	1	1196083	1196083	Snodgrassella alvi			TRUE
NODE_153_length_1184_cov_3.890168	CP007445.1	97.975	1185	23	1	1	1184	70006	71190	0	2054	1196095	1	1196095	1196095	Gilliamella apicola			TRUE
NODE_153_length_1184_cov_3.890168	CP009056.1	87.214	1181	150	1	1	1180	86076	87256	0	1343	1267021	1	1267021	1267021	Frischella perrara			TRUE
NODE_153_length_1184_cov_3.890168	CP050253.1	86.794	1151	145	5	39	1184	357676	358824	0	1277	1635327	1	1635327	1635327	Orbus sp. IPMB12			TRUE
NODE_153_length_1184_cov_3.890168	CP044135.1	83.214	1114	176	11	67	1174	623938	625046	0	1011	584	1	584	584	Proteus mirabilis			TRUE
NODE_153_length_1184_cov_3.890168	MK460217.1	83.214	1114	176	11	67	1174	213570	214678	0	1011	584	1	584	584	Proteus mirabilis			TRUE
NODE_155_length_1179_cov_4.766014	CP007445.1	99.576	1179	5	0	1	1179	1140503	1139325	0	2150	1196095	1	1196095	1196095	Gilliamella apicola			TRUE
NODE_155_length_1179_cov_4.766014	CP009056.1	86.298	1175	148	11	1	1168	527443	526275	0	1266	1267021	1	1267021	1267021	Frischella perrara			TRUE
NODE_155_length_1179_cov_4.766014	CP031240.1	81.216	1118	196	13	1	1112	948546	949655	0	889	726	1	726	726	Haemophilus haemolyticus			TRUE
NODE_155_length_1179_cov_4.766014	CP031238.1	81.127	1118	197	12	4	1115	1152508	1151399	0	883	726	1	726	726	Haemophilus haemolyticus			TRUE
NODE_155_length_1179_cov_4.766014	CP029206.1	80.842	1117	201	13	4	1114	1319948	1318839	0	865	189834	1	189834	189834	Actinobacillus porcitonsillarum			TRUE
NODE_156_length_1175_cov_1.986607	XM_024475437.1	98.219	1179	10	8	2	1175	2073	901	0	2050	40302	1	40302	40302	Nosema ceranae			TRUE
NODE_158_length_1165_cov_277.634234	JX513898.1	92.99	913	64	0	1	913	16	928	0	1332	1245593	1	1245593	1245593	Grapevine virus S			TRUE
NODE_158_length_1165_cov_277.634234	DQ091193.1	77.241	1138	223	22	10	1135	26	1139	3.13e-177	634	339420	1	339420	339420	Blackberry chlorotic ringspot virus			TRUE
NODE_158_length_1165_cov_277.634234	DQ318818.3	76.781	1081	221	23	91	1162	108	1167	1.49e-160	579	243563	1	243563	243563	Strawberry necrotic shock virus			TRUE
NODE_158_length_1165_cov_277.634234	JX463343.1	76.661	1084	217	28	91	1162	108	1167	3.22e-157	568	243563	1	243563	243563	Strawberry necrotic shock virus			TRUE
NODE_158_length_1165_cov_277.634234	KX834010.1	76.056	1136	241	26	10	1135	26	1140	1.5e-155	562	339420	1	339420	339420	Blackberry chlorotic ringspot virus			TRUE
NODE_159_length_1163_cov_3.551444	CP029476.1	98.685	1141	13	1	1	1141	553362	552224	0	2023	303541	1	303541	303541	Lactobacillus apis			TRUE
NODE_159_length_1163_cov_3.551444	CP029477.1	95.107	1165	54	3	1	1163	682417	681254	0	1832	1218493	1	1218493	1218493	Lactobacillus kullabergensis			TRUE
NODE_159_length_1163_cov_3.551444	CP029544.1	94.163	1165	65	3	1	1163	656767	655604	0	1772	1218494	1	1218494	1218494	Lactobacillus helsingborgensis			TRUE
NODE_159_length_1163_cov_3.551444	CP009531.1	94.163	1165	65	3	1	1163	674147	672984	0	1772	1545702	1	1545702	1545702	Lactobacillus sp. wkB8			TRUE
NODE_159_length_1163_cov_3.551444	KC776073.1	94.592	1017	55	0	99	1115	1017	1	0	1574	1218494	1	1218494	1218494	Lactobacillus helsingborgensis			TRUE
NODE_161_length_1126_cov_2.079365	CP007445.1	97.602	1126	27	0	1	1126	2747375	2746250	0	1930	1196095	1	1196095	1196095	Gilliamella apicola			TRUE
NODE_161_length_1126_cov_2.079365	CP009056.1	85.169	1126	167	0	1	1126	2317090	2315965	0	1155	1267021	1	1267021	1267021	Frischella perrara			TRUE
NODE_161_length_1126_cov_2.079365	CP050253.1	85.975	1041	146	0	57	1097	509250	510290	0	1114	1635327	1	1635327	1635327	Orbus sp. IPMB12			TRUE
NODE_161_length_1126_cov_2.079365	CP016604.1	84.949	990	141	8	25	1010	12461	13446	0	996	1032623	1	1032623	1032623	Otariodibacter oris			TRUE
NODE_161_length_1126_cov_2.079365	CP031243.1	83.395	1084	170	9	19	1097	452744	453822	0	996	726	1	726	726	Haemophilus haemolyticus			TRUE
NODE_164_length_1115_cov_1.765094	CP007445.1	96.502	1115	39	0	1	1115	2580977	2582091	0	1844	1196095	1	1196095	1196095	Gilliamella apicola			TRUE
NODE_164_length_1115_cov_1.765094	CP009056.1	78.445	1132	211	25	1	1113	950683	949566	0	708	1267021	1	1267021	1267021	Frischella perrara			TRUE
NODE_166_length_1109_cov_5.856736	XM_006569896.3	92.165	1136	60	13	1	1109	1577	444	0	1578	7460	1	7460	7460	Apis mellifera			TRUE
NODE_166_length_1109_cov_5.856736	XM_026440909.1	92.165	1136	60	13	1	1109	1582	449	0	1578	7460	1	7460	7460	Apis mellifera			TRUE
NODE_166_length_1109_cov_5.856736	XM_017065550.1	89.109	1010	90	11	117	1109	1420	414	0	1238	7461	1	7461	7461	Apis cerana			TRUE
NODE_166_length_1109_cov_5.856736	XM_006621225.2	91.75	800	66	0	310	1109	2179	1380	0	1112	7462	1	7462	7462	Apis dorsata			TRUE
NODE_166_length_1109_cov_5.856736	XM_017065509.2	90.692	838	75	3	271	1108	1418	584	0	1112	7461	1	7461	7461	Apis cerana			TRUE
NODE_167_length_1106_cov_9.383444	XM_017050732.2	97.828	1013	15	3	99	1105	1	1012	0	1742	7461	1	7461	7461	Apis cerana			TRUE
NODE_167_length_1106_cov_9.383444	XM_028664898.1	97.963	982	13	3	130	1105	87	1067	0	1696	7461	1	7461	7461	Apis cerana			TRUE
NODE_167_length_1106_cov_9.383444	XM_006608408.2	97.665	985	15	2	130	1106	234	1218	0	1685	7462	1	7462	7462	Apis dorsata			TRUE
NODE_167_length_1106_cov_9.383444	XM_012491478.2	94.845	1067	21	12	73	1106	1	1066	0	1635	7463	1	7463	7463	Apis florea			TRUE
NODE_167_length_1106_cov_9.383444	XM_033347770.1	90.872	975	78	8	15	979	169	1142	0	1297	2705178	1	2705178	2705178	Bombus vancouverensis nearcticus			TRUE
NODE_168_length_1103_cov_2.209924	XM_004508136.3	85.624	1106	147	10	4	1103	234	1333	0	1151	3827	1	3827	3827	Cicer arietinum			TRUE
NODE_168_length_1103_cov_2.209924	XM_019607187.1	76.369	1041	227	18	2	1031	243	1275	1.8e-149	542	3871	1	3871	3871	Lupinus angustifolius			TRUE
NODE_168_length_1103_cov_2.209924	XM_027512894.1	76.407	1013	217	16	2	1000	133	1137	5.03e-145	527	3816	1	3816	3816	Abrus precatorius			TRUE
NODE_168_length_1103_cov_2.209924	XM_007154244.1	75.761	1019	221	20	1	1003	251	1259	6.6e-134	490	3885	1	3885	3885	Phaseolus vulgaris			TRUE
NODE_168_length_1103_cov_2.209924	XM_020373339.2	75.591	1016	228	16	1	1003	233	1241	3.07e-132	484	3821	1	3821	3821	Cajanus cajan			TRUE
NODE_169_length_1102_cov_254.934097	NM_001011610.1	99.543	1094	3	1	11	1102	1	1094	0	1991	7460	1	7460	7460	Apis mellifera			TRUE
NODE_169_length_1102_cov_254.934097	XM_026443532.1	98.098	1104	19	1	1	1102	33	1136	0	1921	7460	1	7460	7460	Apis mellifera			TRUE
NODE_169_length_1102_cov_254.934097	GU325612.1	99.338	1057	5	1	48	1102	1	1057	0	1912	7460	1	7460	7460	Apis mellifera			TRUE
NODE_169_length_1102_cov_254.934097	MF402924.1	88.759	1112	95	9	11	1102	1	1102	0	1334	7461	1	7461	7461	Apis cerana			TRUE
NODE_169_length_1102_cov_254.934097	NM_001328479.1	88.93	1075	90	8	48	1102	1	1066	0	1299	7461	1	7461	7461	Apis cerana			TRUE
NODE_171_length_1096_cov_2.383285	CP029476.1	98.449	1096	17	0	1	1096	668021	666926	0	1930	303541	1	303541	303541	Lactobacillus apis			TRUE
NODE_171_length_1096_cov_2.383285	CP029544.1	85.974	1098	138	9	1	1096	782601	781518	0	1160	1218494	1	1218494	1218494	Lactobacillus helsingborgensis			TRUE
NODE_171_length_1096_cov_2.383285	CP029477.1	85.779	1097	154	2	1	1096	842304	841209	0	1160	1218493	1	1218493	1218493	Lactobacillus kullabergensis			TRUE
NODE_171_length_1096_cov_2.383285	CP009531.1	85.428	1098	144	9	1	1096	820641	819558	0	1127	1545702	1	1545702	1545702	Lactobacillus sp. wkB8			TRUE
NODE_172_length_1094_cov_2.365736	XM_031511601.1	93.314	344	5	12	1	343	3483	3809	1.84e-134	492	7462	1	7462	7462	Apis dorsata			TRUE
NODE_172_length_1094_cov_2.365736	XM_006617952.2	93.314	344	5	12	1	343	3570	3896	1.84e-134	492	7462	1	7462	7462	Apis dorsata			TRUE
NODE_173_length_1093_cov_5.642582	XM_024475894.1	100	1093	0	0	1	1093	1107	15	0	2019	40302	1	40302	40302	Nosema ceranae			TRUE
NODE_173_length_1093_cov_5.642582	KF002411.1	100	879	0	0	101	979	879	1	0	1624	40302	1	40302	40302	Nosema ceranae			TRUE
NODE_173_length_1093_cov_5.642582	KM001638.1	100	878	0	0	101	978	878	1	0	1622	40302	1	40302	40302	Nosema ceranae			TRUE
NODE_173_length_1093_cov_5.642582	KF002423.1	99.886	879	1	0	101	979	879	1	0	1618	40302	1	40302	40302	Nosema ceranae			TRUE
NODE_173_length_1093_cov_5.642582	KF002422.1	99.886	879	1	0	101	979	879	1	0	1618	40302	1	40302	40302	Nosema ceranae			TRUE
NODE_175_length_1087_cov_36.877907	XR_003696415.1	90.485	1093	44	30	1	1086	8735	7696	0	1387	7461	1	7461	7461	Apis cerana			TRUE
NODE_175_length_1087_cov_36.877907	XR_001765028.2	90.485	1093	44	30	1	1086	8756	7717	0	1387	7461	1	7461	7461	Apis cerana			TRUE
NODE_175_length_1087_cov_36.877907	XM_006622408.2	89.633	1090	55	30	1	1086	1387	2422	0	1334	7462	1	7462	7462	Apis dorsata			TRUE
NODE_175_length_1087_cov_36.877907	XM_012490916.2	86.486	1110	57	45	1	1083	2722	3765	0	1133	7463	1	7463	7463	Apis florea			TRUE
NODE_176_length_1080_cov_1.998049	CP007446.1	98.701	1078	14	0	1	1078	309407	310484	0	1914	1196094	1	1196094	1196094	Snodgrassella alvi wkB2			TRUE
NODE_176_length_1080_cov_1.998049	LR134516.1	82.956	1103	161	12	2	1078	1936292	1935191	0	970	326522	1	326522	326522	Neisseria animaloris			TRUE
NODE_176_length_1080_cov_1.998049	LR134440.1	82.865	1103	162	12	2	1078	1734581	1735682	0	965	326522	1	326522	326522	Neisseria animaloris			TRUE
NODE_176_length_1080_cov_1.998049	LR134313.1	82.821	1106	161	14	2	1080	1140732	1141835	0	963	493	1	493	493	Neisseria canis			TRUE
NODE_176_length_1080_cov_1.998049	CP031700.1	83.535	990	154	7	95	1078	579312	580298	0	917	640030	1	640030	640030	Neisseria zalophi			TRUE
NODE_177_length_1079_cov_2.775391	JQ966980.1	99.166	1079	9	0	1	1079	24589	23511	0	1943	1194345	1	1194345	1194345	Candidatus Snodgrassella sp. TA1_30860			TRUE
NODE_177_length_1079_cov_2.775391	JQ966981.1	99.073	1079	10	0	1	1079	32869	31791	0	1938	1194346	1	1194346	1194346	Candidatus Snodgrassella sp. TA7_36335			TRUE
NODE_177_length_1079_cov_2.775391	JQ966978.1	98.795	1079	13	0	1	1079	23107	22029	0	1921	1193508	1	1193508	1193508	Candidatus Snodgrassella sp. T3_2_35043			TRUE
NODE_177_length_1079_cov_2.775391	CP007446.1	98.703	1079	14	0	1	1079	737789	738867	0	1916	1196094	1	1196094	1196094	Snodgrassella alvi wkB2			TRUE
NODE_177_length_1079_cov_2.775391	CP028956.1	76.373	965	226	2	9	972	2408036	2407073	3.03e-142	518	582	1	582	582	Morganella morganii			TRUE
NODE_178_length_1079_cov_2.772461	KU572183.1	98.498	1065	16	0	15	1079	1	1065	0	1879	153152	1	153152	153152	uncultured Lactobacillus sp.			TRUE
NODE_178_length_1079_cov_2.772461	KU572180.1	98.216	1065	19	0	15	1079	1	1065	0	1862	153152	1	153152	153152	uncultured Lactobacillus sp.			TRUE
NODE_178_length_1079_cov_2.772461	KU572099.1	98.122	1065	20	0	15	1079	1	1065	0	1857	153152	1	153152	153152	uncultured Lactobacillus sp.			TRUE
NODE_178_length_1079_cov_2.772461	KU572139.1	98.028	1065	21	0	15	1079	1	1065	0	1851	153152	1	153152	153152	uncultured Lactobacillus sp.			TRUE
NODE_178_length_1079_cov_2.772461	CP029476.1	97.59	1079	26	0	1	1079	733528	734606	0	1849	303541	1	303541	303541	Lactobacillus apis			TRUE
NODE_179_length_1076_cov_4.018609	CP007445.1	97.952	1074	22	0	3	1076	1026071	1024998	0	1862	1196095	1	1196095	1196095	Gilliamella apicola			TRUE
NODE_179_length_1076_cov_4.018609	CP009056.1	87.513	985	117	6	95	1076	866757	865776	0	1133	1267021	1	1267021	1267021	Frischella perrara			TRUE
NODE_179_length_1076_cov_4.018609	CP050253.1	85.2	1000	139	7	82	1076	1995506	1994511	0	1018	1635327	1	1635327	1635327	Orbus sp. IPMB12			TRUE
NODE_179_length_1076_cov_4.018609	CP013145.1	79.243	872	162	16	179	1042	2223158	2224018	6.19e-164	590	58049	1	58049	58049	Colwellia sp. MT41			TRUE
NODE_179_length_1076_cov_4.018609	CP017689.1	79.779	816	149	11	234	1042	1623635	1622829	1.34e-160	579	1763536	1	1763536	1763536	Thalassotalea crassostreae			TRUE
NODE_180_length_1075_cov_1.521569	XM_003607768.2	86.741	1071	140	2	1	1070	358	1427	0	1190	3880	1	3880	3880	Medicago truncatula			TRUE
NODE_180_length_1075_cov_1.521569	AC146567.10	86.741	1071	140	2	1	1070	24509	25578	0	1190	3880	1	3880	3880	Medicago truncatula			TRUE
NODE_180_length_1075_cov_1.521569	CP039336.1	85.917	1058	145	4	20	1075	19534795	19535850	0	1125	3827	1	3827	3827	Cicer arietinum			TRUE
NODE_180_length_1075_cov_1.521569	CP040771.1	85.917	1058	145	4	20	1075	19534784	19535839	0	1125	3827	1	3827	3827	Cicer arietinum			TRUE
NODE_180_length_1075_cov_1.521569	XM_004505296.3	85.917	1058	145	4	20	1075	223	1278	0	1125	3827	1	3827	3827	Cicer arietinum			TRUE
NODE_181_length_1058_cov_5.898305	CP029476.1	100	1058	0	0	1	1058	76006	77063	0	1954	303541	1	303541	303541	Lactobacillus apis			TRUE
NODE_181_length_1058_cov_5.898305	CP029476.1	100	1058	0	0	1	1058	267613	268670	0	1954	303541	1	303541	303541	Lactobacillus apis			TRUE
NODE_181_length_1058_cov_5.898305	CP029476.1	100	1058	0	0	1	1058	353327	354384	0	1954	303541	1	303541	303541	Lactobacillus apis			TRUE
NODE_181_length_1058_cov_5.898305	CP029476.1	100	1058	0	0	1	1058	1128623	1127566	0	1954	303541	1	303541	303541	Lactobacillus apis			TRUE
NODE_181_length_1058_cov_5.898305	HM113328.1	100	1050	0	0	9	1058	1	1050	0	1940	153152	1	153152	153152	uncultured Lactobacillus sp.			TRUE
NODE_181_length_1058_cov_5.898305	HM113310.1	100	1050	0	0	9	1058	1	1050	0	1940	153152	1	153152	153152	uncultured Lactobacillus sp.			TRUE
NODE_181_length_1058_cov_5.898305	HM111995.1	100	1050	0	0	9	1058	1	1050	0	1940	153152	1	153152	153152	uncultured Lactobacillus sp.			TRUE
NODE_181_length_1058_cov_5.898305	HM111994.1	100	1050	0	0	9	1058	1	1050	0	1940	153152	1	153152	153152	uncultured Lactobacillus sp.			TRUE
NODE_182_length_1057_cov_1.636727	CP007445.1	98.486	1057	16	0	1	1057	2747382	2748438	0	1864	1196095	1	1196095	1196095	Gilliamella apicola			TRUE
NODE_182_length_1057_cov_1.636727	CP009056.1	84.891	1059	147	11	1	1054	2317097	2318147	0	1057	1267021	1	1267021	1267021	Frischella perrara			TRUE
NODE_182_length_1057_cov_1.636727	CP050253.1	84.709	1066	146	10	9	1057	509179	508114	0	1050	1635327	1	1635327	1635327	Orbus sp. IPMB12			TRUE
NODE_182_length_1057_cov_1.636727	LR134510.1	80.148	1078	181	21	1	1057	829363	828298	0	774	51161	1	51161	51161	Actinobacillus delphinicola			TRUE
NODE_182_length_1057_cov_1.636727	JQ894910.1	98.997	399	4	0	659	1057	4020	3622	0	715	1196095	1	1196095	1196095	Gilliamella apicola			TRUE
NODE_183_length_1052_cov_1.425276	XM_006609528.2	97.533	1054	24	2	1	1052	1584	531	0	1801	7462	1	7462	7462	Apis dorsata			TRUE
NODE_183_length_1052_cov_1.425276	XM_017060444.2	97.533	1054	24	2	1	1052	1423	370	0	1801	7461	1	7461	7461	Apis cerana			TRUE
NODE_183_length_1052_cov_1.425276	XM_028667829.1	97.533	1054	24	2	1	1052	1447	394	0	1801	7461	1	7461	7461	Apis cerana			TRUE
NODE_183_length_1052_cov_1.425276	XM_028667828.1	97.533	1054	24	2	1	1052	1500	447	0	1801	7461	1	7461	7461	Apis cerana			TRUE
NODE_183_length_1052_cov_1.425276	XM_017060445.2	97.533	1054	24	2	1	1052	1706	653	0	1801	7461	1	7461	7461	Apis cerana			TRUE
NODE_186_length_1041_cov_7.626775	CP029476.1	98.751	1041	13	0	1	1041	1663379	1664419	0	1851	303541	1	303541	303541	Lactobacillus apis			TRUE
NODE_187_length_1029_cov_2.264887	XM_024475732.1	99.515	1031	3	1	1	1029	2076	1046	0	1875	40302	1	40302	40302	Nosema ceranae			TRUE
NODE_190_length_1025_cov_10.929897	XM_026440584.1	94.84	562	24	2	467	1025	3100	2541	0	872	7460	1	7460	7460	Apis mellifera			TRUE
NODE_190_length_1025_cov_10.929897	XM_026440584.1	87.212	477	29	12	2	466	3451	2995	3.63e-141	514	7460	1	7460	7460	Apis mellifera			TRUE
NODE_190_length_1025_cov_10.929897	XM_624899.5	94.84	562	24	2	467	1025	2990	2431	0	872	7460	1	7460	7460	Apis mellifera			TRUE
NODE_190_length_1025_cov_10.929897	XM_624899.5	87.212	477	29	12	2	466	3341	2885	3.63e-141	514	7460	1	7460	7460	Apis mellifera			TRUE
NODE_192_length_1008_cov_2.429171	CP007445.1	97.123	1008	29	0	1	1008	3048276	3049283	0	1701	1196095	1	1196095	1196095	Gilliamella apicola			TRUE
NODE_192_length_1008_cov_2.429171	CP009056.1	87.09	976	125	1	33	1008	2422036	2423010	0	1103	1267021	1	1267021	1267021	Frischella perrara			TRUE
NODE_192_length_1008_cov_2.429171	CP050253.1	85.525	981	139	3	30	1008	403955	402976	0	1022	1635327	1	1635327	1635327	Orbus sp. IPMB12			TRUE
NODE_192_length_1008_cov_2.429171	CP016604.1	85.282	958	141	0	45	1002	1617657	1618614	0	989	1032623	1	1032623	1032623	Otariodibacter oris			TRUE
NODE_192_length_1008_cov_2.429171	CP031243.1	83.901	969	151	5	41	1008	91238	92202	0	920	726	1	726	726	Haemophilus haemolyticus			TRUE
NODE_193_length_1007_cov_8.732143	CP007445.1	98.211	1006	18	0	2	1007	915071	914066	0	1759	1196095	1	1196095	1196095	Gilliamella apicola			TRUE
NODE_193_length_1007_cov_8.732143	CP009056.1	89.336	994	106	0	3	996	932766	933759	0	1249	1267021	1	1267021	1267021	Frischella perrara			TRUE
NODE_193_length_1007_cov_8.732143	CP050253.1	85.51	980	138	4	3	980	1232103	1233080	0	1020	1635327	1	1635327	1635327	Orbus sp. IPMB12			TRUE
NODE_193_length_1007_cov_8.732143	CP019686.1	84.933	969	140	6	15	980	1977526	1976561	0	976	1921565	1	1921565	1921565	Proteus sp. CD3			TRUE
NODE_193_length_1007_cov_8.732143	CP043925.1	84.83	969	141	6	15	980	2229190	2228225	0	970	1987580	1	1987580	1987580	Proteus columbae			TRUE
														end					FALSE
																			TRUE
																			TRUE
																			TRUE
																			TRUE
																			TRUE
																			TRUE
																			TRUE
																			TRUE
																			TRUE
																			TRUE
																			TRUE
																			TRUE
																			TRUE
																			TRUE
																			TRUE
																			TRUE
																			TRUE
																			TRUE
																			TRUE
																			TRUE
																			TRUE
																			TRUE
																			TRUE
																			TRUE
																			TRUE
																			TRUE
																			TRUE
																			TRUE
																			TRUE
																			TRUE
																			TRUE

## Sheet: d1.cutoff
qseqid	sseqid	pident	length	mismatch	gapopen	qstart	qend	sstart	send	evalue	bitscore	staxid	code	taxid	primary taxid	taxname			If staxid matches taxid for naming
NODE_1_length_8885_cov_211.494904	MG545286.1	98.554	8850	128	0	36	8885	8861	12	0	15634	89463	1	89463	89463	Sacbrood virus			TRUE
NODE_1_length_8885_cov_211.494904	MG545287.1	98.531	8850	130	0	36	8885	8861	12	0	15623	89463	1	89463	89463	Sacbrood virus			TRUE
NODE_1_length_8885_cov_211.494904	MH267698.1	96.871	8821	276	0	65	8885	8828	8	0	14761	89463	1	89463	89463	Sacbrood virus			TRUE
NODE_1_length_8885_cov_211.494904	MH267697.1	96.634	8823	297	0	63	8885	8830	8	0	14648	89463	1	89463	89463	Sacbrood virus			TRUE
NODE_1_length_8885_cov_211.494904	KY465674.1	95.438	8834	400	1	52	8885	8832	2	0	14078	89463	1	89463	89463	Sacbrood virus			TRUE
NODE_2_length_7060_cov_19.278515	KJ556849.1	96.87	7061	211	8	2	7057	33	7088	0	11806	12282	1	12282	12282	Tobacco ringspot virus			TRUE
NODE_2_length_7060_cov_19.278515	MN504765.1	91.347	7061	600	8	2	7057	21	7075	0	9644	12282	1	12282	12282	Tobacco ringspot virus			TRUE
NODE_2_length_7060_cov_19.278515	MN504764.1	91.022	7062	622	9	2	7057	21	7076	0	9518	12282	1	12282	12282	Tobacco ringspot virus			TRUE
NODE_2_length_7060_cov_19.278515	MN504768.1	90.598	7062	651	10	2	7057	21	7075	0	9350	12282	1	12282	12282	Tobacco ringspot virus			TRUE
NODE_2_length_7060_cov_19.278515	MN504762.1	90.582	7061	654	7	2	7057	22	7076	0	9345	12282	1	12282	12282	Tobacco ringspot virus			TRUE
NODE_4_length_6230_cov_12.765182	XM_031917395.1	96.427	5990	193	15	191	6165	6006	23	0	9856	7463	1	7463	7463	Apis florea			TRUE
NODE_4_length_6230_cov_12.765182	XM_017049661.2	97.769	5692	127	0	539	6230	6043	352	0	9808	7461	1	7461	7461	Apis cerana			TRUE
NODE_4_length_6230_cov_12.765182	XM_006609964.2	97.575	5690	135	1	544	6230	6122	433	0	9740	7462	1	7462	7462	Apis dorsata			TRUE
NODE_4_length_6230_cov_12.765182	XM_003398317.3	89.501	5877	579	22	365	6230	6147	298	0	7400	30195	1	30195	30195	Bombus terrestris			TRUE
NODE_4_length_6230_cov_12.765182	XM_033338436.1	89.488	5879	576	21	365	6230	6189	340	0	7395	2705178	1	2705178	2705178	Bombus vancouverensis nearcticus			TRUE
NODE_5_length_6029_cov_9.839638	MH267699.1	90.272	6003	558	5	17	6019	1	5977	0	7827	1182206	1	1182206	1182206	Lake Sinai virus 3			TRUE
NODE_5_length_6029_cov_9.839638	MH267700.1	88.128	6031	703	13	1	6029	11	6030	0	7158	1182206	1	1182206	1182206	Lake Sinai virus 3			TRUE
NODE_5_length_6029_cov_9.839638	KY465717.1	90.109	5389	533	0	61	5449	1	5389	0	7007	1547219	1	1547219	1547219	Lake Sinai virus			TRUE
NODE_5_length_6029_cov_9.839638	MG918125.1	85.941	5925	818	13	1	5919	6	5921	0	6320	1547219	1	1547219	1547219	Lake Sinai virus			TRUE
NODE_5_length_6029_cov_9.839638	KY465719.1	91.748	3478	286	1	2553	6029	1	3478	0	4831	1547219	1	1547219	1547219	Lake Sinai virus			TRUE
NODE_7_length_5441_cov_229.022466	LT703002.1	100	5441	0	0	1	5441	6221	781	0	10048	1922222	1	1922222	1922222	Sphingorhabdus sp. Alg231-15			TRUE
NODE_7_length_5441_cov_229.022466	CP004084.1	100	5296	0	0	146	5441	5386	91	0	9780	10847	1	10847	10847	Escherichia virus phiX174			TRUE
NODE_7_length_5441_cov_229.022466	MN385565.1	99.906	5296	5	0	146	5441	5386	91	0	9753	10847	1	10847	10847	Escherichia virus phiX174			TRUE
NODE_7_length_5441_cov_229.022466	NC_001422.1	99.906	5296	5	0	146	5441	5386	91	0	9753	10847	1	10847	10847	Escherichia virus phiX174			TRUE
NODE_7_length_5441_cov_229.022466	GU385905.1	99.887	5296	6	0	146	5441	5386	91	0	9747	10847	1	10847	10847	Escherichia virus phiX174			TRUE
NODE_8_length_5056_cov_9.324935	CP007445.1	99.802	5056	10	0	1	5056	157565	152510	0	9282	1196095	1	1196095	1196095	Gilliamella apicola			TRUE
NODE_8_length_5056_cov_9.324935	CP009056.1	90.335	3704	329	19	1375	5056	172820	169124	0	4830	1267021	1	1267021	1267021	Frischella perrara			TRUE
NODE_8_length_5056_cov_9.324935	CP009056.1	90.437	1328	114	8	1	1327	174153	172838	0	1736	1267021	1	1267021	1267021	Frischella perrara			TRUE
NODE_8_length_5056_cov_9.324935	CP050253.1	89.181	3688	386	10	1375	5056	155229	158909	0	4588	1635327	1	1635327	1635327	Orbus sp. IPMB12			TRUE
NODE_8_length_5056_cov_9.324935	CP050253.1	88.063	1332	146	9	1	1331	153896	155215	0	1567	1635327	1	1635327	1635327	Orbus sp. IPMB12			TRUE
NODE_8_length_5056_cov_9.324935	CP042860.1	82.186	3705	619	33	1375	5056	4435319	4439005	0	3147	2603245	1	2603245	2603245	Providencia sp. 1701091			TRUE
NODE_8_length_5056_cov_9.324935	CP042859.1	82.186	3705	619	33	1375	5056	4407534	4411220	0	3147	2603244	1	2603244	2603244	Providencia sp. 1701011			TRUE
NODE_10_length_4739_cov_7.079206	CP007445.1	99.198	4740	37	1	1	4739	157532	162271	0	8541	1196095	1	1196095	1196095	Gilliamella apicola			TRUE
NODE_10_length_4739_cov_7.079206	CP009056.1	89.504	4754	473	17	3	4739	174122	178866	0	5991	1267021	1	1267021	1267021	Frischella perrara			TRUE
NODE_10_length_4739_cov_7.079206	CP050253.1	87.855	4751	552	16	5	4739	153925	149184	0	5553	1635327	1	1635327	1635327	Orbus sp. IPMB12			TRUE
NODE_10_length_4739_cov_7.079206	CP029185.2	79.987	4517	836	47	179	4656	3330384	3325897	0	3271	2172103	1	2172103	2172103	Limnobaculum parvum			TRUE
NODE_10_length_4739_cov_7.079206	CP010423.1	79.934	4515	841	42	179	4656	391328	395814	0	3258	82985	1	82985	82985	Pragia fontium			TRUE
NODE_11_length_4539_cov_4.055531	CP007446.1	99.449	4539	25	0	1	4539	2379778	2375240	0	8244	1196094	1	1196094	1196094	Snodgrassella alvi wkB2			TRUE
NODE_11_length_4539_cov_4.055531	CP039886.1	80.095	4411	791	59	1	4374	1954816	1959176	0	3201	484	1	484	484	Neisseria flavescens			TRUE
NODE_11_length_4539_cov_4.055531	CP031251.1	80.018	4414	789	62	1	4374	1970629	1966269	0	3179	28449	1	28449	28449	Neisseria subflava			TRUE
NODE_11_length_4539_cov_4.055531	CP039887.1	79.95	4414	792	62	1	4374	1792325	1787965	0	3162	28449	1	28449	28449	Neisseria subflava			TRUE
NODE_11_length_4539_cov_4.055531	CP046027.1	79.696	4408	813	52	1	4373	1265129	1269489	0	3107	2666100	1	2666100	2666100	Neisseria brasiliensis			TRUE
NODE_12_length_4524_cov_4.334527	MG831202.1	99.337	4524	30	0	1	4524	7736	3213	0	8189	198112	1	198112	198112	Deformed wing virus			TRUE
NODE_12_length_4524_cov_4.334527	MH069507.1	99.315	4524	31	0	1	4524	7265	2742	0	8183	198112	1	198112	198112	Deformed wing virus			TRUE
NODE_12_length_4524_cov_4.334527	MG831203.1	99.271	4524	33	0	1	4524	7736	3213	0	8172	198112	1	198112	198112	Deformed wing virus			TRUE
NODE_12_length_4524_cov_4.334527	MH069503.1	99.248	4524	34	0	1	4524	7265	2742	0	8167	198112	1	198112	198112	Deformed wing virus			TRUE
NODE_12_length_4524_cov_4.334527	MH069505.1	99.204	4524	36	0	1	4524	7265	2742	0	8155	198112	1	198112	198112	Deformed wing virus			TRUE
NODE_14_length_4008_cov_282.228181	DQ486027.1	99.025	3796	25	12	216	4008	1	3787	0	6796	40302	1	40302	40302	Nosema ceranae			TRUE
NODE_14_length_4008_cov_282.228181	DQ078785.1	98.657	3798	35	16	216	4008	1	3787	0	6719	40302	1	40302	40302	Nosema ceranae			TRUE
NODE_14_length_4008_cov_282.228181	HQ399665.1	95.531	3804	96	48	216	4008	1	3741	0	6015	198216	1	198216	198216	uncultured Nosema			TRUE
NODE_14_length_4008_cov_282.228181	U90885.1	95.261	3798	108	48	216	4008	1	3731	0	5951	57864	1	57864	57864	Microsporidium sp. 57864			TRUE
NODE_14_length_4008_cov_282.228181	HQ891818.1	93.976	3818	135	64	216	4008	1	3748	0	5688	1069189	1	1069189	1069189	Vairimorpha sp. sd			TRUE
NODE_16_length_3335_cov_13.114634	XR_004226033.1	89.373	1929	110	41	1	1879	1885	2	0	2338	7463	1	7463	7463	Apis florea			TRUE
NODE_16_length_3335_cov_13.114634	XM_006617852.2	90.485	1135	59	19	1316	2408	3061	1934	0	1452	7462	1	7462	7462	Apis dorsata			TRUE
NODE_16_length_3335_cov_13.114634	XM_006617842.2	90.485	1135	59	19	1316	2408	3926	2799	0	1452	7462	1	7462	7462	Apis dorsata			TRUE
NODE_16_length_3335_cov_13.114634	XM_006617842.2	94.425	574	9	9	2330	2900	2816	2263	0	861	7462	1	7462	7462	Apis dorsata			TRUE
NODE_16_length_3335_cov_13.114634	XM_006617842.2	95.972	422	6	9	2920	3335	2280	1864	0	675	7462	1	7462	7462	Apis dorsata			TRUE
NODE_16_length_3335_cov_13.114634	XM_006617840.2	90.485	1135	59	19	1316	2408	3923	2796	0	1452	7462	1	7462	7462	Apis dorsata			TRUE
NODE_16_length_3335_cov_13.114634	XM_006617840.2	94.425	574	9	9	2330	2900	2813	2260	0	861	7462	1	7462	7462	Apis dorsata			TRUE
NODE_16_length_3335_cov_13.114634	XM_006617840.2	95.972	422	6	9	2920	3335	2277	1861	0	675	7462	1	7462	7462	Apis dorsata			TRUE
NODE_16_length_3335_cov_13.114634	XM_006617837.2	90.485	1135	59	19	1316	2408	3902	2775	0	1452	7462	1	7462	7462	Apis dorsata			TRUE
NODE_16_length_3335_cov_13.114634	XM_006617837.2	94.425	574	9	9	2330	2900	2792	2239	0	861	7462	1	7462	7462	Apis dorsata			TRUE
NODE_16_length_3335_cov_13.114634	XM_006617837.2	95.972	422	6	9	2920	3335	2256	1840	0	675	7462	1	7462	7462	Apis dorsata			TRUE
NODE_17_length_3197_cov_38.937619	KP256522.1	73.441	3110	707	90	143	3197	3246	201	0	1057	12317	1	12317	12317	Tobacco streak virus			TRUE
NODE_17_length_3197_cov_38.937619	JX513898.1	92.948	709	50	0	2489	3197	928	220	0	1033	1245593	1	1245593	1245593	Grapevine virus S			TRUE
NODE_17_length_3197_cov_38.937619	JX463337.1	75.83	1808	378	41	1409	3197	1989	222	0	863	12317	1	12317	12317	Tobacco streak virus			TRUE
NODE_17_length_3197_cov_38.937619	KX523131.2	78.72	1203	222	19	2001	3197	1379	205	0	773	12317	1	12317	12317	Tobacco streak virus			TRUE
NODE_17_length_3197_cov_38.937619	KF264471.1	78.637	1203	223	19	2001	3197	1379	205	0	767	12317	1	12317	12317	Tobacco streak virus			TRUE
NODE_18_length_2802_cov_5.521660	XM_006617952.2	95.676	2220	84	6	458	2674	3078	868	0	3557	7462	1	7462	7462	Apis dorsata			TRUE
NODE_18_length_2802_cov_5.521660	XM_006617952.2	95.338	429	8	8	11	436	3483	3064	0	671	7462	1	7462	7462	Apis dorsata			TRUE
NODE_18_length_2802_cov_5.521660	XM_028667201.1	96.185	1966	72	1	711	2676	2205	243	0	3212	7461	1	7461	7461	Apis cerana			TRUE
NODE_18_length_2802_cov_5.521660	XM_028667199.1	96.181	1964	72	1	711	2674	4850	2890	0	3208	7461	1	7461	7461	Apis cerana			TRUE
NODE_18_length_2802_cov_5.521660	XM_012494872.2	93.968	1890	102	5	465	2348	2226	343	0	2850	7463	1	7463	7463	Apis florea			TRUE
NODE_18_length_2802_cov_5.521660	XM_017911302.1	85.514	2216	298	14	466	2674	4040	1841	0	2292	516756	1	516756	516756	Eufriesea mexicana			TRUE
NODE_19_length_2730_cov_4.306542	CP007446.1	99.597	2730	11	0	1	2730	2379680	2382409	0	4981	1196094	1	1196094	1196094	Snodgrassella alvi wkB2			TRUE
NODE_19_length_2730_cov_4.306542	CP039886.1	81.1	2672	493	9	1	2666	1954914	1952249	0	2126	484	1	484	484	Neisseria flavescens			TRUE
NODE_19_length_2730_cov_4.306542	LR134440.1	80.818	2690	499	14	1	2682	1741756	1739076	0	2093	326522	1	326522	326522	Neisseria animaloris			TRUE
NODE_19_length_2730_cov_4.306542	LS483369.1	80.827	2686	498	10	4	2680	1693759	1691082	0	2091	483	1	483	483	Neisseria cinerea			TRUE
NODE_19_length_2730_cov_4.306542	CP046027.1	80.669	2721	502	17	1	2708	1265227	1262518	0	2089	2666100	1	2666100	2666100	Neisseria brasiliensis			TRUE
NODE_20_length_2517_cov_3.000812	CP007446.1	98.927	2517	27	0	1	2517	861362	858846	0	4499	1196094	1	1196094	1196094	Snodgrassella alvi wkB2			TRUE
NODE_20_length_2517_cov_3.000812	LT906434.1	75.339	884	210	8	1636	2515	966101	965222	7.98e-112	418	326523	1	326523	326523	Neisseria zoodegmatis			TRUE
NODE_20_length_2517_cov_3.000812	CP040504.1	75.281	890	196	17	1637	2517	672804	673678	2.23e-107	403	641149	1	641149	641149	Neisseria sp. oral taxon 014 str. F0314			TRUE
NODE_21_length_2382_cov_2.559519	XR_004226181.1	78.383	1892	163	107	511	2308	4749	3010	0	1002	7463	1	7463	7463	Apis florea			TRUE
NODE_22_length_2353_cov_11.712359	XM_017049682.2	91.792	2388	83	57	1	2353	36	2345	0	3219	7461	1	7461	7461	Apis cerana			TRUE
NODE_22_length_2353_cov_11.712359	XM_017049681.2	91.792	2388	83	57	1	2353	36	2345	0	3219	7461	1	7461	7461	Apis cerana			TRUE
NODE_22_length_2353_cov_11.712359	XM_017049680.2	91.792	2388	83	57	1	2353	37	2346	0	3219	7461	1	7461	7461	Apis cerana			TRUE
NODE_22_length_2353_cov_11.712359	XM_017049679.2	91.792	2388	83	57	1	2353	37	2346	0	3219	7461	1	7461	7461	Apis cerana			TRUE
NODE_22_length_2353_cov_11.712359	XM_006609950.2	92.976	2107	88	29	266	2353	2	2067	0	3016	7462	1	7462	7462	Apis dorsata			TRUE
NODE_23_length_2312_cov_3.059371	CP007446.1	99.481	2311	11	1	1	2311	298000	300309	0	4200	1196094	1	1196094	1196094	Snodgrassella alvi wkB2			TRUE
NODE_23_length_2312_cov_3.059371	CP040504.1	80.402	1143	185	27	1173	2301	1690475	1691592	0	833	641149	1	641149	641149	Neisseria sp. oral taxon 014 str. F0314			TRUE
NODE_23_length_2312_cov_3.059371	CP040504.1	80.369	1085	190	17	1	1071	1689334	1690409	0	802	641149	1	641149	641149	Neisseria sp. oral taxon 014 str. F0314			TRUE
NODE_23_length_2312_cov_3.059371	CP028150.1	80.402	1143	185	27	1173	2301	2421136	2422253	0	833	488	1	488	488	Neisseria mucosa			TRUE
NODE_23_length_2312_cov_3.059371	CP028150.1	79.982	1084	196	15	1	1071	2419996	2421071	0	780	488	1	488	488	Neisseria mucosa			TRUE
NODE_23_length_2312_cov_3.059371	CP020452.2	80.402	1143	185	27	1173	2301	802910	804027	0	833	488	1	488	488	Neisseria mucosa			TRUE
NODE_23_length_2312_cov_3.059371	CP020452.2	80.812	1084	187	15	1	1071	801770	802845	0	830	488	1	488	488	Neisseria mucosa			TRUE
NODE_23_length_2312_cov_3.059371	LS483369.1	80.227	1143	187	29	1173	2301	1675615	1676732	0	822	483	1	483	483	Neisseria cinerea			TRUE
NODE_25_length_2187_cov_16.272983	GQ867785.1	99.909	2187	2	0	1	2187	4365	2179	0	4028	5105	1	5105	5105	Ascosphaera apis			TRUE
NODE_25_length_2187_cov_16.272983	GQ867789.1	99.497	2187	11	0	1	2187	4363	2177	0	3978	51574	1	51574	51574	Ascosphaera major			TRUE
NODE_25_length_2187_cov_16.272983	JX268538.1	99.497	2187	11	0	1	2187	4364	2178	0	3978	51580	1	51580	51580	Ascosphaera variegata			TRUE
NODE_25_length_2187_cov_16.272983	JX268535.1	99.497	2187	11	0	1	2187	4363	2177	0	3978	51573	1	51573	51573	Ascosphaera larvis			TRUE
NODE_25_length_2187_cov_16.272983	GQ867791.1	99.451	2187	12	0	1	2187	4363	2177	0	3973	51576	1	51576	51576	Ascosphaera pollenicola			TRUE
NODE_28_length_2109_cov_13.147030	CP007446.1	98.909	2109	23	0	1	2109	1779302	1781410	0	3768	1196094	1	1196094	1196094	Snodgrassella alvi wkB2			TRUE
NODE_28_length_2109_cov_13.147030	LR134516.1	79.205	1635	331	8	56	1687	1357809	1359437	0	1127	326522	1	326522	326522	Neisseria animaloris			TRUE
NODE_28_length_2109_cov_13.147030	LS483369.1	79.012	1639	331	10	56	1689	1458167	1459797	0	1109	483	1	483	483	Neisseria cinerea			TRUE
NODE_28_length_2109_cov_13.147030	LR134313.1	79.012	1620	329	10	29	1645	95735	97346	0	1098	493	1	493	493	Neisseria canis			TRUE
NODE_28_length_2109_cov_13.147030	CP050135.1	78.671	1655	337	13	40	1689	1304279	1305922	0	1086	504	1	504	504	Kingella kingae			TRUE
NODE_29_length_2061_cov_3.204387	MH069503.1	99.709	2061	6	0	1	2061	2680	620	0	3773	198112	1	198112	198112	Deformed wing virus			TRUE
NODE_29_length_2061_cov_3.204387	MH069505.1	99.563	2061	9	0	1	2061	2680	620	0	3757	198112	1	198112	198112	Deformed wing virus			TRUE
NODE_29_length_2061_cov_3.204387	MG831204.1	99.466	2061	11	0	1	2061	3151	1091	0	3746	198112	1	198112	198112	Deformed wing virus			TRUE
NODE_29_length_2061_cov_3.204387	MG831203.1	99.321	2061	14	0	1	2061	3151	1091	0	3729	198112	1	198112	198112	Deformed wing virus			TRUE
NODE_29_length_2061_cov_3.204387	MH069507.1	99.175	2061	17	0	1	2061	2680	620	0	3712	198112	1	198112	198112	Deformed wing virus			TRUE
NODE_31_length_2035_cov_3.310101	CP007446.1	99.361	2036	12	1	1	2035	933950	935985	0	3687	1196094	1	1196094	1196094	Snodgrassella alvi wkB2			TRUE
NODE_32_length_2021_cov_12.777213	CP007446.1	99.159	2021	17	0	1	2021	374851	372831	0	3639	1196094	1	1196094	1196094	Snodgrassella alvi wkB2			TRUE
NODE_32_length_2021_cov_12.777213	CP039887.1	79.795	1856	360	14	62	1910	1314025	1312178	0	1336	28449	1	28449	28449	Neisseria subflava			TRUE
NODE_32_length_2021_cov_12.777213	CP031700.1	79.771	1834	365	6	80	1910	636649	638479	0	1327	640030	1	640030	640030	Neisseria zalophi			TRUE
NODE_32_length_2021_cov_12.777213	CP031324.1	79.035	1927	382	18	80	1995	1124786	1122871	0	1301	487	1	487	487	Neisseria meningitidis			TRUE
NODE_32_length_2021_cov_12.777213	CP031251.1	78.909	1944	389	19	62	1995	1431873	1429941	0	1299	28449	1	28449	28449	Neisseria subflava			TRUE
NODE_33_length_2008_cov_3.225294	XM_024474567.1	99.602	2008	8	0	1	2008	2023	16	0	3664	40302	1	40302	40302	Nosema ceranae			TRUE
NODE_33_length_2008_cov_3.225294	XM_013327264.1	75.301	1996	422	64	47	2008	1974	16	0	889	66420	1	66420	66420	Papilio xuthus			TRUE
NODE_33_length_2008_cov_3.225294	KT253392.1	74.864	2017	440	61	23	2008	1996	16	0	854	1112939	1	1112939	1112939	Nosema pernyi			TRUE
NODE_34_length_1981_cov_2.940810	MN565037.1	98.839	1981	23	0	1	1981	3716	5696	0	3531	198112	1	198112	198112	Deformed wing virus			TRUE
NODE_34_length_1981_cov_2.940810	AY251269.2	98.839	1981	23	0	1	1981	3715	5695	0	3531	232800	1	232800	232800	Varroa destructor virus 1			TRUE
NODE_34_length_1981_cov_2.940810	MN565036.1	98.738	1981	25	0	1	1981	3673	5653	0	3522	198112	1	198112	198112	Deformed wing virus			TRUE
NODE_34_length_1981_cov_2.940810	MN249174.1	98.738	1981	25	0	1	1981	3839	5819	0	3520	32630	1	32630	32630	synthetic construct			TRUE
NODE_34_length_1981_cov_2.940810	KX783225.1	98.688	1981	26	0	1	1981	3715	5695	0	3515	198112	1	198112	198112	Deformed wing virus			TRUE
NODE_35_length_1934_cov_6.952102	XM_006620089.2	97.313	1898	42	4	21	1909	212	2109	0	3214	7462	1	7462	7462	Apis dorsata			TRUE
NODE_35_length_1934_cov_6.952102	XM_003698037.3	96.092	1919	60	7	1	1905	182	2099	0	3114	7463	1	7463	7463	Apis florea			TRUE
NODE_35_length_1934_cov_6.952102	XM_017053383.2	97.046	1828	44	3	85	1909	178	1998	0	3068	7461	1	7461	7461	Apis cerana			TRUE
NODE_35_length_1934_cov_6.952102	XM_031512590.1	98.207	1506	27	0	404	1909	706	2211	0	2632	7462	1	7462	7462	Apis dorsata			TRUE
NODE_35_length_1934_cov_6.952102	XM_031512590.1	93.267	401	18	4	21	412	212	612	1.93e-161	582	7462	1	7462	7462	Apis dorsata			TRUE
NODE_35_length_1934_cov_6.952102	XM_017053382.2	97.477	1506	38	0	404	1909	598	2103	0	2571	7461	1	7461	7461	Apis cerana			TRUE
NODE_35_length_1934_cov_6.952102	XM_017053382.2	94.26	331	9	3	85	412	181	504	7.19e-136	497	7461	1	7461	7461	Apis cerana			TRUE
NODE_36_length_1934_cov_5.761043	CP029476.1	98.603	1933	27	0	2	1934	1637940	1639872	0	3421	303541	1	303541	303541	Lactobacillus apis			TRUE
NODE_36_length_1934_cov_5.761043	CP029477.1	80.872	1950	331	33	1	1925	1953999	1955931	0	1496	1218493	1	1218493	1218493	Lactobacillus kullabergensis			TRUE
NODE_36_length_1934_cov_5.761043	CP046528.1	78.7	1723	342	21	2	1710	1609067	1610778	0	1125	1600	1	1600	1600	Lactobacillus acetotolerans			TRUE
NODE_36_length_1934_cov_5.761043	CP006803.1	74.482	1642	359	51	121	1735	1619217	1617609	0	656	1380360	1	1380360	1380360	Lactobacillus gasseri DSM 14869			TRUE
NODE_36_length_1934_cov_5.761043	CP000413.1	74.482	1642	359	51	121	1735	1796087	1797695	0	656	324831	1	324831	324831	Lactobacillus gasseri ATCC 33323 = JCM 1131			TRUE
NODE_37_length_1924_cov_5.783307	CP007445.1	99.064	1924	18	0	1	1924	166250	164327	0	3454	1196095	1	1196095	1196095	Gilliamella apicola			TRUE
NODE_37_length_1924_cov_5.783307	CP009056.1	86.715	1912	246	7	18	1924	182844	180936	0	2117	1267021	1	1267021	1267021	Frischella perrara			TRUE
NODE_37_length_1924_cov_5.783307	CP050253.1	86.501	1926	254	5	4	1924	145210	147134	0	2111	1635327	1	1635327	1635327	Orbus sp. IPMB12			TRUE
NODE_37_length_1924_cov_5.783307	CP002667.1	79.699	1926	358	20	21	1924	1242277	1244191	0	1360	1005058	1	1005058	1005058	Gallibacterium anatis UMN179			TRUE
NODE_37_length_1924_cov_5.783307	CP016604.1	79.531	1920	367	17	21	1919	1958566	1960480	0	1345	1032623	1	1032623	1032623	Otariodibacter oris			TRUE
NODE_38_length_1923_cov_5.428801	XM_006625130.2	96.271	1931	54	7	1	1923	2028	108	0	3151	7462	1	7462	7462	Apis dorsata			TRUE
NODE_38_length_1923_cov_5.428801	XM_017050142.2	95.562	1938	58	9	1	1922	1926	1	0	3077	7461	1	7461	7461	Apis cerana			TRUE
NODE_38_length_1923_cov_5.428801	XM_012484571.2	95.495	1931	75	6	1	1923	1976	50	0	3073	7463	1	7463	7463	Apis florea			TRUE
NODE_38_length_1923_cov_5.428801	XM_006625128.2	96.728	978	25	2	1	978	2070	1100	0	1622	7462	1	7462	7462	Apis dorsata			TRUE
NODE_38_length_1923_cov_5.428801	XM_006625128.2	95.812	955	29	5	977	1923	1059	108	0	1531	7462	1	7462	7462	Apis dorsata			TRUE
NODE_38_length_1923_cov_5.428801	XM_003490455.4	85.476	1556	195	19	1	1536	1964	420	0	1592	132113	1	132113	132113	Bombus impatiens			TRUE
NODE_39_length_1895_cov_5.704348	CP007445.1	98.417	1895	30	0	1	1895	2752282	2754176	0	3334	1196095	1	1196095	1196095	Gilliamella apicola			TRUE
NODE_39_length_1895_cov_5.704348	CP050253.1	87.001	977	106	14	24	981	504218	503244	0	1081	1635327	1	1635327	1635327	Orbus sp. IPMB12			TRUE
NODE_39_length_1895_cov_5.704348	CP050253.1	84.091	836	124	7	1063	1893	503104	502273	0	798	1635327	1	1635327	1635327	Orbus sp. IPMB12			TRUE
NODE_39_length_1895_cov_5.704348	CP009056.1	85.15	835	114	7	1062	1895	2323140	2323965	0	846	1267021	1	1267021	1267021	Frischella perrara			TRUE
NODE_39_length_1895_cov_5.704348	CP027418.1	78.138	1171	198	47	23	1158	1831397	1830250	0	691	587	1	587	587	Providencia rettgeri			TRUE
NODE_39_length_1895_cov_5.704348	CP017671.1	78.138	1171	198	47	23	1158	418114	416967	0	691	587	1	587	587	Providencia rettgeri			TRUE
NODE_40_length_1894_cov_5.460033	XM_028669831.1	96.926	1236	38	0	64	1299	3822	5057	0	2073	7461	1	7461	7461	Apis cerana			TRUE
NODE_40_length_1894_cov_5.460033	XM_028669830.1	96.926	1236	38	0	64	1299	4023	5258	0	2073	7461	1	7461	7461	Apis cerana			TRUE
NODE_40_length_1894_cov_5.460033	XM_017066596.2	96.926	1236	38	0	64	1299	4038	5273	0	2073	7461	1	7461	7461	Apis cerana			TRUE
NODE_40_length_1894_cov_5.460033	XM_017902320.1	88.426	1296	150	0	1	1296	311	1606	0	1563	516756	1	516756	516756	Eufriesea mexicana			TRUE
NODE_40_length_1894_cov_5.460033	XM_033329840.1	89.664	1219	126	0	64	1282	4534	5752	0	1554	2705178	1	2705178	2705178	Bombus vancouverensis nearcticus			TRUE
NODE_41_length_1893_cov_4.587595	CP007446.1	98.732	1893	24	0	1	1893	1364427	1366319	0	3363	1196094	1	1196094	1196094	Snodgrassella alvi wkB2			TRUE
NODE_42_length_1853_cov_43.360400	L09205.1	96.76	1852	55	3	3	1853	2018	171	0	3083	12282	1	12282	12282	Tobacco ringspot virus			TRUE
NODE_42_length_1853_cov_43.360400	JQ710730.1	96.661	1857	53	2	3	1853	2022	169	0	3077	12282	1	12282	12282	Tobacco ringspot virus			TRUE
NODE_42_length_1853_cov_43.360400	AF461163.1	95.408	1851	82	1	3	1853	2016	169	0	2944	12282	1	12282	12282	Tobacco ringspot virus			TRUE
NODE_42_length_1853_cov_43.360400	AF461164.1	94.33	1852	100	3	3	1853	2016	169	0	2833	12282	1	12282	12282	Tobacco ringspot virus			TRUE
NODE_42_length_1853_cov_43.360400	MH427298.1	94.656	1684	85	3	171	1853	3716	2037	0	2606	12282	1	12282	12282	Tobacco ringspot virus			TRUE
NODE_43_length_1825_cov_24.476836	KT944307.1	97.968	1772	28	6	45	1814	3	1768	0	3066	5684	1	5684	5684	Leptomonas seymouri			TRUE
NODE_43_length_1825_cov_24.476836	KT944301.1	98.019	1767	27	4	45	1809	3	1763	0	3062	1539007	1	1539007	1539007	Crithidia brevicula			TRUE
NODE_43_length_1825_cov_24.476836	XR_002460820.1	97.536	1786	31	9	45	1825	3	1780	0	3042	347515	1	347515	347515	Leishmania major strain Friedlin			TRUE
NODE_43_length_1825_cov_24.476836	FR796423.1	97.536	1786	31	9	45	1825	992936	994713	0	3042	347515	1	347515	347515	Leishmania major strain Friedlin			TRUE
NODE_43_length_1825_cov_24.476836	FR796423.1	97.536	1786	31	9	45	1825	1004839	1006616	0	3042	347515	1	347515	347515	Leishmania major strain Friedlin			TRUE
NODE_43_length_1825_cov_24.476836	FR796423.1	97.536	1786	31	9	45	1825	1031503	1033280	0	3042	347515	1	347515	347515	Leishmania major strain Friedlin			TRUE
NODE_43_length_1825_cov_24.476836	FR796423.1	97.536	1786	31	9	45	1825	1044518	1046295	0	3042	347515	1	347515	347515	Leishmania major strain Friedlin			TRUE
NODE_43_length_1825_cov_24.476836	FR796423.1	97.536	1786	31	9	45	1825	1055648	1057425	0	3042	347515	1	347515	347515	Leishmania major strain Friedlin			TRUE
NODE_44_length_1819_cov_2.417800	MF114349.1	99.725	1819	5	0	1	1819	5758	3940	0	3334	1983567	1	1983567	1983567	Apis rhabdovirus 1			TRUE
NODE_44_length_1819_cov_2.417800	MH267692.1	99.725	1819	5	0	1	1819	5756	3938	0	3332	1983567	1	1983567	1983567	Apis rhabdovirus 1			TRUE
NODE_44_length_1819_cov_2.417800	MF114350.1	99.67	1819	6	0	1	1819	5756	3938	0	3330	1983567	1	1983567	1983567	Apis rhabdovirus 1			TRUE
NODE_44_length_1819_cov_2.417800	MH267691.1	99.67	1819	6	0	1	1819	5752	3934	0	3326	1983567	1	1983567	1983567	Apis rhabdovirus 1			TRUE
NODE_44_length_1819_cov_2.417800	KY354231.1	99.615	1819	7	0	1	1819	5759	3941	0	3321	1983567	1	1983567	1983567	Apis rhabdovirus 1			TRUE
NODE_45_length_1816_cov_3.954571	CP007446.1	99.669	1814	6	0	3	1816	2372387	2370574	0	3317	1196094	1	1196094	1196094	Snodgrassella alvi wkB2			TRUE
NODE_45_length_1816_cov_3.954571	CP046027.1	82.314	1815	287	22	27	1816	1272527	1274332	0	1543	2666100	1	2666100	2666100	Neisseria brasiliensis			TRUE
NODE_45_length_1816_cov_3.954571	CP031251.1	82.832	1730	264	20	112	1816	1963144	1961423	0	1519	28449	1	28449	28449	Neisseria subflava			TRUE
NODE_45_length_1816_cov_3.954571	CP031699.1	82.697	1728	266	20	114	1816	1106961	1108680	0	1504	492	1	492	492	Neisseria animalis			TRUE
NODE_45_length_1816_cov_3.954571	LR134287.1	82.697	1728	266	20	114	1816	193714	195433	0	1504	492	1	492	492	Neisseria animalis			TRUE
NODE_47_length_1750_cov_3.259587	CP007446.1	98.857	1750	20	0	1	1750	312296	310547	0	3121	1196094	1	1196094	1196094	Snodgrassella alvi wkB2			TRUE
NODE_47_length_1750_cov_3.259587	CP038018.1	81.465	1597	277	16	165	1750	17469	15881	0	1291	2528037	1	2528037	2528037	Eikenella exigua			TRUE
NODE_47_length_1750_cov_3.259587	CP034670.1	81.409	1576	278	13	184	1750	439921	438352	0	1273	539	1	539	539	Eikenella corrodens			TRUE
NODE_47_length_1750_cov_3.259587	LT906482.1	81.167	1577	280	14	184	1750	1127607	1126038	0	1251	539	1	539	539	Eikenella corrodens			TRUE
NODE_47_length_1750_cov_3.259587	LT906434.1	79.487	1755	340	15	2	1748	790277	788535	0	1229	326523	1	326523	326523	Neisseria zoodegmatis			TRUE
NODE_49_length_1715_cov_2.269277	MF114350.1	99.067	1715	16	0	1	1715	14572	12858	0	3092	1983567	1	1983567	1983567	Apis rhabdovirus 1			TRUE
NODE_49_length_1715_cov_2.269277	KY354231.1	99.125	1715	15	0	1	1715	14578	12864	0	3085	1983567	1	1983567	1983567	Apis rhabdovirus 1			TRUE
NODE_49_length_1715_cov_2.269277	MH267692.1	99.009	1716	16	1	1	1715	14572	12857	0	3073	1983567	1	1983567	1983567	Apis rhabdovirus 1			TRUE
NODE_49_length_1715_cov_2.269277	KY354232.1	99.009	1716	16	1	1	1715	14572	12857	0	3073	1983567	1	1983567	1983567	Apis rhabdovirus 1			TRUE
NODE_49_length_1715_cov_2.269277	MF114351.1	98.893	1717	17	1	1	1715	14577	12861	0	3064	1983567	1	1983567	1983567	Apis rhabdovirus 1			TRUE
NODE_50_length_1691_cov_2.615526	CP007446.1	98.876	1691	19	0	1	1691	1428159	1426469	0	3018	1196094	1	1196094	1196094	Snodgrassella alvi wkB2			TRUE
NODE_50_length_1691_cov_2.615526	LR134440.1	75.479	991	227	9	707	1689	174396	175378	1.38e-127	470	326522	1	326522	326522	Neisseria animaloris			TRUE
NODE_50_length_1691_cov_2.615526	LR134516.1	74.949	986	229	11	713	1689	1151484	1150508	1.4e-117	436	326522	1	326522	326522	Neisseria animaloris			TRUE
NODE_51_length_1671_cov_5.549505	KC776070.1	95.77	1513	52	5	1	1501	1513	1	0	2429	1218505	1	1218505	1218505	Lactobacillus sp. Hma11N			TRUE
NODE_51_length_1671_cov_5.549505	CP029476.1	89.004	482	51	2	1	481	1492319	1492799	2.19e-165	595	303541	1	303541	303541	Lactobacillus apis			TRUE
NODE_51_length_1671_cov_5.549505	CP029476.1	98.294	293	5	0	1379	1671	1493817	1494109	6.3e-141	514	303541	1	303541	303541	Lactobacillus apis			TRUE
NODE_51_length_1671_cov_5.549505	CP029544.1	84.2	481	76	0	1	481	1601560	1602040	4.97e-127	468	1218494	1	1218494	1218494	Lactobacillus helsingborgensis			TRUE
NODE_51_length_1671_cov_5.549505	CP009531.1	91.246	297	24	2	1376	1671	1670993	1671288	1.42e-107	403	1545702	1	1545702	1545702	Lactobacillus sp. wkB8			TRUE
NODE_51_length_1671_cov_5.549505	CP029477.1	91.349	289	25	0	1383	1671	1747768	1748056	2.38e-105	396	1218493	1	1218493	1218493	Lactobacillus kullabergensis			TRUE
NODE_52_length_1660_cov_3.351402	CP007445.1	98.735	1660	21	0	1	1660	1023951	1025610	0	2950	1196095	1	1196095	1196095	Gilliamella apicola			TRUE
NODE_52_length_1660_cov_3.351402	CP009056.1	88.37	1393	150	11	276	1660	865000	866388	0	1664	1267021	1	1267021	1267021	Frischella perrara			TRUE
NODE_52_length_1660_cov_3.351402	CP050253.1	83.732	1672	243	23	1	1660	1993469	1995123	0	1554	1635327	1	1635327	1635327	Orbus sp. IPMB12			TRUE
NODE_52_length_1660_cov_3.351402	CP047349.1	79.627	1394	270	12	276	1660	1274390	1275778	0	989	626774	1	626774	626774	Proteus cibarius			TRUE
NODE_52_length_1660_cov_3.351402	CP034668.1	79.627	1394	270	12	276	1660	1316357	1317745	0	989	585	1	585	585	Proteus vulgaris			TRUE
NODE_53_length_1634_cov_50.031032	MN520742.1	76.118	917	197	20	187	1092	3260	2355	7.88e-125	460	2716180	1	2716180	2716180	Grapevine associated ilarvirus			TRUE
NODE_53_length_1634_cov_50.031032	MN216370.1	76.066	915	201	17	187	1092	3247	2342	7.88e-125	460	2676886	1	2676886	2676886	Solanum nigrum ilarvirus 1			TRUE
NODE_53_length_1634_cov_50.031032	MN216371.1	75.93	914	202	17	188	1092	3210	2306	1.32e-122	453	2676886	1	2676886	2676886	Solanum nigrum ilarvirus 1			TRUE
NODE_54_length_1626_cov_28.069383	CP029476.1	99.201	1627	11	2	1	1626	78096	79721	0	2931	303541	1	303541	303541	Lactobacillus apis			TRUE
NODE_54_length_1626_cov_28.069383	CP029476.1	99.201	1627	11	2	1	1626	269948	271573	0	2931	303541	1	303541	303541	Lactobacillus apis			TRUE
NODE_54_length_1626_cov_28.069383	CP029476.1	99.201	1627	11	2	1	1626	355417	357042	0	2931	303541	1	303541	303541	Lactobacillus apis			TRUE
NODE_54_length_1626_cov_28.069383	CP029476.1	99.201	1627	11	2	1	1626	1126288	1124663	0	2931	303541	1	303541	303541	Lactobacillus apis			TRUE
NODE_54_length_1626_cov_28.069383	CP009531.1	96.437	1628	53	5	1	1626	398468	400092	0	2682	1545702	1	1545702	1545702	Lactobacillus sp. wkB8			TRUE
NODE_54_length_1626_cov_28.069383	CP009531.1	96.437	1628	53	5	1	1626	1311617	1309993	0	2682	1545702	1	1545702	1545702	Lactobacillus sp. wkB8			TRUE
NODE_54_length_1626_cov_28.069383	CP009531.1	96.44	1629	51	7	1	1626	109161	110785	0	2680	1545702	1	1545702	1545702	Lactobacillus sp. wkB8			TRUE
NODE_54_length_1626_cov_28.069383	CP009531.1	96.44	1629	51	7	1	1626	481924	483548	0	2680	1545702	1	1545702	1545702	Lactobacillus sp. wkB8			TRUE
NODE_55_length_1592_cov_3.394275	AY292384.1	98.995	1592	16	0	1	1592	9272	7681	0	2852	198112	1	198112	198112	Deformed wing virus			TRUE
NODE_55_length_1592_cov_3.394275	KU847397.1	98.618	1592	22	0	1	1592	9300	7709	0	2819	198112	1	198112	198112	Deformed wing virus			TRUE
NODE_55_length_1592_cov_3.394275	MH069504.1	98.555	1592	23	0	1	1592	8827	7236	0	2813	198112	1	198112	198112	Deformed wing virus			TRUE
NODE_55_length_1592_cov_3.394275	MG831202.1	98.555	1592	23	0	1	1592	9298	7707	0	2813	198112	1	198112	198112	Deformed wing virus			TRUE
NODE_55_length_1592_cov_3.394275	MH069503.1	98.492	1592	24	0	1	1592	8827	7236	0	2808	198112	1	198112	198112	Deformed wing virus			TRUE
NODE_56_length_1591_cov_2.699219	CP007446.1	98.504	1604	11	1	1	1591	138687	137084	0	2817	1196094	1	1196094	1196094	Snodgrassella alvi wkB2			TRUE
NODE_56_length_1591_cov_2.699219	LR134143.1	81.883	977	177	0	611	1587	3515092	3516068	0	824	59201	1	59201	59201	Salmonella enterica subsp. enterica			TRUE
NODE_56_length_1591_cov_2.699219	LR134142.1	81.883	977	176	1	611	1587	3536718	3537693	0	822	1160765	1	1160765	1160765	Salmonella enterica subsp. enterica serovar Sanjuan			TRUE
NODE_56_length_1591_cov_2.699219	FQ312003.1	81.735	980	179	0	611	1590	315967	314988	0	819	216597	1	216597	216597	Salmonella enterica subsp. enterica serovar Typhimurium str. SL1344			TRUE
NODE_56_length_1591_cov_2.699219	CP001363.1	81.735	980	179	0	611	1590	316676	315697	0	819	588858	1	588858	588858	Salmonella enterica subsp. enterica serovar Typhimurium str. 14028S			TRUE
NODE_57_length_1589_cov_208.350065	XR_004236600.1	98.409	817	13	0	773	1589	1162	1978	0	1437	2448451	1	2448451	2448451	Nomia melanderi			TRUE
NODE_57_length_1589_cov_208.350065	KT459256.1	98.409	817	13	0	773	1589	2100	2916	0	1437	3911	1	3911	3911	Vicia villosa			TRUE
NODE_57_length_1589_cov_208.350065	KT459255.1	98.409	817	13	0	773	1589	2100	2916	0	1437	1635303	1	1635303	1635303	Vicia americana var. minor			TRUE
NODE_57_length_1589_cov_208.350065	KT459255.1	92.013	313	23	1	1	311	1233	1545	3.69e-118	438	1635303	1	1635303	1635303	Vicia americana var. minor			TRUE
NODE_57_length_1589_cov_208.350065	KT459246.1	98.409	817	13	0	773	1589	2099	2915	0	1437	247917	1	247917	247917	Pediomelum tenuiflorum			TRUE
NODE_57_length_1589_cov_208.350065	KT459245.1	98.409	817	13	0	773	1589	2099	2915	0	1437	458362	1	458362	458362	Pediomelum digitatum			TRUE
NODE_58_length_1588_cov_2.577299	MN565037.1	99.307	1588	11	0	1	1588	7303	5716	0	2872	198112	1	198112	198112	Deformed wing virus			TRUE
NODE_58_length_1588_cov_2.577299	AY251269.2	99.307	1588	11	0	1	1588	7302	5715	0	2872	232800	1	232800	232800	Varroa destructor virus 1			TRUE
NODE_58_length_1588_cov_2.577299	MN565038.1	99.244	1588	12	0	1	1588	6631	5044	0	2867	198112	1	198112	198112	Deformed wing virus			TRUE
NODE_58_length_1588_cov_2.577299	MN565036.1	99.244	1588	12	0	1	1588	7260	5673	0	2867	198112	1	198112	198112	Deformed wing virus			TRUE
NODE_58_length_1588_cov_2.577299	KX783225.1	99.244	1588	12	0	1	1588	7302	5715	0	2867	198112	1	198112	198112	Deformed wing virus			TRUE
NODE_59_length_1582_cov_4.311067	CP007446.1	99.305	1582	11	0	1	1582	2374752	2373171	0	2861	1196094	1	1196094	1196094	Snodgrassella alvi wkB2			TRUE
NODE_59_length_1582_cov_4.311067	CP031251.1	79.077	1582	313	18	9	1582	1965608	1964037	0	1072	28449	1	28449	28449	Neisseria subflava			TRUE
NODE_59_length_1582_cov_4.311067	CP039886.1	78.908	1593	312	23	1	1582	1959829	1961408	0	1059	484	1	484	484	Neisseria flavescens			TRUE
NODE_59_length_1582_cov_4.311067	CP039887.1	78.621	1581	322	16	9	1582	1787304	1785733	0	1033	28449	1	28449	28449	Neisseria subflava			TRUE
NODE_59_length_1582_cov_4.311067	CP019894.1	78.694	1577	314	18	9	1575	317308	315744	0	1031	486	1	486	486	Neisseria lactamica			TRUE
NODE_60_length_1582_cov_3.599869	AY705784.1	99.621	1582	6	0	1	1582	1	1582	0	2889	292052	1	292052	292052	White clover cryptic virus 1			TRUE
NODE_60_length_1582_cov_3.599869	KF484724.1	82.6	1546	255	14	44	1582	4	1542	0	1352	1408894	1	1408894	1408894	Red clover cryptic virus 1			TRUE
NODE_60_length_1582_cov_3.599869	MG600290.1	81.577	1547	269	16	44	1582	4	1542	0	1264	1408894	1	1408894	1408894	Red clover cryptic virus 1			TRUE
NODE_60_length_1582_cov_3.599869	MF686921.1	77.626	1609	305	51	1	1582	21	1601	0	926	2028130	1	2028130	2028130	Raphanus sativus cryptic virus 4			TRUE
NODE_60_length_1582_cov_3.599869	EU489061.1	77.055	1569	334	25	20	1575	39	1594	0	880	509923	1	509923	509923	Beet cryptic virus 1			TRUE
NODE_62_length_1569_cov_2.744386	MN565037.1	99.108	1569	14	0	1	1569	7198	8766	0	2820	198112	1	198112	198112	Deformed wing virus			TRUE
NODE_62_length_1569_cov_2.744386	MN565036.1	99.108	1569	14	0	1	1569	7155	8723	0	2820	198112	1	198112	198112	Deformed wing virus			TRUE
NODE_62_length_1569_cov_2.744386	KX783225.1	99.108	1569	14	0	1	1569	7197	8765	0	2820	198112	1	198112	198112	Deformed wing virus			TRUE
NODE_62_length_1569_cov_2.744386	MN538210.1	99.044	1569	15	0	1	1569	7231	8799	0	2815	198112	1	198112	198112	Deformed wing virus			TRUE
NODE_62_length_1569_cov_2.744386	MN538209.1	99.044	1569	15	0	1	1569	7197	8765	0	2815	198112	1	198112	198112	Deformed wing virus			TRUE
NODE_63_length_1562_cov_11.554081	CP007446.1	99.232	1562	12	0	1	1562	1658095	1656534	0	2819	1196094	1	1196094	1196094	Snodgrassella alvi wkB2			TRUE
NODE_64_length_1553_cov_2.967957	CP007446.1	99.42	1553	9	0	1	1553	310622	309070	0	2819	1196094	1	1196094	1196094	Snodgrassella alvi wkB2			TRUE
NODE_64_length_1553_cov_2.967957	LR134516.1	82.857	1575	235	17	3	1549	1935055	1936622	0	1380	326522	1	326522	326522	Neisseria animaloris			TRUE
NODE_64_length_1553_cov_2.967957	CP020452.2	82.551	1576	238	19	3	1549	814733	813166	0	1352	488	1	488	488	Neisseria mucosa			TRUE
NODE_64_length_1553_cov_2.967957	CP034670.1	82.312	1583	242	24	3	1553	438425	436849	0	1338	539	1	539	539	Eikenella corrodens			TRUE
NODE_64_length_1553_cov_2.967957	CP029539.1	81.103	1487	245	27	3	1463	1173238	1174714	0	1157	1590041	1	1590041	1590041	Aquitalea sp. USM4			TRUE
NODE_65_length_1546_cov_2.452046	CP007446.1	99.159	1546	13	0	1	1546	1431602	1430057	0	2784	1196094	1	1196094	1196094	Snodgrassella alvi wkB2			TRUE
NODE_66_length_1544_cov_10.644056	CP007446.1	99.288	1544	11	0	1	1544	313785	312242	0	2791	1196094	1	1196094	1196094	Snodgrassella alvi wkB2			TRUE
NODE_66_length_1544_cov_10.644056	CP007446.1	98.993	1192	12	0	353	1544	296705	295514	0	2135	1196094	1	1196094	1196094	Snodgrassella alvi wkB2			TRUE
NODE_66_length_1544_cov_10.644056	KU572040.1	99.299	1141	8	0	379	1519	1141	1	0	2063	1193517	1	1193517	1193517	uncultured Candidatus Snodgrassella sp.			TRUE
NODE_66_length_1544_cov_10.644056	KU572067.1	99.211	1141	9	0	379	1519	1141	1	0	2058	1193517	1	1193517	1193517	uncultured Candidatus Snodgrassella sp.			TRUE
NODE_66_length_1544_cov_10.644056	KU572080.1	99.124	1141	10	0	379	1519	1141	1	0	2052	1196083	1	1196083	1196083	Snodgrassella alvi			TRUE
NODE_66_length_1544_cov_10.644056	KU572078.1	99.124	1141	10	0	379	1519	1141	1	0	2052	1196083	1	1196083	1196083	Snodgrassella alvi			TRUE
NODE_68_length_1533_cov_4.547361	MH267694.1	98.043	1533	30	0	1	1533	6896	8428	0	2665	92395	1	92395	92395	Black queen cell virus			TRUE
NODE_68_length_1533_cov_4.547361	MH267693.1	98.043	1533	30	0	1	1533	6870	8402	0	2665	92395	1	92395	92395	Black queen cell virus			TRUE
NODE_68_length_1533_cov_4.547361	MN565034.1	95.82	1531	64	0	3	1533	6888	8418	0	2479	92395	1	92395	92395	Black queen cell virus			TRUE
NODE_68_length_1533_cov_4.547361	KY465684.1	95.689	1531	66	0	3	1533	5308	6838	0	2462	92395	1	92395	92395	Black queen cell virus			TRUE
NODE_68_length_1533_cov_4.547361	KY465685.1	95.629	1533	67	0	1	1533	5306	6838	0	2460	92395	1	92395	92395	Black queen cell virus			TRUE
NODE_69_length_1530_cov_18.353220	JN036654.1	96.347	1533	35	17	1	1530	1525	11	0	2501	1131781	1	1131781	1131781	Leptomonas scantii			TRUE
NODE_69_length_1530_cov_18.353220	KM980185.1	96.277	1531	33	17	1	1526	1512	1	0	2490	288676	1	288676	288676	Crithidia bombi			TRUE
NODE_69_length_1530_cov_18.353220	XR_001548753.1	96.151	1533	39	14	1	1530	1529	14	0	2486	157538	1	157538	157538	Leptomonas pyrrhocoris			TRUE
NODE_69_length_1530_cov_18.353220	JN036653.1	96.151	1533	39	14	1	1530	1526	11	0	2486	157538	1	157538	157538	Leptomonas pyrrhocoris			TRUE
NODE_69_length_1530_cov_18.353220	Y00055.1	96.154	1534	38	15	1	1530	3284	1768	0	2486	5656	1	5656	5656	Crithidia fasciculata			TRUE
NODE_70_length_1526_cov_2.849082	CP007446.1	99.475	1524	8	0	1	1524	881278	879755	0	2771	1196094	1	1196094	1196094	Snodgrassella alvi wkB2			TRUE
NODE_70_length_1526_cov_2.849082	CP003938.1	74.35	1462	346	25	32	1478	3508906	3510353	1.92e-165	595	693444	1	693444	693444	Enterobacteriaceae bacterium strain FGI 57			TRUE
NODE_70_length_1526_cov_2.849082	CP018016.1	73.945	1493	348	32	36	1505	4339352	4340826	5.42e-156	564	1177180	1	1177180	1177180	Kosakonia radicincitans DSM 16656			TRUE
NODE_70_length_1526_cov_2.849082	LT799040.1	73.878	1493	349	32	36	1505	92599	94073	2.52e-154	558	497725	1	497725	497725	Kosakonia oryzae			TRUE
NODE_70_length_1526_cov_2.849082	CP015113.1	73.811	1493	350	32	36	1505	985623	984149	1.17e-152	553	283686	1	283686	283686	Kosakonia radicincitans			TRUE
NODE_71_length_1525_cov_37.258503	JX513899.1	99.606	1524	6	0	2	1525	1	1524	0	2782	1245593	1	1245593	1245593	Grapevine virus S			TRUE
NODE_71_length_1525_cov_37.258503	JX463344.1	77.283	898	177	24	642	1525	664	1548	1.2e-137	503	243563	1	243563	243563	Strawberry necrotic shock virus			TRUE
NODE_71_length_1525_cov_37.258503	KP256521.1	75	896	206	16	639	1525	622	1508	5.82e-106	398	12317	1	12317	12317	Tobacco streak virus			TRUE
NODE_71_length_1525_cov_37.258503	MH780155.1	74.832	894	199	24	645	1525	697	1577	5.86e-101	381	568804	1	568804	568804	Tomato necrotic spot virus			TRUE
NODE_72_length_1518_cov_13.268626	JX513899.1	84.55	1521	218	12	1	1514	1513	3	0	1491	1245593	1	1245593	1245593	Grapevine virus S			TRUE
NODE_72_length_1518_cov_13.268626	KT766196.1	77.833	812	164	15	72	875	1472	669	3.36e-133	488	12317	1	12317	12317	Tobacco streak virus			TRUE
NODE_72_length_1518_cov_13.268626	FJ561303.1	77.833	812	164	15	72	875	1472	669	3.36e-133	488	12317	1	12317	12317	Tobacco streak virus			TRUE
NODE_72_length_1518_cov_13.268626	KX778722.1	77.463	812	167	15	72	875	1471	668	3.38e-128	472	12317	1	12317	12317	Tobacco streak virus			TRUE
NODE_72_length_1518_cov_13.268626	FJ561300.1	77.463	812	167	15	72	875	1472	669	3.38e-128	472	12317	1	12317	12317	Tobacco streak virus			TRUE
NODE_73_length_1515_cov_4124.023288	KX884207.1	98.626	1456	20	0	8	1463	1456	1	0	2579	1923041	1	1923041	1923041	Hubei partiti-like virus 34			TRUE
NODE_73_length_1515_cov_4124.023288	JF732914.1	98.681	379	5	0	708	1086	379	1	0	675	340016	1	340016	340016	uncultured virus			TRUE
NODE_74_length_1515_cov_1.785616	CP029476.1	97.888	1515	32	0	1	1515	668057	666543	0	2621	303541	1	303541	303541	Lactobacillus apis			TRUE
NODE_74_length_1515_cov_1.785616	CP029477.1	86.358	1510	206	0	2	1511	842339	840830	0	1648	1218493	1	1218493	1218493	Lactobacillus kullabergensis			TRUE
NODE_74_length_1515_cov_1.785616	CP029544.1	86.451	1513	189	7	1	1511	782637	781139	0	1644	1218494	1	1218494	1218494	Lactobacillus helsingborgensis			TRUE
NODE_74_length_1515_cov_1.785616	CP009531.1	86.063	1514	193	9	1	1511	820677	819179	0	1611	1545702	1	1545702	1545702	Lactobacillus sp. wkB8			TRUE
NODE_75_length_1506_cov_1.862853	CP017696.1	95.53	1499	67	0	6	1504	698654	697156	0	2398	1437594	1	1437594	1437594	Bifidobacterium asteroides DSM 20089			TRUE
NODE_75_length_1506_cov_1.862853	CP003325.1	95.53	1499	67	0	6	1504	917911	916413	0	2398	1147128	1	1147128	1147128	Bifidobacterium asteroides PRL2011			TRUE
NODE_75_length_1506_cov_1.862853	CP006018.1	90.397	1510	137	7	1	1506	737958	736453	0	1978	1341694	1	1341694	1341694	Bifidobacterium indicum LMG 11587 = DSM 20214			TRUE
NODE_75_length_1506_cov_1.862853	CP007287.1	90.192	1509	142	6	1	1506	753882	752377	0	1962	1687	1	1687	1687	Bifidobacterium coryneforme			TRUE
NODE_75_length_1506_cov_1.862853	CP011786.1	86.812	1509	193	6	1	1506	638451	639956	0	1679	1437605	1	1437605	1437605	Bifidobacterium actinocoloniiforme DSM 22766			TRUE
NODE_77_length_1486_cov_3.287911	CP007446.1	99.529	1486	7	0	1	1486	881847	883332	0	2706	1196094	1	1196094	1196094	Snodgrassella alvi wkB2			TRUE
NODE_78_length_1458_cov_3.051319	MH267694.1	97.805	1458	32	0	1	1458	5316	3859	0	2516	92395	1	92395	92395	Black queen cell virus			TRUE
NODE_78_length_1458_cov_3.051319	MH267693.1	97.737	1458	33	0	1	1458	5302	3845	0	2510	92395	1	92395	92395	Black queen cell virus			TRUE
NODE_78_length_1458_cov_3.051319	KY243932.1	96.228	1458	55	0	1	1458	5361	3904	0	2388	92395	1	92395	92395	Black queen cell virus			TRUE
NODE_78_length_1458_cov_3.051319	EF517515.1	91.701	1458	121	0	1	1458	5266	3809	0	2023	92395	1	92395	92395	Black queen cell virus			TRUE
NODE_78_length_1458_cov_3.051319	KY741959.1	91.152	1458	129	0	1	1458	5290	3833	0	1978	92395	1	92395	92395	Black queen cell virus			TRUE
NODE_80_length_1432_cov_2.458969	KC776068.1	98.464	1432	22	0	1	1432	1614	183	0	2523	1218505	1	1218505	1218505	Lactobacillus sp. Hma11N			TRUE
NODE_80_length_1432_cov_2.458969	CP029476.1	97.905	1432	30	0	1	1432	1144120	1145551	0	2479	303541	1	303541	303541	Lactobacillus apis			TRUE
NODE_80_length_1432_cov_2.458969	CP029544.1	86.844	1429	186	2	5	1432	1293472	1294899	0	1596	1218494	1	1218494	1218494	Lactobacillus helsingborgensis			TRUE
NODE_80_length_1432_cov_2.458969	CP009531.1	86.671	1433	186	5	1	1432	1329445	1330873	0	1583	1545702	1	1545702	1545702	Lactobacillus sp. wkB8			TRUE
NODE_80_length_1432_cov_2.458969	CP025200.1	85.724	1401	194	6	35	1432	401110	399713	0	1474	1579	1	1579	1579	Lactobacillus acidophilus			TRUE
NODE_81_length_1425_cov_2.214599	CP007446.1	98.807	1425	17	0	1	1425	1348674	1350098	0	2538	1196094	1	1196094	1196094	Snodgrassella alvi wkB2			TRUE
NODE_81_length_1425_cov_2.214599	CP031700.1	79.61	1437	270	18	2	1425	683934	682508	0	1009	640030	1	640030	640030	Neisseria zalophi			TRUE
NODE_81_length_1425_cov_2.214599	CP039887.1	80.482	1286	247	4	142	1425	1001594	1000311	0	981	28449	1	28449	28449	Neisseria subflava			TRUE
NODE_81_length_1425_cov_2.214599	CP031251.1	80.357	1288	243	7	143	1425	702232	703514	0	968	28449	1	28449	28449	Neisseria subflava			TRUE
NODE_81_length_1425_cov_2.214599	LR590477.1	78.142	1281	266	13	152	1425	661228	659955	0	802	486	1	486	486	Neisseria lactamica			TRUE
NODE_84_length_1403_cov_6.375371	NR_122055.2	99.715	1403	4	0	1	1403	18	1420	0	2569	1196094	1	1196094	1196094	Snodgrassella alvi wkB2			TRUE
NODE_84_length_1403_cov_6.375371	CP007446.1	99.715	1403	4	0	1	1403	65881	67283	0	2569	1196094	1	1196094	1196094	Snodgrassella alvi wkB2			TRUE
NODE_84_length_1403_cov_6.375371	CP007446.1	99.715	1403	4	0	1	1403	202856	204258	0	2569	1196094	1	1196094	1196094	Snodgrassella alvi wkB2			TRUE
NODE_84_length_1403_cov_6.375371	CP007446.1	99.43	1404	7	1	1	1403	338099	339502	0	2547	1196094	1	1196094	1196094	Snodgrassella alvi wkB2			TRUE
NODE_84_length_1403_cov_6.375371	CP007446.1	99.43	1404	7	1	1	1403	384599	386002	0	2547	1196094	1	1196094	1196094	Snodgrassella alvi wkB2			TRUE
NODE_84_length_1403_cov_6.375371	JQ746651.1	99.715	1403	4	0	1	1403	23	1425	0	2569	1196094	1	1196094	1196094	Snodgrassella alvi wkB2			TRUE
NODE_84_length_1403_cov_6.375371	AY370189.1	99.572	1403	6	0	1	1403	12	1414	0	2558	1196083	1	1196083	1196083	Snodgrassella alvi			TRUE
NODE_84_length_1403_cov_6.375371	JQ746650.1	99.43	1404	7	1	1	1403	23	1426	0	2547	1196094	1	1196094	1196094	Snodgrassella alvi wkB2			TRUE
NODE_86_length_1380_cov_32.990189	JX513899.1	99.333	600	4	0	781	1380	2069	1470	0	1086	1245593	1	1245593	1245593	Grapevine virus S			TRUE
NODE_86_length_1380_cov_32.990189	AY743591.2	78.623	697	143	5	683	1376	2191	1498	8.76e-124	457	243563	1	243563	243563	Strawberry necrotic shock virus			TRUE
NODE_86_length_1380_cov_32.990189	MN216374.1	79.416	651	125	8	712	1359	1952	1308	4.08e-122	451	2676886	1	2676886	2676886	Solanum nigrum ilarvirus 1			TRUE
NODE_86_length_1380_cov_32.990189	JX463344.1	78.51	698	142	6	683	1376	2191	1498	4.08e-122	451	243563	1	243563	243563	Strawberry necrotic shock virus			TRUE
NODE_86_length_1380_cov_32.990189	MN520743.1	78.849	643	129	7	720	1359	2145	1507	6.87e-115	427	2716180	1	2716180	2716180	Grapevine associated ilarvirus			TRUE
NODE_87_length_1364_cov_3.481283	CP007445.1	97.949	1365	26	2	1	1364	2893741	2895104	0	2364	1196095	1	1196095	1196095	Gilliamella apicola			TRUE
NODE_87_length_1364_cov_3.481283	CP009056.1	89.605	1366	129	11	1	1364	2262016	2263370	0	1724	1267021	1	1267021	1267021	Frischella perrara			TRUE
NODE_87_length_1364_cov_3.481283	CP050253.1	83.831	1373	191	28	1	1364	771234	769884	0	1277	1635327	1	1635327	1635327	Orbus sp. IPMB12			TRUE
NODE_87_length_1364_cov_3.481283	CP029185.2	81.237	954	157	14	1	945	3340293	3339353	0	750	2172103	1	2172103	2172103	Limnobaculum parvum			TRUE
NODE_87_length_1364_cov_3.481283	CP026046.1	80.818	954	157	17	1	943	1342061	1342999	0	725	582	1	582	582	Morganella morganii			TRUE
NODE_88_length_1360_cov_1.593103	CP035129.1	97.426	1360	29	4	4	1358	398875	397517	0	2313	208223	1	208223	208223	Kosakonia cowanii			TRUE
NODE_88_length_1360_cov_1.593103	CP019445.1	97.426	1360	29	4	4	1358	2104158	2102800	0	2313	1300165	1	1300165	1300165	Kosakonia cowanii JCM 10956 = DSM 18146			TRUE
NODE_88_length_1360_cov_1.593103	CP022690.1	97.285	1363	31	4	1	1358	4626561	4627922	0	2307	208223	1	208223	208223	Kosakonia cowanii			TRUE
NODE_88_length_1360_cov_1.593103	CP034225.1	97.132	1360	33	5	4	1358	398636	397278	0	2290	2492396	1	2492396	2492396	Kosakonia sp. CCTCC M2018092			TRUE
NODE_88_length_1360_cov_1.593103	AP014950.1	96.753	1355	44	0	4	1358	416562	415208	0	2259	573	1	573	573	Klebsiella pneumoniae			TRUE
NODE_89_length_1359_cov_3.806748	MH267693.1	98.602	1359	16	1	1	1359	6637	5282	0	2401	92395	1	92395	92395	Black queen cell virus			TRUE
NODE_89_length_1359_cov_3.806748	MH267694.1	98.319	1368	14	2	1	1359	6663	5296	0	2390	92395	1	92395	92395	Black queen cell virus			TRUE
NODE_89_length_1359_cov_3.806748	MF623171.1	96.247	1359	51	0	1	1359	6639	5281	0	2228	92395	1	92395	92395	Black queen cell virus			TRUE
NODE_89_length_1359_cov_3.806748	KY243932.1	95.812	1361	54	3	1	1359	6700	5341	0	2194	92395	1	92395	92395	Black queen cell virus			TRUE
NODE_89_length_1359_cov_3.806748	KY465685.1	94.926	1360	67	2	1	1359	5073	3715	0	2128	92395	1	92395	92395	Black queen cell virus			TRUE
NODE_90_length_1351_cov_10.735340	JX513899.1	90.28	607	59	0	745	1351	2065	1459	0	795	1245593	1	1245593	1245593	Grapevine virus S			TRUE
NODE_90_length_1351_cov_10.735340	JX463344.1	79.213	712	142	6	643	1351	2191	1483	8.2e-134	490	243563	1	243563	243563	Strawberry necrotic shock virus			TRUE
NODE_90_length_1351_cov_10.735340	AY743591.2	78.682	713	144	8	643	1351	2191	1483	3.84e-127	468	243563	1	243563	243563	Strawberry necrotic shock virus			TRUE
NODE_90_length_1351_cov_10.735340	JX463335.1	78.683	638	124	11	685	1316	2143	1512	5.07e-111	414	12317	1	12317	12317	Tobacco streak virus			TRUE
NODE_90_length_1351_cov_10.735340	NC_040392.1	79.31	580	110	9	697	1271	2133	1559	5.11e-106	398	2116599	1	2116599	2116599	Cape gooseberry ilarvirus 1			TRUE
NODE_91_length_1310_cov_26.657371	CP007446.1	98.931	1310	14	0	1	1310	1962012	1963321	0	2342	1196094	1	1196094	1196094	Snodgrassella alvi wkB2			TRUE
NODE_91_length_1310_cov_26.657371	CP007446.1	81.588	869	150	9	366	1228	1960412	1961276	0	710	1196094	1	1196094	1196094	Snodgrassella alvi wkB2			TRUE
NODE_92_length_1301_cov_3.032905	CP007446.1	98.232	1301	23	0	1	1301	1292398	1293698	0	2276	1196094	1	1196094	1196094	Snodgrassella alvi wkB2			TRUE
NODE_93_length_1296_cov_4.816277	CP029476.1	98.687	1295	17	0	1	1295	1663064	1664358	0	2298	303541	1	303541	303541	Lactobacillus apis			TRUE
NODE_95_length_1282_cov_2.206194	CP007446.1	98.986	1282	13	0	1	1282	1428326	1429607	0	2296	1196094	1	1196094	1196094	Snodgrassella alvi wkB2			TRUE
NODE_95_length_1282_cov_2.206194	CP046027.1	77.042	906	178	27	392	1282	1862314	1861424	6.34e-135	494	2666100	1	2666100	2666100	Neisseria brasiliensis			TRUE
NODE_95_length_1282_cov_2.206194	CP039887.1	74.85	998	223	27	299	1282	236152	235169	6.52e-115	427	28449	1	28449	28449	Neisseria subflava			TRUE
NODE_95_length_1282_cov_2.206194	CP020401.2	74.673	995	230	20	299	1282	1704944	1703961	3.03e-113	422	487	1	487	487	Neisseria meningitidis			TRUE
NODE_95_length_1282_cov_2.206194	CP007668.1	74.498	996	228	23	299	1281	1960517	1959535	2.36e-109	409	935590	1	935590	935590	Neisseria meningitidis M0579			TRUE
NODE_96_length_1268_cov_45.841715	AE005174.2	100	1258	0	0	11	1268	4229455	4230712	0	2324	155864	1	155864	155864	Escherichia coli O157:H7 str. EDL933			TRUE
NODE_96_length_1268_cov_45.841715	AB035925.1	100	1258	0	0	11	1268	2514	1257	0	2324	83334	1	83334	83334	Escherichia coli O157:H7			TRUE
NODE_96_length_1268_cov_45.841715	V00348.1	100	1258	0	0	11	1268	3060	1803	0	2324	562	1	562	562	Escherichia coli			TRUE
NODE_96_length_1268_cov_45.841715	U72488.1	100	1258	0	0	11	1268	8929	10186	0	2324	54395	1	54395	54395	Cloning vector pRNA8			TRUE
NODE_96_length_1268_cov_45.841715	M87049.1	100	1258	0	0	11	1268	90133	88876	0	2324	511145	1	511145	511145	Escherichia coli str. K-12 substr. MG1655			TRUE
NODE_97_length_1264_cov_4.655087	XM_024474349.1	99.604	1264	5	0	1	1264	17	1280	0	2307	40302	1	40302	40302	Nosema ceranae			TRUE
NODE_97_length_1264_cov_4.655087	JF772107.1	98.393	809	11	2	151	958	1	808	0	1421	40302	1	40302	40302	Nosema ceranae			TRUE
NODE_97_length_1264_cov_4.655087	JF772109.1	97.775	809	16	2	151	958	1	808	0	1393	40302	1	40302	40302	Nosema ceranae			TRUE
NODE_97_length_1264_cov_4.655087	JF772110.1	96.91	809	23	2	151	958	1	808	0	1354	40302	1	40302	40302	Nosema ceranae			TRUE
NODE_97_length_1264_cov_4.655087	KC520243.1	100	689	0	0	138	826	1	689	0	1273	40302	1	40302	40302	Nosema ceranae			TRUE
NODE_98_length_1250_cov_43.671130	CP037910.1	98.803	1253	10	5	1	1250	494184	492934	0	2226	562	1	562	562	Escherichia coli			TRUE
NODE_98_length_1250_cov_43.671130	LR134228.1	98.803	1253	10	5	1	1250	481909	480659	0	2226	562	1	562	562	Escherichia coli			TRUE
NODE_98_length_1250_cov_43.671130	CU928160.2	98.801	1251	12	3	1	1250	2793353	2794601	0	2224	585034	1	585034	585034	Escherichia coli IAI1			TRUE
NODE_98_length_1250_cov_43.671130	CU928160.2	98.801	1251	12	3	1	1250	3504948	3506196	0	2224	585034	1	585034	585034	Escherichia coli IAI1			TRUE
NODE_98_length_1250_cov_43.671130	CU928160.2	98.801	1251	12	3	1	1250	4120340	4119092	0	2224	585034	1	585034	585034	Escherichia coli IAI1			TRUE
NODE_98_length_1250_cov_43.671130	CU928160.2	98.801	1251	12	3	1	1250	4260673	4259425	0	2224	585034	1	585034	585034	Escherichia coli IAI1			TRUE
NODE_98_length_1250_cov_43.671130	AP009240.1	98.801	1251	12	3	1	1250	4441099	4439851	0	2224	409438	1	409438	409438	Escherichia coli SE11			TRUE
NODE_98_length_1250_cov_43.671130	EU855237.1	98.801	1251	12	3	1	1250	2888	1640	0	2224	622	1	622	622	Shigella dysenteriae			TRUE
NODE_99_length_1235_cov_3.138983	X06728.1	97.247	1235	34	0	1	1235	2702	3936	0	2093	12188	1	12188	12188	White clover mosaic virus			TRUE
NODE_99_length_1235_cov_3.138983	KF421939.1	96.842	1235	39	0	1	1235	2606	3840	0	2069	12188	1	12188	12188	White clover mosaic virus			TRUE
NODE_99_length_1235_cov_3.138983	MG600296.1	96.032	1235	49	0	1	1235	2682	3916	0	2010	12188	1	12188	12188	White clover mosaic virus			TRUE
NODE_99_length_1235_cov_3.138983	X16636.1	89.7	1233	126	1	1	1233	2703	3934	0	1572	12188	1	12188	12188	White clover mosaic virus			TRUE
NODE_99_length_1235_cov_3.138983	AB056720.1	89.376	1233	130	1	1	1233	2703	3934	0	1550	12188	1	12188	12188	White clover mosaic virus			TRUE
NODE_100_length_1235_cov_2.813559	CP007446.1	99.433	1235	7	0	1	1235	1266452	1265218	0	2242	1196094	1	1196094	1196094	Snodgrassella alvi wkB2			TRUE
NODE_100_length_1235_cov_2.813559	CP031700.1	78.043	1216	251	15	2	1209	1787329	1788536	0	752	640030	1	640030	640030	Neisseria zalophi			TRUE
NODE_100_length_1235_cov_2.813559	LR134440.1	76.758	1209	279	2	2	1209	538941	537734	0	675	326522	1	326522	326522	Neisseria animaloris			TRUE
NODE_100_length_1235_cov_2.813559	CP032329.1	74.277	1038	239	23	119	1142	1145349	1144326	1.7e-110	412	628	1	628	628	Xenorhabdus nematophila			TRUE
NODE_100_length_1235_cov_2.813559	LN681227.1	74.043	1071	250	23	86	1142	2663220	2664276	1.7e-110	412	1437823	1	1437823	1437823	Xenorhabdus nematophila AN6/1			TRUE
NODE_101_length_1230_cov_7.974468	XM_031514869.1	98.262	978	17	0	252	1229	693	1670	0	1712	7462	1	7462	7462	Apis dorsata			TRUE
NODE_101_length_1230_cov_7.974468	XM_028664722.1	98.262	978	17	0	252	1229	402	1379	0	1712	7461	1	7461	7461	Apis cerana			TRUE
NODE_101_length_1230_cov_7.974468	XM_012484556.2	97.137	978	28	0	252	1229	1710	2687	0	1652	7463	1	7463	7463	Apis florea			TRUE
NODE_101_length_1230_cov_7.974468	XM_012484554.2	97.137	978	28	0	252	1229	1785	2762	0	1652	7463	1	7463	7463	Apis florea			TRUE
NODE_101_length_1230_cov_7.974468	XM_012484553.2	97.137	978	28	0	252	1229	962	1939	0	1652	7463	1	7463	7463	Apis florea			TRUE
NODE_102_length_1230_cov_5.586383	BK006346.1	97.679	948	22	0	191	1138	36856	35909	0	1629	7460	1	7460	7460	Apis mellifera			TRUE
NODE_102_length_1230_cov_5.586383	AY352277.1	97.679	948	22	0	191	1138	10070	9123	0	1629	7460	1	7460	7460	Apis mellifera			TRUE
NODE_102_length_1230_cov_5.586383	AY155490.1	99.008	907	9	0	227	1133	381	1287	0	1626	7460	1	7460	7460	Apis mellifera			TRUE
NODE_102_length_1230_cov_5.586383	AY155492.1	98.015	907	18	0	227	1133	381	1287	0	1576	13068	1	13068	13068	Forficula auricularia			TRUE
NODE_102_length_1230_cov_5.586383	U19902.1	96.312	949	34	1	191	1139	333	1280	0	1557	7460	1	7460	7460	Apis mellifera			TRUE
NODE_103_length_1221_cov_2.205832	MF114350.1	99.509	1222	5	1	1	1221	9739	8518	0	2224	1983567	1	1983567	1983567	Apis rhabdovirus 1			TRUE
NODE_103_length_1221_cov_2.205832	MF114349.1	99.509	1222	5	1	1	1221	9741	8520	0	2224	1983567	1	1983567	1983567	Apis rhabdovirus 1			TRUE
NODE_103_length_1221_cov_2.205832	MH267692.1	99.427	1222	6	1	1	1221	9738	8517	0	2217	1983567	1	1983567	1983567	Apis rhabdovirus 1			TRUE
NODE_103_length_1221_cov_2.205832	KY354231.1	99.264	1222	8	1	1	1221	9745	8524	0	2206	1983567	1	1983567	1983567	Apis rhabdovirus 1			TRUE
NODE_103_length_1221_cov_2.205832	MH267691.1	99.184	1225	6	2	1	1221	9737	8513	0	2204	1983567	1	1983567	1983567	Apis rhabdovirus 1			TRUE
NODE_104_length_1213_cov_16.699482	CP009056.1	97.195	1212	34	0	1	1212	2273456	2274667	0	2050	1267021	1	1267021	1267021	Frischella perrara			TRUE
NODE_104_length_1213_cov_16.699482	CP009056.1	97.136	1187	34	0	27	1213	2266416	2265230	0	2004	1267021	1	1267021	1267021	Frischella perrara			TRUE
NODE_104_length_1213_cov_16.699482	CP007445.1	96.967	1187	36	0	27	1213	410924	409738	0	1993	1196095	1	1196095	1196095	Gilliamella apicola			TRUE
NODE_104_length_1213_cov_16.699482	CP007445.1	96.714	1187	39	0	27	1213	2898149	2896963	0	1977	1196095	1	1196095	1196095	Gilliamella apicola			TRUE
NODE_104_length_1213_cov_16.699482	CP038817.1	89.872	1175	107	10	43	1211	1343115	1341947	0	1500	735	1	735	735	Haemophilus parahaemolyticus			TRUE
NODE_104_length_1213_cov_16.699482	CP038817.1	89.711	1176	109	10	43	1212	1032901	1034070	0	1491	735	1	735	735	Haemophilus parahaemolyticus			TRUE
NODE_104_length_1213_cov_16.699482	CP009159.1	89.201	1176	113	12	44	1212	1940988	1942156	0	1456	743972	1	743972	743972	Actinobacillus suis ATCC 33415			TRUE
NODE_104_length_1213_cov_16.699482	CP003875.1	89.201	1176	113	12	44	1212	1924290	1925458	0	1456	696748	1	696748	696748	Actinobacillus suis H91-0380			TRUE
NODE_105_length_1213_cov_2.260794	JX463347.1	94.741	1217	59	3	1	1213	53	1268	0	1888	12317	1	12317	12317	Tobacco streak virus			TRUE
NODE_105_length_1213_cov_2.260794	KP256520.1	92.498	1213	91	0	1	1213	59	1271	0	1736	12317	1	12317	12317	Tobacco streak virus			TRUE
NODE_105_length_1213_cov_2.260794	KC776144.1	94.713	870	46	0	117	986	1	870	0	1352	12317	1	12317	12317	Tobacco streak virus			TRUE
NODE_105_length_1213_cov_2.260794	KC776143.1	94.719	871	44	2	117	986	1	870	0	1352	12317	1	12317	12317	Tobacco streak virus			TRUE
NODE_105_length_1213_cov_2.260794	KC776139.1	94.598	870	47	0	117	986	1	870	0	1347	12317	1	12317	12317	Tobacco streak virus			TRUE
NODE_106_length_1212_cov_2.214347	CP029476.1	98.762	1212	15	0	1	1212	1374833	1373622	0	2156	303541	1	303541	303541	Lactobacillus apis			TRUE
NODE_107_length_1208_cov_33.778838	FJ911801.1	99.255	1074	6	2	1	1073	1073	1	0	1938	109461	1	109461	109461	Varroa destructor			TRUE
NODE_107_length_1208_cov_33.778838	KY921969.1	91.441	1180	97	4	1	1178	1199	22	0	1616	2051769	1	2051769	2051769	Stratiolaelaps sp. AD1286			TRUE
NODE_107_length_1208_cov_33.778838	FJ911772.1	90.901	1077	92	5	1	1073	1075	1	0	1441	704072	1	704072	704072	Haemogamasus sp. APGD-2010			TRUE
NODE_107_length_1208_cov_33.778838	FJ911787.1	90.689	1074	98	2	1	1073	1073	1	0	1430	704012	1	704012	704012	Gaeolaelaps aculeifer			TRUE
NODE_107_length_1208_cov_33.778838	FJ911775.1	90.52	1076	98	3	1	1073	1075	1	0	1419	704059	1	704059	704059	Echinonyssus sp. APGD-2010			TRUE
NODE_108_length_1199_cov_5.400350	XM_012309285.2	80.112	895	121	35	1	864	9413	8545	4.14e-171	614	30195	1	30195	30195	Bombus terrestris			TRUE
NODE_108_length_1199_cov_5.400350	XM_012309284.2	80.112	895	121	35	1	864	9511	8643	4.14e-171	614	30195	1	30195	30195	Bombus terrestris			TRUE
NODE_108_length_1199_cov_5.400350	XM_020863473.1	80.112	895	121	35	1	864	12020	11152	4.14e-171	614	30195	1	30195	30195	Bombus terrestris			TRUE
NODE_108_length_1199_cov_5.400350	XM_012309283.2	80.112	895	121	35	1	864	12470	11602	4.14e-171	614	30195	1	30195	30195	Bombus terrestris			TRUE
NODE_108_length_1199_cov_5.400350	XM_020863472.1	80.112	895	121	35	1	864	12526	11658	4.14e-171	614	30195	1	30195	30195	Bombus terrestris			TRUE
NODE_109_length_1194_cov_2.722564	XM_003591116.2	86.75	1200	147	7	1	1194	2118	925	0	1325	3880	1	3880	3880	Medicago truncatula			TRUE
NODE_109_length_1194_cov_2.722564	XM_003591119.2	86.667	1200	148	7	1	1194	2118	925	0	1319	3880	1	3880	3880	Medicago truncatula			TRUE
NODE_109_length_1194_cov_2.722564	XM_004515459.3	86.477	1198	154	5	1	1194	1938	745	0	1308	3827	1	3827	3827	Cicer arietinum			TRUE
NODE_109_length_1194_cov_2.722564	XM_004495634.3	86.448	1188	156	3	1	1187	1859	676	0	1297	3827	1	3827	3827	Cicer arietinum			TRUE
NODE_109_length_1194_cov_2.722564	XM_004515464.3	85.762	1194	167	1	1	1194	1751	561	0	1260	3827	1	3827	3827	Cicer arietinum			TRUE
NODE_110_length_1188_cov_3.181818	CP033800.1	99.327	1188	8	0	1	1188	1130947	1129760	0	2150	1812935	1	1812935	1812935	Enterobacter roggenkampii			TRUE
NODE_110_length_1188_cov_3.181818	CP038471.1	99.242	1188	9	0	1	1188	3465663	3466850	0	2145	1812935	1	1812935	1812935	Enterobacter roggenkampii			TRUE
NODE_110_length_1188_cov_3.181818	CP032916.1	99.242	1188	9	0	1	1188	4739602	4738415	0	2145	1812935	1	1812935	1812935	Enterobacter roggenkampii			TRUE
NODE_110_length_1188_cov_3.181818	CP017184.1	99.242	1188	9	0	1	1188	1612682	1613869	0	2145	1812935	1	1812935	1812935	Enterobacter roggenkampii			TRUE
NODE_110_length_1188_cov_3.181818	CP025034.2	99.158	1188	10	0	1	1188	917648	916461	0	2139	69220	1	69220	69220	Lelliottia nimipressuralis			TRUE
NODE_111_length_1178_cov_3.407836	CP009056.1	99.066	1178	8	1	1	1178	2125971	2127145	0	2111	1267021	1	1267021	1267021	Frischella perrara			TRUE
NODE_112_length_1174_cov_2.799821	CP034336.1	98.129	1176	20	2	1	1174	3144967	3146142	0	2049	61645	1	61645	61645	Enterobacter asburiae			TRUE
NODE_112_length_1174_cov_2.799821	CP017990.1	98.129	1176	20	2	1	1174	4728794	4727619	0	2049	1915310	1	1915310	1915310	Enterobacter cloacae complex sp. ECNIH7			TRUE
NODE_112_length_1174_cov_2.799821	CP014993.1	98.129	1176	20	2	1	1174	3546650	3547825	0	2049	61645	1	61645	61645	Enterobacter asburiae			TRUE
NODE_112_length_1174_cov_2.799821	CP017181.1	98.044	1176	21	2	1	1174	4430822	4429647	0	2043	208224	1	208224	208224	Enterobacter kobei			TRUE
NODE_112_length_1174_cov_2.799821	CP015227.1	98.044	1176	21	2	1	1174	1038708	1037533	0	2043	1827481	1	1827481	1827481	Enterobacter sp. ODB01			TRUE
NODE_113_length_1164_cov_2.633003	XM_017050718.2	98.54	1164	17	0	1	1164	1169	6	0	2056	7461	1	7461	7461	Apis cerana			TRUE
NODE_113_length_1164_cov_2.633003	XM_006625172.2	98.024	1164	23	0	1	1164	1174	11	0	2023	7462	1	7462	7462	Apis dorsata			TRUE
NODE_113_length_1164_cov_2.633003	XM_012491520.2	97.595	1164	28	0	1	1164	1174	11	0	1995	7463	1	7463	7463	Apis florea			TRUE
NODE_113_length_1164_cov_2.633003	XM_003393465.3	92.948	1106	77	1	1	1106	1257	153	0	1609	30195	1	30195	30195	Bombus terrestris			TRUE
NODE_113_length_1164_cov_2.633003	XM_033336912.1	92.857	1106	78	1	1	1106	1190	86	0	1604	2705178	1	2705178	2705178	Bombus vancouverensis nearcticus			TRUE
NODE_114_length_1162_cov_3.841915	CP007445.1	97.757	1159	26	0	1	1159	568083	569241	0	1997	1196095	1	1196095	1196095	Gilliamella apicola			TRUE
NODE_114_length_1162_cov_3.841915	CP009056.1	91.91	1162	94	0	1	1162	369140	367979	0	1626	1267021	1	1267021	1267021	Frischella perrara			TRUE
NODE_114_length_1162_cov_3.841915	CP050253.1	86.609	1165	150	6	1	1162	2095786	2094625	0	1282	1635327	1	1635327	1635327	Orbus sp. IPMB12			TRUE
NODE_114_length_1162_cov_3.841915	CP048787.1	82.449	1168	193	11	1	1162	1406254	1405093	0	1011	584	1	584	584	Proteus mirabilis			TRUE
NODE_114_length_1162_cov_3.841915	CP047352.1	82.363	1168	194	11	1	1162	1342450	1341289	0	1005	584	1	584	584	Proteus mirabilis			TRUE
NODE_115_length_1160_cov_3.266968	CP007446.1	99.483	1160	6	0	1	1160	2368894	2370053	0	2109	1196094	1	1196094	1196094	Snodgrassella alvi wkB2			TRUE
NODE_115_length_1160_cov_3.266968	LT571436.1	79.824	1135	220	5	32	1160	2078341	2077210	0	819	28091	1	28091	28091	Neisseria weaveri			TRUE
NODE_115_length_1160_cov_3.266968	LR134533.1	79.736	1135	221	5	32	1160	1374350	1373219	0	813	28091	1	28091	28091	Neisseria weaveri			TRUE
NODE_115_length_1160_cov_3.266968	CP039886.1	79.201	1077	219	4	15	1087	1965695	1964620	0	743	484	1	484	484	Neisseria flavescens			TRUE
NODE_115_length_1160_cov_3.266968	CP039887.1	79.113	1082	221	4	15	1092	1781446	1782526	0	741	28449	1	28449	28449	Neisseria subflava			TRUE
NODE_116_length_1153_cov_291.071038	AP015483.1	98.959	1153	11	1	1	1153	8778	7627	0	2061	157739	1	157739	157739	Vigna angularis var. angularis			TRUE
NODE_116_length_1153_cov_291.071038	AP015483.1	98.959	1153	11	1	1	1153	19741	18590	0	2061	157739	1	157739	157739	Vigna angularis var. angularis			TRUE
NODE_116_length_1153_cov_291.071038	AP015479.1	98.959	1153	11	1	1	1153	13204	12053	0	2061	157739	1	157739	157739	Vigna angularis var. angularis			TRUE
NODE_116_length_1153_cov_291.071038	AP015447.1	98.959	1153	11	1	1	1153	12047	10896	0	2061	157739	1	157739	157739	Vigna angularis var. angularis			TRUE
NODE_116_length_1153_cov_291.071038	AP015424.1	98.959	1153	11	1	1	1153	9714	10865	0	2061	157739	1	157739	157739	Vigna angularis var. angularis			TRUE
NODE_116_length_1153_cov_291.071038	AP015416.1	98.959	1153	11	1	1	1153	5924	7075	0	2061	157739	1	157739	157739	Vigna angularis var. angularis			TRUE
NODE_116_length_1153_cov_291.071038	AP015416.1	98.959	1153	11	1	1	1153	16016	17167	0	2061	157739	1	157739	157739	Vigna angularis var. angularis			TRUE
NODE_118_length_1130_cov_8.405581	XM_006569896.3	92.308	1157	60	10	1	1130	1624	470	0	1616	7460	1	7460	7460	Apis mellifera			TRUE
NODE_118_length_1130_cov_8.405581	XM_026440909.1	92.308	1157	60	10	1	1130	1629	475	0	1616	7460	1	7460	7460	Apis mellifera			TRUE
NODE_118_length_1130_cov_8.405581	XM_017065550.1	89.228	984	86	11	164	1130	1420	440	0	1212	7461	1	7461	7461	Apis cerana			TRUE
NODE_118_length_1130_cov_8.405581	XM_006621225.2	91.99	774	62	0	357	1130	2179	1406	0	1086	7462	1	7462	7462	Apis dorsata			TRUE
NODE_118_length_1130_cov_8.405581	XM_017065509.2	90.775	813	72	3	318	1130	1418	609	0	1083	7461	1	7461	7461	Apis cerana			TRUE
NODE_119_length_1130_cov_1.428837	JQ966977.1	97.08	1130	14	1	1	1130	2163	1053	0	1886	1194344	1	1194344	1194344	Candidatus Snodgrassella sp. T4_34144			TRUE
NODE_119_length_1130_cov_1.428837	CP007446.1	96.903	1130	16	1	1	1130	291107	292217	0	1875	1196094	1	1196094	1196094	Snodgrassella alvi wkB2			TRUE
NODE_120_length_1125_cov_3.899065	CP029476.1	99.733	1125	3	0	1	1125	734504	733380	0	2061	303541	1	303541	303541	Lactobacillus apis			TRUE
NODE_120_length_1125_cov_3.899065	KU572139.1	99.792	963	2	0	1	963	963	1	0	1768	153152	1	153152	153152	uncultured Lactobacillus sp.			TRUE
NODE_120_length_1125_cov_3.899065	KU572137.1	99.792	963	2	0	1	963	963	1	0	1768	153152	1	153152	153152	uncultured Lactobacillus sp.			TRUE
NODE_120_length_1125_cov_3.899065	KU572091.1	99.688	963	3	0	1	963	963	1	0	1762	153152	1	153152	153152	uncultured Lactobacillus sp.			TRUE
NODE_120_length_1125_cov_3.899065	KU572188.1	99.377	963	6	0	1	963	963	1	0	1746	153152	1	153152	153152	uncultured Lactobacillus sp.			TRUE
NODE_121_length_1119_cov_2.421053	CP029476.1	98.928	1119	12	0	1	1119	1375940	1374822	0	2001	303541	1	303541	303541	Lactobacillus apis			TRUE
NODE_121_length_1119_cov_2.421053	CP009531.1	77.402	1124	228	23	1	1111	1538326	1537216	1.41e-180	645	1545702	1	1545702	1545702	Lactobacillus sp. wkB8			TRUE
NODE_122_length_1118_cov_1.983067	CP009056.1	99.284	1118	8	0	1	1118	2357609	2358726	0	2021	1267021	1	1267021	1267021	Frischella perrara			TRUE
NODE_123_length_1117_cov_1.219397	CP007446.1	97.493	1117	28	0	1	1117	1557414	1558530	0	1908	1196094	1	1196094	1196094	Snodgrassella alvi wkB2			TRUE
NODE_125_length_1093_cov_7.510597	CP007445.1	99.451	1093	6	0	1	1093	1549567	1550659	0	1986	1196095	1	1196095	1196095	Gilliamella apicola			TRUE
NODE_125_length_1093_cov_7.510597	CP050253.1	83.023	966	126	21	157	1093	1198014	1198970	0	841	1635327	1	1635327	1635327	Orbus sp. IPMB12			TRUE
NODE_125_length_1093_cov_7.510597	CP009056.1	80.769	1118	174	23	1	1093	855096	856197	0	835	1267021	1	1267021	1267021	Frischella perrara			TRUE
NODE_125_length_1093_cov_7.510597	CP019686.1	77.343	971	172	33	157	1093	1405417	1406373	3.94e-146	531	1921565	1	1921565	1921565	Proteus sp. CD3			TRUE
NODE_125_length_1093_cov_7.510597	CP043925.1	77.24	971	173	34	157	1093	1720552	1721508	1.83e-144	525	1987580	1	1987580	1987580	Proteus columbae			TRUE
NODE_127_length_1089_cov_5.804642	XM_017049679.2	93.388	1089	29	13	1	1089	2292	3337	0	1572	7461	1	7461	7461	Apis cerana			TRUE
NODE_127_length_1089_cov_5.804642	XM_017049682.2	92.661	872	24	12	218	1089	2738	3569	0	1219	7461	1	7461	7461	Apis cerana			TRUE
NODE_127_length_1089_cov_5.804642	XM_017049680.2	92.661	872	24	12	218	1089	2901	3732	0	1219	7461	1	7461	7461	Apis cerana			TRUE
NODE_127_length_1089_cov_5.804642	XM_017049681.2	92.652	871	24	12	219	1089	2344	3174	0	1218	7461	1	7461	7461	Apis cerana			TRUE
NODE_127_length_1089_cov_5.804642	XM_006609947.2	96.267	375	14	0	1	375	1700	2074	1.06e-171	616	7462	1	7462	7462	Apis dorsata			TRUE
NODE_128_length_1088_cov_174.323330	NM_001011610.1	99.23	1039	4	1	54	1088	1	1039	0	1871	7460	1	7460	7460	Apis mellifera			TRUE
NODE_128_length_1088_cov_174.323330	GU325612.1	99.002	1002	6	1	91	1088	1	1002	0	1792	7460	1	7460	7460	Apis mellifera			TRUE
NODE_128_length_1088_cov_174.323330	XM_026443532.1	97.512	1045	22	1	48	1088	37	1081	0	1783	7460	1	7460	7460	Apis mellifera			TRUE
NODE_128_length_1088_cov_174.323330	MF402924.1	88.647	1057	91	8	54	1088	1	1050	0	1260	7461	1	7461	7461	Apis cerana			TRUE
NODE_128_length_1088_cov_174.323330	NM_001328479.1	88.824	1020	86	7	91	1088	1	1014	0	1227	7461	1	7461	7461	Apis cerana			TRUE
NODE_129_length_1076_cov_3.067581	XM_024475894.1	100	1076	0	0	1	1076	1090	15	0	1988	40302	1	40302	40302	Nosema ceranae			TRUE
NODE_129_length_1076_cov_3.067581	KF002411.1	100	879	0	0	84	962	879	1	0	1624	40302	1	40302	40302	Nosema ceranae			TRUE
NODE_129_length_1076_cov_3.067581	KM001638.1	100	878	0	0	84	961	878	1	0	1622	40302	1	40302	40302	Nosema ceranae			TRUE
NODE_129_length_1076_cov_3.067581	KF002423.1	99.886	879	1	0	84	962	879	1	0	1618	40302	1	40302	40302	Nosema ceranae			TRUE
NODE_129_length_1076_cov_3.067581	KF002422.1	99.886	879	1	0	84	962	879	1	0	1618	40302	1	40302	40302	Nosema ceranae			TRUE
NODE_131_length_1071_cov_1.905512	CP007446.1	98.319	1071	18	0	1	1071	1426100	1425030	0	1879	1196094	1	1196094	1196094	Snodgrassella alvi wkB2			TRUE
NODE_132_length_1069_cov_2.277120	CP007446.1	99.065	1069	10	0	1	1069	1511275	1512343	0	1919	1196094	1	1196094	1196094	Snodgrassella alvi wkB2			TRUE
NODE_132_length_1069_cov_2.277120	LR134313.1	76.931	919	205	7	154	1068	940790	941705	1.1e-141	516	493	1	493	493	Neisseria canis			TRUE
NODE_132_length_1069_cov_2.277120	CP032487.1	76.31	916	209	8	157	1068	3930360	3931271	1.12e-131	483	2339259	1	2339259	2339259	Yersinia hibernica			TRUE
NODE_132_length_1069_cov_2.277120	CP047344.1	76.206	912	207	9	163	1069	3084658	3083752	6.74e-129	473	585	1	585	585	Proteus vulgaris			TRUE
NODE_132_length_1069_cov_2.277120	CP032482.1	76.123	913	204	14	163	1068	3564297	3565202	1.13e-126	466	28152	1	28152	28152	Yersinia kristensenii			TRUE
NODE_133_length_1063_cov_2.434524	CP009531.1	98.307	1063	18	0	1	1063	1918963	1917901	0	1864	1545702	1	1545702	1545702	Lactobacillus sp. wkB8			TRUE
NODE_133_length_1063_cov_2.434524	CP029544.1	98.119	1063	20	0	1	1063	1848742	1847680	0	1853	1218494	1	1218494	1218494	Lactobacillus helsingborgensis			TRUE
NODE_133_length_1063_cov_2.434524	KC776076.1	98.185	1047	19	0	17	1063	1	1047	0	1829	1218494	1	1218494	1218494	Lactobacillus helsingborgensis			TRUE
NODE_133_length_1063_cov_2.434524	CP029477.1	92.857	1064	75	1	1	1063	2004594	2003531	0	1543	1218493	1	1218493	1218493	Lactobacillus kullabergensis			TRUE
NODE_133_length_1063_cov_2.434524	CP029476.1	87.981	1065	124	4	1	1062	1677100	1676037	0	1254	303541	1	303541	303541	Lactobacillus apis			TRUE
NODE_134_length_1062_cov_1.573982	CP007446.1	98.023	1062	21	0	1	1062	10391	9330	0	1845	1196094	1	1196094	1196094	Snodgrassella alvi wkB2			TRUE
NODE_135_length_1059_cov_4.814741	CP007445.1	98.961	1059	11	0	1	1059	163275	162217	0	1895	1196095	1	1196095	1196095	Gilliamella apicola			TRUE
NODE_135_length_1059_cov_4.814741	CP009056.1	82.881	1069	167	12	1	1059	179874	178812	0	946	1267021	1	1267021	1267021	Frischella perrara			TRUE
NODE_136_length_1059_cov_2.915339	CP050073.1	97.727	1056	24	0	4	1059	189941	188886	0	1818	208224	1	208224	208224	Enterobacter kobei			TRUE
NODE_136_length_1059_cov_2.915339	CP042578.1	97.727	1056	24	0	4	1059	188347	187292	0	1818	208224	1	208224	208224	Enterobacter kobei			TRUE
NODE_136_length_1059_cov_2.915339	LT992502.1	97.727	1056	24	0	4	1059	216323	215268	0	1818	881260	1	881260	881260	Enterobacter bugandensis			TRUE
NODE_136_length_1059_cov_2.915339	CP017181.1	97.727	1056	24	0	4	1059	187818	186763	0	1818	208224	1	208224	208224	Enterobacter kobei			TRUE
NODE_136_length_1059_cov_2.915339	CP015227.1	97.727	1056	24	0	4	1059	1705940	1704885	0	1818	1827481	1	1827481	1827481	Enterobacter sp. ODB01			TRUE
NODE_137_length_1059_cov_2.762948	MH267694.1	97.164	1058	30	0	2	1059	3836	2779	0	1788	92395	1	92395	92395	Black queen cell virus			TRUE
NODE_137_length_1059_cov_2.762948	MH267693.1	97.164	1058	30	0	2	1059	3822	2765	0	1788	92395	1	92395	92395	Black queen cell virus			TRUE
NODE_137_length_1059_cov_2.762948	MT096521.1	92.068	1059	84	0	1	1059	3831	2773	0	1491	92395	1	92395	92395	Black queen cell virus			TRUE
NODE_137_length_1059_cov_2.762948	KY243932.1	91.675	985	82	0	2	986	3881	2897	0	1365	92395	1	92395	92395	Black queen cell virus			TRUE
NODE_137_length_1059_cov_2.762948	KP119603.1	86.295	1058	145	0	2	1059	3727	2670	0	1151	92395	1	92395	92395	Black queen cell virus			TRUE
NODE_138_length_1055_cov_3.496000	XM_024473617.1	99.905	1055	1	0	1	1055	15	1069	0	1943	40302	1	40302	40302	Nosema ceranae			TRUE
NODE_138_length_1055_cov_3.496000	KC680536.1	100	404	0	0	652	1055	1	404	0	747	40302	1	40302	40302	Nosema ceranae			TRUE
NODE_138_length_1055_cov_3.496000	KC680531.1	100	404	0	0	652	1055	1	404	0	747	40302	1	40302	40302	Nosema ceranae			TRUE
NODE_138_length_1055_cov_3.496000	KC680517.1	100	404	0	0	652	1055	1	404	0	747	40302	1	40302	40302	Nosema ceranae			TRUE
NODE_138_length_1055_cov_3.496000	KC680515.1	100	404	0	0	652	1055	1	404	0	747	40302	1	40302	40302	Nosema ceranae			TRUE
NODE_139_length_1053_cov_9.469940	XM_028664529.1	83.307	629	93	10	5	627	30087	29465	7.94e-158	569	7461	1	7461	7461	Apis cerana			TRUE
NODE_139_length_1053_cov_9.469940	XM_028664526.1	83.307	629	93	10	5	627	37394	36772	7.94e-158	569	7461	1	7461	7461	Apis cerana			TRUE
NODE_139_length_1053_cov_9.469940	XM_028664525.1	83.307	629	93	10	5	627	36416	35794	7.94e-158	569	7461	1	7461	7461	Apis cerana			TRUE
NODE_139_length_1053_cov_9.469940	XM_028664524.1	83.307	629	93	10	5	627	36566	35944	7.94e-158	569	7461	1	7461	7461	Apis cerana			TRUE
NODE_139_length_1053_cov_9.469940	XM_028664523.1	83.307	629	93	10	5	627	36566	35944	7.94e-158	569	7461	1	7461	7461	Apis cerana			TRUE
NODE_140_length_1052_cov_4.187563	XM_028664722.1	93.167	600	14	11	211	805	4992	5569	0	856	7461	1	7461	7461	Apis cerana			TRUE
NODE_141_length_1051_cov_2.097390	CP007446.1	98.858	1051	12	0	1	1051	2298696	2299746	0	1875	1196094	1	1196094	1196094	Snodgrassella alvi wkB2			TRUE
NODE_141_length_1051_cov_2.097390	LT906434.1	81.422	1055	191	3	1	1051	225767	226820	0	857	326523	1	326523	326523	Neisseria zoodegmatis			TRUE
NODE_141_length_1051_cov_2.097390	CP028150.1	81.168	1062	183	14	1	1051	1815006	1816061	0	837	488	1	488	488	Neisseria mucosa			TRUE
NODE_141_length_1051_cov_2.097390	LR134533.1	81.127	1065	177	17	1	1051	1081323	1082377	0	832	28091	1	28091	28091	Neisseria weaveri			TRUE
NODE_141_length_1051_cov_2.097390	LT571436.1	81.127	1065	177	17	1	1051	1793023	1794077	0	832	28091	1	28091	28091	Neisseria weaveri			TRUE
NODE_142_length_1045_cov_4.094949	CP046557.1	98.66	1045	14	0	1	1045	4382407	4383451	0	1853	2681309	1	2681309	2681309	Leclercia sp. 1106151			TRUE
NODE_142_length_1045_cov_4.094949	CP046446.1	98.66	1045	14	0	1	1045	4232349	4233393	0	1853	2681307	1	2681307	2681307	Leclercia sp. J807			TRUE
NODE_142_length_1045_cov_4.094949	CP031101.1	98.66	1045	14	0	1	1045	419727	418683	0	1853	2282309	1	2282309	2282309	Leclercia sp. W17			TRUE
NODE_142_length_1045_cov_4.094949	CP031104.1	98.565	1045	15	0	1	1045	4112740	4111696	0	1847	2282310	1	2282310	2282310	Leclercia sp. W6			TRUE
NODE_142_length_1045_cov_4.094949	CP026167.1	98.565	1045	15	0	1	1045	498826	499870	0	1847	1920114	1	1920114	1920114	Leclercia sp. LSNIH1			TRUE
NODE_143_length_1044_cov_7.294237	XM_028664898.1	98.284	1049	11	3	1	1043	20	1067	0	1831	7461	1	7461	7461	Apis cerana			TRUE
NODE_143_length_1044_cov_7.294237	XM_006608408.2	97.719	1052	16	2	1	1044	167	1218	0	1803	7462	1	7462	7462	Apis dorsata			TRUE
NODE_143_length_1044_cov_7.294237	XM_017050732.2	98.065	982	12	3	68	1043	32	1012	0	1701	7461	1	7461	7461	Apis cerana			TRUE
NODE_143_length_1044_cov_7.294237	XM_012491478.2	94.841	1008	20	11	68	1044	60	1066	0	1544	7463	1	7463	7463	Apis florea			TRUE
NODE_143_length_1044_cov_7.294237	XM_033347881.1	92.874	856	55	4	68	917	685	1540	0	1238	2705178	1	2705178	2705178	Bombus vancouverensis nearcticus			TRUE
NODE_144_length_1041_cov_32.919878	NM_001011578.1	98.847	1041	12	0	1	1041	4001	5041	0	1857	7460	1	7460	7460	Apis mellifera			TRUE
NODE_144_length_1041_cov_32.919878	XM_006615976.2	94.044	1041	62	0	1	1041	4074	5114	0	1580	7462	1	7462	7462	Apis dorsata			TRUE
NODE_144_length_1041_cov_32.919878	KP119837.1	92.823	1045	70	4	1	1041	3977	5020	0	1509	7461	1	7461	7461	Apis cerana			TRUE
NODE_144_length_1041_cov_32.919878	NM_001328484.1	92.418	1042	77	2	1	1041	4012	5052	0	1485	7461	1	7461	7461	Apis cerana			TRUE
NODE_144_length_1041_cov_32.919878	MG775224.1	91.651	1042	84	2	1	1039	3977	5018	0	1439	7461	1	7461	7461	Apis cerana			TRUE
NODE_146_length_1031_cov_3.318648	CP007446.1	99.515	1031	5	0	1	1031	50358	49328	0	1877	1196094	1	1196094	1196094	Snodgrassella alvi wkB2			TRUE
NODE_146_length_1031_cov_3.318648	CP031700.1	81.234	778	129	15	264	1031	431428	430658	1.28e-170	612	640030	1	640030	640030	Neisseria zalophi			TRUE
NODE_146_length_1031_cov_3.318648	LT906434.1	80.183	767	143	9	264	1027	542049	541289	1.01e-156	566	326523	1	326523	326523	Neisseria zoodegmatis			TRUE
NODE_146_length_1031_cov_3.318648	CP019644.1	80.131	765	143	9	246	1008	67084	66327	1.3e-155	562	96942	1	96942	96942	Vitreoscilla sp. C1			TRUE
NODE_146_length_1031_cov_3.318648	LR134440.1	80.052	772	141	10	264	1027	1392738	1393504	4.69e-155	560	326522	1	326522	326522	Neisseria animaloris			TRUE
NODE_147_length_1027_cov_2.497942	CP029476.1	99.318	1027	7	0	1	1027	918539	919565	0	1858	303541	1	303541	303541	Lactobacillus apis			TRUE
NODE_147_length_1027_cov_2.497942	CP020620.1	79.269	1013	190	15	7	1009	879592	880594	0	689	1579	1	1579	1579	Lactobacillus acidophilus			TRUE
NODE_147_length_1027_cov_2.497942	CP017062.1	79.269	1013	190	15	7	1009	1226401	1227403	0	689	1579	1	1579	1579	Lactobacillus acidophilus			TRUE
NODE_147_length_1027_cov_2.497942	CP022449.1	79.269	1013	190	15	7	1009	1540546	1541548	0	689	1579	1	1579	1579	Lactobacillus acidophilus			TRUE
NODE_147_length_1027_cov_2.497942	CP010432.1	79.269	1013	190	15	7	1009	1226753	1227755	0	689	1579	1	1579	1579	Lactobacillus acidophilus			TRUE
NODE_151_length_1020_cov_2.391710	CP007446.1	99.804	1020	2	0	1	1020	814177	813158	0	1873	1196094	1	1196094	1196094	Snodgrassella alvi wkB2			TRUE
NODE_152_length_1004_cov_174.312961	NM_001011599.1	99.377	963	4	2	4	965	1	962	0	1744	7460	1	7460	7460	Apis mellifera			TRUE
NODE_152_length_1004_cov_174.312961	AF004842.1	99.377	963	4	2	4	965	1	962	0	1744	7460	1	7460	7460	Apis mellifera			TRUE
NODE_152_length_1004_cov_174.312961	XM_026443531.1	98.756	965	12	0	1	965	91	1055	0	1716	7460	1	7460	7460	Apis mellifera			TRUE
NODE_152_length_1004_cov_174.312961	GU339164.1	99.669	906	3	0	60	965	1	906	0	1657	7460	1	7460	7460	Apis mellifera			TRUE
NODE_152_length_1004_cov_174.312961	AY392757.1	92.872	954	68	0	12	965	9	962	0	1386	94128	1	94128	94128	Apis cerana cerana			TRUE
NODE_153_length_1004_cov_3.621707	CP007446.1	98.705	1004	13	0	1	1004	858865	857862	0	1783	1196094	1	1196094	1196094	Snodgrassella alvi wkB2			TRUE
NODE_153_length_1004_cov_3.621707	CP031699.1	77.029	875	182	17	130	993	2067408	2066542	2.79e-132	484	492	1	492	492	Neisseria animalis			TRUE
NODE_153_length_1004_cov_3.621707	LR134287.1	77.246	857	176	17	127	972	1166457	1167305	2.79e-132	484	492	1	492	492	Neisseria animalis			TRUE
NODE_153_length_1004_cov_3.621707	CP031251.1	77.047	806	173	10	191	990	790043	790842	7.86e-123	453	28449	1	28449	28449	Neisseria subflava			TRUE
NODE_153_length_1004_cov_3.621707	CP028150.1	76.375	800	177	11	200	993	816031	815238	7.97e-113	420	488	1	488	488	Neisseria mucosa			TRUE
NODE_154_length_1001_cov_9.069767	CP007446.1	98.57	979	12	2	1	978	67539	68516	0	1729	1196094	1	1196094	1196094	Snodgrassella alvi wkB2			TRUE
NODE_154_length_1001_cov_9.069767	CP007446.1	98.57	979	12	2	1	978	204514	205491	0	1729	1196094	1	1196094	1196094	Snodgrassella alvi wkB2			TRUE
NODE_154_length_1001_cov_9.069767	CP007446.1	98.57	979	12	2	1	978	339758	340735	0	1729	1196094	1	1196094	1196094	Snodgrassella alvi wkB2			TRUE
NODE_154_length_1001_cov_9.069767	CP007446.1	98.57	979	12	2	1	978	386258	387235	0	1729	1196094	1	1196094	1196094	Snodgrassella alvi wkB2			TRUE
NODE_154_length_1001_cov_9.069767	NR_122017.1	98.893	542	4	2	438	978	1	541	0	966	1196083	1	1196083	1196083	Snodgrassella alvi			TRUE
NODE_154_length_1001_cov_9.069767	CP031700.1	86.683	796	75	23	193	978	16057	15283	0	854	640030	1	640030	640030	Neisseria zalophi			TRUE
NODE_154_length_1001_cov_9.069767	CP031700.1	86.683	796	75	23	193	978	32798	32024	0	854	640030	1	640030	640030	Neisseria zalophi			TRUE
NODE_154_length_1001_cov_9.069767	CP031700.1	86.683	796	75	23	193	978	188042	187268	0	854	640030	1	640030	640030	Neisseria zalophi			TRUE
NODE_155_length_1000_cov_3.067725	CP029476.1	99.497	995	5	0	6	1000	916672	917666	0	1810	303541	1	303541	303541	Lactobacillus apis			TRUE
NODE_155_length_1000_cov_3.067725	CP029477.1	84.864	991	131	8	12	988	1154257	1155242	0	981	1218493	1	1218493	1218493	Lactobacillus kullabergensis			TRUE
NODE_155_length_1000_cov_3.067725	CP009531.1	85.128	975	127	11	42	1000	1111392	1112364	0	981	1545702	1	1545702	1545702	Lactobacillus sp. wkB8			TRUE
NODE_155_length_1000_cov_3.067725	CP029544.1	84.462	1004	137	10	12	1000	1069082	1070081	0	972	1218494	1	1218494	1218494	Lactobacillus helsingborgensis			TRUE
NODE_155_length_1000_cov_3.067725	CP012890.1	82.449	980	145	20	42	1000	1961669	1962642	0	832	52242	1	52242	52242	Lactobacillus gallinarum			TRUE
														end					FALSE

## Sheet: d2.cutoff
qseqid	sseqid	pident	length	mismatch	gapopen	qstart	qend	sstart	send	evalue	bitscore	staxid	code	taxid	primary taxid	taxname			If staxid matches taxid for naming
NODE_1_length_9575_cov_108.640966	EU436423.1	96.296	9557	354	0	1	9557	9557	1	0	15688	294365	1	294365	294365	Israeli acute paralysis virus			TRUE
NODE_1_length_9575_cov_108.640966	EU224279.1	96.261	9521	355	1	39	9559	9520	1	0	15609	294365	1	294365	294365	Israeli acute paralysis virus			TRUE
NODE_1_length_9575_cov_108.640966	EU224280.1	95.774	9559	400	4	1	9557	9557	1	0	15413	294365	1	294365	294365	Israeli acute paralysis virus			TRUE
NODE_1_length_9575_cov_108.640966	KY465692.1	95.529	9483	420	4	1	9481	9481	1	0	15160	294365	1	294365	294365	Israeli acute paralysis virus			TRUE
NODE_1_length_9575_cov_108.640966	KY465693.1	95.444	9483	428	3	1	9481	9481	1	0	15115	294365	1	294365	294365	Israeli acute paralysis virus			TRUE
NODE_3_length_8830_cov_1243.712821	MG545287.1	98.958	8828	92	0	3	8830	8840	13	0	15793	89463	1	89463	89463	Sacbrood virus			TRUE
NODE_3_length_8830_cov_1243.712821	MG545286.1	98.584	8828	125	0	3	8830	8840	13	0	15610	89463	1	89463	89463	Sacbrood virus			TRUE
NODE_3_length_8830_cov_1243.712821	MH267698.1	96.871	8820	276	0	11	8830	8828	9	0	14759	89463	1	89463	89463	Sacbrood virus			TRUE
NODE_3_length_8830_cov_1243.712821	MH267697.1	96.679	8822	293	0	9	8830	8830	9	0	14669	89463	1	89463	89463	Sacbrood virus			TRUE
NODE_3_length_8830_cov_1243.712821	KY465674.1	95.458	8828	398	1	3	8830	8827	3	0	14078	89463	1	89463	89463	Sacbrood virus			TRUE
NODE_4_length_7073_cov_21.082217	MN504767.1	86.26	7089	941	29	1	7073	7078	7	0	7664	12282	1	12282	12282	Tobacco ringspot virus			TRUE
NODE_4_length_7073_cov_21.082217	MN504762.1	86.242	7087	946	25	1	7073	7080	9	0	7659	12282	1	12282	12282	Tobacco ringspot virus			TRUE
NODE_4_length_7073_cov_21.082217	MN504769.1	86.206	7090	944	29	1	7073	7079	7	0	7644	12282	1	12282	12282	Tobacco ringspot virus			TRUE
NODE_4_length_7073_cov_21.082217	MN504763.1	86.168	7092	942	34	1	7073	7079	8	0	7625	12282	1	12282	12282	Tobacco ringspot virus			TRUE
NODE_4_length_7073_cov_21.082217	MN504765.1	86.105	7089	952	28	1	7073	7079	8	0	7603	12282	1	12282	12282	Tobacco ringspot virus			TRUE
NODE_5_length_6780_cov_8.861859	CP007445.1	99.422	4149	24	0	1	4149	156647	160795	0	7529	1196095	1	1196095	1196095	Gilliamella apicola			TRUE
NODE_5_length_6780_cov_8.861859	CP007445.1	98.775	2531	31	0	4250	6780	161142	163672	0	4503	1196095	1	1196095	1196095	Gilliamella apicola			TRUE
NODE_5_length_6780_cov_8.861859	CP009056.1	91.819	4156	315	16	1	4146	173243	177383	0	5768	1267021	1	1267021	1267021	Frischella perrara			TRUE
NODE_5_length_6780_cov_8.861859	CP009056.1	83.607	2556	382	30	4250	6780	177733	180276	0	2364	1267021	1	1267021	1267021	Frischella perrara			TRUE
NODE_5_length_6780_cov_8.861859	CP050253.1	89.87	4156	399	12	3	4149	154803	150661	0	5323	1635327	1	1635327	1635327	Orbus sp. IPMB12			TRUE
NODE_5_length_6780_cov_8.861859	CP050253.1	81.74	2552	420	34	4256	6780	150308	147776	0	2089	1635327	1	1635327	1635327	Orbus sp. IPMB12			TRUE
NODE_5_length_6780_cov_8.861859	CP029185.2	81.69	3113	530	25	1065	4149	3330384	3327284	0	2555	2172103	1	2172103	2172103	Limnobaculum parvum			TRUE
NODE_5_length_6780_cov_8.861859	CP029185.2	74.427	2573	553	78	4253	6780	3326934	3324422	0	1009	2172103	1	2172103	2172103	Limnobaculum parvum			TRUE
NODE_5_length_6780_cov_8.861859	CP029185.2	82.554	877	142	7	1	876	3331405	3330539	0	761	2172103	1	2172103	2172103	Limnobaculum parvum			TRUE
NODE_5_length_6780_cov_8.861859	LR134531.1	81.672	3110	529	25	1065	4146	309495	312591	0	2547	82985	1	82985	82985	Pragia fontium			TRUE
NODE_5_length_6780_cov_8.861859	LR134531.1	74.29	2571	558	73	4250	6780	312941	315448	0	990	82985	1	82985	82985	Pragia fontium			TRUE
NODE_5_length_6780_cov_8.861859	LR134531.1	83.694	877	132	7	1	876	308472	309338	0	817	82985	1	82985	82985	Pragia fontium			TRUE
NODE_6_length_6718_cov_58.444394	KJ556849.1	97.335	6717	175	4	1	6715	136	6850	0	11409	12282	1	12282	12282	Tobacco ringspot virus			TRUE
NODE_6_length_6718_cov_58.444394	MN504765.1	91.622	6720	559	2	1	6718	123	6840	0	9287	12282	1	12282	12282	Tobacco ringspot virus			TRUE
NODE_6_length_6718_cov_58.444394	MN504764.1	91.266	6721	581	4	1	6718	124	6841	0	9154	12282	1	12282	12282	Tobacco ringspot virus			TRUE
NODE_6_length_6718_cov_58.444394	MN504768.1	90.983	6721	600	4	1	6718	123	6840	0	9049	12282	1	12282	12282	Tobacco ringspot virus			TRUE
NODE_6_length_6718_cov_58.444394	MN504771.1	90.774	6720	616	2	1	6718	122	6839	0	8972	12282	1	12282	12282	Tobacco ringspot virus			TRUE
NODE_7_length_6386_cov_15.602906	XM_017049661.2	97.818	5728	125	0	1	5728	316	6043	0	9886	7461	1	7461	7461	Apis cerana			TRUE
NODE_7_length_6386_cov_15.602906	XM_031917395.1	96.429	5992	191	17	102	6078	23	6006	0	9858	7463	1	7463	7463	Apis florea			TRUE
NODE_7_length_6386_cov_15.602906	XM_006609964.2	97.625	5726	133	1	1	5723	397	6122	0	9817	7462	1	7462	7462	Apis dorsata			TRUE
NODE_7_length_6386_cov_15.602906	XM_033338436.1	89.556	5917	574	21	1	5904	304	6189	0	7463	2705178	1	2705178	2705178	Bombus vancouverensis nearcticus			TRUE
NODE_7_length_6386_cov_15.602906	XM_003398317.3	89.535	5915	579	22	1	5904	262	6147	0	7457	30195	1	30195	30195	Bombus terrestris			TRUE
NODE_8_length_5441_cov_190.516896	LT703009.1	100	5441	0	0	1	5441	292	5732	0	10048	1922226	1	1922226	1922226	Anderseniella sp. Alg231-50			TRUE
NODE_8_length_5441_cov_190.516896	MG692646.1	100	5441	0	0	1	5441	78	5518	0	10048	562	1	562	562	Escherichia coli			TRUE
NODE_8_length_5441_cov_190.516896	LK996026.1	100	5234	0	0	208	5441	5625	392	0	9666	49338	1	49338	49338	Desulfitobacterium hafniense			TRUE
NODE_8_length_5441_cov_190.516896	MN266305.1	95.673	5315	228	2	3	5316	72	5385	0	8540	2608295	1	2608295	2608295	Shigella phage SGF3			TRUE
NODE_8_length_5441_cov_190.516896	LT963439.1	100	4602	0	0	1	4602	2770962	2766361	0	8499	1288	1	1288	1288	Staphylococcus xylosus			TRUE
NODE_9_length_4231_cov_4.038554	CP007446.1	99.48	4231	22	0	1	4231	2382387	2378157	0	7692	1196094	1	1196094	1196094	Snodgrassella alvi wkB2			TRUE
NODE_9_length_4231_cov_4.038554	CP039886.1	80.944	4193	762	24	43	4222	1952249	1956417	0	3282	484	1	484	484	Neisseria flavescens			TRUE
NODE_9_length_4231_cov_4.038554	LS483369.1	80.736	4210	772	26	29	4222	1691082	1695268	0	3245	483	1	483	483	Neisseria cinerea			TRUE
NODE_9_length_4231_cov_4.038554	CP046027.1	80.637	4240	779	30	1	4222	1262518	1266733	0	3243	2666100	1	2666100	2666100	Neisseria brasiliensis			TRUE
NODE_9_length_4231_cov_4.038554	CP040504.1	80.765	4185	771	25	50	4222	1705437	1709599	0	3238	641149	1	641149	641149	Neisseria sp. oral taxon 014 str. F0314			TRUE
NODE_10_length_4192_cov_13.491661	CP007445.1	99.594	4192	17	0	1	4192	156701	152510	0	7648	1196095	1	1196095	1196095	Gilliamella apicola			TRUE
NODE_10_length_4192_cov_13.491661	CP009056.1	90.416	3704	326	19	511	4192	172820	169124	0	4846	1267021	1	1267021	1267021	Frischella perrara			TRUE
NODE_10_length_4192_cov_13.491661	CP009056.1	91.145	463	38	2	1	463	173297	172838	6.82e-174	625	1267021	1	1267021	1267021	Frischella perrara			TRUE
NODE_10_length_4192_cov_13.491661	CP050253.1	89.262	3688	383	10	511	4192	155229	158909	0	4604	1635327	1	1635327	1635327	Orbus sp. IPMB12			TRUE
NODE_10_length_4192_cov_13.491661	CP050253.1	88.675	468	49	4	1	467	154751	155215	1.17e-156	568	1635327	1	1635327	1635327	Orbus sp. IPMB12			TRUE
NODE_10_length_4192_cov_13.491661	CP042860.1	82.159	3705	620	33	511	4192	4435319	4439005	0	3142	2603245	1	2603245	2603245	Providencia sp. 1701091			TRUE
NODE_10_length_4192_cov_13.491661	CP042859.1	82.159	3705	620	33	511	4192	4407534	4411220	0	3142	2603244	1	2603244	2603244	Providencia sp. 1701011			TRUE
NODE_11_length_4153_cov_41.263055	MH267693.1	98.673	4144	52	1	10	4153	8432	4292	0	7345	92395	1	92395	92395	Black queen cell virus			TRUE
NODE_11_length_4153_cov_41.263055	MH267694.1	98.578	4149	50	2	14	4153	8454	4306	0	7326	92395	1	92395	92395	Black queen cell virus			TRUE
NODE_11_length_4153_cov_41.263055	KY243932.1	95.451	4155	186	3	1	4153	8504	4351	0	6623	92395	1	92395	92395	Black queen cell virus			TRUE
NODE_11_length_4153_cov_41.263055	MF623171.1	94.341	4153	235	0	1	4153	8443	4291	0	6368	92395	1	92395	92395	Black queen cell virus			TRUE
NODE_11_length_4153_cov_41.263055	MN565034.1	93.909	4154	252	1	1	4153	8457	4304	0	6276	92395	1	92395	92395	Black queen cell virus			TRUE
NODE_12_length_3947_cov_11.041367	XM_017049682.2	91.962	2401	84	59	1	2366	19	2345	0	3264	7461	1	7461	7461	Apis cerana			TRUE
NODE_12_length_3947_cov_11.041367	XM_017049682.2	93.219	1283	32	20	2467	3749	2344	3571	0	1836	7461	1	7461	7461	Apis cerana			TRUE
NODE_12_length_3947_cov_11.041367	XM_017049681.2	91.962	2401	84	59	1	2366	19	2345	0	3264	7461	1	7461	7461	Apis cerana			TRUE
NODE_12_length_3947_cov_11.041367	XM_017049681.2	92.563	874	24	12	2876	3749	2344	3176	0	1216	7461	1	7461	7461	Apis cerana			TRUE
NODE_12_length_3947_cov_11.041367	XM_017049680.2	91.962	2401	84	59	1	2366	20	2346	0	3264	7461	1	7461	7461	Apis cerana			TRUE
NODE_12_length_3947_cov_11.041367	XM_017049680.2	93.219	1283	32	20	2467	3749	2507	3734	0	1836	7461	1	7461	7461	Apis cerana			TRUE
NODE_12_length_3947_cov_11.041367	XM_017049679.2	91.962	2401	84	59	1	2366	20	2346	0	3264	7461	1	7461	7461	Apis cerana			TRUE
NODE_12_length_3947_cov_11.041367	XM_017049679.2	92.571	875	24	12	2875	3749	2506	3339	0	1218	7461	1	7461	7461	Apis cerana			TRUE
NODE_12_length_3947_cov_11.041367	XM_006609950.2	92.976	2107	88	29	279	2366	2	2067	0	3016	7462	1	7462	7462	Apis dorsata			TRUE
NODE_14_length_3499_cov_180.700929	KY465719.1	92.003	3489	278	1	1	3488	4	3492	0	4896	1547219	1	1547219	1547219	Lake Sinai virus			TRUE
NODE_14_length_3499_cov_180.700929	KY465716.1	90.846	3452	314	1	15	3466	1	3450	0	4623	1547219	1	1547219	1547219	Lake Sinai virus			TRUE
NODE_14_length_3499_cov_180.700929	MH267699.1	90.04	3464	343	1	1	3464	2516	5977	0	4484	1182206	1	1182206	1182206	Lake Sinai virus 3			TRUE
NODE_14_length_3499_cov_180.700929	MH267700.1	87.299	3488	430	13	1	3486	2566	6042	0	3975	1182206	1	1182206	1182206	Lake Sinai virus 3			TRUE
NODE_14_length_3499_cov_180.700929	KY465717.1	90.359	2894	279	0	1	2894	2496	5389	0	3807	1547219	1	1547219	1547219	Lake Sinai virus			TRUE
NODE_15_length_3499_cov_82.509582	KY465716.1	99.13	3450	30	0	36	3485	3450	1	0	6205	1547219	1	1547219	1547219	Lake Sinai virus			TRUE
NODE_15_length_3499_cov_82.509582	KY465719.1	95.1	3490	166	3	14	3499	3492	4	0	5493	1547219	1	1547219	1547219	Lake Sinai virus			TRUE
NODE_15_length_3499_cov_82.509582	MH267699.1	90.676	3464	319	2	38	3499	5977	2516	0	4604	1182206	1	1182206	1182206	Lake Sinai virus 3			TRUE
NODE_15_length_3499_cov_82.509582	KY465717.1	94.299	2894	165	0	606	3499	5389	2496	0	4438	1547219	1	1547219	1547219	Lake Sinai virus			TRUE
NODE_15_length_3499_cov_82.509582	MH267700.1	87.041	3488	437	14	16	3499	6042	2566	0	3923	1182206	1	1182206	1182206	Lake Sinai virus 3			TRUE
NODE_16_length_3411_cov_26.498510	EF517519.1	91.371	3407	292	2	6	3411	4305	900	0	4662	92395	1	92395	92395	Black queen cell virus			TRUE
NODE_16_length_3411_cov_26.498510	EF517520.1	89.378	3408	358	4	6	3411	4306	901	0	4285	92395	1	92395	92395	Black queen cell virus			TRUE
NODE_16_length_3411_cov_26.498510	EF517521.1	89.228	3407	365	2	6	3411	4306	901	0	4257	92395	1	92395	92395	Black queen cell virus			TRUE
NODE_16_length_3411_cov_26.498510	MF623171.1	89.257	3407	357	7	6	3409	4340	940	0	4255	92395	1	92395	92395	Black queen cell virus			TRUE
NODE_16_length_3411_cov_26.498510	AF183905.1	88.993	3216	351	3	1	3214	4444	1230	0	3975	92395	1	92395	92395	Black queen cell virus			TRUE
NODE_17_length_3175_cov_13.973397	MH267694.1	95.773	3170	134	0	1	3170	4124	955	0	5112	92395	1	92395	92395	Black queen cell virus			TRUE
NODE_17_length_3175_cov_13.973397	MH267693.1	95.741	3170	135	0	1	3170	4110	941	0	5107	92395	1	92395	92395	Black queen cell virus			TRUE
NODE_17_length_3175_cov_13.973397	MT096521.1	93.204	3149	214	0	1	3149	4118	970	0	4630	92395	1	92395	92395	Black queen cell virus			TRUE
NODE_17_length_3175_cov_13.973397	MN565034.1	89.13	3174	343	2	1	3173	4122	950	0	3951	92395	1	92395	92395	Black queen cell virus			TRUE
NODE_17_length_3175_cov_13.973397	EF517515.1	88.871	3172	353	0	4	3175	4071	900	0	3903	92395	1	92395	92395	Black queen cell virus			TRUE
NODE_18_length_2975_cov_6.248288	XM_006617952.2	95.721	2220	83	6	475	2691	3078	868	0	3563	7462	1	7462	7462	Apis dorsata			TRUE
NODE_18_length_2975_cov_6.248288	XM_006617952.2	95.316	427	9	7	22	445	3483	3065	0	667	7462	1	7462	7462	Apis dorsata			TRUE
[truncated: 511 more rows]

[truncated: 5 more sheets: a1, b1, c2, d1, d2]
