# Supplementary material for: Colony-Level Effects of Amygdalin on Honeybees and Their Microbes
Source: Insects. 2020 Nov 11;11(11):783. doi: 10.3390/insects11110783 (PMC7698215; doi:10.3390/insects11110783)
Supplement: Supplementary file 1 [file insects-11-00783-s001.zip › Supplement_Revision1/Table S4.xlsx]

## Sheet: Overview
Excel tab	Synopsis
log.norm.counts	normalized log2 read counts from DESeq2 in R, merged with GCF_003254395.2_Amel_HAv3.1_feature_table.csv with readr. Counts were by gene (not by transcript).
log.norm.counts.filt	log.norm.counts filtered for only mRNA (removes excess rows)
log.norm.counts.reduced	log.norm.counts.filt filtered to remove duplicates (removes excess rows)
log.norm.counts.reduc.FC	log.norm.counts.reduced with FC added
FC sort	FC and gene name columns removed from rest of sheet and into a separate tab for sorting by largest and smallest FC values
fc summary	Largest and smallest FC as sorted in tab FC sort
Fold change calculation
log2FC = log2(amygdalin ) - log2(control)
FC = 2 ^ log2FC

## Sheet: log.norm.counts
num	n	a1	a2	b1	b2	c1	c2	d1	d2	# feature	class	assembly	assembly_unit	seq_type	chromosome	genomic_accession	start	end	strand	product_accession	non-redundant_refseq	related_accession	name	GeneID	locus_tag	feature_interval_length	product_length	attributes
1	18-w	8.23439	8.17153	8.50265	8.63853	8.07151	8.33617	8.4509	8.54232	gene	protein_coding	GCF_003254395.2	Primary Assembly	linkage group	LG2	NC_037639.1	4677112	4681224	-	NA	NA	NA	18-wheeler	410902	NA	4113	NA	NA
2	18-w	8.23439	8.17153	8.50265	8.63853	8.07151	8.33617	8.4509	8.54232	CDS	with_protein	GCF_003254395.2	Primary Assembly	linkage group	LG2	NC_037639.1	4677112	4681224	-	NP_001013379.1	NA	NM_001013361.1	18-wheeler precursor	410902	NA	4113	1370	NA
3	18-w	8.23439	8.17153	8.50265	8.63853	8.07151	8.33617	8.4509	8.54232	mRNA	NA	GCF_003254395.2	Primary Assembly	linkage group	LG2	NC_037639.1	4677112	4681224	-	NM_001013361.1	NA	NP_001013379.1	18-wheeler	410902	NA	4113	4113	NA
4	5-HT1	6.29488	5.67839	6.79108	6.85636	6.54372	6.50126	6.89662	6.79463	CDS	with_protein	GCF_003254395.2	Primary Assembly	linkage group	LG13	NC_037650.1	4753966	4783904	+	XP_006560112.1	NA	XM_006560049.3	serotonin receptor isoform X1	410435	NA	1209	402	NA
5	5-HT1	6.29488	5.67839	6.79108	6.85636	6.54372	6.50126	6.89662	6.79463	CDS	with_protein	GCF_003254395.2	Primary Assembly	linkage group	LG13	NC_037650.1	4753966	4783904	+	XP_006560117.1	NA	XM_006560054.3	serotonin receptor isoform X1	410435	NA	1209	402	NA
6	5-HT1	6.29488	5.67839	6.79108	6.85636	6.54372	6.50126	6.89662	6.79463	mRNA	NA	GCF_003254395.2	Primary Assembly	linkage group	LG13	NC_037650.1	4679854	4786005	+	XM_006560049.3	NA	XP_006560112.1	serotonin receptor, transcript variant X1	410435	NA	4250	4250	NA
7	5-HT1	6.29488	5.67839	6.79108	6.85636	6.54372	6.50126	6.89662	6.79463	mRNA	NA	GCF_003254395.2	Primary Assembly	linkage group	LG13	NC_037650.1	4679870	4786005	+	XM_006560052.3	NA	XP_006560115.1	serotonin receptor, transcript variant X2	410435	NA	3967	3967	NA
8	5-HT1	6.29488	5.67839	6.79108	6.85636	6.54372	6.50126	6.89662	6.79463	mRNA	NA	GCF_003254395.2	Primary Assembly	linkage group	LG13	NC_037650.1	4741424	4786005	+	XM_006560051.3	NA	XP_006560114.1	serotonin receptor, transcript variant X4	410435	NA	3671	3671	NA
9	5-HT1	6.29488	5.67839	6.79108	6.85636	6.54372	6.50126	6.89662	6.79463	CDS	with_protein	GCF_003254395.2	Primary Assembly	linkage group	LG13	NC_037650.1	4753966	4783904	+	XP_006560115.1	NA	XM_006560052.3	serotonin receptor isoform X1	410435	NA	1209	402	NA
10	5-HT1	6.29488	5.67839	6.79108	6.85636	6.54372	6.50126	6.89662	6.79463	mRNA	NA	GCF_003254395.2	Primary Assembly	linkage group	LG13	NC_037650.1	4753966	4783904	+	NM_001171108.1	NA	NP_001164579.1	serotonin receptor	410435	NA	1209	1209	NA
11	5-HT1	6.29488	5.67839	6.79108	6.85636	6.54372	6.50126	6.89662	6.79463	mRNA	NA	GCF_003254395.2	Primary Assembly	linkage group	LG13	NC_037650.1	4686309	4786005	+	XM_006560054.3	NA	XP_006560117.1	serotonin receptor, transcript variant X3	410435	NA	3886	3886	NA
12	5-HT1	6.29488	5.67839	6.79108	6.85636	6.54372	6.50126	6.89662	6.79463	CDS	with_protein	GCF_003254395.2	Primary Assembly	linkage group	LG13	NC_037650.1	4753966	4783904	+	XP_006560114.1	NA	XM_006560051.3	serotonin receptor isoform X1	410435	NA	1209	402	NA
13	5-HT1	6.29488	5.67839	6.79108	6.85636	6.54372	6.50126	6.89662	6.79463	CDS	with_protein	GCF_003254395.2	Primary Assembly	linkage group	LG13	NC_037650.1	4753966	4783904	+	NP_001164579.1	NA	NM_001171108.1	serotonin receptor	410435	NA	1209	402	NA
14	5-HT1	6.29488	5.67839	6.79108	6.85636	6.54372	6.50126	6.89662	6.79463	gene	protein_coding	GCF_003254395.2	Primary Assembly	linkage group	LG13	NC_037650.1	4679854	4786005	+	NA	NA	NA	serotonin receptor	410435	NA	106152	NA	NA
15	5-HT1	6.29488	5.67839	6.79108	6.85636	6.54372	6.50126	6.89662	6.79463	CDS	with_protein	GCF_003254395.2	Primary Assembly	linkage group	LG13	NC_037650.1	4753966	4783904	+	XP_016771166.1	NA	XM_016915677.2	serotonin receptor isoform X2	410435	NA	1065	354	NA
16	5-HT1	6.29488	5.67839	6.79108	6.85636	6.54372	6.50126	6.89662	6.79463	mRNA	NA	GCF_003254395.2	Primary Assembly	linkage group	LG13	NC_037650.1	4679854	4786005	+	XM_016915677.2	NA	XP_016771166.1	serotonin receptor, transcript variant X5	410435	NA	4106	4106	NA
17	5-HT2alpha	4.81826	5.10745	4.80095	5.11093	5.25825	5.3746	5.66359	5.48552	mRNA	NA	GCF_003254395.2	Primary Assembly	linkage group	LG9	NC_037646.1	8766576	8797600	-	XM_006561559.2	NA	XP_006561622.1	serotonin receptor, transcript variant X2	411323	NA	3970	3970	NA
18	5-HT2alpha	4.81826	5.10745	4.80095	5.11093	5.25825	5.3746	5.66359	5.48552	CDS	with_protein	GCF_003254395.2	Primary Assembly	linkage group	LG9	NC_037646.1	8767040	8786583	-	XP_006561623.1	NA	XM_006561560.3	serotonin receptor isoform X1	411323	NA	1962	653	NA
19	5-HT2alpha	4.81826	5.10745	4.80095	5.11093	5.25825	5.3746	5.66359	5.48552	CDS	with_protein	GCF_003254395.2	Primary Assembly	linkage group	LG9	NC_037646.1	8767040	8786583	-	XP_026298396.1	NA	XM_026442611.1	serotonin receptor isoform X1	411323	NA	1962	653	NA
20	5-HT2alpha	4.81826	5.10745	4.80095	5.11093	5.25825	5.3746	5.66359	5.48552	gene	protein_coding	GCF_003254395.2	Primary Assembly	linkage group	LG9	NC_037646.1	8766576	8797600	-	NA	NA	NA	serotonin receptor	411323	NA	31025	NA	NA
21	5-HT2alpha	4.81826	5.10745	4.80095	5.11093	5.25825	5.3746	5.66359	5.48552	mRNA	NA	GCF_003254395.2	Primary Assembly	linkage group	LG9	NC_037646.1	8766576	8797598	-	XM_006561562.2	NA	XP_006561625.1	serotonin receptor, transcript variant X5	411323	NA	4182	4182	NA
22	5-HT2alpha	4.81826	5.10745	4.80095	5.11093	5.25825	5.3746	5.66359	5.48552	mRNA	NA	GCF_003254395.2	Primary Assembly	linkage group	LG9	NC_037646.1	8767040	8786583	-	NM_001202460.1	NA	NP_001189389.1	serotonin receptor	411323	NA	1962	1962	NA
23	5-HT2alpha	4.81826	5.10745	4.80095	5.11093	5.25825	5.3746	5.66359	5.48552	CDS	with_protein	GCF_003254395.2	Primary Assembly	linkage group	LG9	NC_037646.1	8767040	8786583	-	NP_001189389.1	NA	NM_001202460.1	serotonin receptor	411323	NA	1962	653	NA
24	5-HT2alpha	4.81826	5.10745	4.80095	5.11093	5.25825	5.3746	5.66359	5.48552	mRNA	NA	GCF_003254395.2	Primary Assembly	linkage group	LG9	NC_037646.1	8766576	8797600	-	XM_006561560.3	NA	XP_006561623.1	serotonin receptor, transcript variant X4	411323	NA	3369	3369	NA
25	5-HT2alpha	4.81826	5.10745	4.80095	5.11093	5.25825	5.3746	5.66359	5.48552	mRNA	NA	GCF_003254395.2	Primary Assembly	linkage group	LG9	NC_037646.1	8766576	8797600	-	XM_006561561.2	NA	XP_006561624.1	serotonin receptor, transcript variant X3	411323	NA	3936	3936	NA
26	5-HT2alpha	4.81826	5.10745	4.80095	5.11093	5.25825	5.3746	5.66359	5.48552	mRNA	NA	GCF_003254395.2	Primary Assembly	linkage group	LG9	NC_037646.1	8766576	8797600	-	XM_026442611.1	NA	XP_026298396.1	serotonin receptor, transcript variant X1	411323	NA	4409	4409	NA
27	5-HT2alpha	4.81826	5.10745	4.80095	5.11093	5.25825	5.3746	5.66359	5.48552	CDS	with_protein	GCF_003254395.2	Primary Assembly	linkage group	LG9	NC_037646.1	8767040	8786583	-	XP_006561622.1	NA	XM_006561559.2	serotonin receptor isoform X1	411323	NA	1962	653	NA
28	5-HT2alpha	4.81826	5.10745	4.80095	5.11093	5.25825	5.3746	5.66359	5.48552	CDS	with_protein	GCF_003254395.2	Primary Assembly	linkage group	LG9	NC_037646.1	8767040	8786583	-	XP_006561625.1	NA	XM_006561562.2	serotonin receptor isoform X2	411323	NA	1737	578	NA
29	5-HT2alpha	4.81826	5.10745	4.80095	5.11093	5.25825	5.3746	5.66359	5.48552	CDS	with_protein	GCF_003254395.2	Primary Assembly	linkage group	LG9	NC_037646.1	8767040	8786583	-	XP_006561624.1	NA	XM_006561561.2	serotonin receptor isoform X1	411323	NA	1962	653	NA
30	5-HT2beta	4.81826	3.80919	5.28815	4.81271	5.04213	4.87908	4.22243	4.8331	CDS	with_protein	GCF_003254395.2	Primary Assembly	linkage group	LG10	NC_037647.1	5319050	5412403	-	NP_001191178.1	NA	NM_001204249.1	serotonin receptor	552518	NA	2202	733	NA
31	5-HT2beta	4.81826	3.80919	5.28815	4.81271	5.04213	4.87908	4.22243	4.8331	gene	protein_coding	GCF_003254395.2	Primary Assembly	linkage group	LG10	NC_037647.1	5304754	5424158	-	NA	NA	NA	serotonin receptor	552518	NA	119405	NA	NA
32	5-HT2beta	4.81826	3.80919	5.28815	4.81271	5.04213	4.87908	4.22243	4.8331	mRNA	NA	GCF_003254395.2	Primary Assembly	linkage group	LG10	NC_037647.1	5319050	5412403	-	NM_001204249.1	NA	NP_001191178.1	serotonin receptor	552518	NA	2202	2202	NA
33	5-HT2beta	4.81826	3.80919	5.28815	4.81271	5.04213	4.87908	4.22243	4.8331	mRNA	NA	GCF_003254395.2	Primary Assembly	linkage group	LG10	NC_037647.1	5319050	5424157	-	XM_026443084.1	NA	XP_026298869.1	serotonin receptor, transcript variant X1	552518	NA	2815	2815	NA
34	5-HT2beta	4.81826	3.80919	5.28815	4.81271	5.04213	4.87908	4.22243	4.8331	CDS	with_protein	GCF_003254395.2	Primary Assembly	linkage group	LG10	NC_037647.1	5305678	5412403	-	XP_026298870.1	NA	XM_026443085.1	serotonin receptor isoform X2	552518	NA	1743	580	NA
35	5-HT2beta	4.81826	3.80919	5.28815	4.81271	5.04213	4.87908	4.22243	4.8331	mRNA	NA	GCF_003254395.2	Primary Assembly	linkage group	LG10	NC_037647.1	5304754	5424158	-	XM_026443085.1	NA	XP_026298870.1	serotonin receptor, transcript variant X2	552518	NA	3281	3281	NA
36	5-HT2beta	4.81826	3.80919	5.28815	4.81271	5.04213	4.87908	4.22243	4.8331	CDS	with_protein	GCF_003254395.2	Primary Assembly	linkage group	LG10	NC_037647.1	5319050	5412403	-	XP_026298869.1	NA	XM_026443084.1	serotonin receptor isoform X1	552518	NA	2202	733	NA
37	5-ht7	4.43399	4.70629	4.96511	5.35793	4.87767	4.49415	4.22243	5.54968	CDS	with_protein	GCF_003254395.2	Primary Assembly	linkage group	LG6	NC_037643.1	635212	903929	-	XP_026296900.1	NA	XM_026441115.1	serotonin receptor 7 isoform X1	726702	NA	1551	516	NA
38	5-ht7	4.43399	4.70629	4.96511	5.35793	4.87767	4.49415	4.22243	5.54968	CDS	with_protein	GCF_003254395.2	Primary Assembly	linkage group	LG6	NC_037643.1	635212	903929	-	XP_026296904.1	NA	XM_026441119.1	serotonin receptor 7 isoform X2	726702	NA	1506	501	NA
39	5-ht7	4.43399	4.70629	4.96511	5.35793	4.87767	4.49415	4.22243	5.54968	CDS	with_protein	GCF_003254395.2	Primary Assembly	linkage group	LG6	NC_037643.1	635212	903929	-	NP_001071289.1	NA	NM_001077821.1	serotonin receptor 7	726702	NA	1506	501	NA
40	5-ht7	4.43399	4.70629	4.96511	5.35793	4.87767	4.49415	4.22243	5.54968	mRNA	NA	GCF_003254395.2	Primary Assembly	linkage group	LG6	NC_037643.1	633583	940616	-	XM_026441119.1	NA	XP_026296904.1	serotonin receptor 7, transcript variant X5	726702	NA	3411	3411	NA
41	5-ht7	4.43399	4.70629	4.96511	5.35793	4.87767	4.49415	4.22243	5.54968	CDS	with_protein	GCF_003254395.2	Primary Assembly	linkage group	LG6	NC_037643.1	635212	903929	-	XP_026296903.1	NA	XM_026441118.1	serotonin receptor 7 isoform X2	726702	NA	1506	501	NA
42	5-ht7	4.43399	4.70629	4.96511	5.35793	4.87767	4.49415	4.22243	5.54968	CDS	with_protein	GCF_003254395.2	Primary Assembly	linkage group	LG6	NC_037643.1	635212	903929	-	XP_026296901.1	NA	XM_026441116.1	serotonin receptor 7 isoform X1	726702	NA	1551	516	NA
43	5-ht7	4.43399	4.70629	4.96511	5.35793	4.87767	4.49415	4.22243	5.54968	mRNA	NA	GCF_003254395.2	Primary Assembly	linkage group	LG6	NC_037643.1	634719	940616	-	XM_026441116.1	NA	XP_026296901.1	serotonin receptor 7, transcript variant X2	726702	NA	2320	2320	NA
44	5-ht7	4.43399	4.70629	4.96511	5.35793	4.87767	4.49415	4.22243	5.54968	mRNA	NA	GCF_003254395.2	Primary Assembly	linkage group	LG6	NC_037643.1	633820	1032423	-	NM_001077821.1	NA	NP_001071289.1	serotonin receptor 7	726702	NA	4084	4097	NA
45	5-ht7	4.43399	4.70629	4.96511	5.35793	4.87767	4.49415	4.22243	5.54968	gene	protein_coding	GCF_003254395.2	Primary Assembly	linkage group	LG6	NC_037643.1	633583	1032488	-	NA	NA	NA	serotonin receptor 7	726702	NA	398906	NA	NA
46	5-ht7	4.43399	4.70629	4.96511	5.35793	4.87767	4.49415	4.22243	5.54968	mRNA	NA	GCF_003254395.2	Primary Assembly	linkage group	LG6	NC_037643.1	634719	1032488	-	XM_026441115.1	NA	XP_026296900.1	serotonin receptor 7, transcript variant X1	726702	NA	3226	3226	NA
47	5-ht7	4.43399	4.70629	4.96511	5.35793	4.87767	4.49415	4.22243	5.54968	mRNA	NA	GCF_003254395.2	Primary Assembly	linkage group	LG6	NC_037643.1	634719	927106	-	XM_026441117.1	NA	XP_026296902.1	serotonin receptor 7, transcript variant X3	726702	NA	2798	2798	NA
48	5-ht7	4.43399	4.70629	4.96511	5.35793	4.87767	4.49415	4.22243	5.54968	CDS	with_protein	GCF_003254395.2	Primary Assembly	linkage group	LG6	NC_037643.1	635212	903929	-	XP_026296902.1	NA	XM_026441117.1	serotonin receptor 7 isoform X1	726702	NA	1551	516	NA
49	5-ht7	4.43399	4.70629	4.96511	5.35793	4.87767	4.49415	4.22243	5.54968	mRNA	NA	GCF_003254395.2	Primary Assembly	linkage group	LG6	NC_037643.1	634720	1032488	-	XM_026441118.1	NA	XP_026296903.1	serotonin receptor 7, transcript variant X4	726702	NA	3180	3180	NA
50	A4	13.4698	13.4845	13.0881	13.1119	13.1979	13.3188	13.1357	13.1287	gene	protein_coding	GCF_003254395.2	Primary Assembly	linkage group	LG2	NC_037639.1	15188032	15188900	+	NA	NA	NA	apolipophorin-III-like protein	552391	NA	869	NA	NA
51	A4	13.4698	13.4845	13.0881	13.1119	13.1979	13.3188	13.1357	13.1287	CDS	with_protein	GCF_003254395.2	Primary Assembly	linkage group	LG2	NC_037639.1	15188060	15188803	+	NP_001107670.1	NA	NM_001114198.1	apolipophorin-III-like protein precursor	552391	NA	582	193	NA
52	A4	13.4698	13.4845	13.0881	13.1119	13.1979	13.3188	13.1357	13.1287	mRNA	NA	GCF_003254395.2	Primary Assembly	linkage group	LG2	NC_037639.1	15188032	15188900	+	NM_001114198.1	NA	NP_001107670.1	apolipophorin-III-like protein	552391	NA	707	730	NA
53	Abscam	6.77938	6.81482	7.58865	7.29619	7.3833	7.43701	7.5345	7.79475	CDS	with_protein	GCF_003254395.2	Primary Assembly	linkage group	LG6	NC_037643.1	1442012	1635810	+	XP_006558176.1	NA	XM_006558113.3	dscam family member AbsCAM isoform X5	409817	NA	5802	1933	NA
54	Abscam	6.77938	6.81482	7.58865	7.29619	7.3833	7.43701	7.5345	7.79475	CDS	with_protein	GCF_003254395.2	Primary Assembly	linkage group	LG6	NC_037643.1	1442012	1635810	+	XP_006558179.1	NA	XM_006558116.3	dscam family member AbsCAM isoform X11	409817	NA	5790	1929	NA
55	Abscam	6.77938	6.81482	7.58865	7.29619	7.3833	7.43701	7.5345	7.79475	CDS	with_protein	GCF_003254395.2	Primary Assembly	linkage group	LG6	NC_037643.1	1442012	1635810	+	XP_006558172.1	NA	XM_006558109.3	dscam family member AbsCAM isoform X2	409817	NA	5823	1940	NA
56	Abscam	6.77938	6.81482	7.58865	7.29619	7.3833	7.43701	7.5345	7.79475	gene	protein_coding	GCF_003254395.2	Primary Assembly	linkage group	LG6	NC_037643.1	1441501	1640226	+	NA	NA	NA	Dscam family member AbsCAM	409817	NA	198726	NA	NA
57	Abscam	6.77938	6.81482	7.58865	7.29619	7.3833	7.43701	7.5345	7.79475	CDS	with_protein	GCF_003254395.2	Primary Assembly	linkage group	LG6	NC_037643.1	1442012	1635810	+	XP_006558178.1	NA	XM_006558115.3	dscam family member AbsCAM isoform X7	409817	NA	5760	1919	NA
58	Abscam	6.77938	6.81482	7.58865	7.29619	7.3833	7.43701	7.5345	7.79475	CDS	with_protein	GCF_003254395.2	Primary Assembly	linkage group	LG6	NC_037643.1	1442012	1635810	+	XP_006558171.1	NA	XM_006558108.3	dscam family member AbsCAM isoform X1	409817	NA	5835	1944	NA
59	Abscam	6.77938	6.81482	7.58865	7.29619	7.3833	7.43701	7.5345	7.79475	CDS	with_protein	GCF_003254395.2	Primary Assembly	linkage group	LG6	NC_037643.1	1442012	1635810	+	XP_006558177.1	NA	XM_006558114.3	dscam family member AbsCAM isoform X6	409817	NA	5772	1923	NA
60	Abscam	6.77938	6.81482	7.58865	7.29619	7.3833	7.43701	7.5345	7.79475	mRNA	NA	GCF_003254395.2	Primary Assembly	linkage group	LG6	NC_037643.1	1441503	1640226	+	XM_006558113.3	NA	XP_006558176.1	Dscam family member AbsCAM, transcript variant X5	409817	NA	10727	10727	NA
61	Abscam	6.77938	6.81482	7.58865	7.29619	7.3833	7.43701	7.5345	7.79475	CDS	with_protein	GCF_003254395.2	Primary Assembly	linkage group	LG6	NC_037643.1	1442012	1635810	+	XP_006558173.1	NA	XM_006558110.3	dscam family member AbsCAM isoform X3	409817	NA	5820	1939	NA
62	Abscam	6.77938	6.81482	7.58865	7.29619	7.3833	7.43701	7.5345	7.79475	CDS	with_protein	GCF_003254395.2	Primary Assembly	linkage group	LG6	NC_037643.1	1442012	1634313	+	XP_026296885.1	NA	XM_026441100.1	dscam family member AbsCAM isoform X9	409817	NA	5376	1791	NA
63	Abscam	6.77938	6.81482	7.58865	7.29619	7.3833	7.43701	7.5345	7.79475	CDS	with_protein	GCF_003254395.2	Primary Assembly	linkage group	LG6	NC_037643.1	1442012	1634313	+	XP_026296884.1	NA	XM_026441099.1	dscam family member AbsCAM isoform X8	409817	NA	5409	1802	NA
64	Abscam	6.77938	6.81482	7.58865	7.29619	7.3833	7.43701	7.5345	7.79475	mRNA	NA	GCF_003254395.2	Primary Assembly	linkage group	LG6	NC_037643.1	1441503	1640226	+	XM_006558115.3	NA	XP_006558178.1	Dscam family member AbsCAM, transcript variant X7	409817	NA	10685	10685	NA
65	Abscam	6.77938	6.81482	7.58865	7.29619	7.3833	7.43701	7.5345	7.79475	mRNA	NA	GCF_003254395.2	Primary Assembly	linkage group	LG6	NC_037643.1	1441503	1640226	+	XM_006558114.3	NA	XP_006558177.1	Dscam family member AbsCAM, transcript variant X6	409817	NA	10697	10697	NA
66	Abscam	6.77938	6.81482	7.58865	7.29619	7.3833	7.43701	7.5345	7.79475	mRNA	NA	GCF_003254395.2	Primary Assembly	linkage group	LG6	NC_037643.1	1441503	1640226	+	XM_006558108.3	NA	XP_006558171.1	Dscam family member AbsCAM, transcript variant X1	409817	NA	10760	10760	NA
67	Abscam	6.77938	6.81482	7.58865	7.29619	7.3833	7.43701	7.5345	7.79475	mRNA	NA	GCF_003254395.2	Primary Assembly	linkage group	LG6	NC_037643.1	1441503	1640226	+	XM_006558116.3	NA	XP_006558179.1	Dscam family member AbsCAM, transcript variant X11	409817	NA	10715	10715	NA
68	Abscam	6.77938	6.81482	7.58865	7.29619	7.3833	7.43701	7.5345	7.79475	CDS	with_protein	GCF_003254395.2	Primary Assembly	linkage group	LG6	NC_037643.1	1442012	1635810	+	XP_006558174.1	NA	XM_006558111.3	dscam family member AbsCAM isoform X4	409817	NA	5820	1939	NA
69	Abscam	6.77938	6.81482	7.58865	7.29619	7.3833	7.43701	7.5345	7.79475	mRNA	NA	GCF_003254395.2	Primary Assembly	linkage group	LG6	NC_037643.1	1441503	1634367	+	XM_026441099.1	NA	XP_026296884.1	Dscam family member AbsCAM, transcript variant X8	409817	NA	5972	5972	NA
70	Abscam	6.77938	6.81482	7.58865	7.29619	7.3833	7.43701	7.5345	7.79475	CDS	with_protein	GCF_003254395.2	Primary Assembly	linkage group	LG6	NC_037643.1	1442012	1635810	+	XP_016767974.1	NA	XM_016912485.2	dscam family member AbsCAM isoform X12	409817	NA	6087	2028	NA
71	Abscam	6.77938	6.81482	7.58865	7.29619	7.3833	7.43701	7.5345	7.79475	mRNA	NA	GCF_003254395.2	Primary Assembly	linkage group	LG6	NC_037643.1	1441503	1634367	+	XM_026441100.1	NA	XP_026296885.1	Dscam family member AbsCAM, transcript variant X9	409817	NA	5939	5939	NA
72	Abscam	6.77938	6.81482	7.58865	7.29619	7.3833	7.43701	7.5345	7.79475	mRNA	NA	GCF_003254395.2	Primary Assembly	linkage group	LG6	NC_037643.1	1441503	1640226	+	XM_006558109.3	NA	XP_006558172.1	Dscam family member AbsCAM, transcript variant X2	409817	NA	10748	10748	NA
73	Abscam	6.77938	6.81482	7.58865	7.29619	7.3833	7.43701	7.5345	7.79475	CDS	with_protein	GCF_003254395.2	Primary Assembly	linkage group	LG6	NC_037643.1	1442012	1619071	+	XP_026296886.1	NA	XM_026441101.1	dscam family member AbsCAM isoform X10	409817	NA	2172	723	NA
74	Abscam	6.77938	6.81482	7.58865	7.29619	7.3833	7.43701	7.5345	7.79475	mRNA	NA	GCF_003254395.2	Primary Assembly	linkage group	LG6	NC_037643.1	1441503	1640226	+	XM_006558110.3	NA	XP_006558173.1	Dscam family member AbsCAM, transcript variant X3	409817	NA	10745	10745	NA
75	Abscam	6.77938	6.81482	7.58865	7.29619	7.3833	7.43701	7.5345	7.79475	mRNA	NA	GCF_003254395.2	Primary Assembly	linkage group	LG6	NC_037643.1	1441501	1619914	+	XM_026441101.1	NA	XP_026296886.1	Dscam family member AbsCAM, transcript variant X10	409817	NA	3526	3526	NA
76	Abscam	6.77938	6.81482	7.58865	7.29619	7.3833	7.43701	7.5345	7.79475	mRNA	NA	GCF_003254395.2	Primary Assembly	linkage group	LG6	NC_037643.1	1441503	1640226	+	XM_006558111.3	NA	XP_006558174.1	Dscam family member AbsCAM, transcript variant X4	409817	NA	10745	10745	NA
77	Abscam	6.77938	6.81482	7.58865	7.29619	7.3833	7.43701	7.5345	7.79475	CDS	with_protein	GCF_003254395.2	Primary Assembly	linkage group	LG6	NC_037643.1	1568979	1635810	+	NP_001035325.2	NA	NM_001040235.2	Dscam family member AbsCAM	409817	NA	5661	1886	NA
78	Abscam	6.77938	6.81482	7.58865	7.29619	7.3833	7.43701	7.5345	7.79475	mRNA	NA	GCF_003254395.2	Primary Assembly	linkage group	LG6	NC_037643.1	1568908	1636154	+	NM_001040235.2	NA	NP_001035325.2	Dscam family member AbsCAM	409817	NA	6076	6077	NA
79	Abscam	6.77938	6.81482	7.58865	7.29619	7.3833	7.43701	7.5345	7.79475	mRNA	NA	GCF_003254395.2	Primary Assembly	linkage group	LG6	NC_037643.1	1441503	1640226	+	XM_016912485.2	NA	XP_016767974.1	Dscam family member AbsCAM, transcript variant X12	409817	NA	11012	11012	NA
80	Ac3	6.50594	5.87406	7.10454	6.75657	6.89519	7.23734	6.97469	7.17625	CDS	with_protein	GCF_003254395.2	Primary Assembly	linkage group	LG11	NC_037648.1	12962690	12969878	+	XP_006566310.1	NA	XM_006566247.3	adenylate cyclase 3 isoform X1	408363	NA	2415	804	NA
81	Ac3	6.50594	5.87406	7.10454	6.75657	6.89519	7.23734	6.97469	7.17625	mRNA	NA	GCF_003254395.2	Primary Assembly	linkage group	LG11	NC_037648.1	12958838	12973602	+	XM_016914661.2	NA	XP_016770150.1	adenylate cyclase 3, transcript variant X1	408363	NA	6646	6646	NA
82	Ac3	6.50594	5.87406	7.10454	6.75657	6.89519	7.23734	6.97469	7.17625	mRNA	NA	GCF_003254395.2	Primary Assembly	linkage group	LG11	NC_037648.1	12956997	12973602	+	XM_006566247.3	NA	XP_006566310.1	adenylate cyclase 3, transcript variant X2	408363	NA	6459	6459	NA
83	Ac3	6.50594	5.87406	7.10454	6.75657	6.89519	7.23734	6.97469	7.17625	CDS	with_protein	GCF_003254395.2	Primary Assembly	linkage group	LG11	NC_037648.1	12957686	12969878	+	NP_001071276.1	NA	NM_001077808.1	adenylate cyclase 3	408363	NA	2997	998	NA
84	Ac3	6.50594	5.87406	7.10454	6.75657	6.89519	7.23734	6.97469	7.17625	gene	protein_coding	GCF_003254395.2	Primary Assembly	linkage group	LG11	NC_037648.1	12956997	12973602	+	NA	NA	NA	adenylate cyclase 3	408363	NA	16606	NA	NA
85	Ac3	6.50594	5.87406	7.10454	6.75657	6.89519	7.23734	6.97469	7.17625	CDS	with_protein	GCF_003254395.2	Primary Assembly	linkage group	LG11	NC_037648.1	12962690	12969878	+	XP_016770150.1	NA	XM_016914661.2	adenylate cyclase 3 isoform X1	408363	NA	2415	804	NA
86	Ac3	6.50594	5.87406	7.10454	6.75657	6.89519	7.23734	6.97469	7.17625	mRNA	NA	GCF_003254395.2	Primary Assembly	linkage group	LG11	NC_037648.1	12957685	12972204	+	NM_001077808.1	NA	NP_001071276.1	adenylate cyclase 3	408363	NA	5324	5328	NA
87	AChE-2	9.35154	9.33608	9.5184	9.67822	9.94684	9.80879	9.85708	9.77485	mRNA	NA	GCF_003254395.2	Primary Assembly	linkage group	LG8	NC_037645.1	7426943	7561836	+	NM_001040230.1	NA	NP_001035320.1	acetylcholinesterase 2	406104	NA	12853	13107	partial
88	AChE-2	9.35154	9.33608	9.5184	9.67822	9.94684	9.80879	9.85708	9.77485	gene	protein_coding	GCF_003254395.2	Primary Assembly	linkage group	LG8	NC_037645.1	7426943	7561836	+	NA	NA	NA	acetylcholinesterase 2	406104	NA	134894	NA	partial
89	AChE-2	9.35154	9.33608	9.5184	9.67822	9.94684	9.80879	9.85708	9.77485	CDS	with_protein	GCF_003254395.2	Primary Assembly	linkage group	LG8	NC_037645.1	7427140	7550978	+	NP_001035320.1	NA	NM_001040230.1	acetylcholinesterase 2 precursor	406104	NA	1798	628	partial
90	Acph-1	9.17345	9.28108	8.99583	9.16505	8.3201	8.68314	8.74627	9.03226	mRNA	NA	GCF_003254395.2	Primary Assembly	linkage group	LG5	NC_037642.1	13090287	13093664	-	XM_016912048.2	NA	XP_016767537.1	venom acid phosphatase, transcript variant X3	411830	NA	1804	1804	NA
91	Acph-1	9.17345	9.28108	8.99583	9.16505	8.3201	8.68314	8.74627	9.03226	CDS	with_protein	GCF_003254395.2	Primary Assembly	linkage group	LG5	NC_037642.1	13090852	13093363	-	XP_016767536.1	NA	XM_016912047.2	venom acid phosphatase Acph-1 isoform X1	411830	NA	1206	401	NA
92	Acph-1	9.17345	9.28108	8.99583	9.16505	8.3201	8.68314	8.74627	9.03226	mRNA	NA	GCF_003254395.2	Primary Assembly	linkage group	LG5	NC_037642.1	13090287	13094581	-	XM_016912047.2	NA	XP_016767536.1	venom acid phosphatase, transcript variant X2	411830	NA	1932	1932	NA
93	Acph-1	9.17345	9.28108	8.99583	9.16505	8.3201	8.68314	8.74627	9.03226	mRNA	NA	GCF_003254395.2	Primary Assembly	linkage group	LG5	NC_037642.1	13090329	13094865	-	NM_001013359.2	NA	NP_001013377.2	venom acid phosphatase	411830	NA	1964	1964	NA
94	Acph-1	9.17345	9.28108	8.99583	9.16505	8.3201	8.68314	8.74627	9.03226	CDS	with_protein	GCF_003254395.2	Primary Assembly	linkage group	LG5	NC_037642.1	13090852	13093363	-	XP_006569952.1	NA	XM_006569889.2	venom acid phosphatase Acph-1 isoform X1	411830	NA	1206	401	NA
95	Acph-1	9.17345	9.28108	8.99583	9.16505	8.3201	8.68314	8.74627	9.03226	CDS	with_protein	GCF_003254395.2	Primary Assembly	linkage group	LG5	NC_037642.1	13090852	13093363	-	XP_016767537.1	NA	XM_016912048.2	venom acid phosphatase Acph-1 isoform X1	411830	NA	1206	401	NA
96	Acph-1	9.17345	9.28108	8.99583	9.16505	8.3201	8.68314	8.74627	9.03226	gene	protein_coding	GCF_003254395.2	Primary Assembly	linkage group	LG5	NC_037642.1	13090287	13099780	-	NA	NA	NA	venom acid phosphatase	411830	NA	9494	NA	NA
97	Acph-1	9.17345	9.28108	8.99583	9.16505	8.3201	8.68314	8.74627	9.03226	CDS	with_protein	GCF_003254395.2	Primary Assembly	linkage group	LG5	NC_037642.1	13090852	13093363	-	XP_016767535.1	NA	XM_016912046.2	venom acid phosphatase Acph-1 isoform X1	411830	NA	1206	401	NA
98	Acph-1	9.17345	9.28108	8.99583	9.16505	8.3201	8.68314	8.74627	9.03226	mRNA	NA	GCF_003254395.2	Primary Assembly	linkage group	LG5	NC_037642.1	13090287	13099780	-	XM_016912046.2	NA	XP_016767535.1	venom acid phosphatase, transcript variant X1	411830	NA	1965	1965	NA
99	Acph-1	9.17345	9.28108	8.99583	9.16505	8.3201	8.68314	8.74627	9.03226	CDS	with_protein	GCF_003254395.2	Primary Assembly	linkage group	LG5	NC_037642.1	13090852	13093363	-	XP_016767538.1	NA	XM_016912049.2	venom acid phosphatase Acph-1 isoform X1	411830	NA	1206	401	NA
100	Acph-1	9.17345	9.28108	8.99583	9.16505	8.3201	8.68314	8.74627	9.03226	mRNA	NA	GCF_003254395.2	Primary Assembly	linkage group	LG5	NC_037642.1	13090287	13097809	-	XM_006569889.2	NA	XP_006569952.1	venom acid phosphatase, transcript variant X5	411830	NA	2031	2031	NA
101	Acph-1	9.17345	9.28108	8.99583	9.16505	8.3201	8.68314	8.74627	9.03226	mRNA	NA	GCF_003254395.2	Primary Assembly	linkage group	LG5	NC_037642.1	13090287	13094015	-	XM_016912049.2	NA	XP_016767538.1	venom acid phosphatase, transcript variant X4	411830	NA	2088	2088	NA
102	Acph-1	9.17345	9.28108	8.99583	9.16505	8.3201	8.68314	8.74627	9.03226	CDS	with_protein	GCF_003254395.2	Primary Assembly	linkage group	LG5	NC_037642.1	13090852	13093363	-	NP_001013377.2	NA	NM_001013359.2	venom acid phosphatase Acph-1 precursor	411830	NA	1206	401	NA
103	ACSF2	8.75029	9.02711	8.59746	8.81841	8.21199	8.55352	8.74256	8.91233	mRNA	NA	GCF_003254395.2	Primary Assembly	linkage group	LG4	NC_037641.1	12340664	12345251	-	NM_001206973.1	NA	NP_001193902.1	acyl-CoA synthetase family member 2	552475	NA	2270	2299	NA
104	ACSF2	8.75029	9.02711	8.59746	8.81841	8.21199	8.55352	8.74256	8.91233	CDS	with_protein	GCF_003254395.2	Primary Assembly	linkage group	LG4	NC_037641.1	12340185	12344938	-	XP_006567169.2	NA	XM_006567106.3	acyl-CoA synthetase family member 2, mitochondrial isoform X1	552475	NA	1914	637	NA
105	ACSF2	8.75029	9.02711	8.59746	8.81841	8.21199	8.55352	8.74256	8.91233	gene	protein_coding	GCF_003254395.2	Primary Assembly	linkage group	LG4	NC_037641.1	12339655	12345251	-	NA	NA	NA	acyl-CoA synthetase family member 2	552475	NA	5597	NA	NA
106	ACSF2	8.75029	9.02711	8.59746	8.81841	8.21199	8.55352	8.74256	8.91233	CDS	with_protein	GCF_003254395.2	Primary Assembly	linkage group	LG4	NC_037641.1	12340794	12344938	-	NP_001193902.1	NA	NM_001206973.1	acyl-CoA synthetase family member 2, mitochondrial precursor	552475	NA	1827	608	NA
107	ACSF2	8.75029	9.02711	8.59746	8.81841	8.21199	8.55352	8.74256	8.91233	mRNA	NA	GCF_003254395.2	Primary Assembly	linkage group	LG4	NC_037641.1	12339655	12345165	-	XM_006567106.3	NA	XP_006567169.2	acyl-CoA synthetase family member 2, transcript variant X1	552475	NA	2671	2671	NA
108	Adar	8.57109	8.58881	8.73652	8.70697	8.59303	8.64018	8.72007	8.80799	misc_RNA	NA	GCF_003254395.2	Primary Assembly	linkage group	LG15	NC_037652.1	6312816	6323318	-	XR_001705635.2	NA	NA	adenosine deaminase acting on RNA, transcript variant X3	408529	NA	2918	2918	NA
109	Adar	8.57109	8.58881	8.73652	8.70697	8.59303	8.64018	8.72007	8.80799	CDS	with_protein	GCF_003254395.2	Primary Assembly	linkage group	LG15	NC_037652.1	6320152	6322893	-	XP_006563390.1	NA	XM_006563327.3	adenosine deaminase acting on RNA isoform X1	408529	NA	1992	663	NA
110	Adar	8.57109	8.58881	8.73652	8.70697	8.59303	8.64018	8.72007	8.80799	CDS	with_protein	GCF_003254395.2	Primary Assembly	linkage group	LG15	NC_037652.1	6314491	6322893	-	XP_026301050.1	NA	XM_026445265.1	adenosine deaminase acting on RNA isoform X2	408529	NA	1845	614	NA
111	Adar	8.57109	8.58881	8.73652	8.70697	8.59303	8.64018	8.72007	8.80799	CDS	with_protein	GCF_003254395.2	Primary Assembly	linkage group	LG15	NC_037652.1	6320152	6322599	-	NP_001091684.1	NA	NM_001098214.1	adenosine deaminase acting on RNA	408529	NA	1863	620	NA
112	Adar	8.57109	8.58881	8.73652	8.70697	8.59303	8.64018	8.72007	8.80799	misc_RNA	NA	GCF_003254395.2	Primary Assembly	linkage group	LG15	NC_037652.1	6314485	6323328	-	XR_003306104.1	NA	NA	adenosine deaminase acting on RNA, transcript variant X4	408529	NA	2554	2554	NA
113	Adar	8.57109	8.58881	8.73652	8.70697	8.59303	8.64018	8.72007	8.80799	mRNA	NA	GCF_003254395.2	Primary Assembly	linkage group	LG15	NC_037652.1	6320152	6322599	-	NM_001098214.1	NA	NP_001091684.1	adenosine deaminase acting on RNA	408529	NA	1863	1863	NA
114	Adar	8.57109	8.58881	8.73652	8.70697	8.59303	8.64018	8.72007	8.80799	misc_RNA	NA	GCF_003254395.2	Primary Assembly	linkage group	LG15	NC_037652.1	6312816	6323318	-	XR_001705634.2	NA	NA	adenosine deaminase acting on RNA, transcript variant X2	408529	NA	3045	3045	NA
115	Adar	8.57109	8.58881	8.73652	8.70697	8.59303	8.64018	8.72007	8.80799	misc_RNA	NA	GCF_003254395.2	Primary Assembly	linkage group	LG15	NC_037652.1	6312816	6323308	-	XR_001705636.2	NA	NA	adenosine deaminase acting on RNA, transcript variant X6	408529	NA	3144	3144	NA
116	Adar	8.57109	8.58881	8.73652	8.70697	8.59303	8.64018	8.72007	8.80799	gene	protein_coding	GCF_003254395.2	Primary Assembly	linkage group	LG15	NC_037652.1	6312816	6323353	-	NA	NA	NA	adenosine deaminase acting on RNA	408529	NA	10538	NA	NA
117	Adar	8.57109	8.58881	8.73652	8.70697	8.59303	8.64018	8.72007	8.80799	mRNA	NA	GCF_003254395.2	Primary Assembly	linkage group	LG15	NC_037652.1	6318758	6323305	-	XM_006563327.3	NA	XP_006563390.1	adenosine deaminase acting on RNA, transcript variant X5	408529	NA	3798	3798	NA
118	Adar	8.57109	8.58881	8.73652	8.70697	8.59303	8.64018	8.72007	8.80799	misc_RNA	NA	GCF_003254395.2	Primary Assembly	linkage group	LG15	NC_037652.1	6312816	6323318	-	XR_001705633.2	NA	NA	adenosine deaminase acting on RNA, transcript variant X1	408529	NA	3263	3263	NA
119	Adar	8.57109	8.58881	8.73652	8.70697	8.59303	8.64018	8.72007	8.80799	mRNA	NA	GCF_003254395.2	Primary Assembly	linkage group	LG15	NC_037652.1	6314348	6323308	-	XM_026445265.1	NA	XP_026301050.1	adenosine deaminase acting on RNA, transcript variant X7	408529	NA	2403	2403	NA
120	Adar	8.57109	8.58881	8.73652	8.70697	8.59303	8.64018	8.72007	8.80799	misc_RNA	NA	GCF_003254395.2	Primary Assembly	linkage group	LG15	NC_037652.1	6312816	6323353	-	XR_001705637.2	NA	NA	adenosine deaminase acting on RNA, transcript variant X8	408529	NA	3237	3237	NA
121	Adar	8.57109	8.58881	8.73652	8.70697	8.59303	8.64018	8.72007	8.80799	misc_RNA	NA	GCF_003254395.2	Primary Assembly	linkage group	LG15	NC_037652.1	6318758	6323306	-	XR_409682.3	NA	NA	adenosine deaminase acting on RNA, transcript variant X9	408529	NA	3750	3750	NA
122	Adk1	7.07241	7.13418	6.74663	6.68598	7.17759	7.20402	7.20807	7.01517	CDS	with_protein	GCF_003254395.2	Primary Assembly	linkage group	LG7	NC_037644.1	10639839	10641594	-	NP_001164443.1	NA	NM_001170972.1	adenylate kinase 1	412632	NA	579	192	NA
123	Adk1	7.07241	7.13418	6.74663	6.68598	7.17759	7.20402	7.20807	7.01517	mRNA	NA	GCF_003254395.2	Primary Assembly	linkage group	LG7	NC_037644.1	10639558	10645120	-	NM_001170972.1	NA	NP_001164443.1	adenylate kinase 1	412632	NA	1128	1128	NA
124	Adk1	7.07241	7.13418	6.74663	6.68598	7.17759	7.20402	7.20807	7.01517	gene	protein_coding	GCF_003254395.2	Primary Assembly	linkage group	LG7	NC_037644.1	10639558	10645120	-	NA	NA	NA	adenylate kinase 1	412632	NA	5563	NA	NA
125	AGLU2	13.0118	12.8698	13.4566	13.4791	13.331	13.369	13.2899	13.5437	gene	protein_coding	GCF_003254395.2	Primary Assembly	linkage group	LG6	NC_037643.1	4618778	4626779	+	NA	NA	NA	alpha glucosidase 2	409889	NA	8002	NA	NA
126	AGLU2	13.0118	12.8698	13.4566	13.4791	13.331	13.369	13.2899	13.5437	mRNA	NA	GCF_003254395.2	Primary Assembly	linkage group	LG6	NC_037643.1	4618778	4626779	+	NM_001040236.1	NA	NP_001035326.1	alpha glucosidase 2	409889	NA	1767	1767	NA
127	AGLU2	13.0118	12.8698	13.4566	13.4791	13.331	13.369	13.2899	13.5437	CDS	with_protein	GCF_003254395.2	Primary Assembly	linkage group	LG6	NC_037643.1	4618778	4626779	+	NP_001035326.1	NA	NM_001040236.1	alpha glucosidase 2 precursor	409889	NA	1767	588	NA
128	Akhr	5.53462	6.04634	5.88828	6.00547	5.85292	5.40425	5.53207	5.34796	CDS	with_protein	GCF_003254395.2	Primary Assembly	linkage group	LG1	NC_037638.1	4492732	4495657	+	NP_001035354.1	NA	NM_001040264.1	adipokinetic hormone receptor	551388	NA	1050	349	NA
129	Akhr	5.53462	6.04634	5.88828	6.00547	5.85292	5.40425	5.53207	5.34796	gene	protein_coding	GCF_003254395.2	Primary Assembly	linkage group	LG1	NC_037638.1	4491818	4495954	+	NA	NA	NA	adipokinetic hormone receptor	551388	NA	4137	NA	NA
130	Akhr	5.53462	6.04634	5.88828	6.00547	5.85292	5.40425	5.53207	5.34796	mRNA	NA	GCF_003254395.2	Primary Assembly	linkage group	LG1	NC_037638.1	4491818	4495954	+	NM_001040264.1	NA	NP_001035354.1	adipokinetic hormone receptor	551388	NA	1566	1600	NA
131	Amel_8916	2.92542	2.71788	0	2.62356	0	0	2.70509	3.34597	CDS	with_protein	GCF_003254395.2	Primary Assembly	linkage group	LG9	NC_037646.1	1349193	1364664	+	NP_001071290.1	NA	NM_001077822.1	cys-loop ligand-gated ion channel subunit 8916	726970	NA	1534	510	NA
132	Amel_8916	2.92542	2.71788	0	2.62356	0	0	2.70509	3.34597	mRNA	NA	GCF_003254395.2	Primary Assembly	linkage group	LG9	NC_037646.1	1342585	1364707	+	XM_026442636.1	NA	XP_026298421.1	cys-loop ligand-gated ion channel subunit 8916, transcript variant X2	726970	NA	1574	1574	NA
133	Amel_8916	2.92542	2.71788	0	2.62356	0	0	2.70509	3.34597	CDS	with_protein	GCF_003254395.2	Primary Assembly	linkage group	LG9	NC_037646.1	1342753	1364664	+	XP_026298420.1	NA	XM_026442635.1	cys-loop ligand-gated ion channel subunit 8916 isoform X1	726970	NA	1563	520	NA
134	Amel_8916	2.92542	2.71788	0	2.62356	0	0	2.70509	3.34597	CDS	with_protein	GCF_003254395.2	Primary Assembly	linkage group	LG9	NC_037646.1	1358372	1364664	+	XP_026298421.1	NA	XM_026442636.1	cys-loop ligand-gated ion channel subunit 8916 isoform X2	726970	NA	1314	437	NA
135	Amel_8916	2.92542	2.71788	0	2.62356	0	0	2.70509	3.34597	mRNA	NA	GCF_003254395.2	Primary Assembly	linkage group	LG9	NC_037646.1	1342582	1364708	+	XM_026442635.1	NA	XP_026298420.1	cys-loop ligand-gated ion channel subunit 8916, transcript variant X1	726970	NA	1778	1778	NA
136	Amel_8916	2.92542	2.71788	0	2.62356	0	0	2.70509	3.34597	gene	protein_coding	GCF_003254395.2	Primary Assembly	linkage group	LG9	NC_037646.1	1342582	1364708	+	NA	NA	NA	cys-loop ligand-gated ion channel subunit 8916	726970	NA	22127	NA	NA
137	Amel_8916	2.92542	2.71788	0	2.62356	0	0	2.70509	3.34597	mRNA	NA	GCF_003254395.2	Primary Assembly	linkage group	LG9	NC_037646.1	1349193	1364664	+	NM_001077822.1	NA	NP_001071290.1	cys-loop ligand-gated ion channel subunit 8916	726970	NA	1534	1533	NA
138	Amih	9.05543	8.94239	9.64486	9.42821	9.46278	9.49417	9.67419	9.81456	CDS	with_protein	GCF_003254395.2	Primary Assembly	linkage group	LG8	NC_037645.1	431948	502528	+	XP_016768784.1	NA	XM_016913295.2	hyperpolarization-activated ion channel isoform X11	406072	NA	1899	632	NA
139	Amih	9.05543	8.94239	9.64486	9.42821	9.46278	9.49417	9.67419	9.81456	mRNA	NA	GCF_003254395.2	Primary Assembly	linkage group	LG8	NC_037645.1	323612	504123	+	XM_026442017.1	NA	XP_026297802.1	hyperpolarization-activated ion channel, transcript variant X9	406072	NA	4539	4539	NA
140	Amih	9.05543	8.94239	9.64486	9.42821	9.46278	9.49417	9.67419	9.81456	CDS	with_protein	GCF_003254395.2	Primary Assembly	linkage group	LG8	NC_037645.1	323922	502528	+	XP_026297799.1	NA	XM_026442014.1	hyperpolarization-activated ion channel isoform X6	406072	NA	2526	841	NA
141	Amih	9.05543	8.94239	9.64486	9.42821	9.46278	9.49417	9.67419	9.81456	mRNA	NA	GCF_003254395.2	Primary Assembly	linkage group	LG8	NC_037645.1	323815	504123	+	XM_026442013.1	NA	XP_026297798.1	hyperpolarization-activated ion channel, transcript variant X5	406072	NA	4249	4249	NA
142	Amih	9.05543	8.94239	9.64486	9.42821	9.46278	9.49417	9.67419	9.81456	mRNA	NA	GCF_003254395.2	Primary Assembly	linkage group	LG8	NC_037645.1	323816	504123	+	XM_026442016.1	NA	XP_026297801.1	hyperpolarization-activated ion channel, transcript variant X8	406072	NA	4140	4140	NA
143	Amih	9.05543	8.94239	9.64486	9.42821	9.46278	9.49417	9.67419	9.81456	mRNA	NA	GCF_003254395.2	Primary Assembly	linkage group	LG8	NC_037645.1	366738	504123	+	XM_016913286.2	NA	XP_016768775.2	hyperpolarization-activated ion channel, transcript variant X1	406072	NA	7511	7511	NA
144	Amih	9.05543	8.94239	9.64486	9.42821	9.46278	9.49417	9.67419	9.81456	mRNA	NA	GCF_003254395.2	Primary Assembly	linkage group	LG8	NC_037645.1	323815	504123	+	XM_026442011.1	NA	XP_026297796.1	hyperpolarization-activated ion channel, transcript variant X2	406072	NA	4324	4324	NA
145	Amih	9.05543	8.94239	9.64486	9.42821	9.46278	9.49417	9.67419	9.81456	CDS	with_protein	GCF_003254395.2	Primary Assembly	linkage group	LG8	NC_037645.1	323922	502528	+	XP_026297796.1	NA	XM_026442011.1	hyperpolarization-activated ion channel isoform X2	406072	NA	2622	873	NA
146	Amih	9.05543	8.94239	9.64486	9.42821	9.46278	9.49417	9.67419	9.81456	gene	protein_coding	GCF_003254395.2	Primary Assembly	linkage group	LG8	NC_037645.1	323612	504123	+	NA	NA	NA	hyperpolarization-activated ion channel	406072	NA	180512	NA	NA
147	Amih	9.05543	8.94239	9.64486	9.42821	9.46278	9.49417	9.67419	9.81456	mRNA	NA	GCF_003254395.2	Primary Assembly	linkage group	LG8	NC_037645.1	388016	502797	+	XM_016913295.2	NA	XP_016768784.1	hyperpolarization-activated ion channel, transcript variant X11	406072	NA	3079	3079	NA
148	Amih	9.05543	8.94239	9.64486	9.42821	9.46278	9.49417	9.67419	9.81456	mRNA	NA	GCF_003254395.2	Primary Assembly	linkage group	LG8	NC_037645.1	323812	498082	+	XM_026442019.1	NA	XP_026297804.1	hyperpolarization-activated ion channel, transcript variant X13	406072	NA	1631	1631	NA
149	Amih	9.05543	8.94239	9.64486	9.42821	9.46278	9.49417	9.67419	9.81456	mRNA	NA	GCF_003254395.2	Primary Assembly	linkage group	LG8	NC_037645.1	323798	504123	+	XM_026442015.1	NA	XP_026297800.1	hyperpolarization-activated ion channel, transcript variant X7	406072	NA	4170	4170	NA
150	Amih	9.05543	8.94239	9.64486	9.42821	9.46278	9.49417	9.67419	9.81456	CDS	with_protein	GCF_003254395.2	Primary Assembly	linkage group	LG8	NC_037645.1	323922	502528	+	XP_026297801.1	NA	XM_026442016.1	hyperpolarization-activated ion channel isoform X8	406072	NA	2439	812	NA
151	Amih	9.05543	8.94239	9.64486	9.42821	9.46278	9.49417	9.67419	9.81456	mRNA	NA	GCF_003254395.2	Primary Assembly	linkage group	LG8	NC_037645.1	323815	504123	+	XM_026442012.1	NA	XP_026297797.1	hyperpolarization-activated ion channel, transcript variant X3	406072	NA	4261	4261	NA
152	Amih	9.05543	8.94239	9.64486	9.42821	9.46278	9.49417	9.67419	9.81456	mRNA	NA	GCF_003254395.2	Primary Assembly	linkage group	LG8	NC_037645.1	424904	504123	+	XM_016913294.2	NA	XP_016768783.1	hyperpolarization-activated ion channel, transcript variant X10	406072	NA	3941	3941	NA
153	Amih	9.05543	8.94239	9.64486	9.42821	9.46278	9.49417	9.67419	9.81456	CDS	with_protein	GCF_003254395.2	Primary Assembly	linkage group	LG8	NC_037645.1	424988	502528	+	XP_016768783.1	NA	XM_016913294.2	hyperpolarization-activated ion channel isoform X10	406072	NA	2262	753	NA
154	Amih	9.05543	8.94239	9.64486	9.42821	9.46278	9.49417	9.67419	9.81456	CDS	with_protein	GCF_003254395.2	Primary Assembly	linkage group	LG8	NC_037645.1	323922	502528	+	XP_016768782.2	NA	XM_016913293.2	hyperpolarization-activated ion channel isoform X4	406072	NA	2550	849	NA
155	Amih	9.05543	8.94239	9.64486	9.42821	9.46278	9.49417	9.67419	9.81456	CDS	with_protein	GCF_003254395.2	Primary Assembly	linkage group	LG8	NC_037645.1	323922	502528	+	XP_026297798.1	NA	XM_026442013.1	hyperpolarization-activated ion channel isoform X5	406072	NA	2547	848	NA
156	Amih	9.05543	8.94239	9.64486	9.42821	9.46278	9.49417	9.67419	9.81456	mRNA	NA	GCF_003254395.2	Primary Assembly	linkage group	LG8	NC_037645.1	323815	504123	+	XM_026442014.1	NA	XP_026297799.1	hyperpolarization-activated ion channel, transcript variant X6	406072	NA	4228	4228	NA
157	Amih	9.05543	8.94239	9.64486	9.42821	9.46278	9.49417	9.67419	9.81456	CDS	with_protein	GCF_003254395.2	Primary Assembly	linkage group	LG8	NC_037645.1	323922	502528	+	XP_026297800.1	NA	XM_026442015.1	hyperpolarization-activated ion channel isoform X7	406072	NA	2451	816	NA
158	Amih	9.05543	8.94239	9.64486	9.42821	9.46278	9.49417	9.67419	9.81456	mRNA	NA	GCF_003254395.2	Primary Assembly	linkage group	LG8	NC_037645.1	323798	486276	+	XM_026442018.1	NA	XP_026297803.1	hyperpolarization-activated ion channel, transcript variant X12	406072	NA	1700	1700	NA
159	Amih	9.05543	8.94239	9.64486	9.42821	9.46278	9.49417	9.67419	9.81456	CDS	with_protein	GCF_003254395.2	Primary Assembly	linkage group	LG8	NC_037645.1	370026	502528	+	XP_016768775.2	NA	XM_016913286.2	hyperpolarization-activated ion channel isoform X1	406072	NA	2628	875	NA
160	Amih	9.05543	8.94239	9.64486	9.42821	9.46278	9.49417	9.67419	9.81456	CDS	with_protein	GCF_003254395.2	Primary Assembly	linkage group	LG8	NC_037645.1	323922	497947	+	XP_026297804.1	NA	XM_026442019.1	hyperpolarization-activated ion channel isoform X13	406072	NA	1386	461	NA
161	Amih	9.05543	8.94239	9.64486	9.42821	9.46278	9.49417	9.67419	9.81456	mRNA	NA	GCF_003254395.2	Primary Assembly	linkage group	LG8	NC_037645.1	431948	502528	+	NM_001011568.1	NA	NP_001011568.1	hyperpolarization-activated ion channel	406072	NA	2077	2077	NA
162	Amih	9.05543	8.94239	9.64486	9.42821	9.46278	9.49417	9.67419	9.81456	CDS	with_protein	GCF_003254395.2	Primary Assembly	linkage group	LG8	NC_037645.1	323922	502528	+	XP_026297797.1	NA	XM_026442012.1	hyperpolarization-activated ion channel isoform X3	406072	NA	2559	852	NA
163	Amih	9.05543	8.94239	9.64486	9.42821	9.46278	9.49417	9.67419	9.81456	CDS	with_protein	GCF_003254395.2	Primary Assembly	linkage group	LG8	NC_037645.1	323922	486104	+	XP_026297803.1	NA	XM_026442018.1	hyperpolarization-activated ion channel isoform X12	406072	NA	1404	467	NA
164	Amih	9.05543	8.94239	9.64486	9.42821	9.46278	9.49417	9.67419	9.81456	mRNA	NA	GCF_003254395.2	Primary Assembly	linkage group	LG8	NC_037645.1	323817	504123	+	XM_016913293.2	NA	XP_016768782.2	hyperpolarization-activated ion channel, transcript variant X4	406072	NA	4250	4250	NA
165	Amih	9.05543	8.94239	9.64486	9.42821	9.46278	9.49417	9.67419	9.81456	CDS	with_protein	GCF_003254395.2	Primary Assembly	linkage group	LG8	NC_037645.1	323922	502528	+	XP_026297802.1	NA	XM_026442017.1	hyperpolarization-activated ion channel isoform X9	406072	NA	2634	877	NA
166	Amih	9.05543	8.94239	9.64486	9.42821	9.46278	9.49417	9.67419	9.81456	CDS	with_protein	GCF_003254395.2	Primary Assembly	linkage group	LG8	NC_037645.1	431948	482500	+	NP_001011568.1	NA	NM_001011568.1	hyperpolarization-activated ion channel	406072	NA	867	288	NA
167	Ancr-1	13.0902	12.9905	13.3302	13.3582	13.4761	13.358	13.3237	13.2297	gene	lncRNA	GCF_003254395.2	Primary Assembly	linkage group	LG5	NC_037642.1	13480118	13487797	+	NA	NA	NA	AncR-1 non-coding nuclear RNA	100049571	NA	7680	NA	NA
168	Ancr-1	13.0902	12.9905	13.3302	13.3582	13.4761	13.358	13.3237	13.2297	ncRNA	lncRNA	GCF_003254395.2	Primary Assembly	linkage group	LG5	NC_037642.1	13480118	13487797	+	NR_003566.1	NA	NA	AncR-1 non-coding nuclear RNA	100049571	NA	6867	6861	NA
169	Ant	12.7951	12.9072	12.8339	12.8769	12.7106	12.8362	12.7431	12.9641	CDS	with_protein	GCF_003254395.2	Primary Assembly	linkage group	LG7	NC_037644.1	10937825	10940274	-	NP_001010975.1	NA	NM_001010975.1	ADP/ATP translocase	406075	NA	903	300	NA
170	Ant	12.7951	12.9072	12.8339	12.8769	12.7106	12.8362	12.7431	12.9641	gene	protein_coding	GCF_003254395.2	Primary Assembly	linkage group	LG7	NC_037644.1	10937513	10940303	-	NA	NA	NA	ADP/ATP translocase	406075	NA	2791	NA	NA
171	Ant	12.7951	12.9072	12.8339	12.8769	12.7106	12.8362	12.7431	12.9641	mRNA	NA	GCF_003254395.2	Primary Assembly	linkage group	LG7	NC_037644.1	10937513	10940303	-	NM_001010975.1	NA	NP_001010975.1	ADP/ATP translocase	406075	NA	1244	1251	NA
172	Antp	6.27965	6.27141	6.48328	6.55349	6.93759	6.84183	6.77098	6.45265	CDS	with_protein	GCF_003254395.2	Primary Assembly	linkage group	LG16	NC_037653.1	4015834	4031533	+	XP_016772385.1	NA	XM_016916896.2	homeobox protein H90 isoform X1	406077	NA	1059	352	NA
173	Antp	6.27965	6.27141	6.48328	6.55349	6.93759	6.84183	6.77098	6.45265	CDS	with_protein	GCF_003254395.2	Primary Assembly	linkage group	LG16	NC_037653.1	4015834	4031533	+	XP_016772390.1	NA	XM_016916901.2	homeobox protein H90 isoform X1	406077	NA	1059	352	NA
174	Antp	6.27965	6.27141	6.48328	6.55349	6.93759	6.84183	6.77098	6.45265	CDS	with_protein	GCF_003254395.2	Primary Assembly	linkage group	LG16	NC_037653.1	4015834	4031533	+	NP_001011571.1	NA	NM_001011571.1	homeobox protein H90	406077	NA	1059	352	NA
175	Antp	6.27965	6.27141	6.48328	6.55349	6.93759	6.84183	6.77098	6.45265	mRNA	NA	GCF_003254395.2	Primary Assembly	linkage group	LG16	NC_037653.1	3881429	4037081	+	XM_016916899.2	NA	XP_016772388.1	homeotic protein antennapedia, transcript variant X4	406077	NA	9037	9037	NA
176	Antp	6.27965	6.27141	6.48328	6.55349	6.93759	6.84183	6.77098	6.45265	mRNA	NA	GCF_003254395.2	Primary Assembly	linkage group	LG16	NC_037653.1	4015721	4032442	+	NM_001011571.1	NA	NP_001011571.1	homeotic protein antennapedia	406077	NA	2081	2093	NA
177	Antp	6.27965	6.27141	6.48328	6.55349	6.93759	6.84183	6.77098	6.45265	CDS	with_protein	GCF_003254395.2	Primary Assembly	linkage group	LG16	NC_037653.1	4015834	4031533	+	XP_016772388.1	NA	XM_016916899.2	homeobox protein H90 isoform X1	406077	NA	1059	352	NA
178	Antp	6.27965	6.27141	6.48328	6.55349	6.93759	6.84183	6.77098	6.45265	CDS	with_protein	GCF_003254395.2	Primary Assembly	linkage group	LG16	NC_037653.1	4015834	4031533	+	XP_016772389.1	NA	XM_016916900.2	homeobox protein H90 isoform X1	406077	NA	1059	352	NA
179	Antp	6.27965	6.27141	6.48328	6.55349	6.93759	6.84183	6.77098	6.45265	CDS	with_protein	GCF_003254395.2	Primary Assembly	linkage group	LG16	NC_037653.1	4015834	4031533	+	XP_016772387.1	NA	XM_016916898.2	homeobox protein H90 isoform X1	406077	NA	1059	352	NA
180	Antp	6.27965	6.27141	6.48328	6.55349	6.93759	6.84183	6.77098	6.45265	mRNA	NA	GCF_003254395.2	Primary Assembly	linkage group	LG16	NC_037653.1	3973855	4037081	+	XM_016916893.2	NA	XP_016772382.1	homeotic protein antennapedia, transcript variant X1	406077	NA	9460	9460	NA
181	Antp	6.27965	6.27141	6.48328	6.55349	6.93759	6.84183	6.77098	6.45265	gene	protein_coding	GCF_003254395.2	Primary Assembly	linkage group	LG16	NC_037653.1	3881429	4037081	+	NA	NA	NA	homeotic protein antennapedia	406077	NA	155653	NA	NA
182	Antp	6.27965	6.27141	6.48328	6.55349	6.93759	6.84183	6.77098	6.45265	mRNA	NA	GCF_003254395.2	Primary Assembly	linkage group	LG16	NC_037653.1	3927142	4037081	+	XM_016916896.2	NA	XP_016772385.1	homeotic protein antennapedia, transcript variant X7	406077	NA	8073	8073	NA
183	Antp	6.27965	6.27141	6.48328	6.55349	6.93759	6.84183	6.77098	6.45265	CDS	with_protein	GCF_003254395.2	Primary Assembly	linkage group	LG16	NC_037653.1	4015834	4031533	+	XP_026301483.1	NA	XM_026445698.1	homeobox protein H90 isoform X1	406077	NA	1059	352	NA
184	Antp	6.27965	6.27141	6.48328	6.55349	6.93759	6.84183	6.77098	6.45265	mRNA	NA	GCF_003254395.2	Primary Assembly	linkage group	LG16	NC_037653.1	3881429	4037081	+	XM_016916895.2	NA	XP_016772384.1	homeotic protein antennapedia, transcript variant X3	406077	NA	9091	9091	NA
185	Antp	6.27965	6.27141	6.48328	6.55349	6.93759	6.84183	6.77098	6.45265	CDS	with_protein	GCF_003254395.2	Primary Assembly	linkage group	LG16	NC_037653.1	4015834	4031533	+	XP_016772384.1	NA	XM_016916895.2	homeobox protein H90 isoform X1	406077	NA	1059	352	NA
186	Antp	6.27965	6.27141	6.48328	6.55349	6.93759	6.84183	6.77098	6.45265	mRNA	NA	GCF_003254395.2	Primary Assembly	linkage group	LG16	NC_037653.1	3940050	4037081	+	XM_016916900.2	NA	XP_016772389.1	homeotic protein antennapedia, transcript variant X8	406077	NA	8139	8139	NA
187	Antp	6.27965	6.27141	6.48328	6.55349	6.93759	6.84183	6.77098	6.45265	mRNA	NA	GCF_003254395.2	Primary Assembly	linkage group	LG16	NC_037653.1	3899323	4037081	+	XM_026445698.1	NA	XP_026301483.1	homeotic protein antennapedia, transcript variant X2	406077	NA	7804	7804	NA
188	Antp	6.27965	6.27141	6.48328	6.55349	6.93759	6.84183	6.77098	6.45265	mRNA	NA	GCF_003254395.2	Primary Assembly	linkage group	LG16	NC_037653.1	3952850	4037081	+	XM_016916901.2	NA	XP_016772390.1	homeotic protein antennapedia, transcript variant X6	406077	NA	7737	7737	NA
189	Antp	6.27965	6.27141	6.48328	6.55349	6.93759	6.84183	6.77098	6.45265	CDS	with_protein	GCF_003254395.2	Primary Assembly	linkage group	LG16	NC_037653.1	4015834	4031533	+	XP_016772382.1	NA	XM_016916893.2	homeobox protein H90 isoform X1	406077	NA	1059	352	NA
190	Antp	6.27965	6.27141	6.48328	6.55349	6.93759	6.84183	6.77098	6.45265	mRNA	NA	GCF_003254395.2	Primary Assembly	linkage group	LG16	NC_037653.1	3988955	4037081	+	XM_016916898.2	NA	XP_016772387.1	homeotic protein antennapedia, transcript variant X5	406077	NA	8075	8075	NA
191	Apamin	8.56795	8.57832	7.47519	8.02472	8.18144	8.671	8.54774	8.23117	mRNA	NA	GCF_003254395.2	Primary Assembly	linkage group	LG12	NC_037649.1	6649292	6649822	+	NM_001011612.1	NA	NP_001011612.1	apamin protein	406135	NA	304	304	NA
192	Apamin	8.56795	8.57832	7.47519	8.02472	8.18144	8.671	8.54774	8.23117	CDS	with_protein	GCF_003254395.2	Primary Assembly	linkage group	LG12	NC_037649.1	6649320	6649687	+	NP_001011612.1	NA	NM_001011612.1	apamin preproprotein	406135	NA	141	46	NA
193	Apamin	8.56795	8.57832	7.47519	8.02472	8.18144	8.671	8.54774	8.23117	gene	protein_coding	GCF_003254395.2	Primary Assembly	linkage group	LG12	NC_037649.1	6649292	6649822	+	NA	NA	NA	apamin protein	406135	NA	531	NA	NA
194	Apd-1	12.9413	13.0365	10.825	10.8826	10.879	11.9164	12.2168	10.5054	gene	protein_coding	GCF_003254395.2	Primary Assembly	linkage group	LG4	NC_037641.1	4486092	4488233	+	NA	NA	NA	apidermin 1	551367	NA	2142	NA	NA
195	Apd-1	12.9413	13.0365	10.825	10.8826	10.879	11.9164	12.2168	10.5054	CDS	with_protein	GCF_003254395.2	Primary Assembly	linkage group	LG4	NC_037641.1	4486135	4487162	+	NP_001078814.1	NA	NM_001085345.1	apidermin 1 precursor	551367	NA	369	122	NA
196	Apd-1	12.9413	13.0365	10.825	10.8826	10.879	11.9164	12.2168	10.5054	mRNA	NA	GCF_003254395.2	Primary Assembly	linkage group	LG4	NC_037641.1	4486092	4488233	+	NM_001085345.1	NA	NP_001078814.1	apidermin 1	551367	NA	1483	1491	NA
197	Apd-2	12.3765	12.5033	11.4823	11.7034	11.4748	11.7048	12.2104	11.5542	mRNA	NA	GCF_003254395.2	Primary Assembly	linkage group	LG4	NC_037641.1	4488750	4489933	-	NM_001085346.1	NA	NP_001078815.1	apidermin 2	727161	NA	508	509	NA
198	Apd-2	12.3765	12.5033	11.4823	11.7034	11.4748	11.7048	12.2104	11.5542	CDS	with_protein	GCF_003254395.2	Primary Assembly	linkage group	LG4	NC_037641.1	4488972	4489881	-	XP_006558720.1	NA	XM_006558657.3	apidermin 2 isoform X1	727161	NA	231	76	NA
199	Apd-2	12.3765	12.5033	11.4823	11.7034	11.4748	11.7048	12.2104	11.5542	gene	protein_coding	GCF_003254395.2	Primary Assembly	linkage group	LG4	NC_037641.1	4488750	4490029	-	NA	NA	NA	apidermin 2	727161	NA	1280	NA	NA
200	Apd-2	12.3765	12.5033	11.4823	11.7034	11.4748	11.7048	12.2104	11.5542	CDS	with_protein	GCF_003254395.2	Primary Assembly	linkage group	LG4	NC_037641.1	4488972	4489881	-	NP_001078815.1	NA	NM_001085346.1	apidermin 2 precursor	727161	NA	234	77	NA
201	Apd-2	12.3765	12.5033	11.4823	11.7034	11.4748	11.7048	12.2104	11.5542	mRNA	NA	GCF_003254395.2	Primary Assembly	linkage group	LG4	NC_037641.1	4488750	4490029	-	XM_006558657.3	NA	XP_006558720.1	apidermin 2, transcript variant X1	727161	NA	601	601	NA
202	apd-3	5.68093	3.98891	3.95957	2.28452	4.29546	3.50299	3.83292	4.72611	mRNA	NA	GCF_003254395.2	Primary Assembly	linkage group	LG4	NC_037641.1	4454035	4457102	+	NM_001174145.1	NA	NP_001167616.1	apidermin 3	409716	NA	871	871	NA
203	apd-3	5.68093	3.98891	3.95957	2.28452	4.29546	3.50299	3.83292	4.72611	CDS	with_protein	GCF_003254395.2	Primary Assembly	linkage group	LG4	NC_037641.1	4454078	4457102	+	NP_001167616.1	NA	NM_001174145.1	apidermin 3 precursor	409716	NA	828	275	NA
204	apd-3	5.68093	3.98891	3.95957	2.28452	4.29546	3.50299	3.83292	4.72611	gene	protein_coding	GCF_003254395.2	Primary Assembly	linkage group	LG4	NC_037641.1	4454035	4457102	+	NA	NA	NA	apidermin 3	409716	NA	3068	NA	NA
205	Apd-3	10.5969	10.6298	8.76651	8.78503	8.36351	9.61479	10.0692	7.88456	mRNA	NA	GCF_003254395.2	Primary Assembly	linkage group	LG4	NC_037641.1	4479531	4480371	+	NM_001085344.1	NA	NP_001078813.1	apidermin 3	100037419	NA	514	515	NA
206	Apd-3	10.5969	10.6298	8.76651	8.78503	8.36351	9.61479	10.0692	7.88456	gene	protein_coding	GCF_003254395.2	Primary Assembly	linkage group	LG4	NC_037641.1	4479531	4480371	+	NA	NA	NA	apidermin 3	100037419	NA	841	NA	NA
207	Apd-3	10.5969	10.6298	8.76651	8.78503	8.36351	9.61479	10.0692	7.88456	CDS	with_protein	GCF_003254395.2	Primary Assembly	linkage group	LG4	NC_037641.1	4479564	4480244	+	NP_001078813.1	NA	NM_001085344.1	apidermin 3 precursor	100037419	NA	354	117	NA
208	Apid1	11.9819	11.6315	11.945	11.6129	12.2979	11.6035	12.3903	12.5163	mRNA	NA	GCF_003254395.2	Primary Assembly	linkage group	LG16	NC_037653.1	4518604	4520315	+	NM_001011613.1	NA	NP_001011613.1	apidaecin 1	406140	NA	679	710	partial
209	Apid1	11.9819	11.6315	11.945	11.6129	12.2979	11.6035	12.3903	12.5163	CDS	with_protein	GCF_003254395.2	Primary Assembly	linkage group	LG16	NC_037653.1	4518779	4520189	+	NP_001011613.1	NA	NM_001011613.1	apidaecins type 14 precursor	406140	NA	519	168	NA
210	Apid1	11.9819	11.6315	11.945	11.6129	12.2979	11.6035	12.3903	12.5163	gene	protein_coding	GCF_003254395.2	Primary Assembly	linkage group	LG16	NC_037653.1	4518604	4520315	+	NA	NA	NA	apidaecin 1	406140	NA	1712	NA	partial
211	Apime-ASTA	5.15518	5.51199	5.6192	5.3118	4.78782	5.11253	5.38734	4.9327	gene	protein_coding	GCF_003254395.2	Primary Assembly	linkage group	LG8	NC_037645.1	4113573	4126766	-	NA	NA	NA	allatostatin A	724880	NA	13194	NA	NA
212	Apime-ASTA	5.15518	5.51199	5.6192	5.3118	4.78782	5.11253	5.38734	4.9327	CDS	with_protein	GCF_003254395.2	Primary Assembly	linkage group	LG8	NC_037645.1	4113573	4115202	-	NP_001161181.1	NA	NM_001167709.1	allatostatins precursor	724880	NA	594	197	NA
213	Apime-ASTA	5.15518	5.51199	5.6192	5.3118	4.78782	5.11253	5.38734	4.9327	mRNA	NA	GCF_003254395.2	Primary Assembly	linkage group	LG8	NC_037645.1	4113573	4126766	-	NM_001167709.1	NA	NP_001161181.1	allatostatin A	724880	NA	732	732	NA
214	Argk	12.9143	12.9446	12.6531	12.8001	12.3241	12.5322	12.6646	12.7336	CDS	with_protein	GCF_003254395.2	Primary Assembly	linkage group	LG15	NC_037652.1	2519634	2526609	+	XP_006559245.1	NA	XM_006559182.3	arginine kinase isoform X2	550932	NA	1122	373	NA
215	Argk	12.9143	12.9446	12.6531	12.8001	12.3241	12.5322	12.6646	12.7336	CDS	with_protein	GCF_003254395.2	Primary Assembly	linkage group	LG15	NC_037652.1	2525227	2526609	+	XP_006559246.1	NA	XM_006559183.3	arginine kinase isoform X3	550932	NA	1068	355	NA
216	Argk	12.9143	12.9446	12.6531	12.8001	12.3241	12.5322	12.6646	12.7336	mRNA	NA	GCF_003254395.2	Primary Assembly	linkage group	LG15	NC_037652.1	2517960	2526777	+	XM_006559183.3	NA	XP_006559246.1	arginine kinase, transcript variant X3	550932	NA	1703	1703	NA
217	Argk	12.9143	12.9446	12.6531	12.8001	12.3241	12.5322	12.6646	12.7336	mRNA	NA	GCF_003254395.2	Primary Assembly	linkage group	LG15	NC_037652.1	2505085	2527127	+	NM_001011603.1	NA	NP_001011603.1	arginine kinase	550932	NA	1660	1683	NA
218	Argk	12.9143	12.9446	12.6531	12.8001	12.3241	12.5322	12.6646	12.7336	gene	protein_coding	GCF_003254395.2	Primary Assembly	linkage group	LG15	NC_037652.1	2505071	2528532	+	NA	NA	NA	arginine kinase	550932	NA	23462	NA	NA
219	Argk	12.9143	12.9446	12.6531	12.8001	12.3241	12.5322	12.6646	12.7336	CDS	with_protein	GCF_003254395.2	Primary Assembly	linkage group	LG15	NC_037652.1	2507351	2526609	+	XP_006559243.1	NA	XM_006559180.3	arginine kinase isoform X1	550932	NA	1164	387	NA
220	Argk	12.9143	12.9446	12.6531	12.8001	12.3241	12.5322	12.6646	12.7336	mRNA	NA	GCF_003254395.2	Primary Assembly	linkage group	LG15	NC_037652.1	2505071	2528532	+	XM_006559180.3	NA	XP_006559243.1	arginine kinase, transcript variant X1	550932	NA	3282	3282	NA
221	Argk	12.9143	12.9446	12.6531	12.8001	12.3241	12.5322	12.6646	12.7336	CDS	with_protein	GCF_003254395.2	Primary Assembly	linkage group	LG15	NC_037652.1	2525227	2526609	+	NP_001011603.1	NA	NM_001011603.1	arginine kinase	550932	NA	1068	355	NA
222	Argk	12.9143	12.9446	12.6531	12.8001	12.3241	12.5322	12.6646	12.7336	mRNA	NA	GCF_003254395.2	Primary Assembly	linkage group	LG15	NC_037652.1	2517960	2526777	+	XM_006559182.3	NA	XP_006559245.1	arginine kinase, transcript variant X2	550932	NA	2185	2185	NA
223	arm	10.1535	10.1572	10.318	10.5453	10.0758	10.1837	10.2036	10.4665	mRNA	NA	GCF_003254395.2	Primary Assembly	linkage group	LG13	NC_037650.1	2777670	2783951	+	XM_016915645.1	NA	XP_016771134.1	armadillo segment polarity protein, transcript variant X5	408399	NA	3326	3326	NA
224	arm	10.1535	10.1572	10.318	10.5453	10.0758	10.1837	10.2036	10.4665	CDS	with_protein	GCF_003254395.2	Primary Assembly	linkage group	LG13	NC_037650.1	2777697	2782994	+	XP_006557863.1	NA	XM_006557800.3	armadillo segment polarity protein isoform X1	408399	NA	2439	812	NA
225	arm	10.1535	10.1572	10.318	10.5453	10.0758	10.1837	10.2036	10.4665	misc_RNA	NA	GCF_003254395.2	Primary Assembly	linkage group	LG13	NC_037650.1	2777670	2782946	+	XR_001705303.2	NA	NA	armadillo segment polarity protein, transcript variant X4	408399	NA	2477	2477	NA
226	arm	10.1535	10.1572	10.318	10.5453	10.0758	10.1837	10.2036	10.4665	mRNA	NA	GCF_003254395.2	Primary Assembly	linkage group	LG13	NC_037650.1	2776546	2783951	+	XM_006557800.3	NA	XP_006557863.1	armadillo segment polarity protein, transcript variant X1	408399	NA	3626	3626	NA
227	arm	10.1535	10.1572	10.318	10.5453	10.0758	10.1837	10.2036	10.4665	CDS	with_protein	GCF_003254395.2	Primary Assembly	linkage group	LG13	NC_037650.1	2777697	2782830	+	XP_016771134.1	NA	XM_016915645.1	armadillo segment polarity protein isoform X2	408399	NA	2178	725	NA
228	arm	10.1535	10.1572	10.318	10.5453	10.0758	10.1837	10.2036	10.4665	CDS	with_protein	GCF_003254395.2	Primary Assembly	linkage group	LG13	NC_037650.1	2777697	2782994	+	NP_001172034.1	NA	NM_001185105.1	armadillo segment polarity protein	408399	NA	2436	811	NA
229	arm	10.1535	10.1572	10.318	10.5453	10.0758	10.1837	10.2036	10.4665	misc_RNA	NA	GCF_003254395.2	Primary Assembly	linkage group	LG13	NC_037650.1	2777670	2782952	+	XR_001705302.2	NA	NA	armadillo segment polarity protein, transcript variant X3	408399	NA	2486	2486	NA
230	arm	10.1535	10.1572	10.318	10.5453	10.0758	10.1837	10.2036	10.4665	gene	protein_coding	GCF_003254395.2	Primary Assembly	linkage group	LG13	NC_037650.1	2776546	2783951	+	NA	NA	NA	armadillo segment polarity protein	408399	NA	7406	NA	NA
231	arm	10.1535	10.1572	10.318	10.5453	10.0758	10.1837	10.2036	10.4665	mRNA	NA	GCF_003254395.2	Primary Assembly	linkage group	LG13	NC_037650.1	2776987	2783951	+	XM_006557801.1	NA	XP_006557864.1	armadillo segment polarity protein, transcript variant X2	408399	NA	3831	3831	NA
232	arm	10.1535	10.1572	10.318	10.5453	10.0758	10.1837	10.2036	10.4665	mRNA	NA	GCF_003254395.2	Primary Assembly	linkage group	LG13	NC_037650.1	2776546	2783403	+	NM_001185105.1	NA	NP_001172034.1	armadillo segment polarity protein	408399	NA	3075	3075	NA
233	arm	10.1535	10.1572	10.318	10.5453	10.0758	10.1837	10.2036	10.4665	CDS	with_protein	GCF_003254395.2	Primary Assembly	linkage group	LG13	NC_037650.1	2777697	2782994	+	XP_006557864.1	NA	XM_006557801.1	armadillo segment polarity protein isoform X1	408399	NA	2439	812	NA
234	Arp1	13.7479	13.6201	13.7242	13.8932	13.2813	13.4676	13.7642	13.9967	gene	protein_coding	GCF_003254395.2	Primary Assembly	linkage group	LG7	NC_037644.1	12424728	12428682	+	NA	NA	NA	actin related protein 1	406122	NA	3955	NA	NA
235	Arp1	13.7479	13.6201	13.7242	13.8932	13.2813	13.4676	13.7642	13.9967	CDS	with_protein	GCF_003254395.2	Primary Assembly	linkage group	LG7	NC_037644.1	12427150	12428280	+	NP_001172075.1	NA	NM_001185146.1	actin related protein 1	406122	NA	1131	376	NA
236	Arp1	13.7479	13.6201	13.7242	13.8932	13.2813	13.4676	13.7642	13.9967	CDS	with_protein	GCF_003254395.2	Primary Assembly	linkage group	LG7	NC_037644.1	12427150	12428280	+	NP_001172074.1	NA	NM_001185145.1	actin related protein 1	406122	NA	1131	376	NA
237	Arp1	13.7479	13.6201	13.7242	13.8932	13.2813	13.4676	13.7642	13.9967	mRNA	NA	GCF_003254395.2	Primary Assembly	linkage group	LG7	NC_037644.1	12426010	12428682	+	NM_001185146.1	NA	NP_001172075.1	actin related protein 1, transcript variant 2	406122	NA	1648	1648	NA
238	Arp1	13.7479	13.6201	13.7242	13.8932	13.2813	13.4676	13.7642	13.9967	mRNA	NA	GCF_003254395.2	Primary Assembly	linkage group	LG7	NC_037644.1	12424728	12428682	+	NM_001185145.1	NA	NP_001172074.1	actin related protein 1, transcript variant 1	406122	NA	1666	1666	NA
239	ATP5G2	12.7087	12.8323	12.1032	12.0896	11.9023	12.2187	12.3091	11.9455	CDS	with_protein	GCF_003254395.2	Primary Assembly	linkage group	LG8	NC_037645.1	2242030	2243514	+	NP_001229586.1	NA	NM_001242657.1	ATP synthase lipid-binding protein, mitochondrial	409148	NA	429	142	NA
240	ATP5G2	12.7087	12.8323	12.1032	12.0896	11.9023	12.2187	12.3091	11.9455	mRNA	NA	GCF_003254395.2	Primary Assembly	linkage group	LG8	NC_037645.1	2241316	2244128	+	NM_001242656.1	NA	NP_001229585.1	ATP synthase, H+ transporting, mitochondrial Fo complex, subunit C2 (subunit 9), transcript variant 1	409148	NA	1314	1337	NA
241	ATP5G2	12.7087	12.8323	12.1032	12.0896	11.9023	12.2187	12.3091	11.9455	gene	protein_coding	GCF_003254395.2	Primary Assembly	linkage group	LG8	NC_037645.1	2241316	2244128	+	NA	NA	NA	ATP synthase, H+ transporting, mitochondrial Fo complex, subunit C2 (subunit 9)	409148	NA	2813	NA	NA
242	ATP5G2	12.7087	12.8323	12.1032	12.0896	11.9023	12.2187	12.3091	11.9455	CDS	with_protein	GCF_003254395.2	Primary Assembly	linkage group	LG8	NC_037645.1	2242030	2243514	+	NP_001229585.1	NA	NM_001242656.1	ATP synthase lipid-binding protein, mitochondrial	409148	NA	429	142	NA
243	ATP5G2	12.7087	12.8323	12.1032	12.0896	11.9023	12.2187	12.3091	11.9455	mRNA	NA	GCF_003254395.2	Primary Assembly	linkage group	LG8	NC_037645.1	2241772	2244128	+	NM_001242657.1	NA	NP_001229586.1	ATP synthase, H+ transporting, mitochondrial Fo complex, subunit C2 (subunit 9), transcript variant 2	409148	NA	1219	1242	NA
244	ATP6	1.79654	1.92202	1.69584	1.8405	1.47244	1.84169	1.68185	1.60281	CDS	with_protein	GCF_003254395.2	non-nuclear	mitochondrion	MT	NC_001566.1	4584	5264	+	NP_008086.1	NA	NA	ATP synthase F0 subunit 6	807696	NA	681	226	NA
245	ATP6	1.79654	1.92202	1.69584	1.8405	1.47244	1.84169	1.68185	1.60281	gene	protein_coding	GCF_003254395.2	non-nuclear	mitochondrion	MT	NC_001566.1	4584	5264	+	NA	NA	NA	NA	807696	NA	681	NA	NA
246	ATP8	7.57487	7.58209	7.26018	6.55349	6.98889	6.24687	7.96257	7.10331	gene	protein_coding	GCF_003254395.2	non-nuclear	mitochondrion	MT	NC_001566.1	4444	4602	+	NA	NA	NA	NA	807699	NA	159	NA	NA
247	ATP8	7.57487	7.58209	7.26018	6.55349	6.98889	6.24687	7.96257	7.10331	CDS	with_protein	GCF_003254395.2	non-nuclear	mitochondrion	MT	NC_001566.1	4444	4602	+	NP_008085.1	NA	NA	ATP synthase F0 subunit 8	807699	NA	159	52	NA
248	aub	6.45261	6.92931	6.80559	6.85636	7.06735	6.95634	6.58437	7.11396	mRNA	NA	GCF_003254395.2	Primary Assembly	linkage group	LG14	NC_037651.1	6757308	6762025	-	NM_001165906.1	NA	NP_001159378.1	aubergine	412427	NA	3737	3754	NA
249	aub	6.45261	6.92931	6.80559	6.85636	7.06735	6.95634	6.58437	7.11396	CDS	with_protein	GCF_003254395.2	Primary Assembly	linkage group	LG14	NC_037651.1	6757637	6762872	-	XP_026300661.1	NA	XM_026444876.1	aubergine isoform X1	412427	NA	2718	905	NA
250	aub	6.45261	6.92931	6.80559	6.85636	7.06735	6.95634	6.58437	7.11396	mRNA	NA	GCF_003254395.2	Primary Assembly	linkage group	LG14	NC_037651.1	6757600	6762552	-	XM_026444878.1	NA	XP_026300663.1	aubergine, transcript variant X3	412427	NA	2632	2632	NA
251	aub	6.45261	6.92931	6.80559	6.85636	7.06735	6.95634	6.58437	7.11396	mRNA	NA	GCF_003254395.2	Primary Assembly	linkage group	LG14	NC_037651.1	6757600	6763932	-	XM_026444877.1	NA	XP_026300662.1	aubergine, transcript variant X2	412427	NA	2833	2833	NA
252	aub	6.45261	6.92931	6.80559	6.85636	7.06735	6.95634	6.58437	7.11396	CDS	with_protein	GCF_003254395.2	Primary Assembly	linkage group	LG14	NC_037651.1	6757637	6762872	-	XP_026300662.1	NA	XM_026444877.1	aubergine isoform X2	412427	NA	2682	893	NA
253	aub	6.45261	6.92931	6.80559	6.85636	7.06735	6.95634	6.58437	7.11396	gene	protein_coding	GCF_003254395.2	Primary Assembly	linkage group	LG14	NC_037651.1	6757308	6763932	-	NA	NA	NA	aubergine	412427	NA	6625	NA	NA
254	aub	6.45261	6.92931	6.80559	6.85636	7.06735	6.95634	6.58437	7.11396	CDS	with_protein	GCF_003254395.2	Primary Assembly	linkage group	LG14	NC_037651.1	6757637	6760657	-	XP_026300664.1	NA	XM_026444879.1	aubergine isoform X4	412427	NA	2400	799	NA
255	aub	6.45261	6.92931	6.80559	6.85636	7.06735	6.95634	6.58437	7.11396	CDS	with_protein	GCF_003254395.2	Primary Assembly	linkage group	LG14	NC_037651.1	6757637	6761101	-	NP_001159378.1	NA	NM_001165906.1	aubergine	412427	NA	2484	827	NA
256	aub	6.45261	6.92931	6.80559	6.85636	7.06735	6.95634	6.58437	7.11396	mRNA	NA	GCF_003254395.2	Primary Assembly	linkage group	LG14	NC_037651.1	6757600	6763922	-	XM_026444876.1	NA	XP_026300661.1	aubergine, transcript variant X1	412427	NA	2859	2859	NA
257	aub	6.45261	6.92931	6.80559	6.85636	7.06735	6.95634	6.58437	7.11396	CDS	with_protein	GCF_003254395.2	Primary Assembly	linkage group	LG14	NC_037651.1	6757637	6762537	-	XP_026300663.1	NA	XM_026444878.1	aubergine isoform X3	412427	NA	2580	859	NA
258	aub	6.45261	6.92931	6.80559	6.85636	7.06735	6.95634	6.58437	7.11396	mRNA	NA	GCF_003254395.2	Primary Assembly	linkage group	LG14	NC_037651.1	6757308	6762025	-	XM_026444879.1	NA	XP_026300664.1	aubergine, transcript variant X4	412427	NA	3575	3575	NA
259	B-gluc1	9.98179	10.1312	10.3944	10.2164	10.9871	10.855	10.9036	10.8031	CDS	with_protein	GCF_003254395.2	Primary Assembly	linkage group	LG9	NC_037646.1	7484884	7487900	-	NP_001157186.1	NA	NM_001163714.1	gram-negative bacteria-binding protein 1-2 precursor	411899	NA	1437	478	NA
260	B-gluc1	9.98179	10.1312	10.3944	10.2164	10.9871	10.855	10.9036	10.8031	CDS	with_protein	GCF_003254395.2	Primary Assembly	linkage group	LG9	NC_037646.1	7484884	7487900	-	XP_016769330.2	NA	XM_016913841.2	gram-negative bacteria-binding protein 1-2 isoform X1	411899	NA	1437	478	NA
261	B-gluc1	9.98179	10.1312	10.3944	10.2164	10.9871	10.855	10.9036	10.8031	mRNA	NA	GCF_003254395.2	Primary Assembly	linkage group	LG9	NC_037646.1	7484822	7487943	-	NM_001163714.1	NA	NP_001157186.1	beta-1,3-glucan recognition protein 1	411899	NA	1542	1566	NA
262	B-gluc1	9.98179	10.1312	10.3944	10.2164	10.9871	10.855	10.9036	10.8031	gene	protein_coding	GCF_003254395.2	Primary Assembly	linkage group	LG9	NC_037646.1	7483034	7488078	-	NA	NA	NA	beta-1,3-glucan recognition protein 1	411899	NA	5045	NA	NA
263	B-gluc1	9.98179	10.1312	10.3944	10.2164	10.9871	10.855	10.9036	10.8031	CDS	with_protein	GCF_003254395.2	Primary Assembly	linkage group	LG9	NC_037646.1	7484884	7487900	-	XP_016769331.2	NA	XM_016913842.2	gram-negative bacteria-binding protein 1-2 isoform X1	411899	NA	1437	478	NA
264	B-gluc1	9.98179	10.1312	10.3944	10.2164	10.9871	10.855	10.9036	10.8031	mRNA	NA	GCF_003254395.2	Primary Assembly	linkage group	LG9	NC_037646.1	7483034	7488078	-	XM_026442612.1	NA	XP_026298397.1	beta-1,3-glucan recognition protein 1, transcript variant X1	411899	NA	2677	2677	NA
265	B-gluc1	9.98179	10.1312	10.3944	10.2164	10.9871	10.855	10.9036	10.8031	mRNA	NA	GCF_003254395.2	Primary Assembly	linkage group	LG9	NC_037646.1	7483034	7488078	-	XM_016913841.2	NA	XP_016769330.2	beta-1,3-glucan recognition protein 1, transcript variant X2	411899	NA	2481	2481	NA
266	B-gluc1	9.98179	10.1312	10.3944	10.2164	10.9871	10.855	10.9036	10.8031	mRNA	NA	GCF_003254395.2	Primary Assembly	linkage group	LG9	NC_037646.1	7483034	7488078	-	XM_016913842.2	NA	XP_016769331.2	beta-1,3-glucan recognition protein 1, transcript variant X3	411899	NA	2367	2367	NA
267	B-gluc1	9.98179	10.1312	10.3944	10.2164	10.9871	10.855	10.9036	10.8031	CDS	with_protein	GCF_003254395.2	Primary Assembly	linkage group	LG9	NC_037646.1	7484884	7487900	-	XP_026298397.1	NA	XM_026442612.1	gram-negative bacteria-binding protein 1-2 isoform X1	411899	NA	1437	478	NA
268	bantam	0	0	0	0	0	0	0	0	precursor_RNA	NA	GCF_003254395.2	Primary Assembly	linkage group	LG14	NC_037651.1	10404334	10404420	+	NR_031508.1	NA	NA	microRNA bantam	732515	NA	87	87	NA
269	bantam	0	0	0	0	0	0	0	0	gene	miRNA	GCF_003254395.2	Primary Assembly	linkage group	LG14	NC_037651.1	10404334	10404420	+	NA	NA	NA	microRNA bantam	732515	NA	87	NA	NA
270	bantam	0	0	0	0	0	0	0	0	ncRNA	miRNA	GCF_003254395.2	Primary Assembly	linkage group	LG14	NC_037651.1	10404383	10404405	+	NA	NA	NA	ame-bantam	732515	NA	23	NA	NA
271	Blop	7.51759	7.30509	7.89726	7.71486	7.81714	7.80251	8.14246	8.38855	CDS	with_protein	GCF_003254395.2	Primary Assembly	linkage group	LG14	NC_037651.1	10150430	10152421	+	NP_001011606.1	NA	NM_001011606.1	opsin, blue-sensitive	406128	NA	1134	377	NA
272	Blop	7.51759	7.30509	7.89726	7.71486	7.81714	7.80251	8.14246	8.38855	gene	protein_coding	GCF_003254395.2	Primary Assembly	linkage group	LG14	NC_037651.1	10150063	10152653	+	NA	NA	NA	blue-sensitive opsin	406128	NA	2591	NA	NA
273	Blop	7.51759	7.30509	7.89726	7.71486	7.81714	7.80251	8.14246	8.38855	mRNA	NA	GCF_003254395.2	Primary Assembly	linkage group	LG14	NC_037651.1	10150063	10152653	+	NM_001011606.1	NA	NP_001011606.1	blue-sensitive opsin	406128	NA	1733	1757	NA
274	Br-c	6.67847	6.43539	6.60445	7.09297	6.75997	6.926	7.0122	7.37526	mRNA	NA	GCF_003254395.2	Primary Assembly	linkage group	LG13	NC_037650.1	3313905	3341729	-	XM_006558472.3	NA	XP_006558535.1	broad-complex, transcript variant X13	552255	NA	6604	6604	NA
275	Br-c	6.67847	6.43539	6.60445	7.09297	6.75997	6.926	7.0122	7.37526	CDS	with_protein	GCF_003254395.2	Primary Assembly	linkage group	LG13	NC_037650.1	3327143	3338330	-	XP_006558522.1	NA	XM_006558459.3	broad-complex isoform X1	552255	NA	1806	601	NA
276	Br-c	6.67847	6.43539	6.60445	7.09297	6.75997	6.926	7.0122	7.37526	CDS	with_protein	GCF_003254395.2	Primary Assembly	linkage group	LG13	NC_037650.1	3327143	3338330	-	XP_006558519.1	NA	XM_006558456.3	broad-complex isoform X1	552255	NA	1806	601	NA
277	Br-c	6.67847	6.43539	6.60445	7.09297	6.75997	6.926	7.0122	7.37526	CDS	with_protein	GCF_003254395.2	Primary Assembly	linkage group	LG13	NC_037650.1	3324203	3338330	-	XP_006558529.1	NA	XM_006558466.3	broad-complex isoform X4	552255	NA	1380	459	NA
278	Br-c	6.67847	6.43539	6.60445	7.09297	6.75997	6.926	7.0122	7.37526	CDS	with_protein	GCF_003254395.2	Primary Assembly	linkage group	LG13	NC_037650.1	3318551	3338330	-	NP_001035356.1	NA	NM_001040266.2	broad-complex	552255	NA	1290	429	NA
279	Br-c	6.67847	6.43539	6.60445	7.09297	6.75997	6.926	7.0122	7.37526	mRNA	NA	GCF_003254395.2	Primary Assembly	linkage group	LG13	NC_037650.1	3298973	3341719	-	XM_026444561.1	NA	XP_026300346.1	broad-complex, transcript variant X10	552255	NA	2795	2795	NA
280	Br-c	6.67847	6.43539	6.60445	7.09297	6.75997	6.926	7.0122	7.37526	CDS	with_protein	GCF_003254395.2	Primary Assembly	linkage group	LG13	NC_037650.1	3327143	3338330	-	XP_006558526.1	NA	XM_006558463.3	broad-complex isoform X2	552255	NA	1794	597	NA
281	Br-c	6.67847	6.43539	6.60445	7.09297	6.75997	6.926	7.0122	7.37526	mRNA	NA	GCF_003254395.2	Primary Assembly	linkage group	LG13	NC_037650.1	3313905	3341729	-	XM_006558473.3	NA	XP_006558536.1	broad-complex, transcript variant X14	552255	NA	6598	6598	NA
282	Br-c	6.67847	6.43539	6.60445	7.09297	6.75997	6.926	7.0122	7.37526	mRNA	NA	GCF_003254395.2	Primary Assembly	linkage group	LG13	NC_037650.1	3325031	3341742	-	XM_006558453.3	NA	XP_006558516.1	broad-complex, transcript variant X1	552255	NA	4611	4611	NA
283	Br-c	6.67847	6.43539	6.60445	7.09297	6.75997	6.926	7.0122	7.37526	mRNA	NA	GCF_003254395.2	Primary Assembly	linkage group	LG13	NC_037650.1	3298951	3341723	-	XM_026444562.1	NA	XP_026300347.1	broad-complex, transcript variant X12	552255	NA	2809	2809	NA
284	Br-c	6.67847	6.43539	6.60445	7.09297	6.75997	6.926	7.0122	7.37526	CDS	with_protein	GCF_003254395.2	Primary Assembly	linkage group	LG13	NC_037650.1	3318551	3338330	-	XP_006558535.1	NA	XM_006558472.3	broad-complex isoform X8	552255	NA	1278	425	NA
285	Br-c	6.67847	6.43539	6.60445	7.09297	6.75997	6.926	7.0122	7.37526	CDS	with_protein	GCF_003254395.2	Primary Assembly	linkage group	LG13	NC_037650.1	3324203	3338330	-	XP_006558527.1	NA	XM_006558464.3	broad-complex isoform X3	552255	NA	1392	463	NA
286	Br-c	6.67847	6.43539	6.60445	7.09297	6.75997	6.926	7.0122	7.37526	CDS	with_protein	GCF_003254395.2	Primary Assembly	linkage group	LG13	NC_037650.1	3299805	3338330	-	XP_026300347.1	NA	XM_026444562.1	broad-complex isoform X7	552255	NA	1281	426	NA
287	Br-c	6.67847	6.43539	6.60445	7.09297	6.75997	6.926	7.0122	7.37526	mRNA	NA	GCF_003254395.2	Primary Assembly	linkage group	LG13	NC_037650.1	3321471	3341726	-	XM_006558464.3	NA	XP_006558527.1	broad-complex, transcript variant X8	552255	NA	4801	4801	NA
288	Br-c	6.67847	6.43539	6.60445	7.09297	6.75997	6.926	7.0122	7.37526	mRNA	NA	GCF_003254395.2	Primary Assembly	linkage group	LG13	NC_037650.1	3313905	3341726	-	XM_006558470.3	NA	XP_006558533.1	broad-complex, transcript variant X11	552255	NA	6607	6607	NA
289	Br-c	6.67847	6.43539	6.60445	7.09297	6.75997	6.926	7.0122	7.37526	mRNA	NA	GCF_003254395.2	Primary Assembly	linkage group	LG13	NC_037650.1	3325031	3341746	-	XM_006558463.3	NA	XP_006558526.1	broad-complex, transcript variant X7	552255	NA	4603	4603	NA
290	Br-c	6.67847	6.43539	6.60445	7.09297	6.75997	6.926	7.0122	7.37526	mRNA	NA	GCF_003254395.2	Primary Assembly	linkage group	LG13	NC_037650.1	3318475	3342282	-	NM_001040266.2	NA	NP_001035356.1	broad-complex	552255	NA	1573	1599	NA
291	Br-c	6.67847	6.43539	6.60445	7.09297	6.75997	6.926	7.0122	7.37526	CDS	with_protein	GCF_003254395.2	Primary Assembly	linkage group	LG13	NC_037650.1	3327143	3338330	-	XP_006558525.1	NA	XM_006558462.3	broad-complex isoform X1	552255	NA	1806	601	NA
292	Br-c	6.67847	6.43539	6.60445	7.09297	6.75997	6.926	7.0122	7.37526	CDS	with_protein	GCF_003254395.2	Primary Assembly	linkage group	LG13	NC_037650.1	3327143	3338330	-	XP_006558523.1	NA	XM_006558460.3	broad-complex isoform X1	552255	NA	1806	601	NA
293	Br-c	6.67847	6.43539	6.60445	7.09297	6.75997	6.926	7.0122	7.37526	mRNA	NA	GCF_003254395.2	Primary Assembly	linkage group	LG13	NC_037650.1	3325031	3341742	-	XM_006558456.3	NA	XP_006558519.1	broad-complex, transcript variant X2	552255	NA	4532	4532	NA
294	Br-c	6.67847	6.43539	6.60445	7.09297	6.75997	6.926	7.0122	7.37526	mRNA	NA	GCF_003254395.2	Primary Assembly	linkage group	LG13	NC_037650.1	3321471	3341729	-	XM_006558466.3	NA	XP_006558529.1	broad-complex, transcript variant X9	552255	NA	4792	4792	NA
295	Br-c	6.67847	6.43539	6.60445	7.09297	6.75997	6.926	7.0122	7.37526	mRNA	NA	GCF_003254395.2	Primary Assembly	linkage group	LG13	NC_037650.1	3325031	3344661	-	XM_006558461.3	NA	XP_006558524.1	broad-complex, transcript variant X5	552255	NA	4711	4711	NA
296	Br-c	6.67847	6.43539	6.60445	7.09297	6.75997	6.926	7.0122	7.37526	CDS	with_protein	GCF_003254395.2	Primary Assembly	linkage group	LG13	NC_037650.1	3327143	3338330	-	XP_006558524.1	NA	XM_006558461.3	broad-complex isoform X1	552255	NA	1806	601	NA
297	Br-c	6.67847	6.43539	6.60445	7.09297	6.75997	6.926	7.0122	7.37526	CDS	with_protein	GCF_003254395.2	Primary Assembly	linkage group	LG13	NC_037650.1	3318551	3338330	-	XP_006558533.1	NA	XM_006558470.3	broad-complex isoform X6	552255	NA	1284	427	NA
298	Br-c	6.67847	6.43539	6.60445	7.09297	6.75997	6.926	7.0122	7.37526	mRNA	NA	GCF_003254395.2	Primary Assembly	linkage group	LG13	NC_037650.1	3325031	3357708	-	XM_006558460.3	NA	XP_006558523.1	broad-complex, transcript variant X4	552255	NA	4589	4589	NA
299	Br-c	6.67847	6.43539	6.60445	7.09297	6.75997	6.926	7.0122	7.37526	CDS	with_protein	GCF_003254395.2	Primary Assembly	linkage group	LG13	NC_037650.1	3318551	3338330	-	XP_006558536.1	NA	XM_006558473.3	broad-complex isoform X9	552255	NA	1272	423	NA
300	Br-c	6.67847	6.43539	6.60445	7.09297	6.75997	6.926	7.0122	7.37526	mRNA	NA	GCF_003254395.2	Primary Assembly	linkage group	LG13	NC_037650.1	3325031	3343710	-	XM_006558459.3	NA	XP_006558522.1	broad-complex, transcript variant X3	552255	NA	4110	4110	NA
301	Br-c	6.67847	6.43539	6.60445	7.09297	6.75997	6.926	7.0122	7.37526	CDS	with_protein	GCF_003254395.2	Primary Assembly	linkage group	LG13	NC_037650.1	3299805	3338330	-	XP_026300346.1	NA	XM_026444561.1	broad-complex isoform X5	552255	NA	1293	430	NA
302	Br-c	6.67847	6.43539	6.60445	7.09297	6.75997	6.926	7.0122	7.37526	mRNA	NA	GCF_003254395.2	Primary Assembly	linkage group	LG13	NC_037650.1	3325031	3339761	-	XM_006558462.3	NA	XP_006558525.1	broad-complex, transcript variant X6	552255	NA	4715	4715	NA
303	Br-c	6.67847	6.43539	6.60445	7.09297	6.75997	6.926	7.0122	7.37526	CDS	with_protein	GCF_003254395.2	Primary Assembly	linkage group	LG13	NC_037650.1	3327143	3338330	-	XP_006558516.1	NA	XM_006558453.3	broad-complex isoform X1	552255	NA	1806	601	NA
304	Br-c	6.67847	6.43539	6.60445	7.09297	6.75997	6.926	7.0122	7.37526	gene	protein_coding	GCF_003254395.2	Primary Assembly	linkage group	LG13	NC_037650.1	3298951	3357708	-	NA	NA	NA	broad-complex	552255	NA	58758	NA	NA
305	Brd7	8.19027	8.3711	8.23417	8.30343	8.50766	8.41475	8.31245	7.94544	mRNA	NA	GCF_003254395.2	Primary Assembly	linkage group	LG5	NC_037642.1	10195623	10202086	-	XM_026440530.1	NA	XP_026296315.1	bromodomain containing 7, transcript variant X1	411112	NA	3768	3768	NA
306	Brd7	8.19027	8.3711	8.23417	8.30343	8.50766	8.41475	8.31245	7.94544	CDS	with_protein	GCF_003254395.2	Primary Assembly	linkage group	LG5	NC_037642.1	10196210	10200263	-	NP_001229444.1	NA	NM_001242515.1	bromodomain-containing protein 7 isoform 1	411112	NA	2403	800	NA
307	Brd7	8.19027	8.3711	8.23417	8.30343	8.50766	8.41475	8.31245	7.94544	gene	protein_coding	GCF_003254395.2	Primary Assembly	linkage group	LG5	NC_037642.1	10195518	10202087	-	NA	NA	NA	bromodomain containing 7	411112	NA	6570	NA	NA
308	Brd7	8.19027	8.3711	8.23417	8.30343	8.50766	8.41475	8.31245	7.94544	mRNA	NA	GCF_003254395.2	Primary Assembly	linkage group	LG5	NC_037642.1	10195623	10202087	-	XM_026440531.1	NA	XP_026296316.1	bromodomain containing 7, transcript variant X2	411112	NA	3658	3658	NA
309	Brd7	8.19027	8.3711	8.23417	8.30343	8.50766	8.41475	8.31245	7.94544	mRNA	NA	GCF_003254395.2	Primary Assembly	linkage group	LG5	NC_037642.1	10195518	10200407	-	NM_001242516.1	NA	NP_001229445.1	bromodomain containing 7, transcript variant 2	411112	NA	3350	3351	NA
310	Brd7	8.19027	8.3711	8.23417	8.30343	8.50766	8.41475	8.31245	7.94544	CDS	with_protein	GCF_003254395.2	Primary Assembly	linkage group	LG5	NC_037642.1	10196210	10198544	-	XP_026296315.1	NA	XM_026440530.1	bromodomain-containing protein 7 isoform X1	411112	NA	2250	749	NA
311	Brd7	8.19027	8.3711	8.23417	8.30343	8.50766	8.41475	8.31245	7.94544	CDS	with_protein	GCF_003254395.2	Primary Assembly	linkage group	LG5	NC_037642.1	10196210	10198544	-	NP_001229445.1	NA	NM_001242516.1	bromodomain-containing protein 7 isoform 2	411112	NA	2250	749	NA
312	Brd7	8.19027	8.3711	8.23417	8.30343	8.50766	8.41475	8.31245	7.94544	mRNA	NA	GCF_003254395.2	Primary Assembly	linkage group	LG5	NC_037642.1	10195518	10200405	-	NM_001242515.1	NA	NP_001229444.1	bromodomain containing 7, transcript variant 1	411112	NA	3237	3238	NA
313	Brd7	8.19027	8.3711	8.23417	8.30343	8.50766	8.41475	8.31245	7.94544	CDS	with_protein	GCF_003254395.2	Primary Assembly	linkage group	LG5	NC_037642.1	10196210	10198544	-	XP_026296316.1	NA	XM_026440531.1	bromodomain-containing protein 7 isoform X1	411112	NA	2250	749	NA
314	brp	7.32329	7.32195	8.07553	7.76708	7.83967	7.77441	8.06725	7.79475	mRNA	NA	GCF_003254395.2	Primary Assembly	linkage group	LG9	NC_037646.1	8554163	8606318	+	NM_001256039.1	NA	NP_001242968.1	bruchpilot	409012	NA	6033	6033	NA
315	brp	7.32329	7.32195	8.07553	7.76708	7.83967	7.77441	8.06725	7.79475	mRNA	NA	GCF_003254395.2	Primary Assembly	linkage group	LG9	NC_037646.1	8552459	8606270	+	XM_006561509.3	NA	XP_006561572.2	bruchpilot, transcript variant X3	409012	NA	7617	7617	NA
316	brp	7.32329	7.32195	8.07553	7.76708	7.83967	7.77441	8.06725	7.79475	CDS	with_protein	GCF_003254395.2	Primary Assembly	linkage group	LG9	NC_037646.1	8554163	8606012	+	NP_001242968.1	NA	NM_001256039.1	bruchpilot	409012	NA	5727	1908	NA
317	brp	7.32329	7.32195	8.07553	7.76708	7.83967	7.77441	8.06725	7.79475	CDS	with_protein	GCF_003254395.2	Primary Assembly	linkage group	LG9	NC_037646.1	8554163	8606012	+	XP_006561571.2	NA	XM_006561508.3	bruchpilot isoform X1	409012	NA	6897	2298	NA
318	brp	7.32329	7.32195	8.07553	7.76708	7.83967	7.77441	8.06725	7.79475	CDS	with_protein	GCF_003254395.2	Primary Assembly	linkage group	LG9	NC_037646.1	8554163	8606012	+	XP_026298383.1	NA	XM_026442598.1	bruchpilot isoform X2	409012	NA	6615	2204	NA
319	brp	7.32329	7.32195	8.07553	7.76708	7.83967	7.77441	8.06725	7.79475	mRNA	NA	GCF_003254395.2	Primary Assembly	linkage group	LG9	NC_037646.1	8552457	8606272	+	XM_026442598.1	NA	XP_026298383.1	bruchpilot, transcript variant X2	409012	NA	8581	8581	NA
320	brp	7.32329	7.32195	8.07553	7.76708	7.83967	7.77441	8.06725	7.79475	mRNA	NA	GCF_003254395.2	Primary Assembly	linkage group	LG9	NC_037646.1	8552456	8606272	+	XM_006561508.3	NA	XP_006561571.2	bruchpilot, transcript variant X1	409012	NA	8864	8864	NA
321	brp	7.32329	7.32195	8.07553	7.76708	7.83967	7.77441	8.06725	7.79475	CDS	with_protein	GCF_003254395.2	Primary Assembly	linkage group	LG9	NC_037646.1	8554163	8606012	+	XP_006561572.2	NA	XM_006561509.3	bruchpilot isoform X3	409012	NA	5655	1884	NA
322	brp	7.32329	7.32195	8.07553	7.76708	7.83967	7.77441	8.06725	7.79475	gene	protein_coding	GCF_003254395.2	Primary Assembly	linkage group	LG9	NC_037646.1	8552456	8606318	+	NA	NA	NA	bruchpilot	409012	NA	53863	NA	NA
323	Burs	3.74085	4.65397	4.24163	3.79771	4.64161	4.43792	4.30534	5.31141	mRNA	NA	GCF_003254395.2	Primary Assembly	linkage group	LG6	NC_037643.1	16324723	16326359	-	NM_001098234.1	NA	NP_001091704.1	bursicon subunit alpha	100049551	NA	462	462	NA
324	Burs	3.74085	4.65397	4.24163	3.79771	4.64161	4.43792	4.30534	5.31141	CDS	with_protein	GCF_003254395.2	Primary Assembly	linkage group	LG6	NC_037643.1	16324723	16326359	-	NP_001091704.1	NA	NM_001098234.1	bursicon precursor	100049551	NA	462	153	NA
325	Burs	3.74085	4.65397	4.24163	3.79771	4.64161	4.43792	4.30534	5.31141	CDS	with_protein	GCF_003254395.2	Primary Assembly	linkage group	LG6	NC_037643.1	16324723	16326359	-	XP_006570932.1	NA	XM_006570869.3	bursicon isoform X1	100049551	NA	483	160	NA
326	Burs	3.74085	4.65397	4.24163	3.79771	4.64161	4.43792	4.30534	5.31141	mRNA	NA	GCF_003254395.2	Primary Assembly	linkage group	LG6	NC_037643.1	16324630	16326359	-	XM_006570869.3	NA	XP_006570932.1	bursicon subunit alpha, transcript variant X1	100049551	NA	576	576	NA
327	Burs	3.74085	4.65397	4.24163	3.79771	4.64161	4.43792	4.30534	5.31141	gene	protein_coding	GCF_003254395.2	Primary Assembly	linkage group	LG6	NC_037643.1	16324630	16326359	-	NA	NA	NA	bursicon subunit alpha	100049551	NA	1730	NA	NA
328	c-mos	3.20886	2.71788	3.60861	3.50149	3.30371	2.98029	3.83292	1.60281	CDS	with_protein	GCF_003254395.2	Primary Assembly	linkage group	LG11	NC_037648.1	2801933	2803088	+	NP_001011644.1	NA	NM_001011644.2	mos protein	494522	NA	951	316	NA
329	c-mos	3.20886	2.71788	3.60861	3.50149	3.30371	2.98029	3.83292	1.60281	gene	protein_coding	GCF_003254395.2	Primary Assembly	linkage group	LG11	NC_037648.1	2801760	2803164	+	NA	NA	NA	mos protein	494522	NA	1405	NA	NA
330	c-mos	3.20886	2.71788	3.60861	3.50149	3.30371	2.98029	3.83292	1.60281	mRNA	NA	GCF_003254395.2	Primary Assembly	linkage group	LG11	NC_037648.1	2801760	2803164	+	NM_001011644.2	NA	NP_001011644.1	mos protein	494522	NA	1200	1200	NA
331	C1q-VP	10.5293	10.599	10.4428	10.3593	10.3996	10.5564	10.9639	10.9139	CDS	with_protein	GCF_003254395.2	Primary Assembly	linkage group	LG14	NC_037651.1	4640143	4644435	-	NP_001138311.1	NA	NM_001144839.2	C1q-like venom protein precursor	551077	NA	492	163	NA
332	C1q-VP	10.5293	10.599	10.4428	10.3593	10.3996	10.5564	10.9639	10.9139	mRNA	NA	GCF_003254395.2	Primary Assembly	linkage group	LG14	NC_037651.1	4640121	4644517	-	NM_001144839.2	NA	NP_001138311.1	C1q-like venom protein	551077	NA	596	596	NA
333	C1q-VP	10.5293	10.599	10.4428	10.3593	10.3996	10.5564	10.9639	10.9139	CDS	with_protein	GCF_003254395.2	Primary Assembly	linkage group	LG14	NC_037651.1	4640143	4641285	-	XP_026300665.1	NA	XM_026444880.1	C1q-like venom protein isoform X1	551077	NA	492	163	NA
334	C1q-VP	10.5293	10.599	10.4428	10.3593	10.3996	10.5564	10.9639	10.9139	gene	protein_coding	GCF_003254395.2	Primary Assembly	linkage group	LG14	NC_037651.1	4639395	4644517	-	NA	NA	NA	C1q-like venom protein	551077	NA	5123	NA	NA
335	C1q-VP	10.5293	10.599	10.4428	10.3593	10.3996	10.5564	10.9639	10.9139	mRNA	NA	GCF_003254395.2	Primary Assembly	linkage group	LG14	NC_037651.1	4639395	4641438	-	XM_026444880.1	NA	XP_026300665.1	C1q-like venom protein, transcript variant X1	551077	NA	1393	1393	NA
336	Cac	8.47739	8.25294	9.07585	9.04681	8.9496	8.90157	9.21152	9.24096	CDS	with_protein	GCF_003254395.2	Primary Assembly	linkage group	LG3	NC_037640.1	2426952	2522401	+	XP_026295119.1	NA	XM_026439334.1	voltage-dependent calcium channel type A subunit alpha-1 isoform X29	408764	NA	5304	1767	NA
337	Cac	8.47739	8.25294	9.07585	9.04681	8.9496	8.90157	9.21152	9.24096	mRNA	NA	GCF_003254395.2	Primary Assembly	linkage group	LG3	NC_037640.1	2388797	2526970	+	XM_026439325.1	NA	XP_026295110.1	cacophony, transcript variant X18	408764	NA	8179	8179	NA
338	Cac	8.47739	8.25294	9.07585	9.04681	8.9496	8.90157	9.21152	9.24096	mRNA	NA	GCF_003254395.2	Primary Assembly	linkage group	LG3	NC_037640.1	2388794	2526970	+	XM_026439311.1	NA	XP_026295096.1	cacophony, transcript variant X4	408764	NA	8524	8524	NA
339	Cac	8.47739	8.25294	9.07585	9.04681	8.9496	8.90157	9.21152	9.24096	CDS	with_protein	GCF_003254395.2	Primary Assembly	linkage group	LG3	NC_037640.1	2426952	2525265	+	XP_026295120.1	NA	XM_026439335.1	voltage-dependent calcium channel type A subunit alpha-1 isoform X30	408764	NA	6333	2110	NA
340	Cac	8.47739	8.25294	9.07585	9.04681	8.9496	8.90157	9.21152	9.24096	CDS	with_protein	GCF_003254395.2	Primary Assembly	linkage group	LG3	NC_037640.1	2426952	2525265	+	XP_026295099.1	NA	XM_026439314.1	voltage-dependent calcium channel type A subunit alpha-1 isoform X7	408764	NA	6381	2126	NA
341	Cac	8.47739	8.25294	9.07585	9.04681	8.9496	8.90157	9.21152	9.24096	mRNA	NA	GCF_003254395.2	Primary Assembly	linkage group	LG3	NC_037640.1	2388796	2526970	+	XM_026439309.1	NA	XP_026295094.1	cacophony, transcript variant X2	408764	NA	8522	8522	NA
342	Cac	8.47739	8.25294	9.07585	9.04681	8.9496	8.90157	9.21152	9.24096	mRNA	NA	GCF_003254395.2	Primary Assembly	linkage group	LG3	NC_037640.1	2388795	2524789	+	XM_026439330.1	NA	XP_026295115.1	cacophony, transcript variant X24	408764	NA	6413	6413	NA
343	Cac	8.47739	8.25294	9.07585	9.04681	8.9496	8.90157	9.21152	9.24096	mRNA	NA	GCF_003254395.2	Primary Assembly	linkage group	LG3	NC_037640.1	2388796	2526970	+	XM_026439319.1	NA	XP_026295104.1	cacophony, transcript variant X11	408764	NA	8465	8465	NA
344	Cac	8.47739	8.25294	9.07585	9.04681	8.9496	8.90157	9.21152	9.24096	CDS	with_protein	GCF_003254395.2	Primary Assembly	linkage group	LG3	NC_037640.1	2426952	2525265	+	XP_026295116.1	NA	XM_026439331.1	voltage-dependent calcium channel type A subunit alpha-1 isoform X25	408764	NA	5847	1948	NA
345	Cac	8.47739	8.25294	9.07585	9.04681	8.9496	8.90157	9.21152	9.24096	mRNA	NA	GCF_003254395.2	Primary Assembly	linkage group	LG3	NC_037640.1	2388796	2526970	+	XM_006557941.3	NA	XP_006558004.1	cacophony, transcript variant X1	408764	NA	8522	8522	NA
346	Cac	8.47739	8.25294	9.07585	9.04681	8.9496	8.90157	9.21152	9.24096	CDS	with_protein	GCF_003254395.2	Primary Assembly	linkage group	LG3	NC_037640.1	2426952	2525265	+	XP_026295105.1	NA	XM_026439320.1	voltage-dependent calcium channel type A subunit alpha-1 isoform X12	408764	NA	6303	2100	NA
347	Cac	8.47739	8.25294	9.07585	9.04681	8.9496	8.90157	9.21152	9.24096	mRNA	NA	GCF_003254395.2	Primary Assembly	linkage group	LG3	NC_037640.1	2388797	2526970	+	XM_026439324.1	NA	XP_026295109.1	cacophony, transcript variant X17	408764	NA	8317	8317	NA
348	Cac	8.47739	8.25294	9.07585	9.04681	8.9496	8.90157	9.21152	9.24096	CDS	with_protein	GCF_003254395.2	Primary Assembly	linkage group	LG3	NC_037640.1	2426952	2525265	+	XP_026295102.1	NA	XM_026439317.1	voltage-dependent calcium channel type A subunit alpha-1 isoform X9	408764	NA	6366	2121	NA
349	Cac	8.47739	8.25294	9.07585	9.04681	8.9496	8.90157	9.21152	9.24096	mRNA	NA	GCF_003254395.2	Primary Assembly	linkage group	LG3	NC_037640.1	2388798	2526970	+	XM_026439329.1	NA	XP_026295114.1	cacophony, transcript variant X23	408764	NA	7986	7986	NA
350	Cac	8.47739	8.25294	9.07585	9.04681	8.9496	8.90157	9.21152	9.24096	CDS	with_protein	GCF_003254395.2	Primary Assembly	linkage group	LG3	NC_037640.1	2426952	2525265	+	XP_026295103.1	NA	XM_026439318.1	voltage-dependent calcium channel type A subunit alpha-1 isoform X10	408764	NA	6366	2121	NA
351	Cac	8.47739	8.25294	9.07585	9.04681	8.9496	8.90157	9.21152	9.24096	mRNA	NA	GCF_003254395.2	Primary Assembly	linkage group	LG3	NC_037640.1	2388796	2526970	+	XM_026439313.1	NA	XP_026295098.1	cacophony, transcript variant X6	408764	NA	8498	8498	NA
352	Cac	8.47739	8.25294	9.07585	9.04681	8.9496	8.90157	9.21152	9.24096	CDS	with_protein	GCF_003254395.2	Primary Assembly	linkage group	LG3	NC_037640.1	2426952	2525265	+	XP_026295117.1	NA	XM_026439332.1	voltage-dependent calcium channel type A subunit alpha-1 isoform X26	408764	NA	5832	1943	NA
353	Cac	8.47739	8.25294	9.07585	9.04681	8.9496	8.90157	9.21152	9.24096	mRNA	NA	GCF_003254395.2	Primary Assembly	linkage group	LG3	NC_037640.1	2448200	2526970	+	XM_016911048.2	NA	XP_016766537.1	cacophony, transcript variant X28	408764	NA	8014	8014	NA
354	Cac	8.47739	8.25294	9.07585	9.04681	8.9496	8.90157	9.21152	9.24096	mRNA	NA	GCF_003254395.2	Primary Assembly	linkage group	LG3	NC_037640.1	2388796	2522504	+	XM_026439334.1	NA	XP_026295119.1	cacophony, transcript variant X31	408764	NA	5810	5810	NA
355	Cac	8.47739	8.25294	9.07585	9.04681	8.9496	8.90157	9.21152	9.24096	mRNA	NA	GCF_003254395.2	Primary Assembly	linkage group	LG3	NC_037640.1	2388796	2526970	+	XM_026439314.1	NA	XP_026295099.1	cacophony, transcript variant X7	408764	NA	8489	8489	NA
356	Cac	8.47739	8.25294	9.07585	9.04681	8.9496	8.90157	9.21152	9.24096	mRNA	NA	GCF_003254395.2	Primary Assembly	linkage group	LG3	NC_037640.1	2388797	2526970	+	XM_026439335.1	NA	XP_026295120.1	cacophony, transcript variant X32	408764	NA	8440	8440	NA
357	Cac	8.47739	8.25294	9.07585	9.04681	8.9496	8.90157	9.21152	9.24096	mRNA	NA	GCF_003254395.2	Primary Assembly	linkage group	LG3	NC_037640.1	2388796	2526970	+	XM_026439322.1	NA	XP_026295107.1	cacophony, transcript variant X15	408764	NA	8363	8363	NA
358	Cac	8.47739	8.25294	9.07585	9.04681	8.9496	8.90157	9.21152	9.24096	mRNA	NA	GCF_003254395.2	Primary Assembly	linkage group	LG3	NC_037640.1	2388795	2526970	+	XM_026439318.1	NA	XP_026295103.1	cacophony, transcript variant X10	408764	NA	8475	8475	NA
359	Cac	8.47739	8.25294	9.07585	9.04681	8.9496	8.90157	9.21152	9.24096	mRNA	NA	GCF_003254395.2	Primary Assembly	linkage group	LG3	NC_037640.1	2388797	2526970	+	XM_026439317.1	NA	XP_026295102.1	cacophony, transcript variant X9	408764	NA	8473	8473	NA
360	Cac	8.47739	8.25294	9.07585	9.04681	8.9496	8.90157	9.21152	9.24096	misc_RNA	NA	GCF_003254395.2	Primary Assembly	linkage group	LG3	NC_037640.1	2388796	2522843	+	XR_003304221.1	NA	NA	cacophony, transcript variant X30	408764	NA	5964	5964	NA
361	Cac	8.47739	8.25294	9.07585	9.04681	8.9496	8.90157	9.21152	9.24096	mRNA	NA	GCF_003254395.2	Primary Assembly	linkage group	LG3	NC_037640.1	2388793	2526970	+	XM_026439336.1	NA	XP_026295121.1	cacophony, transcript variant X33	408764	NA	8468	8468	NA
362	Cac	8.47739	8.25294	9.07585	9.04681	8.9496	8.90157	9.21152	9.24096	mRNA	NA	GCF_003254395.2	Primary Assembly	linkage group	LG3	NC_037640.1	2448355	2526970	+	XM_016911043.2	NA	XP_016766532.1	cacophony, transcript variant X20	408764	NA	8154	8154	NA
363	Cac	8.47739	8.25294	9.07585	9.04681	8.9496	8.90157	9.21152	9.24096	CDS	with_protein	GCF_003254395.2	Primary Assembly	linkage group	LG3	NC_037640.1	2426952	2525265	+	XP_026295098.1	NA	XM_026439313.1	voltage-dependent calcium channel type A subunit alpha-1 isoform X6	408764	NA	6390	2129	NA
364	Cac	8.47739	8.25294	9.07585	9.04681	8.9496	8.90157	9.21152	9.24096	CDS	with_protein	GCF_003254395.2	Primary Assembly	linkage group	LG3	NC_037640.1	2426952	2525265	+	XP_026295113.1	NA	XM_026439328.1	voltage-dependent calcium channel type A subunit alpha-1 isoform X22	408764	NA	5982	1993	NA
365	Cac	8.47739	8.25294	9.07585	9.04681	8.9496	8.90157	9.21152	9.24096	CDS	with_protein	GCF_003254395.2	Primary Assembly	linkage group	LG3	NC_037640.1	2475648	2525265	+	XP_016766537.1	NA	XM_016911048.2	voltage-dependent calcium channel type A subunit alpha-1 isoform X20	408764	NA	6042	2013	NA
366	Cac	8.47739	8.25294	9.07585	9.04681	8.9496	8.90157	9.21152	9.24096	CDS	with_protein	GCF_003254395.2	Primary Assembly	linkage group	LG3	NC_037640.1	2475648	2525265	+	XP_016766532.1	NA	XM_016911043.2	voltage-dependent calcium channel type A subunit alpha-1 isoform X20	408764	NA	6042	2013	NA
367	Cac	8.47739	8.25294	9.07585	9.04681	8.9496	8.90157	9.21152	9.24096	mRNA	NA	GCF_003254395.2	Primary Assembly	linkage group	LG3	NC_037640.1	2477092	2526970	+	XM_016911049.2	NA	XP_016766538.1	cacophony, transcript variant X29	408764	NA	7448	7448	NA
368	Cac	8.47739	8.25294	9.07585	9.04681	8.9496	8.90157	9.21152	9.24096	mRNA	NA	GCF_003254395.2	Primary Assembly	linkage group	LG3	NC_037640.1	2388796	2526970	+	XM_026439320.1	NA	XP_026295105.1	cacophony, transcript variant X12	408764	NA	8411	8411	NA
369	Cac	8.47739	8.25294	9.07585	9.04681	8.9496	8.90157	9.21152	9.24096	mRNA	NA	GCF_003254395.2	Primary Assembly	linkage group	LG3	NC_037640.1	2388796	2526970	+	XM_026439316.1	NA	XP_026295101.1	cacophony, transcript variant X8	408764	NA	8474	8474	NA
370	Cac	8.47739	8.25294	9.07585	9.04681	8.9496	8.90157	9.21152	9.24096	mRNA	NA	GCF_003254395.2	Primary Assembly	linkage group	LG3	NC_037640.1	2388797	2526970	+	XM_026439321.1	NA	XP_026295106.1	cacophony, transcript variant X13	408764	NA	8383	8383	NA
371	Cac	8.47739	8.25294	9.07585	9.04681	8.9496	8.90157	9.21152	9.24096	mRNA	NA	GCF_003254395.2	Primary Assembly	linkage group	LG3	NC_037640.1	2388798	2526970	+	XM_026439326.1	NA	XP_026295111.1	cacophony, transcript variant X19	408764	NA	8178	8178	NA
372	Cac	8.47739	8.25294	9.07585	9.04681	8.9496	8.90157	9.21152	9.24096	mRNA	NA	GCF_003254395.2	Primary Assembly	linkage group	LG3	NC_037640.1	2388798	2526970	+	XM_026439331.1	NA	XP_026295116.1	cacophony, transcript variant X25	408764	NA	7953	7953	NA
373	Cac	8.47739	8.25294	9.07585	9.04681	8.9496	8.90157	9.21152	9.24096	CDS	with_protein	GCF_003254395.2	Primary Assembly	linkage group	LG3	NC_037640.1	2426952	2525265	+	XP_026295094.1	NA	XM_026439309.1	voltage-dependent calcium channel type A subunit alpha-1 isoform X2	408764	NA	6414	2137	NA
374	Cac	8.47739	8.25294	9.07585	9.04681	8.9496	8.90157	9.21152	9.24096	CDS	with_protein	GCF_003254395.2	Primary Assembly	linkage group	LG3	NC_037640.1	2426952	2525265	+	XP_026295109.1	NA	XM_026439324.1	voltage-dependent calcium channel type A subunit alpha-1 isoform X17	408764	NA	6210	2069	NA
375	Cac	8.47739	8.25294	9.07585	9.04681	8.9496	8.90157	9.21152	9.24096	CDS	with_protein	GCF_003254395.2	Primary Assembly	linkage group	LG3	NC_037640.1	2426952	2525265	+	XP_006558004.1	NA	XM_006557941.3	voltage-dependent calcium channel type A subunit alpha-1 isoform X1	408764	NA	6414	2137	NA
376	Cac	8.47739	8.25294	9.07585	9.04681	8.9496	8.90157	9.21152	9.24096	gene	protein_coding	GCF_003254395.2	Primary Assembly	linkage group	LG3	NC_037640.1	2388793	2526970	+	NA	NA	NA	cacophony	408764	NA	138178	NA	NA
377	Cac	8.47739	8.25294	9.07585	9.04681	8.9496	8.90157	9.21152	9.24096	CDS	with_protein	GCF_003254395.2	Primary Assembly	linkage group	LG3	NC_037640.1	2426952	2525265	+	XP_026295114.1	NA	XM_026439329.1	voltage-dependent calcium channel type A subunit alpha-1 isoform X23	408764	NA	5880	1959	NA
378	Cac	8.47739	8.25294	9.07585	9.04681	8.9496	8.90157	9.21152	9.24096	CDS	with_protein	GCF_003254395.2	Primary Assembly	linkage group	LG3	NC_037640.1	2426952	2522860	+	XP_026295115.1	NA	XM_026439330.1	voltage-dependent calcium channel type A subunit alpha-1 isoform X24	408764	NA	5853	1950	NA
379	Cac	8.47739	8.25294	9.07585	9.04681	8.9496	8.90157	9.21152	9.24096	CDS	with_protein	GCF_003254395.2	Primary Assembly	linkage group	LG3	NC_037640.1	2481566	2525265	+	XP_016766538.1	NA	XM_016911049.2	voltage-dependent calcium channel type A subunit alpha-1 isoform X28	408764	NA	5628	1875	NA
380	Cac	8.47739	8.25294	9.07585	9.04681	8.9496	8.90157	9.21152	9.24096	CDS	with_protein	GCF_003254395.2	Primary Assembly	linkage group	LG3	NC_037640.1	2426952	2525265	+	XP_026295108.1	NA	XM_026439323.1	voltage-dependent calcium channel type A subunit alpha-1 isoform X16	408764	NA	6255	2084	NA
381	Cac	8.47739	8.25294	9.07585	9.04681	8.9496	8.90157	9.21152	9.24096	CDS	with_protein	GCF_003254395.2	Primary Assembly	linkage group	LG3	NC_037640.1	2426952	2525265	+	XP_026295121.1	NA	XM_026439336.1	voltage-dependent calcium channel type A subunit alpha-1 isoform X31	408764	NA	6357	2118	NA
382	Cac	8.47739	8.25294	9.07585	9.04681	8.9496	8.90157	9.21152	9.24096	CDS	with_protein	GCF_003254395.2	Primary Assembly	linkage group	LG3	NC_037640.1	2426952	2525265	+	XP_026295097.1	NA	XM_026439312.1	voltage-dependent calcium channel type A subunit alpha-1 isoform X5	408764	NA	6411	2136	NA
383	Cac	8.47739	8.25294	9.07585	9.04681	8.9496	8.90157	9.21152	9.24096	mRNA	NA	GCF_003254395.2	Primary Assembly	linkage group	LG3	NC_037640.1	2388796	2526970	+	XM_026439323.1	NA	XP_026295108.1	cacophony, transcript variant X16	408764	NA	8363	8363	NA
384	Cac	8.47739	8.25294	9.07585	9.04681	8.9496	8.90157	9.21152	9.24096	mRNA	NA	GCF_003254395.2	Primary Assembly	linkage group	LG3	NC_037640.1	2388798	2526970	+	XM_026439327.1	NA	XP_026295112.1	cacophony, transcript variant X21	408764	NA	8121	8121	NA
385	Cac	8.47739	8.25294	9.07585	9.04681	8.9496	8.90157	9.21152	9.24096	mRNA	NA	GCF_003254395.2	Primary Assembly	linkage group	LG3	NC_037640.1	2426952	2526970	+	XM_026439332.1	NA	XP_026295117.1	cacophony, transcript variant X26	408764	NA	7537	7537	NA
386	Cac	8.47739	8.25294	9.07585	9.04681	8.9496	8.90157	9.21152	9.24096	CDS	with_protein	GCF_003254395.2	Primary Assembly	linkage group	LG3	NC_037640.1	2426952	2525265	+	XP_026295110.1	NA	XM_026439325.1	voltage-dependent calcium channel type A subunit alpha-1 isoform X18	408764	NA	6072	2023	NA
387	Cac	8.47739	8.25294	9.07585	9.04681	8.9496	8.90157	9.21152	9.24096	mRNA	NA	GCF_003254395.2	Primary Assembly	linkage group	LG3	NC_037640.1	2388798	2526970	+	XM_026439328.1	NA	XP_026295113.1	cacophony, transcript variant X22	408764	NA	8088	8088	NA
388	Cac	8.47739	8.25294	9.07585	9.04681	8.9496	8.90157	9.21152	9.24096	CDS	with_protein	GCF_003254395.2	Primary Assembly	linkage group	LG3	NC_037640.1	2426952	2525265	+	XP_026295111.1	NA	XM_026439326.1	voltage-dependent calcium channel type A subunit alpha-1 isoform X19	408764	NA	6072	2023	NA
389	Cac	8.47739	8.25294	9.07585	9.04681	8.9496	8.90157	9.21152	9.24096	CDS	with_protein	GCF_003254395.2	Primary Assembly	linkage group	LG3	NC_037640.1	2426952	2525265	+	XP_026295096.1	NA	XM_026439311.1	voltage-dependent calcium channel type A subunit alpha-1 isoform X4	408764	NA	6414	2137	NA
390	Cac	8.47739	8.25294	9.07585	9.04681	8.9496	8.90157	9.21152	9.24096	mRNA	NA	GCF_003254395.2	Primary Assembly	linkage group	LG3	NC_037640.1	2467953	2526970	+	XM_016911038.2	NA	XP_016766527.1	cacophony, transcript variant X14	408764	NA	7978	7978	NA
391	Cac	8.47739	8.25294	9.07585	9.04681	8.9496	8.90157	9.21152	9.24096	CDS	with_protein	GCF_003254395.2	Primary Assembly	linkage group	LG3	NC_037640.1	2426952	2525265	+	XP_026295101.1	NA	XM_026439316.1	voltage-dependent calcium channel type A subunit alpha-1 isoform X8	408764	NA	6366	2121	NA
392	Cac	8.47739	8.25294	9.07585	9.04681	8.9496	8.90157	9.21152	9.24096	CDS	with_protein	GCF_003254395.2	Primary Assembly	linkage group	LG3	NC_037640.1	2426952	2525265	+	XP_026295095.1	NA	XM_026439310.1	voltage-dependent calcium channel type A subunit alpha-1 isoform X3	408764	NA	6414	2137	NA
393	Cac	8.47739	8.25294	9.07585	9.04681	8.9496	8.90157	9.21152	9.24096	CDS	with_protein	GCF_003254395.2	Primary Assembly	linkage group	LG3	NC_037640.1	2426952	2525265	+	NP_001159376.1	NA	NM_001165904.1	voltage-dependent calcium channel type A subunit alpha-1	408764	NA	5715	1904	NA
394	Cac	8.47739	8.25294	9.07585	9.04681	8.9496	8.90157	9.21152	9.24096	CDS	with_protein	GCF_003254395.2	Primary Assembly	linkage group	LG3	NC_037640.1	2426952	2525265	+	XP_026295104.1	NA	XM_026439319.1	voltage-dependent calcium channel type A subunit alpha-1 isoform X11	408764	NA	6357	2118	NA
395	Cac	8.47739	8.25294	9.07585	9.04681	8.9496	8.90157	9.21152	9.24096	mRNA	NA	GCF_003254395.2	Primary Assembly	linkage group	LG3	NC_037640.1	2388798	2526970	+	XM_026439333.1	NA	XP_026295118.1	cacophony, transcript variant X27	408764	NA	7929	7929	NA
396	Cac	8.47739	8.25294	9.07585	9.04681	8.9496	8.90157	9.21152	9.24096	CDS	with_protein	GCF_003254395.2	Primary Assembly	linkage group	LG3	NC_037640.1	2426952	2525265	+	XP_026295107.1	NA	XM_026439322.1	voltage-dependent calcium channel type A subunit alpha-1 isoform X15	408764	NA	6255	2084	NA
397	Cac	8.47739	8.25294	9.07585	9.04681	8.9496	8.90157	9.21152	9.24096	mRNA	NA	GCF_003254395.2	Primary Assembly	linkage group	LG3	NC_037640.1	2388795	2526970	+	XM_026439312.1	NA	XP_026295097.1	cacophony, transcript variant X5	408764	NA	8520	8520	NA
398	Cac	8.47739	8.25294	9.07585	9.04681	8.9496	8.90157	9.21152	9.24096	mRNA	NA	GCF_003254395.2	Primary Assembly	linkage group	LG3	NC_037640.1	2426952	2525265	+	NM_001165904.1	NA	NP_001159376.1	cacophony	408764	NA	5715	5715	NA
399	Cac	8.47739	8.25294	9.07585	9.04681	8.9496	8.90157	9.21152	9.24096	mRNA	NA	GCF_003254395.2	Primary Assembly	linkage group	LG3	NC_037640.1	2388795	2526970	+	XM_026439310.1	NA	XP_026295095.1	cacophony, transcript variant X3	408764	NA	8523	8523	NA
400	Cac	8.47739	8.25294	9.07585	9.04681	8.9496	8.90157	9.21152	9.24096	CDS	with_protein	GCF_003254395.2	Primary Assembly	linkage group	LG3	NC_037640.1	2426952	2525265	+	XP_026295112.1	NA	XM_026439327.1	voltage-dependent calcium channel type A subunit alpha-1 isoform X21	408764	NA	6015	2004	NA
401	Cac	8.47739	8.25294	9.07585	9.04681	8.9496	8.90157	9.21152	9.24096	CDS	with_protein	GCF_003254395.2	Primary Assembly	linkage group	LG3	NC_037640.1	2467968	2525265	+	XP_016766527.1	NA	XM_016911038.2	voltage-dependent calcium channel type A subunit alpha-1 isoform X14	408764	NA	6258	2085	NA
402	Cac	8.47739	8.25294	9.07585	9.04681	8.9496	8.90157	9.21152	9.24096	CDS	with_protein	GCF_003254395.2	Primary Assembly	linkage group	LG3	NC_037640.1	2426952	2525265	+	XP_026295118.1	NA	XM_026439333.1	voltage-dependent calcium channel type A subunit alpha-1 isoform X27	408764	NA	5823	1940	NA
403	Cac	8.47739	8.25294	9.07585	9.04681	8.9496	8.90157	9.21152	9.24096	CDS	with_protein	GCF_003254395.2	Primary Assembly	linkage group	LG3	NC_037640.1	2426952	2525265	+	XP_026295106.1	NA	XM_026439321.1	voltage-dependent calcium channel type A subunit alpha-1 isoform X13	408764	NA	6276	2091	NA
404	cact1	6.63124	6.86171	6.73151	6.88815	6.66223	6.55512	6.44505	6.71293	CDS	with_protein	GCF_003254395.2	Primary Assembly	linkage group	LG4	NC_037641.1	11572493	11576594	+	NP_001157184.1	NA	NM_001163712.1	NF-kappa-B inhibitor cactus 1	725124	NA	1155	384	NA
405	cact1	6.63124	6.86171	6.73151	6.88815	6.66223	6.55512	6.44505	6.71293	gene	protein_coding	GCF_003254395.2	Primary Assembly	linkage group	LG4	NC_037641.1	11569669	11576607	+	NA	NA	NA	NF-kappa-B inhibitor cactus 1	725124	NA	6939	NA	NA
406	cact1	6.63124	6.86171	6.73151	6.88815	6.66223	6.55512	6.44505	6.71293	mRNA	NA	GCF_003254395.2	Primary Assembly	linkage group	LG4	NC_037641.1	11569669	11576607	+	XM_006567108.3	NA	XP_006567171.1	NF-kappa-B inhibitor cactus 1, transcript variant X2	725124	NA	1264	1264	NA
407	cact1	6.63124	6.86171	6.73151	6.88815	6.66223	6.55512	6.44505	6.71293	mRNA	NA	GCF_003254395.2	Primary Assembly	linkage group	LG4	NC_037641.1	11571326	11576607	+	XM_026439972.1	NA	XP_026295757.1	NF-kappa-B inhibitor cactus 1, transcript variant X3	725124	NA	1144	1144	NA
408	cact1	6.63124	6.86171	6.73151	6.88815	6.66223	6.55512	6.44505	6.71293	CDS	with_protein	GCF_003254395.2	Primary Assembly	linkage group	LG4	NC_037641.1	11569862	11576594	+	XP_006567170.1	NA	XM_006567107.2	NF-kappa-B inhibitor cactus 1 isoform X1	725124	NA	1185	394	NA
409	cact1	6.63124	6.86171	6.73151	6.88815	6.66223	6.55512	6.44505	6.71293	CDS	with_protein	GCF_003254395.2	Primary Assembly	linkage group	LG4	NC_037641.1	11572679	11576594	+	XP_026295757.1	NA	XM_026439972.1	NF-kappa-B inhibitor cactus 1 isoform X2	725124	NA	969	322	NA
410	cact1	6.63124	6.86171	6.73151	6.88815	6.66223	6.55512	6.44505	6.71293	mRNA	NA	GCF_003254395.2	Primary Assembly	linkage group	LG4	NC_037641.1	11572493	11576594	+	NM_001163712.1	NA	NP_001157184.1	NF-kappa-B inhibitor cactus 1	725124	NA	1155	1155	NA
411	cact1	6.63124	6.86171	6.73151	6.88815	6.66223	6.55512	6.44505	6.71293	mRNA	NA	GCF_003254395.2	Primary Assembly	linkage group	LG4	NC_037641.1	11569850	11576607	+	XM_006567107.2	NA	XP_006567170.1	NF-kappa-B inhibitor cactus 1, transcript variant X1	725124	NA	1210	1210	NA
412	cact1	6.63124	6.86171	6.73151	6.88815	6.66223	6.55512	6.44505	6.71293	CDS	with_protein	GCF_003254395.2	Primary Assembly	linkage group	LG4	NC_037641.1	11572679	11576594	+	XP_006567171.1	NA	XM_006567108.3	NF-kappa-B inhibitor cactus 1 isoform X2	725124	NA	969	322	NA
413	cad	5.60963	5.2197	5.20299	5.91578	5.08047	5.62176	5.18326	5.15522	CDS	with_protein	GCF_003254395.2	Primary Assembly	linkage group	LG1	NC_037638.1	7941395	7951326	-	NP_001239359.1	NA	NM_001252430.1	homeotic protein caudal	726676	NA	1077	358	NA
414	cad	5.60963	5.2197	5.20299	5.91578	5.08047	5.62176	5.18326	5.15522	gene	protein_coding	GCF_003254395.2	Primary Assembly	linkage group	LG1	NC_037638.1	7941395	7951326	-	NA	NA	NA	homeotic protein caudal	726676	NA	9932	NA	NA
415	cad	5.60963	5.2197	5.20299	5.91578	5.08047	5.62176	5.18326	5.15522	mRNA	NA	GCF_003254395.2	Primary Assembly	linkage group	LG1	NC_037638.1	7941395	7951326	-	NM_001252430.1	NA	NP_001239359.1	homeotic protein caudal	726676	NA	1077	1077	NA
416	Calpb	9.60477	9.60599	9.64082	9.54249	9.65607	9.8157	9.4119	9.68487	mRNA	NA	GCF_003254395.2	Primary Assembly	linkage group	LG2	NC_037639.1	4721646	4731631	+	XM_026446373.1	NA	XP_026302158.1	calpain-B, transcript variant X7	411453	NA	2828	2828	NA
417	Calpb	9.60477	9.60599	9.64082	9.54249	9.65607	9.8157	9.4119	9.68487	CDS	with_protein	GCF_003254395.2	Primary Assembly	linkage group	LG2	NC_037639.1	4722135	4731251	+	NP_001153877.1	NA	NM_001160405.2	calpain-B	411453	NA	2166	721	NA
418	Calpb	9.60477	9.60599	9.64082	9.54249	9.65607	9.8157	9.4119	9.68487	CDS	with_protein	GCF_003254395.2	Primary Assembly	linkage group	LG2	NC_037639.1	4724586	4731251	+	XP_026302152.1	NA	XM_026446367.1	calpain-B isoform X1	411453	NA	2517	838	NA
419	Calpb	9.60477	9.60599	9.64082	9.54249	9.65607	9.8157	9.4119	9.68487	CDS	with_protein	GCF_003254395.2	Primary Assembly	linkage group	LG2	NC_037639.1	4725133	4731251	+	XP_026302158.1	NA	XM_026446373.1	calpain-B isoform X7	411453	NA	2067	688	NA
420	Calpb	9.60477	9.60599	9.64082	9.54249	9.65607	9.8157	9.4119	9.68487	mRNA	NA	GCF_003254395.2	Primary Assembly	linkage group	LG2	NC_037639.1	4719226	4731631	+	XM_026446372.1	NA	XP_026302157.1	calpain-B, transcript variant X6	411453	NA	2947	2947	NA
421	Calpb	9.60477	9.60599	9.64082	9.54249	9.65607	9.8157	9.4119	9.68487	CDS	with_protein	GCF_003254395.2	Primary Assembly	linkage group	LG2	NC_037639.1	4724586	4731251	+	XP_026302153.1	NA	XM_026446368.1	calpain-B isoform X2	411453	NA	2472	823	NA
422	Calpb	9.60477	9.60599	9.64082	9.54249	9.65607	9.8157	9.4119	9.68487	mRNA	NA	GCF_003254395.2	Primary Assembly	linkage group	LG2	NC_037639.1	4721645	4731631	+	XM_026446370.1	NA	XP_026302155.1	calpain-B, transcript variant X4	411453	NA	3216	3216	NA
423	Calpb	9.60477	9.60599	9.64082	9.54249	9.65607	9.8157	9.4119	9.68487	gene	protein_coding	GCF_003254395.2	Primary Assembly	linkage group	LG2	NC_037639.1	4719226	4731784	+	NA	NA	NA	calpain-B	411453	NA	12559	NA	NA
424	Calpb	9.60477	9.60599	9.64082	9.54249	9.65607	9.8157	9.4119	9.68487	CDS	with_protein	GCF_003254395.2	Primary Assembly	linkage group	LG2	NC_037639.1	4724586	4729116	+	XP_026302160.1	NA	XM_026446375.1	calpain-B isoform X8	411453	NA	1989	662	NA
425	Calpb	9.60477	9.60599	9.64082	9.54249	9.65607	9.8157	9.4119	9.68487	mRNA	NA	GCF_003254395.2	Primary Assembly	linkage group	LG2	NC_037639.1	4724536	4729251	+	XM_026446375.1	NA	XP_026302160.1	calpain-B, transcript variant X9	411453	NA	2174	2174	NA
426	Calpb	9.60477	9.60599	9.64082	9.54249	9.65607	9.8157	9.4119	9.68487	CDS	with_protein	GCF_003254395.2	Primary Assembly	linkage group	LG2	NC_037639.1	4722135	4731251	+	XP_026302155.1	NA	XM_026446370.1	calpain-B isoform X4	411453	NA	2346	781	NA
427	Calpb	9.60477	9.60599	9.64082	9.54249	9.65607	9.8157	9.4119	9.68487	CDS	with_protein	GCF_003254395.2	Primary Assembly	linkage group	LG2	NC_037639.1	4725133	4731251	+	XP_026302159.1	NA	XM_026446374.1	calpain-B isoform X7	411453	NA	2067	688	NA
428	Calpb	9.60477	9.60599	9.64082	9.54249	9.65607	9.8157	9.4119	9.68487	mRNA	NA	GCF_003254395.2	Primary Assembly	linkage group	LG2	NC_037639.1	4719227	4731631	+	XM_026446374.1	NA	XP_026302159.1	calpain-B, transcript variant X8	411453	NA	2808	2808	NA
429	Calpb	9.60477	9.60599	9.64082	9.54249	9.65607	9.8157	9.4119	9.68487	mRNA	NA	GCF_003254395.2	Primary Assembly	linkage group	LG2	NC_037639.1	4724548	4731631	+	XM_026446369.1	NA	XP_026302154.1	calpain-B, transcript variant X3	411453	NA	2800	2800	NA
430	Calpb	9.60477	9.60599	9.64082	9.54249	9.65607	9.8157	9.4119	9.68487	CDS	with_protein	GCF_003254395.2	Primary Assembly	linkage group	LG2	NC_037639.1	4721285	4731251	+	XP_026302157.1	NA	XM_026446372.1	calpain-B isoform X6	411453	NA	2319	772	NA
431	Calpb	9.60477	9.60599	9.64082	9.54249	9.65607	9.8157	9.4119	9.68487	mRNA	NA	GCF_003254395.2	Primary Assembly	linkage group	LG2	NC_037639.1	4721872	4731784	+	NM_001160405.2	NA	NP_001153877.1	calpain-B	411453	NA	2962	2980	NA
432	Calpb	9.60477	9.60599	9.64082	9.54249	9.65607	9.8157	9.4119	9.68487	mRNA	NA	GCF_003254395.2	Primary Assembly	linkage group	LG2	NC_037639.1	4724539	4731784	+	XM_026446367.1	NA	XP_026302152.1	calpain-B, transcript variant X1	411453	NA	3097	3097	NA
433	Calpb	9.60477	9.60599	9.64082	9.54249	9.65607	9.8157	9.4119	9.68487	CDS	with_protein	GCF_003254395.2	Primary Assembly	linkage group	LG2	NC_037639.1	4724586	4731251	+	XP_026302154.1	NA	XM_026446369.1	calpain-B isoform X3	411453	NA	2382	793	NA
434	Calpb	9.60477	9.60599	9.64082	9.54249	9.65607	9.8157	9.4119	9.68487	CDS	with_protein	GCF_003254395.2	Primary Assembly	linkage group	LG2	NC_037639.1	4724586	4731251	+	XP_026302156.1	NA	XM_026446371.1	calpain-B isoform X5	411453	NA	2337	778	NA
435	Calpb	9.60477	9.60599	9.64082	9.54249	9.65607	9.8157	9.4119	9.68487	mRNA	NA	GCF_003254395.2	Primary Assembly	linkage group	LG2	NC_037639.1	4724542	4731631	+	XM_026446368.1	NA	XP_026302153.1	calpain-B, transcript variant X2	411453	NA	2896	2896	NA
436	Calpb	9.60477	9.60599	9.64082	9.54249	9.65607	9.8157	9.4119	9.68487	mRNA	NA	GCF_003254395.2	Primary Assembly	linkage group	LG2	NC_037639.1	4724551	4731631	+	XM_026446371.1	NA	XP_026302156.1	calpain-B, transcript variant X5	411453	NA	2752	2752	NA
437	Camkii	10.2139	10.2227	10.3956	10.4136	10.6725	10.7216	10.6869	10.5649	CDS	with_protein	GCF_003254395.2	Primary Assembly	linkage group	LG4	NC_037641.1	5252157	5369991	-	XP_006560603.1	NA	XM_006560540.3	calcium/calmodulin-dependent protein kinase II isoform X42	551691	NA	1368	455	NA
438	Camkii	10.2139	10.2227	10.3956	10.4136	10.6725	10.7216	10.6869	10.5649	mRNA	NA	GCF_003254395.2	Primary Assembly	linkage group	LG4	NC_037641.1	5243020	5370926	-	XM_026439969.1	NA	XP_026295754.1	calcium/calmodulin-dependent protein kinase II, transcript variant X21	551691	NA	11686	11686	NA
439	Camkii	10.2139	10.2227	10.3956	10.4136	10.6725	10.7216	10.6869	10.5649	mRNA	NA	GCF_003254395.2	Primary Assembly	linkage group	LG4	NC_037641.1	5243020	5370926	-	XM_026439962.1	NA	XP_026295747.1	calcium/calmodulin-dependent protein kinase II, transcript variant X10	551691	NA	11899	11899	NA
440	Camkii	10.2139	10.2227	10.3956	10.4136	10.6725	10.7216	10.6869	10.5649	CDS	with_protein	GCF_003254395.2	Primary Assembly	linkage group	LG4	NC_037641.1	5252157	5369991	-	XP_026295754.1	NA	XM_026439969.1	calcium/calmodulin-dependent protein kinase II isoform X21	551691	NA	1614	537	NA
441	Camkii	10.2139	10.2227	10.3956	10.4136	10.6725	10.7216	10.6869	10.5649	mRNA	NA	GCF_003254395.2	Primary Assembly	linkage group	LG4	NC_037641.1	5243020	5370926	-	XM_006560535.3	NA	XP_006560598.1	calcium/calmodulin-dependent protein kinase II, transcript variant X39	551691	NA	11497	11497	NA
442	Camkii	10.2139	10.2227	10.3956	10.4136	10.6725	10.7216	10.6869	10.5649	mRNA	NA	GCF_003254395.2	Primary Assembly	linkage group	LG4	NC_037641.1	5243020	5370926	-	XM_006560531.3	NA	XP_006560594.1	calcium/calmodulin-dependent protein kinase II, transcript variant X34	551691	NA	11545	11545	NA
443	Camkii	10.2139	10.2227	10.3956	10.4136	10.6725	10.7216	10.6869	10.5649	mRNA	NA	GCF_003254395.2	Primary Assembly	linkage group	LG4	NC_037641.1	5243020	5370926	-	XM_006560540.3	NA	XP_006560603.1	calcium/calmodulin-dependent protein kinase II, transcript variant X42	551691	NA	11440	11440	NA
444	Camkii	10.2139	10.2227	10.3956	10.4136	10.6725	10.7216	10.6869	10.5649	mRNA	NA	GCF_003254395.2	Primary Assembly	linkage group	LG4	NC_037641.1	5243020	5370926	-	XM_006560530.3	NA	XP_006560593.1	calcium/calmodulin-dependent protein kinase II, transcript variant X32	551691	NA	11560	11560	NA
445	Camkii	10.2139	10.2227	10.3956	10.4136	10.6725	10.7216	10.6869	10.5649	mRNA	NA	GCF_003254395.2	Primary Assembly	linkage group	LG4	NC_037641.1	5243020	5370926	-	XM_006560527.3	NA	XP_006560590.1	calcium/calmodulin-dependent protein kinase II, transcript variant X29	551691	NA	11593	11593	NA
446	Camkii	10.2139	10.2227	10.3956	10.4136	10.6725	10.7216	10.6869	10.5649	mRNA	NA	GCF_003254395.2	Primary Assembly	linkage group	LG4	NC_037641.1	5243020	5370926	-	XM_006560524.3	NA	XP_006560587.1	calcium/calmodulin-dependent protein kinase II, transcript variant X25	551691	NA	11611	11611	NA
447	Camkii	10.2139	10.2227	10.3956	10.4136	10.6725	10.7216	10.6869	10.5649	mRNA	NA	GCF_003254395.2	Primary Assembly	linkage group	LG4	NC_037641.1	5243020	5370926	-	XM_006560534.3	NA	XP_006560597.1	calcium/calmodulin-dependent protein kinase II, transcript variant X38	551691	NA	11512	11512	NA
448	Camkii	10.2139	10.2227	10.3956	10.4136	10.6725	10.7216	10.6869	10.5649	mRNA	NA	GCF_003254395.2	Primary Assembly	linkage group	LG4	NC_037641.1	5243020	5370926	-	XM_016911563.2	NA	XP_016767052.1	calcium/calmodulin-dependent protein kinase II, transcript variant X16	551691	NA	11764	11764	NA
449	Camkii	10.2139	10.2227	10.3956	10.4136	10.6725	10.7216	10.6869	10.5649	mRNA	NA	GCF_003254395.2	Primary Assembly	linkage group	LG4	NC_037641.1	5243020	5370926	-	XM_006560532.3	NA	XP_006560595.1	calcium/calmodulin-dependent protein kinase II, transcript variant X36	551691	NA	11527	11527	NA
450	Camkii	10.2139	10.2227	10.3956	10.4136	10.6725	10.7216	10.6869	10.5649	mRNA	NA	GCF_003254395.2	Primary Assembly	linkage group	LG4	NC_037641.1	5243020	5370926	-	XM_026439968.1	NA	XP_026295753.1	calcium/calmodulin-dependent protein kinase II, transcript variant X20	551691	NA	11704	11704	NA
451	Camkii	10.2139	10.2227	10.3956	10.4136	10.6725	10.7216	10.6869	10.5649	mRNA	NA	GCF_003254395.2	Primary Assembly	linkage group	LG4	NC_037641.1	5243020	5370926	-	XM_026439961.1	NA	XP_026295746.1	calcium/calmodulin-dependent protein kinase II, transcript variant X9	551691	NA	11917	11917	NA
452	Camkii	10.2139	10.2227	10.3956	10.4136	10.6725	10.7216	10.6869	10.5649	mRNA	NA	GCF_003254395.2	Primary Assembly	linkage group	LG4	NC_037641.1	5243020	5370926	-	XM_026439958.1	NA	XP_026295743.1	calcium/calmodulin-dependent protein kinase II, transcript variant X5	551691	NA	11950	11950	NA
453	Camkii	10.2139	10.2227	10.3956	10.4136	10.6725	10.7216	10.6869	10.5649	mRNA	NA	GCF_003254395.2	Primary Assembly	linkage group	LG4	NC_037641.1	5243020	5370926	-	XM_026439960.1	NA	XP_026295745.1	calcium/calmodulin-dependent protein kinase II, transcript variant X8	551691	NA	11917	11917	NA
454	Camkii	10.2139	10.2227	10.3956	10.4136	10.6725	10.7216	10.6869	10.5649	gene	protein_coding	GCF_003254395.2	Primary Assembly	linkage group	LG4	NC_037641.1	5243020	5370926	-	NA	NA	NA	calcium/calmodulin-dependent protein kinase II	551691	NA	127907	NA	NA
455	Camkii	10.2139	10.2227	10.3956	10.4136	10.6725	10.7216	10.6869	10.5649	mRNA	NA	GCF_003254395.2	Primary Assembly	linkage group	LG4	NC_037641.1	5243020	5370926	-	XM_016911564.2	NA	XP_016767053.1	calcium/calmodulin-dependent protein kinase II, transcript variant X22	551691	NA	11668	11668	NA
456	Camkii	10.2139	10.2227	10.3956	10.4136	10.6725	10.7216	10.6869	10.5649	CDS	with_protein	GCF_003254395.2	Primary Assembly	linkage group	LG4	NC_037641.1	5252157	5369991	-	XP_006560598.1	NA	XM_006560535.3	calcium/calmodulin-dependent protein kinase II isoform X39	551691	NA	1425	474	NA
457	Camkii	10.2139	10.2227	10.3956	10.4136	10.6725	10.7216	10.6869	10.5649	mRNA	NA	GCF_003254395.2	Primary Assembly	linkage group	LG4	NC_037641.1	5243020	5370926	-	XM_006560537.3	NA	XP_006560600.1	calcium/calmodulin-dependent protein kinase II, transcript variant X41	551691	NA	11458	11458	NA
458	Camkii	10.2139	10.2227	10.3956	10.4136	10.6725	10.7216	10.6869	10.5649	mRNA	NA	GCF_003254395.2	Primary Assembly	linkage group	LG4	NC_037641.1	5243020	5370926	-	XM_006560525.3	NA	XP_006560588.1	calcium/calmodulin-dependent protein kinase II, transcript variant X26	551691	NA	11608	11608	NA
459	Camkii	10.2139	10.2227	10.3956	10.4136	10.6725	10.7216	10.6869	10.5649	CDS	with_protein	GCF_003254395.2	Primary Assembly	linkage group	LG4	NC_037641.1	5252157	5369991	-	XP_026295750.1	NA	XM_026439965.1	calcium/calmodulin-dependent protein kinase II isoform X15	551691	NA	1704	567	NA
460	Camkii	10.2139	10.2227	10.3956	10.4136	10.6725	10.7216	10.6869	10.5649	mRNA	NA	GCF_003254395.2	Primary Assembly	linkage group	LG4	NC_037641.1	5243020	5370926	-	XM_016911567.2	NA	XP_016767056.1	calcium/calmodulin-dependent protein kinase II, transcript variant X33	551691	NA	11548	11548	NA
461	Camkii	10.2139	10.2227	10.3956	10.4136	10.6725	10.7216	10.6869	10.5649	mRNA	NA	GCF_003254395.2	Primary Assembly	linkage group	LG4	NC_037641.1	5243020	5370926	-	XM_006560514.3	NA	XP_006560577.1	calcium/calmodulin-dependent protein kinase II, transcript variant X17	551691	NA	11761	11761	NA
462	Camkii	10.2139	10.2227	10.3956	10.4136	10.6725	10.7216	10.6869	10.5649	mRNA	NA	GCF_003254395.2	Primary Assembly	linkage group	LG4	NC_037641.1	5243020	5370926	-	XM_026439967.1	NA	XP_026295752.1	calcium/calmodulin-dependent protein kinase II, transcript variant X19	551691	NA	11743	11743	NA
463	Camkii	10.2139	10.2227	10.3956	10.4136	10.6725	10.7216	10.6869	10.5649	mRNA	NA	GCF_003254395.2	Primary Assembly	linkage group	LG4	NC_037641.1	5243020	5370926	-	XM_006560512.3	NA	XP_006560575.1	calcium/calmodulin-dependent protein kinase II, transcript variant X12	551691	NA	11827	11827	NA
464	Camkii	10.2139	10.2227	10.3956	10.4136	10.6725	10.7216	10.6869	10.5649	CDS	with_protein	GCF_003254395.2	Primary Assembly	linkage group	LG4	NC_037641.1	5252157	5369991	-	XP_006560590.1	NA	XM_006560527.3	calcium/calmodulin-dependent protein kinase II isoform X29	551691	NA	1521	506	NA
465	Camkii	10.2139	10.2227	10.3956	10.4136	10.6725	10.7216	10.6869	10.5649	CDS	with_protein	GCF_003254395.2	Primary Assembly	linkage group	LG4	NC_037641.1	5252157	5369991	-	XP_006560577.1	NA	XM_006560514.3	calcium/calmodulin-dependent protein kinase II isoform X17	551691	NA	1689	562	NA
466	Camkii	10.2139	10.2227	10.3956	10.4136	10.6725	10.7216	10.6869	10.5649	mRNA	NA	GCF_003254395.2	Primary Assembly	linkage group	LG4	NC_037641.1	5243020	5370926	-	XM_006560519.3	NA	XP_006560582.1	calcium/calmodulin-dependent protein kinase II, transcript variant X23	551691	NA	11665	11665	NA
467	Camkii	10.2139	10.2227	10.3956	10.4136	10.6725	10.7216	10.6869	10.5649	CDS	with_protein	GCF_003254395.2	Primary Assembly	linkage group	LG4	NC_037641.1	5252157	5369991	-	XP_006560597.1	NA	XM_006560534.3	calcium/calmodulin-dependent protein kinase II isoform X38	551691	NA	1440	479	NA
468	Camkii	10.2139	10.2227	10.3956	10.4136	10.6725	10.7216	10.6869	10.5649	mRNA	NA	GCF_003254395.2	Primary Assembly	linkage group	LG4	NC_037641.1	5243020	5370926	-	XM_026439965.1	NA	XP_026295750.1	calcium/calmodulin-dependent protein kinase II, transcript variant X15	551691	NA	11776	11776	NA
469	Camkii	10.2139	10.2227	10.3956	10.4136	10.6725	10.7216	10.6869	10.5649	mRNA	NA	GCF_003254395.2	Primary Assembly	linkage group	LG4	NC_037641.1	5243020	5370926	-	XM_006560533.3	NA	XP_006560596.1	calcium/calmodulin-dependent protein kinase II, transcript variant X37	551691	NA	11515	11515	NA
470	Camkii	10.2139	10.2227	10.3956	10.4136	10.6725	10.7216	10.6869	10.5649	mRNA	NA	GCF_003254395.2	Primary Assembly	linkage group	LG4	NC_037641.1	5243020	5370926	-	XM_026439959.1	NA	XP_026295744.1	calcium/calmodulin-dependent protein kinase II, transcript variant X6	551691	NA	11932	11932	NA
471	Camkii	10.2139	10.2227	10.3956	10.4136	10.6725	10.7216	10.6869	10.5649	mRNA	NA	GCF_003254395.2	Primary Assembly	linkage group	LG4	NC_037641.1	5243020	5370926	-	XM_016911568.2	NA	XP_016767057.1	calcium/calmodulin-dependent protein kinase II, transcript variant X35	551691	NA	11530	11530	NA
472	Camkii	10.2139	10.2227	10.3956	10.4136	10.6725	10.7216	10.6869	10.5649	CDS	with_protein	GCF_003254395.2	Primary Assembly	linkage group	LG4	NC_037641.1	5252157	5369991	-	XP_016767056.1	NA	XM_016911567.2	calcium/calmodulin-dependent protein kinase II isoform X33	551691	NA	1476	491	NA
473	Camkii	10.2139	10.2227	10.3956	10.4136	10.6725	10.7216	10.6869	10.5649	CDS	with_protein	GCF_003254395.2	Primary Assembly	linkage group	LG4	NC_037641.1	5252157	5369991	-	XP_006560591.1	NA	XM_006560528.3	calcium/calmodulin-dependent protein kinase II isoform X30	551691	NA	1512	503	NA
474	Camkii	10.2139	10.2227	10.3956	10.4136	10.6725	10.7216	10.6869	10.5649	mRNA	NA	GCF_003254395.2	Primary Assembly	linkage group	LG4	NC_037641.1	5243020	5370926	-	XM_006560528.3	NA	XP_006560591.1	calcium/calmodulin-dependent protein kinase II, transcript variant X30	551691	NA	11584	11584	NA
475	Camkii	10.2139	10.2227	10.3956	10.4136	10.6725	10.7216	10.6869	10.5649	CDS	with_protein	GCF_003254395.2	Primary Assembly	linkage group	LG4	NC_037641.1	5252157	5369991	-	XP_006560592.1	NA	XM_006560529.3	calcium/calmodulin-dependent protein kinase II isoform X31	551691	NA	1506	501	NA
476	Camkii	10.2139	10.2227	10.3956	10.4136	10.6725	10.7216	10.6869	10.5649	mRNA	NA	GCF_003254395.2	Primary Assembly	linkage group	LG4	NC_037641.1	5251764	5370323	-	NM_001134950.1	NA	NP_001128422.1	calcium/calmodulin-dependent protein kinase II	551691	NA	2300	2295	NA
477	Camkii	10.2139	10.2227	10.3956	10.4136	10.6725	10.7216	10.6869	10.5649	CDS	with_protein	GCF_003254395.2	Primary Assembly	linkage group	LG4	NC_037641.1	5252157	5369991	-	XP_026295744.1	NA	XM_026439959.1	calcium/calmodulin-dependent protein kinase II isoform X6	551691	NA	1860	619	NA
478	Camkii	10.2139	10.2227	10.3956	10.4136	10.6725	10.7216	10.6869	10.5649	mRNA	NA	GCF_003254395.2	Primary Assembly	linkage group	LG4	NC_037641.1	5243020	5370926	-	XM_026439963.1	NA	XP_026295748.1	calcium/calmodulin-dependent protein kinase II, transcript variant X11	551691	NA	11851	11851	NA
479	Camkii	10.2139	10.2227	10.3956	10.4136	10.6725	10.7216	10.6869	10.5649	mRNA	NA	GCF_003254395.2	Primary Assembly	linkage group	LG4	NC_037641.1	5243020	5370926	-	XM_006560536.3	NA	XP_006560599.1	calcium/calmodulin-dependent protein kinase II, transcript variant X40	551691	NA	11494	11494	NA
480	Camkii	10.2139	10.2227	10.3956	10.4136	10.6725	10.7216	10.6869	10.5649	mRNA	NA	GCF_003254395.2	Primary Assembly	linkage group	LG4	NC_037641.1	5243020	5370926	-	XM_026439964.1	NA	XP_026295749.1	calcium/calmodulin-dependent protein kinase II, transcript variant X14	551691	NA	11794	11794	NA
481	Camkii	10.2139	10.2227	10.3956	10.4136	10.6725	10.7216	10.6869	10.5649	mRNA	NA	GCF_003254395.2	Primary Assembly	linkage group	LG4	NC_037641.1	5243020	5370926	-	XM_026439956.1	NA	XP_026295741.1	calcium/calmodulin-dependent protein kinase II, transcript variant X3	551691	NA	11989	11989	NA
482	Camkii	10.2139	10.2227	10.3956	10.4136	10.6725	10.7216	10.6869	10.5649	mRNA	NA	GCF_003254395.2	Primary Assembly	linkage group	LG4	NC_037641.1	5243020	5370926	-	XM_016911566.2	NA	XP_016767055.1	calcium/calmodulin-dependent protein kinase II, transcript variant X27	551691	NA	11605	11605	NA
483	Camkii	10.2139	10.2227	10.3956	10.4136	10.6725	10.7216	10.6869	10.5649	mRNA	NA	GCF_003254395.2	Primary Assembly	linkage group	LG4	NC_037641.1	5243020	5370926	-	XM_016911562.2	NA	XP_016767051.1	calcium/calmodulin-dependent protein kinase II, transcript variant X13	551691	NA	11824	11824	NA
484	Camkii	10.2139	10.2227	10.3956	10.4136	10.6725	10.7216	10.6869	10.5649	CDS	with_protein	GCF_003254395.2	Primary Assembly	linkage group	LG4	NC_037641.1	5252157	5369991	-	XP_016767057.1	NA	XM_016911568.2	calcium/calmodulin-dependent protein kinase II isoform X35	551691	NA	1458	485	NA
485	Camkii	10.2139	10.2227	10.3956	10.4136	10.6725	10.7216	10.6869	10.5649	CDS	with_protein	GCF_003254395.2	Primary Assembly	linkage group	LG4	NC_037641.1	5252157	5369991	-	XP_016767055.1	NA	XM_016911566.2	calcium/calmodulin-dependent protein kinase II isoform X27	551691	NA	1533	510	NA
486	Camkii	10.2139	10.2227	10.3956	10.4136	10.6725	10.7216	10.6869	10.5649	CDS	with_protein	GCF_003254395.2	Primary Assembly	linkage group	LG4	NC_037641.1	5252157	5369991	-	XP_026295752.1	NA	XM_026439967.1	calcium/calmodulin-dependent protein kinase II isoform X19	551691	NA	1671	556	NA
487	Camkii	10.2139	10.2227	10.3956	10.4136	10.6725	10.7216	10.6869	10.5649	CDS	with_protein	GCF_003254395.2	Primary Assembly	linkage group	LG4	NC_037641.1	5252157	5369991	-	XP_016767053.1	NA	XM_016911564.2	calcium/calmodulin-dependent protein kinase II isoform X22	551691	NA	1596	531	NA
488	Camkii	10.2139	10.2227	10.3956	10.4136	10.6725	10.7216	10.6869	10.5649	mRNA	NA	GCF_003254395.2	Primary Assembly	linkage group	LG4	NC_037641.1	5243020	5370926	-	XM_026439957.1	NA	XP_026295742.1	calcium/calmodulin-dependent protein kinase II, transcript variant X4	551691	NA	11983	11983	NA
489	Camkii	10.2139	10.2227	10.3956	10.4136	10.6725	10.7216	10.6869	10.5649	mRNA	NA	GCF_003254395.2	Primary Assembly	linkage group	LG4	NC_037641.1	5243020	5370926	-	XM_016911565.2	NA	XP_016767054.1	calcium/calmodulin-dependent protein kinase II, transcript variant X24	551691	NA	11650	11650	NA
490	Camkii	10.2139	10.2227	10.3956	10.4136	10.6725	10.7216	10.6869	10.5649	CDS	with_protein	GCF_003254395.2	Primary Assembly	linkage group	LG4	NC_037641.1	5252157	5369991	-	XP_006560599.1	NA	XM_006560536.3	calcium/calmodulin-dependent protein kinase II isoform X40	551691	NA	1422	473	NA
491	Camkii	10.2139	10.2227	10.3956	10.4136	10.6725	10.7216	10.6869	10.5649	CDS	with_protein	GCF_003254395.2	Primary Assembly	linkage group	LG4	NC_037641.1	5252157	5369991	-	NP_001128422.1	NA	NM_001134950.1	calcium/calmodulin-dependent protein kinase II	551691	NA	1575	524	NA
492	Camkii	10.2139	10.2227	10.3956	10.4136	10.6725	10.7216	10.6869	10.5649	CDS	with_protein	GCF_003254395.2	Primary Assembly	linkage group	LG4	NC_037641.1	5252157	5369991	-	XP_006560600.1	NA	XM_006560537.3	calcium/calmodulin-dependent protein kinase II isoform X41	551691	NA	1386	461	NA
493	Camkii	10.2139	10.2227	10.3956	10.4136	10.6725	10.7216	10.6869	10.5649	CDS	with_protein	GCF_003254395.2	Primary Assembly	linkage group	LG4	NC_037641.1	5252157	5369991	-	XP_026295753.1	NA	XM_026439968.1	calcium/calmodulin-dependent protein kinase II isoform X20	551691	NA	1632	543	NA
494	Camkii	10.2139	10.2227	10.3956	10.4136	10.6725	10.7216	10.6869	10.5649	CDS	with_protein	GCF_003254395.2	Primary Assembly	linkage group	LG4	NC_037641.1	5252157	5369991	-	XP_016767051.1	NA	XM_016911562.2	calcium/calmodulin-dependent protein kinase II isoform X13	551691	NA	1752	583	NA
495	Camkii	10.2139	10.2227	10.3956	10.4136	10.6725	10.7216	10.6869	10.5649	CDS	with_protein	GCF_003254395.2	Primary Assembly	linkage group	LG4	NC_037641.1	5252157	5369991	-	XP_006560575.1	NA	XM_006560512.3	calcium/calmodulin-dependent protein kinase II isoform X12	551691	NA	1755	584	NA
496	Camkii	10.2139	10.2227	10.3956	10.4136	10.6725	10.7216	10.6869	10.5649	CDS	with_protein	GCF_003254395.2	Primary Assembly	linkage group	LG4	NC_037641.1	5252157	5369991	-	XP_006560595.1	NA	XM_006560532.3	calcium/calmodulin-dependent protein kinase II isoform X36	551691	NA	1455	484	NA
497	Camkii	10.2139	10.2227	10.3956	10.4136	10.6725	10.7216	10.6869	10.5649	CDS	with_protein	GCF_003254395.2	Primary Assembly	linkage group	LG4	NC_037641.1	5252157	5369991	-	XP_006560582.1	NA	XM_006560519.3	calcium/calmodulin-dependent protein kinase II isoform X23	551691	NA	1593	530	NA
498	Camkii	10.2139	10.2227	10.3956	10.4136	10.6725	10.7216	10.6869	10.5649	CDS	with_protein	GCF_003254395.2	Primary Assembly	linkage group	LG4	NC_037641.1	5252157	5369991	-	XP_006560589.1	NA	XM_006560526.3	calcium/calmodulin-dependent protein kinase II isoform X28	551691	NA	1530	509	NA
499	Camkii	10.2139	10.2227	10.3956	10.4136	10.6725	10.7216	10.6869	10.5649	CDS	with_protein	GCF_003254395.2	Primary Assembly	linkage group	LG4	NC_037641.1	5252157	5369991	-	XP_006560596.1	NA	XM_006560533.3	calcium/calmodulin-dependent protein kinase II isoform X37	551691	NA	1443	480	NA
500	Camkii	10.2139	10.2227	10.3956	10.4136	10.6725	10.7216	10.6869	10.5649	CDS	with_protein	GCF_003254395.2	Primary Assembly	linkage group	LG4	NC_037641.1	5252157	5369991	-	XP_026295741.1	NA	XM_026439956.1	calcium/calmodulin-dependent protein kinase II isoform X3	551691	NA	1917	638	NA
501	Camkii	10.2139	10.2227	10.3956	10.4136	10.6725	10.7216	10.6869	10.5649	mRNA	NA	GCF_003254395.2	Primary Assembly	linkage group	LG4	NC_037641.1	5243020	5370926	-	XM_006560526.3	NA	XP_006560589.1	calcium/calmodulin-dependent protein kinase II, transcript variant X28	551691	NA	11602	11602	NA
502	Camkii	10.2139	10.2227	10.3956	10.4136	10.6725	10.7216	10.6869	10.5649	mRNA	NA	GCF_003254395.2	Primary Assembly	linkage group	LG4	NC_037641.1	5243020	5370926	-	XM_026439966.1	NA	XP_026295751.1	calcium/calmodulin-dependent protein kinase II, transcript variant X18	551691	NA	11761	11761	NA
503	Camkii	10.2139	10.2227	10.3956	10.4136	10.6725	10.7216	10.6869	10.5649	mRNA	NA	GCF_003254395.2	Primary Assembly	linkage group	LG4	NC_037641.1	5243020	5370926	-	XM_006560509.3	NA	XP_006560572.1	calcium/calmodulin-dependent protein kinase II, transcript variant X7	551691	NA	11920	11920	NA
504	Camkii	10.2139	10.2227	10.3956	10.4136	10.6725	10.7216	10.6869	10.5649	mRNA	NA	GCF_003254395.2	Primary Assembly	linkage group	LG4	NC_037641.1	5243020	5370926	-	XM_026439954.1	NA	XP_026295739.1	calcium/calmodulin-dependent protein kinase II, transcript variant X1	551691	NA	12007	12007	NA
505	Camkii	10.2139	10.2227	10.3956	10.4136	10.6725	10.7216	10.6869	10.5649	CDS	with_protein	GCF_003254395.2	Primary Assembly	linkage group	LG4	NC_037641.1	5252157	5369991	-	XP_026295748.1	NA	XM_026439963.1	calcium/calmodulin-dependent protein kinase II isoform X11	551691	NA	1779	592	NA
506	Camkii	10.2139	10.2227	10.3956	10.4136	10.6725	10.7216	10.6869	10.5649	CDS	with_protein	GCF_003254395.2	Primary Assembly	linkage group	LG4	NC_037641.1	5252157	5369991	-	XP_006560572.1	NA	XM_006560509.3	calcium/calmodulin-dependent protein kinase II isoform X7	551691	NA	1848	615	NA
507	Camkii	10.2139	10.2227	10.3956	10.4136	10.6725	10.7216	10.6869	10.5649	CDS	with_protein	GCF_003254395.2	Primary Assembly	linkage group	LG4	NC_037641.1	5252157	5369991	-	XP_026295742.1	NA	XM_026439957.1	calcium/calmodulin-dependent protein kinase II isoform X4	551691	NA	1911	636	NA
508	Camkii	10.2139	10.2227	10.3956	10.4136	10.6725	10.7216	10.6869	10.5649	CDS	with_protein	GCF_003254395.2	Primary Assembly	linkage group	LG4	NC_037641.1	5252157	5369991	-	XP_026295747.1	NA	XM_026439962.1	calcium/calmodulin-dependent protein kinase II isoform X10	551691	NA	1827	608	NA
509	Camkii	10.2139	10.2227	10.3956	10.4136	10.6725	10.7216	10.6869	10.5649	CDS	with_protein	GCF_003254395.2	Primary Assembly	linkage group	LG4	NC_037641.1	5252157	5369991	-	XP_006560594.1	NA	XM_006560531.3	calcium/calmodulin-dependent protein kinase II isoform X34	551691	NA	1473	490	NA
510	Camkii	10.2139	10.2227	10.3956	10.4136	10.6725	10.7216	10.6869	10.5649	CDS	with_protein	GCF_003254395.2	Primary Assembly	linkage group	LG4	NC_037641.1	5252157	5369991	-	XP_016767054.1	NA	XM_016911565.2	calcium/calmodulin-dependent protein kinase II isoform X24	551691	NA	1578	525	NA
511	Camkii	10.2139	10.2227	10.3956	10.4136	10.6725	10.7216	10.6869	10.5649	CDS	with_protein	GCF_003254395.2	Primary Assembly	linkage group	LG4	NC_037641.1	5252157	5369991	-	XP_026295745.1	NA	XM_026439960.1	calcium/calmodulin-dependent protein kinase II isoform X8	551691	NA	1845	614	NA
512	Camkii	10.2139	10.2227	10.3956	10.4136	10.6725	10.7216	10.6869	10.5649	CDS	with_protein	GCF_003254395.2	Primary Assembly	linkage group	LG4	NC_037641.1	5252157	5369991	-	XP_026295751.1	NA	XM_026439966.1	calcium/calmodulin-dependent protein kinase II isoform X18	551691	NA	1689	562	NA
513	Camkii	10.2139	10.2227	10.3956	10.4136	10.6725	10.7216	10.6869	10.5649	mRNA	NA	GCF_003254395.2	Primary Assembly	linkage group	LG4	NC_037641.1	5243020	5370926	-	XM_026439955.1	NA	XP_026295740.1	calcium/calmodulin-dependent protein kinase II, transcript variant X2	551691	NA	12004	12004	NA
514	Camkii	10.2139	10.2227	10.3956	10.4136	10.6725	10.7216	10.6869	10.5649	CDS	with_protein	GCF_003254395.2	Primary Assembly	linkage group	LG4	NC_037641.1	5252157	5369991	-	XP_026295746.1	NA	XM_026439961.1	calcium/calmodulin-dependent protein kinase II isoform X9	551691	NA	1845	614	NA
515	Camkii	10.2139	10.2227	10.3956	10.4136	10.6725	10.7216	10.6869	10.5649	CDS	with_protein	GCF_003254395.2	Primary Assembly	linkage group	LG4	NC_037641.1	5252157	5369991	-	XP_026295739.1	NA	XM_026439954.1	calcium/calmodulin-dependent protein kinase II isoform X1	551691	NA	1935	644	NA
516	Camkii	10.2139	10.2227	10.3956	10.4136	10.6725	10.7216	10.6869	10.5649	CDS	with_protein	GCF_003254395.2	Primary Assembly	linkage group	LG4	NC_037641.1	5252157	5369991	-	XP_006560593.1	NA	XM_006560530.3	calcium/calmodulin-dependent protein kinase II isoform X32	551691	NA	1488	495	NA
517	Camkii	10.2139	10.2227	10.3956	10.4136	10.6725	10.7216	10.6869	10.5649	CDS	with_protein	GCF_003254395.2	Primary Assembly	linkage group	LG4	NC_037641.1	5252157	5369991	-	XP_026295743.1	NA	XM_026439958.1	calcium/calmodulin-dependent protein kinase II isoform X5	551691	NA	1878	625	NA
518	Camkii	10.2139	10.2227	10.3956	10.4136	10.6725	10.7216	10.6869	10.5649	mRNA	NA	GCF_003254395.2	Primary Assembly	linkage group	LG4	NC_037641.1	5243020	5370926	-	XM_006560529.3	NA	XP_006560592.1	calcium/calmodulin-dependent protein kinase II, transcript variant X31	551691	NA	11578	11578	NA
519	Camkii	10.2139	10.2227	10.3956	10.4136	10.6725	10.7216	10.6869	10.5649	CDS	with_protein	GCF_003254395.2	Primary Assembly	linkage group	LG4	NC_037641.1	5252157	5369991	-	XP_026295749.1	NA	XM_026439964.1	calcium/calmodulin-dependent protein kinase II isoform X14	551691	NA	1722	573	NA
520	Camkii	10.2139	10.2227	10.3956	10.4136	10.6725	10.7216	10.6869	10.5649	CDS	with_protein	GCF_003254395.2	Primary Assembly	linkage group	LG4	NC_037641.1	5252157	5369991	-	XP_016767052.1	NA	XM_016911563.2	calcium/calmodulin-dependent protein kinase II isoform X16	551691	NA	1692	563	NA
521	Camkii	10.2139	10.2227	10.3956	10.4136	10.6725	10.7216	10.6869	10.5649	CDS	with_protein	GCF_003254395.2	Primary Assembly	linkage group	LG4	NC_037641.1	5252157	5369991	-	XP_006560587.1	NA	XM_006560524.3	calcium/calmodulin-dependent protein kinase II isoform X25	551691	NA	1539	512	NA
522	Camkii	10.2139	10.2227	10.3956	10.4136	10.6725	10.7216	10.6869	10.5649	CDS	with_protein	GCF_003254395.2	Primary Assembly	linkage group	LG4	NC_037641.1	5252157	5369991	-	XP_006560588.1	NA	XM_006560525.3	calcium/calmodulin-dependent protein kinase II isoform X26	551691	NA	1536	511	NA
523	Camkii	10.2139	10.2227	10.3956	10.4136	10.6725	10.7216	10.6869	10.5649	CDS	with_protein	GCF_003254395.2	Primary Assembly	linkage group	LG4	NC_037641.1	5252157	5369991	-	XP_026295740.1	NA	XM_026439955.1	calcium/calmodulin-dependent protein kinase II isoform X2	551691	NA	1932	643	NA
524	Cat	11.1716	11.2685	11.5539	11.4481	11.3494	11.307	11.2793	11.4938	CDS	with_protein	GCF_003254395.2	Primary Assembly	linkage group	LG6	NC_037643.1	8659674	8670480	+	XP_026296889.1	NA	XM_026441104.1	catalase isoform X1	443552	NA	1794	597	NA
525	Cat	11.1716	11.2685	11.5539	11.4481	11.3494	11.307	11.2793	11.4938	mRNA	NA	GCF_003254395.2	Primary Assembly	linkage group	LG6	NC_037643.1	8659532	8670508	+	XM_026441104.1	NA	XP_026296889.1	catalase, transcript variant X1	443552	NA	1883	1883	NA
526	Cat	11.1716	11.2685	11.5539	11.4481	11.3494	11.307	11.2793	11.4938	CDS	with_protein	GCF_003254395.2	Primary Assembly	linkage group	LG6	NC_037643.1	8659926	8670480	+	NP_001171540.1	NA	NM_001178069.1	catalase	443552	NA	1542	513	NA
527	Cat	11.1716	11.2685	11.5539	11.4481	11.3494	11.307	11.2793	11.4938	mRNA	NA	GCF_003254395.2	Primary Assembly	linkage group	LG6	NC_037643.1	8659874	8670503	+	NM_001178069.1	NA	NP_001171540.1	catalase	443552	NA	1617	1627	NA
528	Cat	11.1716	11.2685	11.5539	11.4481	11.3494	11.307	11.2793	11.4938	gene	protein_coding	GCF_003254395.2	Primary Assembly	linkage group	LG6	NC_037643.1	8659532	8670508	+	NA	NA	NA	catalase	443552	NA	10977	NA	NA
529	Cbs	7.04564	7.38751	7.44769	7.17257	7.17759	7.24556	7.13061	7.04885	CDS	with_protein	GCF_003254395.2	Primary Assembly	linkage group	LG4	NC_037641.1	5699491	5702042	+	NP_001035353.1	NA	NM_001040263.1	cystathionine-beta-synthase	551341	NA	1515	504	NA
530	Cbs	7.04564	7.38751	7.44769	7.17257	7.17759	7.24556	7.13061	7.04885	gene	protein_coding	GCF_003254395.2	Primary Assembly	linkage group	LG4	NC_037641.1	5699459	5702045	+	NA	NA	NA	cystathionine beta-synthase	551341	NA	2587	NA	NA
531	Cbs	7.04564	7.38751	7.44769	7.17257	7.17759	7.24556	7.13061	7.04885	mRNA	NA	GCF_003254395.2	Primary Assembly	linkage group	LG4	NC_037641.1	5699459	5702045	+	NM_001040263.1	NA	NP_001035353.1	cystathionine beta-synthase	551341	NA	1550	1550	NA
532	Cdc37	8.09341	8.19002	7.88365	7.97379	7.95251	7.98527	7.60983	7.57344	gene	protein_coding	GCF_003254395.2	Primary Assembly	linkage group	LG2	NC_037639.1	9626329	9628819	+	NA	NA	NA	cell division cycle 37 homolog	724675	NA	2491	NA	NA
533	Cdc37	8.09341	8.19002	7.88365	7.97379	7.95251	7.98527	7.60983	7.57344	CDS	with_protein	GCF_003254395.2	Primary Assembly	linkage group	LG2	NC_037639.1	9626498	9628308	+	NP_001229443.1	NA	NM_001242514.1	hsp90 co-chaperone Cdc37	724675	NA	1113	370	NA
534	Cdc37	8.09341	8.19002	7.88365	7.97379	7.95251	7.98527	7.60983	7.57344	mRNA	NA	GCF_003254395.2	Primary Assembly	linkage group	LG2	NC_037639.1	9626329	9628819	+	NM_001242514.1	NA	NP_001229443.1	cell division cycle 37 homolog	724675	NA	1793	1790	NA
535	Cdk5	6.23296	6.8846	6.62096	6.97951	6.72409	6.75245	7.16432	7.00376	gene	protein_coding	GCF_003254395.2	Primary Assembly	linkage group	LG11	NC_037648.1	16166907	16169025	-	NA	NA	NA	cyclin-dependent kinase 5	408325	NA	2119	NA	NA
536	Cdk5	6.23296	6.8846	6.62096	6.97951	6.72409	6.75245	7.16432	7.00376	mRNA	NA	GCF_003254395.2	Primary Assembly	linkage group	LG11	NC_037648.1	16166907	16169025	-	NM_001168425.1	NA	NP_001161897.1	cyclin-dependent kinase 5	408325	NA	1144	1144	NA
537	Cdk5	6.23296	6.8846	6.62096	6.97951	6.72409	6.75245	7.16432	7.00376	CDS	with_protein	GCF_003254395.2	Primary Assembly	linkage group	LG11	NC_037648.1	16167141	16169015	-	NP_001161897.1	NA	NM_001168425.1	cyclin-dependent kinase 5	408325	NA	900	299	NA
538	Chmp1	7.59347	7.8084	7.27069	7.60437	7.52211	7.37098	7.24003	7.26492	mRNA	NA	GCF_003254395.2	Primary Assembly	linkage group	LG5	NC_037642.1	550730	552604	-	NM_001242467.1	NA	NP_001229396.1	chromatin modifying protein 1	727512	NA	1153	1154	NA
539	Chmp1	7.59347	7.8084	7.27069	7.60437	7.52211	7.37098	7.24003	7.26492	CDS	with_protein	GCF_003254395.2	Primary Assembly	linkage group	LG5	NC_037642.1	550962	552283	-	NP_001229396.1	NA	NM_001242467.1	chromatin modifying protein 1	727512	NA	600	199	NA
540	Chmp1	7.59347	7.8084	7.27069	7.60437	7.52211	7.37098	7.24003	7.26492	gene	protein_coding	GCF_003254395.2	Primary Assembly	linkage group	LG5	NC_037642.1	550730	552604	-	NA	NA	NA	chromatin modifying protein 1	727512	NA	1875	NA	NA
541	Coq7	6.95266	6.61034	6.71623	6.5926	6.25613	6.64479	6.49889	6.46933	gene	protein_coding	GCF_003254395.2	Primary Assembly	linkage group	LG5	NC_037642.1	9904790	9905480	+	NA	NA	NA	ubiquinone biosynthesis protein COQ7	409224	NA	691	NA	partial
542	Coq7	6.95266	6.61034	6.71623	6.5926	6.25613	6.64479	6.49889	6.46933	mRNA	NA	GCF_003254395.2	Primary Assembly	linkage group	LG5	NC_037642.1	9904790	9905480	+	NM_001178067.1	NA	NP_001171538.1	ubiquinone biosynthesis protein COQ7	409224	NA	607	626	partial
543	Coq7	6.95266	6.61034	6.71623	6.5926	6.25613	6.64479	6.49889	6.46933	CDS	with_protein	GCF_003254395.2	Primary Assembly	linkage group	LG5	NC_037642.1	9904795	9905466	+	NP_001171538.1	NA	NM_001178067.1	ubiquinone biosynthesis protein COQ7	409224	NA	588	195	NA
544	COX1	16.6348	16.7303	16.2058	15.9727	15.9986	15.9564	16.4703	16.1708	CDS	with_protein	GCF_003254395.2	non-nuclear	mitochondrion	MT	NC_001566.1	1794	3359	+	NP_008083.1	NA	NA	cytochrome c oxidase subunit I	807695	NA	1566	521	NA
545	COX1	16.6348	16.7303	16.2058	15.9727	15.9986	15.9564	16.4703	16.1708	gene	protein_coding	GCF_003254395.2	non-nuclear	mitochondrion	MT	NC_001566.1	1794	3359	+	NA	NA	NA	NA	807695	NA	1566	NA	NA
546	COX2	13.2489	13.4019	12.7341	12.5523	12.39	12.5121	13.1262	12.9183	gene	protein_coding	GCF_003254395.2	non-nuclear	mitochondrion	MT	NC_001566.1	3618	4295	+	NA	NA	NA	NA	807700	NA	678	NA	NA
547	COX2	13.2489	13.4019	12.7341	12.5523	12.39	12.5121	13.1262	12.9183	CDS	with_protein	GCF_003254395.2	non-nuclear	mitochondrion	MT	NC_001566.1	3618	4295	+	NP_008084.1	NA	NA	cytochrome c oxidase subunit II	807700	NA	678	225	NA
548	COX3	8.09341	8.23524	8.04527	7.19816	7.58347	6.83096	8.37136	7.70604	gene	protein_coding	GCF_003254395.2	non-nuclear	mitochondrion	MT	NC_001566.1	5285	6064	+	NA	NA	NA	NA	807690	NA	780	NA	NA
549	COX3	8.09341	8.23524	8.04527	7.19816	7.58347	6.83096	8.37136	7.70604	CDS	with_protein	GCF_003254395.2	non-nuclear	mitochondrion	MT	NC_001566.1	5285	6064	+	NP_008087.1	NA	NA	cytochrome c oxidase subunit III	807690	NA	780	259	NA
550	Cox6b1	9.38217	9.35259	8.73652	8.47547	8.71382	8.94256	8.92076	8.58121	gene	protein_coding	GCF_003254395.2	Primary Assembly	linkage group	LG9	NC_037646.1	7762983	7766728	-	NA	NA	NA	cytochrome c oxidase subunit VIb polypeptide 1	100359409	NA	3746	NA	NA
551	Cox6b1	9.38217	9.35259	8.73652	8.47547	8.71382	8.94256	8.92076	8.58121	CDS	with_protein	GCF_003254395.2	Primary Assembly	linkage group	LG9	NC_037646.1	7763981	7764343	-	NP_001165874.1	NA	NM_001172403.1	cytochrome c oxidase subunit VIb polypeptide 1	100359409	NA	279	92	NA
552	Cox6b1	9.38217	9.35259	8.73652	8.47547	8.71382	8.94256	8.92076	8.58121	mRNA	NA	GCF_003254395.2	Primary Assembly	linkage group	LG9	NC_037646.1	7762983	7766728	-	NM_001172403.1	NA	NP_001165874.1	cytochrome c oxidase subunit VIb polypeptide 1	100359409	NA	1330	1330	NA
553	Cox6c	9.60477	9.80806	8.97029	8.93332	8.49352	8.94003	8.90423	8.78485	CDS	with_protein	GCF_003254395.2	Primary Assembly	linkage group	LG6	NC_037643.1	1852193	1852498	+	XP_006557542.1	NA	XM_006557479.3	cytochrome c oxidase subunit 6C isoform X2	100359410	NA	228	75	NA
554	Cox6c	9.60477	9.80806	8.97029	8.93332	8.49352	8.94003	8.90423	8.78485	gene	protein_coding	GCF_003254395.2	Primary Assembly	linkage group	LG6	NC_037643.1	1851373	1852552	+	NA	NA	NA	cytochrome c oxidase subunit VIc	100359410	NA	1180	NA	NA
555	Cox6c	9.60477	9.80806	8.97029	8.93332	8.49352	8.94003	8.90423	8.78485	CDS	with_protein	GCF_003254395.2	Primary Assembly	linkage group	LG6	NC_037643.1	1852193	1852498	+	XP_006557545.1	NA	XM_006557482.3	cytochrome c oxidase subunit 6C isoform X2	100359410	NA	228	75	NA
556	Cox6c	9.60477	9.80806	8.97029	8.93332	8.49352	8.94003	8.90423	8.78485	mRNA	NA	GCF_003254395.2	Primary Assembly	linkage group	LG6	NC_037643.1	1851373	1852552	+	XM_006557482.3	NA	XP_006557545.1	cytochrome c oxidase subunit VIc, transcript variant X5	100359410	NA	390	390	NA
557	Cox6c	9.60477	9.80806	8.97029	8.93332	8.49352	8.94003	8.90423	8.78485	mRNA	NA	GCF_003254395.2	Primary Assembly	linkage group	LG6	NC_037643.1	1851437	1852552	+	XM_006557480.3	NA	XP_006557543.1	cytochrome c oxidase subunit VIc, transcript variant X3	100359410	NA	414	414	NA
558	Cox6c	9.60477	9.80806	8.97029	8.93332	8.49352	8.94003	8.90423	8.78485	CDS	with_protein	GCF_003254395.2	Primary Assembly	linkage group	LG6	NC_037643.1	1852193	1852498	+	XP_006557543.1	NA	XM_006557480.3	cytochrome c oxidase subunit 6C isoform X2	100359410	NA	228	75	NA
559	Cox6c	9.60477	9.80806	8.97029	8.93332	8.49352	8.94003	8.90423	8.78485	mRNA	NA	GCF_003254395.2	Primary Assembly	linkage group	LG6	NC_037643.1	1851444	1852552	+	XM_006557481.3	NA	XP_006557544.1	cytochrome c oxidase subunit VIc, transcript variant X4	100359410	NA	369	369	NA
560	Cox6c	9.60477	9.80806	8.97029	8.93332	8.49352	8.94003	8.90423	8.78485	mRNA	NA	GCF_003254395.2	Primary Assembly	linkage group	LG6	NC_037643.1	1851440	1852552	+	XM_006557479.3	NA	XP_006557542.1	cytochrome c oxidase subunit VIc, transcript variant X2	100359410	NA	405	405	NA
561	Cox6c	9.60477	9.80806	8.97029	8.93332	8.49352	8.94003	8.90423	8.78485	mRNA	NA	GCF_003254395.2	Primary Assembly	linkage group	LG6	NC_037643.1	1852193	1852498	+	NM_001172405.1	NA	NP_001165876.1	cytochrome c oxidase subunit VIc	100359410	NA	228	228	NA
562	Cox6c	9.60477	9.80806	8.97029	8.93332	8.49352	8.94003	8.90423	8.78485	CDS	with_protein	GCF_003254395.2	Primary Assembly	linkage group	LG6	NC_037643.1	1852193	1852498	+	XP_006557544.1	NA	XM_006557481.3	cytochrome c oxidase subunit 6C isoform X2	100359410	NA	228	75	NA
563	Cox6c	9.60477	9.80806	8.97029	8.93332	8.49352	8.94003	8.90423	8.78485	mRNA	NA	GCF_003254395.2	Primary Assembly	linkage group	LG6	NC_037643.1	1851847	1852552	+	XM_016912478.2	NA	XP_016767967.1	cytochrome c oxidase subunit VIc, transcript variant X1	100359410	NA	301	301	NA
564	Cox6c	9.60477	9.80806	8.97029	8.93332	8.49352	8.94003	8.90423	8.78485	CDS	with_protein	GCF_003254395.2	Primary Assembly	linkage group	LG6	NC_037643.1	1851857	1852498	+	XP_016767967.1	NA	XM_016912478.2	cytochrome c oxidase subunit 6C isoform X1	100359410	NA	237	78	NA
565	Cox6c	9.60477	9.80806	8.97029	8.93332	8.49352	8.94003	8.90423	8.78485	CDS	with_protein	GCF_003254395.2	Primary Assembly	linkage group	LG6	NC_037643.1	1852193	1852498	+	NP_001165876.1	NA	NM_001172405.1	cytochrome c oxidase subunit 6C	100359410	NA	228	75	NA
566	Cpap3-b	7.76735	7.36328	6.93005	6.82386	6.48776	7.28594	7.49089	7.03771	CDS	with_protein	GCF_003254395.2	Primary Assembly	linkage group	LG3	NC_037640.1	12742166	12744605	+	NP_001165849.1	NA	NM_001172378.1	cuticular protein analogous to peritrophins 3-B precursor	408726	NA	885	294	NA
567	Cpap3-b	7.76735	7.36328	6.93005	6.82386	6.48776	7.28594	7.49089	7.03771	mRNA	NA	GCF_003254395.2	Primary Assembly	linkage group	LG3	NC_037640.1	12741992	12744749	+	NM_001172378.1	NA	NP_001165849.1	cuticular protein analogous to peritrophins 3-B	408726	NA	1203	1201	NA
568	Cpap3-b	7.76735	7.36328	6.93005	6.82386	6.48776	7.28594	7.49089	7.03771	gene	protein_coding	GCF_003254395.2	Primary Assembly	linkage group	LG3	NC_037640.1	12741992	12744749	+	NA	NA	NA	cuticular protein analogous to peritrophins 3-B	408726	NA	2758	NA	NA
569	Cpap3-c	8.05814	8.05026	6.99482	7.34282	7.2382	7.62503	8.19777	7.49415	CDS	with_protein	GCF_003254395.2	Primary Assembly	linkage group	LG3	NC_037640.1	12258330	12262959	+	NP_001165860.1	NA	NM_001172389.1	cuticular protein analogous to peritrophins 3-C precursor	725932	NA	810	269	NA
570	Cpap3-c	8.05814	8.05026	6.99482	7.34282	7.2382	7.62503	8.19777	7.49415	mRNA	NA	GCF_003254395.2	Primary Assembly	linkage group	LG3	NC_037640.1	12258005	12264713	+	XM_006569201.3	NA	XP_006569264.1	cuticular protein analogous to peritrophins 3-C, transcript variant X1	725932	NA	1232	1232	NA
571	Cpap3-c	8.05814	8.05026	6.99482	7.34282	7.2382	7.62503	8.19777	7.49415	mRNA	NA	GCF_003254395.2	Primary Assembly	linkage group	LG3	NC_037640.1	12258114	12262959	+	NM_001172389.1	NA	NP_001165860.1	cuticular protein analogous to peritrophins 3-C	725932	NA	1026	1026	NA
572	Cpap3-c	8.05814	8.05026	6.99482	7.34282	7.2382	7.62503	8.19777	7.49415	CDS	with_protein	GCF_003254395.2	Primary Assembly	linkage group	LG3	NC_037640.1	12258330	12264526	+	XP_006569264.1	NA	XM_006569201.3	cuticular protein analogous to peritrophins 3-C isoform X1	725932	NA	720	239	NA
573	Cpap3-c	8.05814	8.05026	6.99482	7.34282	7.2382	7.62503	8.19777	7.49415	gene	protein_coding	GCF_003254395.2	Primary Assembly	linkage group	LG3	NC_037640.1	12258005	12264713	+	NA	NA	NA	cuticular protein analogous to peritrophins 3-C	725932	NA	6709	NA	NA
574	Cpap3-d	8.13209	8.22183	8.10517	8.10807	8.0033	8.26927	8.47796	8.52247	CDS	with_protein	GCF_003254395.2	Primary Assembly	linkage group	LG3	NC_037640.1	12203430	12208836	+	NP_001165850.1	NA	NM_001172379.1	cuticular protein analogous to peritrophins 3-D precursor	410065	NA	699	232	NA
575	Cpap3-d	8.13209	8.22183	8.10517	8.10807	8.0033	8.26927	8.47796	8.52247	mRNA	NA	GCF_003254395.2	Primary Assembly	linkage group	LG3	NC_037640.1	12203358	12209166	+	NM_001172379.1	NA	NP_001165850.1	cuticular protein analogous to peritrophins 3-D	410065	NA	1101	1114	NA
576	Cpap3-d	8.13209	8.22183	8.10517	8.10807	8.0033	8.26927	8.47796	8.52247	gene	protein_coding	GCF_003254395.2	Primary Assembly	linkage group	LG3	NC_037640.1	12203358	12209166	+	NA	NA	NA	cuticular protein analogous to peritrophins 3-D	410065	NA	5809	NA	NA
577	CPF1	2.10382	2.71788	3.60861	2.62356	3.30371	2.15242	2.93077	2.83026	CDS	with_protein	GCF_003254395.2	Primary Assembly	linkage group	LG15	NC_037652.1	7842318	7842933	-	NP_001257760.1	NA	NM_001270831.1	cuticular protein CPF1 precursor	726632	NA	405	134	NA
578	CPF1	2.10382	2.71788	3.60861	2.62356	3.30371	2.15242	2.93077	2.83026	gene	protein_coding	GCF_003254395.2	Primary Assembly	linkage group	LG15	NC_037652.1	7842178	7843138	-	NA	NA	NA	cuticular protein CPF1	726632	NA	961	NA	NA
579	CPF1	2.10382	2.71788	3.60861	2.62356	3.30371	2.15242	2.93077	2.83026	mRNA	NA	GCF_003254395.2	Primary Assembly	linkage group	LG15	NC_037652.1	7842178	7843138	-	NM_001270831.1	NA	NP_001257760.1	cuticular protein CPF1	726632	NA	750	750	NA
580	CPF2	7.00917	7.33031	6.4467	6.22049	6.0969	5.87568	6.60088	5.23543	mRNA	NA	GCF_003254395.2	Primary Assembly	linkage group	LG15	NC_037652.1	7840678	7842089	+	NM_001270832.1	NA	NP_001257761.1	cuticular protein CPF2, transcript variant 1	726691	NA	765	765	NA
581	CPF2	7.00917	7.33031	6.4467	6.22049	6.0969	5.87568	6.60088	5.23543	mRNA	NA	GCF_003254395.2	Primary Assembly	linkage group	LG15	NC_037652.1	7840678	7842089	+	NM_001270833.1	NA	NP_001257762.1	cuticular protein CPF2, transcript variant 2	726691	NA	606	606	NA
582	CPF2	7.00917	7.33031	6.4467	6.22049	6.0969	5.87568	6.60088	5.23543	CDS	with_protein	GCF_003254395.2	Primary Assembly	linkage group	LG15	NC_037652.1	7840736	7841901	+	NP_001257762.1	NA	NM_001270833.1	cuticular protein CPF2 isoform 2 precursor	726691	NA	360	119	NA
583	CPF2	7.00917	7.33031	6.4467	6.22049	6.0969	5.87568	6.60088	5.23543	CDS	with_protein	GCF_003254395.2	Primary Assembly	linkage group	LG15	NC_037652.1	7840736	7841901	+	NP_001257761.1	NA	NM_001270832.1	cuticular protein CPF2 isoform 1 precursor	726691	NA	519	172	NA
584	CPF2	7.00917	7.33031	6.4467	6.22049	6.0969	5.87568	6.60088	5.23543	gene	protein_coding	GCF_003254395.2	Primary Assembly	linkage group	LG15	NC_037652.1	7840678	7842089	+	NA	NA	NA	cuticular protein CPF2	726691	NA	1412	NA	NA
585	CPR1	0	0	0	0	2.1858	0	0	0	mRNA	NA	GCF_003254395.2	Primary Assembly	linkage group	LG11	NC_037648.1	6505053	6506276	-	NM_001270817.1	NA	NP_001257746.1	cuticular protein 1	552627	NA	773	773	NA
586	CPR1	0	0	0	0	2.1858	0	0	0	gene	protein_coding	GCF_003254395.2	Primary Assembly	linkage group	LG11	NC_037648.1	6505053	6506276	-	NA	NA	NA	cuticular protein 1	552627	NA	1224	NA	NA
587	CPR1	0	0	0	0	2.1858	0	0	0	CDS	with_protein	GCF_003254395.2	Primary Assembly	linkage group	LG11	NC_037648.1	6505117	6506218	-	NP_001257746.1	NA	NM_001270817.1	cuticular protein 1 precursor	552627	NA	651	216	NA
588	CPR11	0	0	0	0	0	0	0	0	gene	protein_coding	GCF_003254395.2	Primary Assembly	linkage group	LG9	NC_037646.1	10049487	10051187	-	NA	NA	NA	cuticular protein 11	100576090	NA	1701	NA	NA
589	CPR11	0	0	0	0	0	0	0	0	mRNA	NA	GCF_003254395.2	Primary Assembly	linkage group	LG9	NC_037646.1	10049487	10051187	-	NM_001270823.1	NA	NP_001257752.1	cuticular protein 11	100576090	NA	804	804	NA
590	CPR11	0	0	0	0	0	0	0	0	CDS	with_protein	GCF_003254395.2	Primary Assembly	linkage group	LG9	NC_037646.1	10049774	10051168	-	NP_001257752.1	NA	NM_001270823.1	cuticular protein 11 precursor	100576090	NA	498	165	NA
591	CPR12	0	2.71788	2.72228	2.89789	2.1858	2.15242	0	0	mRNA	NA	GCF_003254395.2	Primary Assembly	linkage group	LG6	NC_037643.1	5261827	5263027	-	NM_001270824.1	NA	NP_001257753.1	cuticular protein 12	725256	NA	462	462	NA
592	CPR12	0	2.71788	2.72228	2.89789	2.1858	2.15242	0	0	CDS	with_protein	GCF_003254395.2	Primary Assembly	linkage group	LG6	NC_037643.1	5261872	5262931	-	NP_001257753.1	NA	NM_001270824.1	cuticular protein 12 precursor	725256	NA	321	106	NA
593	CPR12	0	2.71788	2.72228	2.89789	2.1858	2.15242	0	0	gene	protein_coding	GCF_003254395.2	Primary Assembly	linkage group	LG6	NC_037643.1	5261827	5263027	-	NA	NA	NA	cuticular protein 12	725256	NA	1201	NA	NA
594	CPR13	1.40558	0	2.72228	0	0.916438	2.15242	0	2.34332	gene	protein_coding	GCF_003254395.2	Primary Assembly	linkage group	LG6	NC_037643.1	5258316	5259391	-	NA	NA	NA	cuticular protein 13	725300	NA	1076	NA	NA
595	CPR13	1.40558	0	2.72228	0	0.916438	2.15242	0	2.34332	CDS	with_protein	GCF_003254395.2	Primary Assembly	linkage group	LG6	NC_037643.1	5258564	5259086	-	NP_001257754.1	NA	NM_001270825.1	cuticular protein 13 precursor	725300	NA	312	103	NA
596	CPR13	1.40558	0	2.72228	0	0.916438	2.15242	0	2.34332	mRNA	NA	GCF_003254395.2	Primary Assembly	linkage group	LG6	NC_037643.1	5258316	5259391	-	NM_001270825.1	NA	NP_001257754.1	cuticular protein 13	725300	NA	865	865	NA
597	CPR14	10.7934	10.9511	11.1604	11.1534	10.4843	10.666	10.6898	10.7375	CDS	with_protein	GCF_003254395.2	Primary Assembly	linkage group	LG2	NC_037639.1	2995121	3003753	-	NP_001257742.1	NA	NM_001270813.1	cuticular protein 14 precursor	724777	NA	432	143	NA
598	CPR14	10.7934	10.9511	11.1604	11.1534	10.4843	10.666	10.6898	10.7375	mRNA	NA	GCF_003254395.2	Primary Assembly	linkage group	LG2	NC_037639.1	2994710	3003825	-	NM_001270813.1	NA	NP_001257742.1	cuticular protein 14	724777	NA	915	928	NA
599	CPR14	10.7934	10.9511	11.1604	11.1534	10.4843	10.666	10.6898	10.7375	gene	protein_coding	GCF_003254395.2	Primary Assembly	linkage group	LG2	NC_037639.1	2994710	3003825	-	NA	NA	NA	cuticular protein 14	724777	NA	9116	NA	NA
600	CPR16	0	0	0	0	0	0	0	0	gene	protein_coding	GCF_003254395.2	Primary Assembly	linkage group	LG15	NC_037652.1	3298109	3305124	+	NA	NA	NA	cuticular protein 16	100576341	NA	7016	NA	NA
601	CPR16	0	0	0	0	0	0	0	0	CDS	with_protein	GCF_003254395.2	Primary Assembly	linkage group	LG15	NC_037652.1	3298200	3305016	+	NP_001257755.1	NA	NM_001270826.1	cuticular protein 16 precursor	100576341	NA	984	327	NA
602	CPR16	0	0	0	0	0	0	0	0	mRNA	NA	GCF_003254395.2	Primary Assembly	linkage group	LG15	NC_037652.1	3298109	3305124	+	NM_001270826.1	NA	NP_001257755.1	cuticular protein 16	100576341	NA	1183	1183	NA
603	CPR17	3.5509	3.98891	3.95957	4.87749	3.74677	3.60865	2.70509	3.83215	mRNA	NA	GCF_003254395.2	Primary Assembly	linkage group	LG2	NC_037639.1	2920896	2925787	+	NM_001270827.1	NA	NP_001257756.1	cuticular protein 17	724556	NA	1201	1201	NA
604	CPR17	3.5509	3.98891	3.95957	4.87749	3.74677	3.60865	2.70509	3.83215	gene	protein_coding	GCF_003254395.2	Primary Assembly	linkage group	LG2	NC_037639.1	2920896	2925787	+	NA	NA	NA	cuticular protein 17	724556	NA	4892	NA	NA
605	CPR17	3.5509	3.98891	3.95957	4.87749	3.74677	3.60865	2.70509	3.83215	CDS	with_protein	GCF_003254395.2	Primary Assembly	linkage group	LG2	NC_037639.1	2921044	2925211	+	NP_001257756.1	NA	NM_001270827.1	cuticular protein 17 precursor	724556	NA	477	158	NA
606	CPR18	0	0	0	0	0	0	0	0	mRNA	NA	GCF_003254395.2	Primary Assembly	linkage group	LG2	NC_037639.1	2928786	2947508	-	NM_001270828.1	NA	NP_001257757.1	cuticular protein 18	100578244	NA	976	976	NA
607	CPR18	0	0	0	0	0	0	0	0	gene	protein_coding	GCF_003254395.2	Primary Assembly	linkage group	LG2	NC_037639.1	2928786	2947508	-	NA	NA	NA	cuticular protein 18	100578244	NA	18723	NA	NA
608	CPR18	0	0	0	0	0	0	0	0	CDS	with_protein	GCF_003254395.2	Primary Assembly	linkage group	LG2	NC_037639.1	2929085	2931610	-	NP_001257757.1	NA	NM_001270828.1	cuticular protein 18 precursor	100578244	NA	402	133	NA
609	CPR19	8.3225	8.309	6.83419	6.22049	6.28925	6.95634	7.97529	5.85912	mRNA	NA	GCF_003254395.2	Primary Assembly	linkage group	LG4	NC_037641.1	8665666	8667293	-	NM_001167893.1	NA	NP_001161365.1	cuticular protein 19	413115	NA	1135	1135	NA
610	CPR19	8.3225	8.309	6.83419	6.22049	6.28925	6.95634	7.97529	5.85912	gene	protein_coding	GCF_003254395.2	Primary Assembly	linkage group	LG4	NC_037641.1	8665666	8667293	-	NA	NA	NA	cuticular protein 19	413115	NA	1628	NA	NA
611	CPR19	8.3225	8.309	6.83419	6.22049	6.28925	6.95634	7.97529	5.85912	CDS	with_protein	GCF_003254395.2	Primary Assembly	linkage group	LG4	NC_037641.1	8666055	8667252	-	NP_001161365.1	NA	NM_001167893.1	cuticular protein 19 precursor	413115	NA	705	234	NA
612	CPR2	0	0	0	0	0	0	0	0	gene	protein_coding	GCF_003254395.2	Primary Assembly	linkage group	LG11	NC_037648.1	6511777	6512902	+	NA	NA	NA	cuticular protein 2	727197	NA	1126	NA	NA
613	CPR2	0	0	0	0	0	0	0	0	CDS	with_protein	GCF_003254395.2	Primary Assembly	linkage group	LG11	NC_037648.1	6511840	6512780	+	NP_001257747.1	NA	NM_001270818.1	cuticular protein 2 precursor	727197	NA	795	264	NA
614	CPR2	0	0	0	0	0	0	0	0	mRNA	NA	GCF_003254395.2	Primary Assembly	linkage group	LG11	NC_037648.1	6511777	6512902	+	NM_001270818.1	NA	NP_001257747.1	cuticular protein 2	727197	NA	980	980	NA
615	CPR21	0	2.23859	0	2.62356	0	0	0	0	gene	protein_coding	GCF_003254395.2	Primary Assembly	linkage group	LG2	NC_037639.1	2947713	2949976	+	NA	NA	NA	cuticular protein 21	724649	NA	2264	NA	NA
616	CPR21	0	2.23859	0	2.62356	0	0	0	0	CDS	with_protein	GCF_003254395.2	Primary Assembly	linkage group	LG2	NC_037639.1	2947733	2949403	+	NP_001257744.1	NA	NM_001270815.1	cuticular protein 21 precursor	724649	NA	396	131	NA
617	CPR21	0	2.23859	0	2.62356	0	0	0	0	mRNA	NA	GCF_003254395.2	Primary Assembly	linkage group	LG2	NC_037639.1	2947713	2949976	+	NM_001270815.1	NA	NP_001257744.1	cuticular protein 21	724649	NA	989	989	NA
618	CPR22	9.58786	9.74848	10.1188	10.0974	9.41481	9.84437	9.95823	9.94702	CDS	with_protein	GCF_003254395.2	Primary Assembly	linkage group	LG2	NC_037639.1	2974482	2977096	+	NP_001257743.1	NA	NM_001270814.1	cuticular protein 22 precursor	724694	NA	396	131	NA
619	CPR22	9.58786	9.74848	10.1188	10.0974	9.41481	9.84437	9.95823	9.94702	mRNA	NA	GCF_003254395.2	Primary Assembly	linkage group	LG2	NC_037639.1	2974464	2977178	+	NM_001270814.1	NA	NP_001257743.1	cuticular protein 22	724694	NA	496	496	NA
620	CPR22	9.58786	9.74848	10.1188	10.0974	9.41481	9.84437	9.95823	9.94702	gene	protein_coding	GCF_003254395.2	Primary Assembly	linkage group	LG2	NC_037639.1	2974464	2977178	+	NA	NA	NA	cuticular protein 22	724694	NA	2715	NA	NA
621	CPR27	6.59478	6.65095	5.40714	5.3118	4.69201	5.4333	6.37	4.8331	gene	protein_coding	GCF_003254395.2	Primary Assembly	linkage group	LG4	NC_037641.1	8805889	8809062	+	NA	NA	NA	cuticular protein 27	725509	NA	3174	NA	NA
622	CPR27	6.59478	6.65095	5.40714	5.3118	4.69201	5.4333	6.37	4.8331	CDS	with_protein	GCF_003254395.2	Primary Assembly	linkage group	LG4	NC_037641.1	8805931	8808619	+	NP_001257758.1	NA	NM_001270829.1	cuticular protein 27 precursor	725509	NA	696	231	NA
623	CPR27	6.59478	6.65095	5.40714	5.3118	4.69201	5.4333	6.37	4.8331	mRNA	NA	GCF_003254395.2	Primary Assembly	linkage group	LG4	NC_037641.1	8805889	8809062	+	NM_001270829.1	NA	NP_001257758.1	cuticular protein 27	725509	NA	1181	1181	NA
624	CPR28	7.28566	6.92931	7.10454	6.73924	7.57006	7.46542	7.80766	7.64126	CDS	with_protein	GCF_003254395.2	Primary Assembly	linkage group	LG6	NC_037643.1	5281035	5282360	+	NP_001257759.1	NA	NM_001270830.1	cuticular protein 28 precursor	412202	NA	318	105	NA
625	CPR28	7.28566	6.92931	7.10454	6.73924	7.57006	7.46542	7.80766	7.64126	mRNA	NA	GCF_003254395.2	Primary Assembly	linkage group	LG6	NC_037643.1	5280965	5283095	+	NM_001270830.1	NA	NP_001257759.1	cuticular protein 28	412202	NA	1123	1123	NA
626	CPR28	7.28566	6.92931	7.10454	6.73924	7.57006	7.46542	7.80766	7.64126	gene	protein_coding	GCF_003254395.2	Primary Assembly	linkage group	LG6	NC_037643.1	5280965	5283095	+	NA	NA	NA	cuticular protein 28	412202	NA	2131	NA	NA
627	CPR3	4.05899	3.36435	0	3.79771	2.44288	3.60865	3.71657	3.48372	CDS	with_protein	GCF_003254395.2	Primary Assembly	linkage group	LG11	NC_037648.1	6524016	6525732	-	NP_001257748.1	NA	NM_001270819.1	cuticular protein 3 precursor	409345	NA	954	317	NA
628	CPR3	4.05899	3.36435	0	3.79771	2.44288	3.60865	3.71657	3.48372	gene	protein_coding	GCF_003254395.2	Primary Assembly	linkage group	LG11	NC_037648.1	6523732	6526109	-	NA	NA	NA	cuticular protein 3	409345	NA	2378	NA	NA
629	CPR3	4.05899	3.36435	0	3.79771	2.44288	3.60865	3.71657	3.48372	mRNA	NA	GCF_003254395.2	Primary Assembly	linkage group	LG11	NC_037648.1	6523732	6526109	-	NM_001270819.1	NA	NP_001257748.1	cuticular protein 3	409345	NA	1615	1615	NA
630	CPR4	4.68586	4.89845	4.40306	4.43635	5.00274	5.31341	4.30534	4.61055	mRNA	NA	GCF_003254395.2	Primary Assembly	linkage group	LG11	NC_037648.1	6532019	6534202	-	NM_001270820.1	NA	NP_001257749.1	cuticular protein 4	727204	NA	885	885	NA
631	CPR4	4.68586	4.89845	4.40306	4.43635	5.00274	5.31341	4.30534	4.61055	gene	protein_coding	GCF_003254395.2	Primary Assembly	linkage group	LG11	NC_037648.1	6532019	6534202	-	NA	NA	NA	cuticular protein 4	727204	NA	2184	NA	NA
632	CPR4	4.68586	4.89845	4.40306	4.43635	5.00274	5.31341	4.30534	4.61055	CDS	with_protein	GCF_003254395.2	Primary Assembly	linkage group	LG11	NC_037648.1	6532426	6534096	-	NP_001257749.1	NA	NM_001270820.1	cuticular protein 4 precursor	727204	NA	372	123	NA
633	CPR5	6.02946	6.23625	4.68011	4.51988	4.87767	5.03883	5.63182	4.19514	CDS	with_protein	GCF_003254395.2	Primary Assembly	linkage group	LG16	NC_037653.1	726215	731812	+	NP_001257750.1	NA	NM_001270821.1	cuticular protein 5	552350	NA	693	230	NA
634	CPR5	6.02946	6.23625	4.68011	4.51988	4.87767	5.03883	5.63182	4.19514	gene	protein_coding	GCF_003254395.2	Primary Assembly	linkage group	LG16	NC_037653.1	726163	732625	+	NA	NA	NA	cuticular protein 5	552350	NA	6463	NA	NA
635	CPR5	6.02946	6.23625	4.68011	4.51988	4.87767	5.03883	5.63182	4.19514	mRNA	NA	GCF_003254395.2	Primary Assembly	linkage group	LG16	NC_037653.1	726163	732625	+	NM_001270821.1	NA	NP_001257750.1	cuticular protein 5	552350	NA	1558	1558	NA
636	CPR6	5.05138	4.89845	4.7418	5.16383	4.5352	4.25475	4.4581	4.9327	CDS	with_protein	GCF_003254395.2	Primary Assembly	linkage group	LG8	NC_037645.1	3969544	3974552	+	NP_001257751.1	NA	NM_001270822.1	cuticular protein 6 precursor	100577189	NA	567	188	NA
637	CPR6	5.05138	4.89845	4.7418	5.16383	4.5352	4.25475	4.4581	4.9327	mRNA	NA	GCF_003254395.2	Primary Assembly	linkage group	LG8	NC_037645.1	3969484	3975756	+	NM_001270822.1	NA	NP_001257751.1	cuticular protein 6	100577189	NA	1831	1840	NA
638	CPR6	5.05138	4.89845	4.7418	5.16383	4.5352	4.25475	4.4581	4.9327	gene	protein_coding	GCF_003254395.2	Primary Assembly	linkage group	LG8	NC_037645.1	3969484	3975756	+	NA	NA	NA	cuticular protein 6	100577189	NA	6273	NA	NA
639	crh-BP	3.07409	4.1487	5.06502	3.1283	4.58939	3.88586	4.38374	4.1126	mRNA	NA	GCF_003254395.2	Primary Assembly	linkage group	LG8	NC_037645.1	2187253	2195465	-	NM_001012615.1	NA	NP_001012633.1	corticotropin releasing hormone binding protein	409372	NA	1096	1097	NA
640	crh-BP	3.07409	4.1487	5.06502	3.1283	4.58939	3.88586	4.38374	4.1126	gene	protein_coding	GCF_003254395.2	Primary Assembly	linkage group	LG8	NC_037645.1	2187253	2195465	-	NA	NA	NA	corticotropin releasing hormone binding protein	409372	NA	8213	NA	NA
641	crh-BP	3.07409	4.1487	5.06502	3.1283	4.58939	3.88586	4.38374	4.1126	CDS	with_protein	GCF_003254395.2	Primary Assembly	linkage group	LG8	NC_037645.1	2187325	2195440	-	NP_001012633.1	NA	NM_001012615.1	corticotropin releasing hormone binding protein	409372	NA	999	332	NA
642	Cry2	8.08905	8.03499	8.15703	7.83389	7.9983	8.02875	7.82883	7.94544	mRNA	NA	GCF_003254395.2	Primary Assembly	linkage group	LG10	NC_037647.1	9884667	9893215	+	XM_006565950.3	NA	XP_006566013.1	cryptochrome 2, transcript variant X2	410197	NA	3588	3588	NA
643	Cry2	8.08905	8.03499	8.15703	7.83389	7.9983	8.02875	7.82883	7.94544	mRNA	NA	GCF_003254395.2	Primary Assembly	linkage group	LG10	NC_037647.1	9884664	9892768	+	XM_006565951.3	NA	XP_006566014.1	cryptochrome 2, transcript variant X3	410197	NA	3172	3172	NA
644	Cry2	8.08905	8.03499	8.15703	7.83389	7.9983	8.02875	7.82883	7.94544	CDS	with_protein	GCF_003254395.2	Primary Assembly	linkage group	LG10	NC_037647.1	9887979	9892715	+	XP_006566013.1	NA	XM_006565950.3	cryptochrome 2 isoform X2	410197	NA	1713	570	NA
645	Cry2	8.08905	8.03499	8.15703	7.83389	7.9983	8.02875	7.82883	7.94544	mRNA	NA	GCF_003254395.2	Primary Assembly	linkage group	LG10	NC_037647.1	9884666	9892671	+	XM_006565952.3	NA	XP_006566015.1	cryptochrome 2, transcript variant X4	410197	NA	3077	3077	NA
646	Cry2	8.08905	8.03499	8.15703	7.83389	7.9983	8.02875	7.82883	7.94544	mRNA	NA	GCF_003254395.2	Primary Assembly	linkage group	LG10	NC_037647.1	9887979	9892715	+	NM_001083630.1	NA	NP_001077099.1	cryptochrome 2	410197	NA	1713	1713	NA
647	Cry2	8.08905	8.03499	8.15703	7.83389	7.9983	8.02875	7.82883	7.94544	CDS	with_protein	GCF_003254395.2	Primary Assembly	linkage group	LG10	NC_037647.1	9887979	9892581	+	XP_006566015.1	NA	XM_006565952.3	cryptochrome 2 isoform X4	410197	NA	1611	536	NA
648	Cry2	8.08905	8.03499	8.15703	7.83389	7.9983	8.02875	7.82883	7.94544	CDS	with_protein	GCF_003254395.2	Primary Assembly	linkage group	LG10	NC_037647.1	9887979	9892615	+	XP_006566014.1	NA	XM_006565951.3	cryptochrome 2 isoform X3	410197	NA	1641	546	NA
649	Cry2	8.08905	8.03499	8.15703	7.83389	7.9983	8.02875	7.82883	7.94544	gene	protein_coding	GCF_003254395.2	Primary Assembly	linkage group	LG10	NC_037647.1	9884663	9893215	+	NA	NA	NA	cryptochrome 2	410197	NA	8553	NA	NA
650	Cry2	8.08905	8.03499	8.15703	7.83389	7.9983	8.02875	7.82883	7.94544	CDS	with_protein	GCF_003254395.2	Primary Assembly	linkage group	LG10	NC_037647.1	9887979	9892715	+	NP_001077099.1	NA	NM_001083630.1	cryptochrome 2	410197	NA	1713	570	NA
651	Cry2	8.08905	8.03499	8.15703	7.83389	7.9983	8.02875	7.82883	7.94544	mRNA	NA	GCF_003254395.2	Primary Assembly	linkage group	LG10	NC_037647.1	9884663	9893215	+	XM_006565949.3	NA	XP_006566012.1	cryptochrome 2, transcript variant X1	410197	NA	3604	3604	NA
652	Cry2	8.08905	8.03499	8.15703	7.83389	7.9983	8.02875	7.82883	7.94544	CDS	with_protein	GCF_003254395.2	Primary Assembly	linkage group	LG10	NC_037647.1	9887979	9892715	+	XP_006566012.1	NA	XM_006565949.3	cryptochrome 2 isoform X1	410197	NA	1725	574	NA
653	Cryl1	11.5195	11.4049	11.2931	11.3417	11.1344	11.2732	10.9438	10.9699	CDS	with_protein	GCF_003254395.2	Primary Assembly	linkage group	LG12	NC_037649.1	5226301	5228619	+	NP_001129207.1	NA	NM_001135735.1	lambda crystallin-like protein	406119	NA	954	317	NA
654	Cryl1	11.5195	11.4049	11.2931	11.3417	11.1344	11.2732	10.9438	10.9699	mRNA	NA	GCF_003254395.2	Primary Assembly	linkage group	LG12	NC_037649.1	5226279	5228675	+	NM_001135735.1	NA	NP_001129207.1	lambda crystallin-like protein	406119	NA	1032	1032	NA
655	Cryl1	11.5195	11.4049	11.2931	11.3417	11.1344	11.2732	10.9438	10.9699	gene	protein_coding	GCF_003254395.2	Primary Assembly	linkage group	LG12	NC_037649.1	5226279	5228675	+	NA	NA	NA	lambda crystallin-like protein	406119	NA	2397	NA	NA
656	Crz	0	0	0	0	0	2.15242	0	3.19367	gene	protein_coding	GCF_003254395.2	Primary Assembly	linkage group	LG1	NC_037638.1	25171162	25173330	+	NA	NA	NA	corazonin	503862	NA	2169	NA	NA
657	Crz	0	0	0	0	0	2.15242	0	3.19367	mRNA	NA	GCF_003254395.2	Primary Assembly	linkage group	LG1	NC_037638.1	25171162	25173330	+	NM_001012963.1	NA	NP_001012981.1	corazonin	503862	NA	476	502	NA
658	Crz	0	0	0	0	0	2.15242	0	3.19367	CDS	with_protein	GCF_003254395.2	Primary Assembly	linkage group	LG1	NC_037638.1	25172837	25173248	+	NP_001012981.1	NA	NM_001012963.1	pro-corazonin preproprotein	503862	NA	324	107	NA
659	Crzr	5.87586	6.14442	6.24847	5.85274	6.36886	6.55512	6.16327	6.71293	CDS	with_protein	GCF_003254395.2	Primary Assembly	linkage group	LG1	NC_037638.1	10203078	10211769	+	NP_001137393.1	NA	NM_001143921.1	corazonin receptor	409042	NA	1212	403	NA
660	Crzr	5.87586	6.14442	6.24847	5.85274	6.36886	6.55512	6.16327	6.71293	CDS	with_protein	GCF_003254395.2	Primary Assembly	linkage group	LG1	NC_037638.1	10203078	10211769	+	XP_026295440.1	NA	XM_026439655.1	corazonin receptor isoform X1	409042	NA	1212	403	NA
661	Crzr	5.87586	6.14442	6.24847	5.85274	6.36886	6.55512	6.16327	6.71293	mRNA	NA	GCF_003254395.2	Primary Assembly	linkage group	LG1	NC_037638.1	10198903	10212094	+	NM_001143921.1	NA	NP_001137393.1	corazonin receptor	409042	NA	2072	2102	NA
662	Crzr	5.87586	6.14442	6.24847	5.85274	6.36886	6.55512	6.16327	6.71293	gene	protein_coding	GCF_003254395.2	Primary Assembly	linkage group	LG1	NC_037638.1	10198903	10212094	+	NA	NA	NA	corazonin receptor	409042	NA	13192	NA	NA
663	Crzr	5.87586	6.14442	6.24847	5.85274	6.36886	6.55512	6.16327	6.71293	mRNA	NA	GCF_003254395.2	Primary Assembly	linkage group	LG1	NC_037638.1	10200383	10212032	+	XM_026439655.1	NA	XP_026295440.1	corazonin receptor, transcript variant X2	409042	NA	2487	2487	NA
664	Crzr	5.87586	6.14442	6.24847	5.85274	6.36886	6.55512	6.16327	6.71293	mRNA	NA	GCF_003254395.2	Primary Assembly	linkage group	LG1	NC_037638.1	10200383	10212032	+	XM_006568495.3	NA	XP_006568558.1	corazonin receptor, transcript variant X1	409042	NA	2524	2524	NA
665	Crzr	5.87586	6.14442	6.24847	5.85274	6.36886	6.55512	6.16327	6.71293	CDS	with_protein	GCF_003254395.2	Primary Assembly	linkage group	LG1	NC_037638.1	10203078	10211769	+	XP_006568558.1	NA	XM_006568495.3	corazonin receptor isoform X1	409042	NA	1212	403	NA
666	Csd	5.40023	5.62503	5.51706	4.43635	4.96224	4.83622	5.04534	4.8331	mRNA	NA	GCF_003254395.2	Primary Assembly	linkage group	LG3	NC_037640.1	11771679	11781139	-	XM_026439432.1	NA	XP_026295217.1	complementary sex determiner	406074	NA	1737	1737	NA
667	Csd	5.40023	5.62503	5.51706	4.43635	4.96224	4.83622	5.04534	4.8331	CDS	with_protein	GCF_003254395.2	Primary Assembly	linkage group	LG3	NC_037640.1	11771686	11780479	-	XP_026295217.1	NA	XM_026439432.1	complementary sex determiner	406074	NA	1242	413	NA
668	Csd	5.40023	5.62503	5.51706	4.43635	4.96224	4.83622	5.04534	4.8331	gene	protein_coding	GCF_003254395.2	Primary Assembly	linkage group	LG3	NC_037640.1	11771679	11781139	-	NA	NA	NA	NA	406074	NA	9461	NA	NA
669	CSP1	9.10812	9.14553	9.606	9.50454	8.92083	8.89636	8.85692	8.97792	gene	protein_coding	GCF_003254395.2	Primary Assembly	linkage group	LG8	NC_037645.1	6453930	6454392	+	NA	NA	NA	chemosensory protein 1	725382	NA	463	NA	NA
670	CSP1	9.10812	9.14553	9.606	9.50454	8.92083	8.89636	8.85692	8.97792	mRNA	NA	GCF_003254395.2	Primary Assembly	linkage group	LG8	NC_037645.1	6453930	6454392	+	NM_001077820.1	NA	NP_001071288.1	chemosensory protein 1	725382	NA	351	351	NA
671	CSP1	9.10812	9.14553	9.606	9.50454	8.92083	8.89636	8.85692	8.97792	CDS	with_protein	GCF_003254395.2	Primary Assembly	linkage group	LG8	NC_037645.1	6453930	6454392	+	NP_001071288.1	NA	NM_001077820.1	chemosensory protein 1 precursor	725382	NA	351	116	NA
672	CSP2	6.08309	5.80376	5.96788	5.97619	5.66383	6.23042	6.49889	6.17606	gene	protein_coding	GCF_003254395.2	Primary Assembly	linkage group	LG2	NC_037639.1	15497768	15502009	-	NA	NA	NA	chemosensory protein 2	408658	NA	4242	NA	NA
673	CSP2	6.08309	5.80376	5.96788	5.97619	5.66383	6.23042	6.49889	6.17606	CDS	with_protein	GCF_003254395.2	Primary Assembly	linkage group	LG2	NC_037639.1	15497768	15502009	-	NP_001071278.1	NA	NM_001077810.1	chemosensory protein 2 precursor	408658	NA	354	117	NA
674	CSP2	6.08309	5.80376	5.96788	5.97619	5.66383	6.23042	6.49889	6.17606	mRNA	NA	GCF_003254395.2	Primary Assembly	linkage group	LG2	NC_037639.1	15497768	15502009	-	NM_001077810.1	NA	NP_001071278.1	chemosensory protein 2	408658	NA	354	354	NA
675	CSP3	14.3544	14.3489	14.462	14.5193	14.1163	14.2369	14.2135	14.2251	mRNA	NA	GCF_003254395.2	Primary Assembly	linkage group	LG5	NC_037642.1	2779893	2781325	+	NM_001011583.2	NA	NP_001011583.1	chemosensory protein 3	406094	NA	604	635	NA
676	CSP3	14.3544	14.3489	14.462	14.5193	14.1163	14.2369	14.2135	14.2251	gene	protein_coding	GCF_003254395.2	Primary Assembly	linkage group	LG5	NC_037642.1	2779893	2781325	+	NA	NA	NA	chemosensory protein 3	406094	NA	1433	NA	NA
677	CSP3	14.3544	14.3489	14.462	14.5193	14.1163	14.2369	14.2135	14.2251	CDS	with_protein	GCF_003254395.2	Primary Assembly	linkage group	LG5	NC_037642.1	2780307	2781152	+	NP_001011583.1	NA	NM_001011583.2	chemosensory protein 3 precursor	406094	NA	393	130	NA
678	CSP4	3.74085	4.35943	3.73532	0	3.83913	3.38898	4.13446	3.72509	mRNA	NA	GCF_003254395.2	Primary Assembly	linkage group	LG5	NC_037642.1	2788970	2790256	+	NM_001077814.1	NA	NP_001071282.1	chemosensory protein 4	413565	NA	387	387	NA
679	CSP4	3.74085	4.35943	3.73532	0	3.83913	3.38898	4.13446	3.72509	CDS	with_protein	GCF_003254395.2	Primary Assembly	linkage group	LG5	NC_037642.1	2788970	2790256	+	XP_006557941.1	NA	XM_006557878.3	chemosensory protein 4 isoform X1	413565	NA	387	128	NA
680	CSP4	3.74085	4.35943	3.73532	0	3.83913	3.38898	4.13446	3.72509	CDS	with_protein	GCF_003254395.2	Primary Assembly	linkage group	LG5	NC_037642.1	2788970	2790256	+	NP_001071282.1	NA	NM_001077814.1	chemosensory protein 4 precursor	413565	NA	387	128	NA
681	CSP4	3.74085	4.35943	3.73532	0	3.83913	3.38898	4.13446	3.72509	mRNA	NA	GCF_003254395.2	Primary Assembly	linkage group	LG5	NC_037642.1	2788845	2791998	+	XM_006557878.3	NA	XP_006557941.1	chemosensory protein 4, transcript variant X1	413565	NA	2136	2136	NA
682	CSP4	3.74085	4.35943	3.73532	0	3.83913	3.38898	4.13446	3.72509	gene	protein_coding	GCF_003254395.2	Primary Assembly	linkage group	LG5	NC_037642.1	2788845	2791998	+	NA	NA	NA	chemosensory protein 4	413565	NA	3154	NA	NA
683	CSP6	4.97778	5.2197	3.95957	5.05601	4.92057	4.54827	4.72227	4.7806	CDS	with_protein	GCF_003254395.2	Primary Assembly	linkage group	LG1	NC_037638.1	25099702	25101573	-	NP_001071287.1	NA	NM_001077819.1	chemosensory protein 6 precursor	725103	NA	378	125	NA
684	CSP6	4.97778	5.2197	3.95957	5.05601	4.92057	4.54827	4.72227	4.7806	mRNA	NA	GCF_003254395.2	Primary Assembly	linkage group	LG1	NC_037638.1	25099702	25101573	-	NM_001077819.1	NA	NP_001071287.1	chemosensory protein 6	725103	NA	378	378	NA
685	CSP6	4.97778	5.2197	3.95957	5.05601	4.92057	4.54827	4.72227	4.7806	gene	protein_coding	GCF_003254395.2	Primary Assembly	linkage group	LG1	NC_037638.1	25099624	25101768	-	NA	NA	NA	chemosensory protein 6	725103	NA	2145	NA	NA
686	CSP6	4.97778	5.2197	3.95957	5.05601	4.92057	4.54827	4.72227	4.7806	CDS	with_protein	GCF_003254395.2	Primary Assembly	linkage group	LG1	NC_037638.1	25099702	25101492	-	XP_016768084.1	NA	XM_016912595.2	chemosensory protein 6 isoform X1	725103	NA	297	98	NA
687	CSP6	4.97778	5.2197	3.95957	5.05601	4.92057	4.54827	4.72227	4.7806	mRNA	NA	GCF_003254395.2	Primary Assembly	linkage group	LG1	NC_037638.1	25099624	25101768	-	XM_016912595.2	NA	XP_016768084.1	chemosensory protein 6, transcript variant X1	725103	NA	540	540	NA
688	CTL5	3.649	3.80919	4.47747	3.65719	4.69201	4.69941	4.4581	4.34729	gene	protein_coding	GCF_003254395.2	Primary Assembly	linkage group	LG8	NC_037645.1	2141593	2147453	-	NA	NA	NA	C-type lectin 5	411770	NA	5861	NA	NA
689	CTL5	3.649	3.80919	4.47747	3.65719	4.69201	4.69941	4.4581	4.34729	mRNA	NA	GCF_003254395.2	Primary Assembly	linkage group	LG8	NC_037645.1	2141593	2147453	-	NM_001242997.1	NA	NP_001229926.1	C-type lectin 5	411770	NA	1195	1195	NA
690	CTL5	3.649	3.80919	4.47747	3.65719	4.69201	4.69941	4.4581	4.34729	CDS	with_protein	GCF_003254395.2	Primary Assembly	linkage group	LG8	NC_037645.1	2141907	2142948	-	NP_001229926.1	NA	NM_001242997.1	C-type lectin 5 precursor	411770	NA	654	217	NA
691	CUTA	6.15163	6.02589	6.0186	6.00547	5.35527	5.14801	5.99863	5.95699	mRNA	NA	GCF_003254395.2	Primary Assembly	linkage group	LG14	NC_037651.1	5069705	5070619	+	NM_001242457.1	NA	NP_001229386.1	cutA divalent cation tolerance homolog	552415	NA	542	535	NA
692	CUTA	6.15163	6.02589	6.0186	6.00547	5.35527	5.14801	5.99863	5.95699	gene	protein_coding	GCF_003254395.2	Primary Assembly	linkage group	LG14	NC_037651.1	5069700	5071257	+	NA	NA	NA	cutA divalent cation tolerance homolog	552415	NA	1558	NA	NA
693	CUTA	6.15163	6.02589	6.0186	6.00547	5.35527	5.14801	5.99863	5.95699	CDS	with_protein	GCF_003254395.2	Primary Assembly	linkage group	LG14	NC_037651.1	5069749	5070565	+	NP_001229386.1	NA	NM_001242457.1	protein CutA homolog precursor	552415	NA	444	146	NA
694	CUTA	6.15163	6.02589	6.0186	6.00547	5.35527	5.14801	5.99863	5.95699	mRNA	NA	GCF_003254395.2	Primary Assembly	linkage group	LG14	NC_037651.1	5069700	5071257	+	XM_026444886.1	NA	XP_026300671.1	cutA divalent cation tolerance homolog, transcript variant X1	552415	NA	1185	1185	NA
695	CUTA	6.15163	6.02589	6.0186	6.00547	5.35527	5.14801	5.99863	5.95699	CDS	with_protein	GCF_003254395.2	Primary Assembly	linkage group	LG14	NC_037651.1	5069749	5070559	+	XP_026300671.1	NA	XM_026444886.1	protein CutA homolog isoform X1	552415	NA	438	145	NA
696	Cyp314a1	6.61919	6.74149	7.38141	7.26021	7.42859	7.51382	7.51721	7.74766	mRNA	NA	GCF_003254395.2	Primary Assembly	linkage group	LG5	NC_037642.1	13661266	13666787	-	XM_026440522.1	NA	XP_026296307.1	cytochrome P450 314A1, transcript variant X2	411057	NA	3059	3059	NA
697	Cyp314a1	6.61919	6.74149	7.38141	7.26021	7.42859	7.51382	7.51721	7.74766	mRNA	NA	GCF_003254395.2	Primary Assembly	linkage group	LG5	NC_037642.1	13661687	13664505	-	NM_001040257.1	NA	NP_001035347.1	cytochrome P450 314A1	411057	NA	1554	1554	NA
698	Cyp314a1	6.61919	6.74149	7.38141	7.26021	7.42859	7.51382	7.51721	7.74766	CDS	with_protein	GCF_003254395.2	Primary Assembly	linkage group	LG5	NC_037642.1	13662041	13666227	-	XP_026296310.1	NA	XM_026440525.1	cytochrome P450 314A1 isoform X4	411057	NA	1476	491	NA
699	Cyp314a1	6.61919	6.74149	7.38141	7.26021	7.42859	7.51382	7.51721	7.74766	CDS	with_protein	GCF_003254395.2	Primary Assembly	linkage group	LG5	NC_037642.1	13661687	13664505	-	NP_001035347.1	NA	NM_001040257.1	cytochrome P450 314A1	411057	NA	1554	517	NA
700	Cyp314a1	6.61919	6.74149	7.38141	7.26021	7.42859	7.51382	7.51721	7.74766	mRNA	NA	GCF_003254395.2	Primary Assembly	linkage group	LG5	NC_037642.1	13661880	13666787	-	XM_026440525.1	NA	XP_026296310.1	cytochrome P450 314A1, transcript variant X6	411057	NA	2197	2197	NA
701	Cyp314a1	6.61919	6.74149	7.38141	7.26021	7.42859	7.51382	7.51721	7.74766	CDS	with_protein	GCF_003254395.2	Primary Assembly	linkage group	LG5	NC_037642.1	13661687	13666227	-	XP_026296306.1	NA	XM_026440521.1	cytochrome P450 314A1 isoform X1	411057	NA	1776	591	NA
702	Cyp314a1	6.61919	6.74149	7.38141	7.26021	7.42859	7.51382	7.51721	7.74766	mRNA	NA	GCF_003254395.2	Primary Assembly	linkage group	LG5	NC_037642.1	13661880	13666787	-	XM_026440529.1	NA	XP_026296314.1	cytochrome P450 314A1, transcript variant X10	411057	NA	1990	1990	NA
703	Cyp314a1	6.61919	6.74149	7.38141	7.26021	7.42859	7.51382	7.51721	7.74766	CDS	with_protein	GCF_003254395.2	Primary Assembly	linkage group	LG5	NC_037642.1	13661687	13664505	-	XP_026296307.1	NA	XM_026440522.1	cytochrome P450 314A1 isoform X2	411057	NA	1761	586	NA
704	Cyp314a1	6.61919	6.74149	7.38141	7.26021	7.42859	7.51382	7.51721	7.74766	CDS	with_protein	GCF_003254395.2	Primary Assembly	linkage group	LG5	NC_037642.1	13661687	13663325	-	XP_026296312.1	NA	XM_026440527.1	cytochrome P450 314A1 isoform X6	411057	NA	1329	442	NA
705	Cyp314a1	6.61919	6.74149	7.38141	7.26021	7.42859	7.51382	7.51721	7.74766	CDS	with_protein	GCF_003254395.2	Primary Assembly	linkage group	LG5	NC_037642.1	13661687	13666227	-	XP_006570230.2	NA	XM_006570167.3	cytochrome P450 314A1 isoform X3	411057	NA	1569	522	NA
706	Cyp314a1	6.61919	6.74149	7.38141	7.26021	7.42859	7.51382	7.51721	7.74766	CDS	with_protein	GCF_003254395.2	Primary Assembly	linkage group	LG5	NC_037642.1	13661687	13663325	-	XP_026296313.1	NA	XM_026440528.1	cytochrome P450 314A1 isoform X6	411057	NA	1329	442	NA
707	Cyp314a1	6.61919	6.74149	7.38141	7.26021	7.42859	7.51382	7.51721	7.74766	CDS	with_protein	GCF_003254395.2	Primary Assembly	linkage group	LG5	NC_037642.1	13661687	13663535	-	XP_026296311.1	NA	XM_026440526.1	cytochrome P450 314A1 isoform X5	411057	NA	1452	483	NA
708	Cyp314a1	6.61919	6.74149	7.38141	7.26021	7.42859	7.51382	7.51721	7.74766	mRNA	NA	GCF_003254395.2	Primary Assembly	linkage group	LG5	NC_037642.1	13661266	13665267	-	XM_026440526.1	NA	XP_026296311.1	cytochrome P450 314A1, transcript variant X7	411057	NA	2378	2378	NA
709	Cyp314a1	6.61919	6.74149	7.38141	7.26021	7.42859	7.51382	7.51721	7.74766	CDS	with_protein	GCF_003254395.2	Primary Assembly	linkage group	LG5	NC_037642.1	13661687	13664505	-	XP_026296308.1	NA	XM_026440523.1	cytochrome P450 314A1 isoform X2	411057	NA	1761	586	NA
710	Cyp314a1	6.61919	6.74149	7.38141	7.26021	7.42859	7.51382	7.51721	7.74766	CDS	with_protein	GCF_003254395.2	Primary Assembly	linkage group	LG5	NC_037642.1	13662041	13666227	-	XP_026296314.1	NA	XM_026440529.1	cytochrome P450 314A1 isoform X7	411057	NA	1269	422	NA
711	Cyp314a1	6.61919	6.74149	7.38141	7.26021	7.42859	7.51382	7.51721	7.74766	mRNA	NA	GCF_003254395.2	Primary Assembly	linkage group	LG5	NC_037642.1	13661266	13666787	-	XM_006570167.3	NA	XP_006570230.2	cytochrome P450 314A1, transcript variant X5	411057	NA	2550	2550	NA
712	Cyp314a1	6.61919	6.74149	7.38141	7.26021	7.42859	7.51382	7.51721	7.74766	mRNA	NA	GCF_003254395.2	Primary Assembly	linkage group	LG5	NC_037642.1	13661266	13666787	-	XM_026440524.1	NA	XP_026296309.1	cytochrome P450 314A1, transcript variant X4	411057	NA	2532	2532	NA
713	Cyp314a1	6.61919	6.74149	7.38141	7.26021	7.42859	7.51382	7.51721	7.74766	mRNA	NA	GCF_003254395.2	Primary Assembly	linkage group	LG5	NC_037642.1	13661266	13665267	-	XM_026440523.1	NA	XP_026296308.1	cytochrome P450 314A1, transcript variant X3	411057	NA	2373	2373	NA
714	Cyp314a1	6.61919	6.74149	7.38141	7.26021	7.42859	7.51382	7.51721	7.74766	mRNA	NA	GCF_003254395.2	Primary Assembly	linkage group	LG5	NC_037642.1	13661266	13666787	-	XM_026440527.1	NA	XP_026296312.1	cytochrome P450 314A1, transcript variant X8	411057	NA	2764	2764	NA
715	Cyp314a1	6.61919	6.74149	7.38141	7.26021	7.42859	7.51382	7.51721	7.74766	gene	protein_coding	GCF_003254395.2	Primary Assembly	linkage group	LG5	NC_037642.1	13661266	13666787	-	NA	NA	NA	cytochrome P450 314A1	411057	NA	5522	NA	NA
716	Cyp314a1	6.61919	6.74149	7.38141	7.26021	7.42859	7.51382	7.51721	7.74766	CDS	with_protein	GCF_003254395.2	Primary Assembly	linkage group	LG5	NC_037642.1	13661687	13664505	-	XP_026296309.1	NA	XM_026440524.1	cytochrome P450 314A1 isoform X2	411057	NA	1761	586	NA
717	Cyp314a1	6.61919	6.74149	7.38141	7.26021	7.42859	7.51382	7.51721	7.74766	mRNA	NA	GCF_003254395.2	Primary Assembly	linkage group	LG5	NC_037642.1	13661266	13666787	-	XM_026440528.1	NA	XP_026296313.1	cytochrome P450 314A1, transcript variant X9	411057	NA	2539	2539	NA
718	Cyp314a1	6.61919	6.74149	7.38141	7.26021	7.42859	7.51382	7.51721	7.74766	mRNA	NA	GCF_003254395.2	Primary Assembly	linkage group	LG5	NC_037642.1	13661266	13666787	-	XM_026440521.1	NA	XP_026296306.1	cytochrome P450 314A1, transcript variant X1	411057	NA	2757	2757	NA
719	Cyp4g11	14.6346	14.6861	15.4828	15.4115	14.6279	14.6253	14.6642	14.6521	mRNA	NA	GCF_003254395.2	Primary Assembly	linkage group	LG16	NC_037653.1	2830988	2835296	-	XM_016916903.2	NA	XP_016772392.1	cytochrome P450 4G11, transcript variant X1	409469	NA	2009	2009	NA
720	Cyp4g11	14.6346	14.6861	15.4828	15.4115	14.6279	14.6253	14.6642	14.6521	CDS	with_protein	GCF_003254395.2	Primary Assembly	linkage group	LG16	NC_037653.1	2831275	2835153	-	NP_001035323.1	NA	NM_001040233.1	cytochrome P450 4G11	409469	NA	1647	548	NA
721	Cyp4g11	14.6346	14.6861	15.4828	15.4115	14.6279	14.6253	14.6642	14.6521	mRNA	NA	GCF_003254395.2	Primary Assembly	linkage group	LG16	NC_037653.1	2831275	2835153	-	NM_001040233.1	NA	NP_001035323.1	cytochrome P450 4G11	409469	NA	1647	1647	NA
722	Cyp4g11	14.6346	14.6861	15.4828	15.4115	14.6279	14.6253	14.6642	14.6521	mRNA	NA	GCF_003254395.2	Primary Assembly	linkage group	LG16	NC_037653.1	2830988	2835517	-	XM_006559340.3	NA	XP_006559403.1	cytochrome P450 4G11, transcript variant X2	409469	NA	2117	2117	NA
723	Cyp4g11	14.6346	14.6861	15.4828	15.4115	14.6279	14.6253	14.6642	14.6521	CDS	with_protein	GCF_003254395.2	Primary Assembly	linkage group	LG16	NC_037653.1	2831275	2835281	-	XP_016772392.1	NA	XM_016916903.2	cytochrome P450 4G11 isoform X1	409469	NA	1707	568	NA
724	Cyp4g11	14.6346	14.6861	15.4828	15.4115	14.6279	14.6253	14.6642	14.6521	CDS	with_protein	GCF_003254395.2	Primary Assembly	linkage group	LG16	NC_037653.1	2831275	2835189	-	XP_006559403.1	NA	XM_006559340.3	cytochrome P450 4G11 isoform X2	409469	NA	1683	560	NA
725	Cyp4g11	14.6346	14.6861	15.4828	15.4115	14.6279	14.6253	14.6642	14.6521	mRNA	NA	GCF_003254395.2	Primary Assembly	linkage group	LG16	NC_037653.1	2830988	2835427	-	XM_006559341.2	NA	XP_006559404.1	cytochrome P450 4G11, transcript variant X3	409469	NA	2144	2144	NA
726	Cyp4g11	14.6346	14.6861	15.4828	15.4115	14.6279	14.6253	14.6642	14.6521	CDS	with_protein	GCF_003254395.2	Primary Assembly	linkage group	LG16	NC_037653.1	2831275	2835189	-	XP_006559404.1	NA	XM_006559341.2	cytochrome P450 4G11 isoform X2	409469	NA	1683	560	NA
727	Cyp4g11	14.6346	14.6861	15.4828	15.4115	14.6279	14.6253	14.6642	14.6521	gene	protein_coding	GCF_003254395.2	Primary Assembly	linkage group	LG16	NC_037653.1	2830988	2835517	-	NA	NA	NA	cytochrome P450 4G11	409469	NA	4530	NA	NA
728	CYP6AQ1	10.29	10.7508	10.7139	10.6311	10.6336	10.7651	10.6507	11.0274	gene	protein_coding	GCF_003254395.2	Primary Assembly	linkage group	LG12	NC_037649.1	11127257	11130777	+	NA	NA	NA	cytochrome P450 6AQ1	408383	NA	3521	NA	NA
729	CYP6AQ1	10.29	10.7508	10.7139	10.6311	10.6336	10.7651	10.6507	11.0274	mRNA	NA	GCF_003254395.2	Primary Assembly	linkage group	LG12	NC_037649.1	11127267	11130728	+	XM_016915338.2	NA	XP_016770827.2	cytochrome P450 6AQ1, transcript variant X1	408383	NA	1806	1806	NA
730	CYP6AQ1	10.29	10.7508	10.7139	10.6311	10.6336	10.7651	10.6507	11.0274	mRNA	NA	GCF_003254395.2	Primary Assembly	linkage group	LG12	NC_037649.1	11127388	11130728	+	XM_006566842.3	NA	XP_006566905.2	cytochrome P450 6AQ1, transcript variant X3	408383	NA	1493	1493	NA
731	CYP6AQ1	10.29	10.7508	10.7139	10.6311	10.6336	10.7651	10.6507	11.0274	CDS	with_protein	GCF_003254395.2	Primary Assembly	linkage group	LG12	NC_037649.1	11128042	11130616	+	XP_006566905.2	NA	XM_006566842.3	cytochrome P450 6AQ1 isoform X2	408383	NA	1314	437	NA
732	CYP6AQ1	10.29	10.7508	10.7139	10.6311	10.6336	10.7651	10.6507	11.0274	CDS	with_protein	GCF_003254395.2	Primary Assembly	linkage group	LG12	NC_037649.1	11127811	11130616	+	XP_016770827.2	NA	XM_016915338.2	cytochrome P450 6AQ1 isoform X1	408383	NA	1545	514	NA
733	CYP6AQ1	10.29	10.7508	10.7139	10.6311	10.6336	10.7651	10.6507	11.0274	CDS	with_protein	GCF_003254395.2	Primary Assembly	linkage group	LG12	NC_037649.1	11127811	11130616	+	NP_001191991.1	NA	NM_001205062.1	cytochrome P450 6AQ1	408383	NA	1545	514	NA
734	CYP6AQ1	10.29	10.7508	10.7139	10.6311	10.6336	10.7651	10.6507	11.0274	mRNA	NA	GCF_003254395.2	Primary Assembly	linkage group	LG12	NC_037649.1	11127272	11130728	+	XM_006566841.3	NA	XP_006566904.2	cytochrome P450 6AQ1, transcript variant X2	408383	NA	1517	1517	NA
735	CYP6AQ1	10.29	10.7508	10.7139	10.6311	10.6336	10.7651	10.6507	11.0274	mRNA	NA	GCF_003254395.2	Primary Assembly	linkage group	LG12	NC_037649.1	11127257	11130777	+	NM_001205062.1	NA	NP_001191991.1	cytochrome P450 6AQ1	408383	NA	1773	1790	NA
736	CYP6AQ1	10.29	10.7508	10.7139	10.6311	10.6336	10.7651	10.6507	11.0274	CDS	with_protein	GCF_003254395.2	Primary Assembly	linkage group	LG12	NC_037649.1	11128042	11130616	+	XP_006566904.2	NA	XM_006566841.3	cytochrome P450 6AQ1 isoform X2	408383	NA	1314	437	NA
737	Cyp6as5	8.34096	8.75638	8.49819	8.59104	8.53898	8.49272	8.31745	8.30273	mRNA	NA	GCF_003254395.2	Primary Assembly	linkage group	LG13	NC_037650.1	10715946	10718947	-	NM_001040234.1	NA	NP_001035324.1	cytochrome P450 6AS5	409677	NA	1500	1500	NA
738	Cyp6as5	8.34096	8.75638	8.49819	8.59104	8.53898	8.49272	8.31745	8.30273	gene	protein_coding	GCF_003254395.2	Primary Assembly	linkage group	LG13	NC_037650.1	10715717	10720066	-	NA	NA	NA	cytochrome P450 6AS5	409677	NA	4350	NA	NA
739	Cyp6as5	8.34096	8.75638	8.49819	8.59104	8.53898	8.49272	8.31745	8.30273	CDS	with_protein	GCF_003254395.2	Primary Assembly	linkage group	LG13	NC_037650.1	10715946	10718947	-	NP_001035324.1	NA	NM_001040234.1	cytochrome P450 6AS5	409677	NA	1500	499	NA
740	Cyp6as5	8.34096	8.75638	8.49819	8.59104	8.53898	8.49272	8.31745	8.30273	mRNA	NA	GCF_003254395.2	Primary Assembly	linkage group	LG13	NC_037650.1	10715717	10720066	-	XM_026444558.1	NA	XP_026300343.1	cytochrome P450 6AS5, transcript variant X1	409677	NA	1914	1914	NA
741	Cyp6as5	8.34096	8.75638	8.49819	8.59104	8.53898	8.49272	8.31745	8.30273	CDS	with_protein	GCF_003254395.2	Primary Assembly	linkage group	LG13	NC_037650.1	10715946	10718947	-	XP_026300343.1	NA	XM_026444558.1	cytochrome P450 6AS5 isoform X1	409677	NA	1500	499	NA
742	CYTB	13.6975	13.8311	13.3357	13.1104	12.8255	12.8741	13.7179	13.5129	CDS	with_protein	GCF_003254395.2	non-nuclear	mitochondrion	MT	NC_001566.1	11004	12155	+	NP_008093.1	NA	NA	cytochrome b	807693	NA	1152	383	NA
743	CYTB	13.6975	13.8311	13.3357	13.1104	12.8255	12.8741	13.7179	13.5129	gene	protein_coding	GCF_003254395.2	non-nuclear	mitochondrion	MT	NC_001566.1	11004	12155	+	NA	NA	NA	NA	807693	NA	1152	NA	NA
744	CytC	11.1281	11.453	10.892	10.7878	10.4053	10.7274	10.3499	10.605	mRNA	NA	GCF_003254395.2	Primary Assembly	linkage group	LG10	NC_037647.1	11824493	11827235	-	NM_001177490.1	NA	NP_001170961.1	mitochondrial cytochrome C	408270	NA	1080	1091	NA
745	CytC	11.1281	11.453	10.892	10.7878	10.4053	10.7274	10.3499	10.605	CDS	with_protein	GCF_003254395.2	Primary Assembly	linkage group	LG10	NC_037647.1	11825144	11825931	-	NP_001170961.1	NA	NM_001177490.1	cytochrome c	408270	NA	327	108	NA
746	CytC	11.1281	11.453	10.892	10.7878	10.4053	10.7274	10.3499	10.605	gene	protein_coding	GCF_003254395.2	Primary Assembly	linkage group	LG10	NC_037647.1	11824493	11827235	-	NA	NA	NA	mitochondrial cytochrome C	408270	NA	2743	NA	NA
747	Dat	5.60963	6.04634	6.16087	6.26959	5.89655	5.4333	5.92188	6.51825	CDS	with_protein	GCF_003254395.2	Primary Assembly	linkage group	LG1	NC_037638.1	5335316	5350532	-	XP_006563265.1	NA	XM_006563202.3	dopamine transporter isoform X3	412285	NA	2070	689	NA
748	Dat	5.60963	6.04634	6.16087	6.26959	5.89655	5.4333	5.92188	6.51825	mRNA	NA	GCF_003254395.2	Primary Assembly	linkage group	LG1	NC_037638.1	5335059	5345749	-	XM_016911667.2	NA	XP_016767156.1	dopamine transporter, transcript variant X2	412285	NA	2149	2149	NA
749	Dat	5.60963	6.04634	6.16087	6.26959	5.89655	5.4333	5.92188	6.51825	mRNA	NA	GCF_003254395.2	Primary Assembly	linkage group	LG1	NC_037638.1	5335058	5350924	-	XM_006563202.3	NA	XP_006563265.1	dopamine transporter, transcript variant X3	412285	NA	2720	2720	NA
750	Dat	5.60963	6.04634	6.16087	6.26959	5.89655	5.4333	5.92188	6.51825	CDS	with_protein	GCF_003254395.2	Primary Assembly	linkage group	LG1	NC_037638.1	5335316	5341527	-	XP_016767156.1	NA	XM_016911667.2	dopamine transporter isoform X2	412285	NA	1743	580	NA
751	Dat	5.60963	6.04634	6.16087	6.26959	5.89655	5.4333	5.92188	6.51825	CDS	with_protein	GCF_003254395.2	Primary Assembly	linkage group	LG1	NC_037638.1	5335316	5346689	-	XP_016767131.1	NA	XM_016911642.2	dopamine transporter isoform X1	412285	NA	1932	643	NA
752	Dat	5.60963	6.04634	6.16087	6.26959	5.89655	5.4333	5.92188	6.51825	mRNA	NA	GCF_003254395.2	Primary Assembly	linkage group	LG1	NC_037638.1	5335036	5350917	-	NM_001145738.1	NA	NP_001139210.1	dopamine transporter	412285	NA	2770	2787	NA
753	Dat	5.60963	6.04634	6.16087	6.26959	5.89655	5.4333	5.92188	6.51825	gene	protein_coding	GCF_003254395.2	Primary Assembly	linkage group	LG1	NC_037638.1	5335036	5350924	-	NA	NA	NA	dopamine transporter	412285	NA	15889	NA	NA
754	Dat	5.60963	6.04634	6.16087	6.26959	5.89655	5.4333	5.92188	6.51825	mRNA	NA	GCF_003254395.2	Primary Assembly	linkage group	LG1	NC_037638.1	5335059	5348829	-	XM_016911642.2	NA	XP_016767131.1	dopamine transporter, transcript variant X1	412285	NA	2301	2301	NA
755	Dat	5.60963	6.04634	6.16087	6.26959	5.89655	5.4333	5.92188	6.51825	CDS	with_protein	GCF_003254395.2	Primary Assembly	linkage group	LG1	NC_037638.1	5335316	5346689	-	NP_001139210.1	NA	NM_001145738.1	dopamine transporter	412285	NA	1932	643	NA
756	Dcr-1	7.48476	7.48059	7.22822	7.60437	7.29638	7.29388	7.25053	7.07088	CDS	with_protein	GCF_003254395.2	Primary Assembly	linkage group	LG5	NC_037642.1	10966749	10974746	-	XP_016767546.1	NA	XM_016912057.2	endoribonuclease Dicer-1 isoform X1	552127	NA	5859	1952	NA
757	Dcr-1	7.48476	7.48059	7.22822	7.60437	7.29638	7.29388	7.25053	7.07088	gene	protein_coding	GCF_003254395.2	Primary Assembly	linkage group	LG5	NC_037642.1	10966578	10975700	-	NA	NA	NA	endoribonuclease Dicer-1	552127	NA	9123	NA	NA
758	Dcr-1	7.48476	7.48059	7.22822	7.60437	7.29638	7.29388	7.25053	7.07088	CDS	with_protein	GCF_003254395.2	Primary Assembly	linkage group	LG5	NC_037642.1	10966749	10974746	-	NP_001116485.2	NA	NM_001123013.2	endoribonuclease Dicer-1	552127	NA	5859	1952	NA
759	Dcr-1	7.48476	7.48059	7.22822	7.60437	7.29638	7.29388	7.25053	7.07088	mRNA	NA	GCF_003254395.2	Primary Assembly	linkage group	LG5	NC_037642.1	10966649	10974811	-	XM_016912057.2	NA	XP_016767546.1	endoribonuclease Dicer-1, transcript variant X1	552127	NA	6024	6024	NA
760	Dcr-1	7.48476	7.48059	7.22822	7.60437	7.29638	7.29388	7.25053	7.07088	mRNA	NA	GCF_003254395.2	Primary Assembly	linkage group	LG5	NC_037642.1	10966578	10975700	-	NM_001123013.2	NA	NP_001116485.2	endoribonuclease Dicer-1	552127	NA	6157	6157	NA
761	Def1	13.2059	13.3672	13.0558	13.333	12.8888	13.0611	12.5799	12.9476	CDS	with_protein	GCF_003254395.2	Primary Assembly	linkage group	LG6	NC_037643.1	8673565	8674701	+	NP_001011616.2	NA	NM_001011616.2	defensin-1 preproprotein	406143	NA	288	95	NA
762	Def1	13.2059	13.3672	13.0558	13.333	12.8888	13.0611	12.5799	12.9476	mRNA	NA	GCF_003254395.2	Primary Assembly	linkage group	LG6	NC_037643.1	8673495	8675023	+	NM_001011616.2	NA	NP_001011616.2	defensin 1	406143	NA	680	680	NA
763	Def1	13.2059	13.3672	13.0558	13.333	12.8888	13.0611	12.5799	12.9476	gene	protein_coding	GCF_003254395.2	Primary Assembly	linkage group	LG6	NC_037643.1	8673495	8675023	+	NA	NA	NA	defensin 1	406143	NA	1529	NA	NA
764	Def2	2.10382	0	1.69584	2.62356	0	0	0	0	CDS	with_protein	GCF_003254395.2	Primary Assembly	linkage group	LG16	NC_037653.1	5139912	5140562	-	NP_001011638.1	NA	NM_001011638.1	defensin-2 precursor	413397	NA	315	104	NA
765	Def2	2.10382	0	1.69584	2.62356	0	0	0	0	mRNA	NA	GCF_003254395.2	Primary Assembly	linkage group	LG16	NC_037653.1	5139659	5140578	-	NM_001011638.1	NA	NP_001011638.1	defensin 2	413397	NA	584	584	NA
766	Def2	2.10382	0	1.69584	2.62356	0	0	0	0	gene	protein_coding	GCF_003254395.2	Primary Assembly	linkage group	LG16	NC_037653.1	5139659	5140578	-	NA	NA	NA	defensin 2	413397	NA	920	NA	NA
767	DHRS4	8.94631	8.97741	9.03947	8.88293	8.47565	8.84594	8.76103	8.7915	gene	protein_coding	GCF_003254395.2	Primary Assembly	linkage group	LG10	NC_037647.1	6005422	6009075	+	NA	NA	NA	dehydrogenase/reductase (SDR family) member 4	412304	NA	3654	NA	NA
768	DHRS4	8.94631	8.97741	9.03947	8.88293	8.47565	8.84594	8.76103	8.7915	CDS	with_protein	GCF_003254395.2	Primary Assembly	linkage group	LG10	NC_037647.1	6007532	6008756	+	NP_001263356.1	NA	NM_001276427.1	dehydrogenase/reductase SDR family member 4	412304	NA	819	272	NA
769	DHRS4	8.94631	8.97741	9.03947	8.88293	8.47565	8.84594	8.76103	8.7915	CDS	with_protein	GCF_003254395.2	Primary Assembly	linkage group	LG10	NC_037647.1	6007532	6008756	+	XP_016769703.1	NA	XM_016914214.1	dehydrogenase/reductase SDR family member 4 isoform X1	412304	NA	819	272	NA
770	DHRS4	8.94631	8.97741	9.03947	8.88293	8.47565	8.84594	8.76103	8.7915	mRNA	NA	GCF_003254395.2	Primary Assembly	linkage group	LG10	NC_037647.1	6005422	6009075	+	NM_001276427.1	NA	NP_001263356.1	dehydrogenase/reductase (SDR family) member 4	412304	NA	1431	1431	NA
771	DHRS4	8.94631	8.97741	9.03947	8.88293	8.47565	8.84594	8.76103	8.7915	mRNA	NA	GCF_003254395.2	Primary Assembly	linkage group	LG10	NC_037647.1	6007362	6008911	+	XM_016914214.1	NA	XP_016769703.1	dehydrogenase/reductase (SDR family) member 4, transcript variant X1	412304	NA	1144	1144	NA
772	Dl	9.07321	8.9037	9.07884	9.03266	9.03017	9.2156	9.03449	8.95145	mRNA	NA	GCF_003254395.2	Primary Assembly	linkage group	LG4	NC_037641.1	11098317	11102308	+	XM_006566997.3	NA	XP_006567060.1	dorsal, transcript variant X2	406086	NA	3280	3280	NA
773	Dl	9.07321	8.9037	9.07884	9.03266	9.03017	9.2156	9.03449	8.95145	CDS	with_protein	GCF_003254395.2	Primary Assembly	linkage group	LG4	NC_037641.1	11099120	11105427	+	NP_001011577.1	NA	NM_001011577.1	dorsal protein isoform A	406086	NA	1809	602	NA
774	Dl	9.07321	8.9037	9.07884	9.03266	9.03017	9.2156	9.03449	8.95145	mRNA	NA	GCF_003254395.2	Primary Assembly	linkage group	LG4	NC_037641.1	11095375	11102308	+	XM_006566999.3	NA	XP_006567062.1	dorsal, transcript variant X4	406086	NA	2863	2863	NA
775	Dl	9.07321	8.9037	9.07884	9.03266	9.03017	9.2156	9.03449	8.95145	mRNA	NA	GCF_003254395.2	Primary Assembly	linkage group	LG4	NC_037641.1	11096653	11102308	+	XM_006567000.3	NA	XP_006567063.1	dorsal, transcript variant X3	406086	NA	2967	2967	NA
776	Dl	9.07321	8.9037	9.07884	9.03266	9.03017	9.2156	9.03449	8.95145	gene	protein_coding	GCF_003254395.2	Primary Assembly	linkage group	LG4	NC_037641.1	11095375	11108126	+	NA	NA	NA	dorsal	406086	NA	12752	NA	NA
777	Dl	9.07321	8.9037	9.07884	9.03266	9.03017	9.2156	9.03449	8.95145	mRNA	NA	GCF_003254395.2	Primary Assembly	linkage group	LG4	NC_037641.1	11098085	11105743	+	NM_001011577.1	NA	NP_001011577.1	dorsal, transcript variant A	406086	NA	2386	2389	NA
778	Dl	9.07321	8.9037	9.07884	9.03266	9.03017	9.2156	9.03449	8.95145	mRNA	NA	GCF_003254395.2	Primary Assembly	linkage group	LG4	NC_037641.1	11098085	11102793	+	NM_001171006.1	NA	NP_001164477.1	dorsal, transcript variant B	406086	NA	3549	3549	NA
779	Dl	9.07321	8.9037	9.07884	9.03266	9.03017	9.2156	9.03449	8.95145	mRNA	NA	GCF_003254395.2	Primary Assembly	linkage group	LG4	NC_037641.1	11097489	11102308	+	XM_006566998.3	NA	XP_006567061.1	dorsal, transcript variant X1	406086	NA	3224	3224	NA
780	Dl	9.07321	8.9037	9.07884	9.03266	9.03017	9.2156	9.03449	8.95145	CDS	with_protein	GCF_003254395.2	Primary Assembly	linkage group	LG4	NC_037641.1	11099120	11101938	+	NP_001164477.1	NA	NM_001171006.1	dorsal protein isoform B	406086	NA	2433	810	NA
781	Dl	9.07321	8.9037	9.07884	9.03266	9.03017	9.2156	9.03449	8.95145	CDS	with_protein	GCF_003254395.2	Primary Assembly	linkage group	LG4	NC_037641.1	11099120	11101938	+	XP_006567062.1	NA	XM_006566999.3	dorsal protein isoform X1	406086	NA	2433	810	NA
782	Dl	9.07321	8.9037	9.07884	9.03266	9.03017	9.2156	9.03449	8.95145	mRNA	NA	GCF_003254395.2	Primary Assembly	linkage group	LG4	NC_037641.1	11097866	11108126	+	XM_006567002.3	NA	XP_006567065.1	dorsal, transcript variant X5	406086	NA	4943	4943	NA
783	Dl	9.07321	8.9037	9.07884	9.03266	9.03017	9.2156	9.03449	8.95145	CDS	with_protein	GCF_003254395.2	Primary Assembly	linkage group	LG4	NC_037641.1	11099120	11105427	+	XP_006567065.1	NA	XM_006567002.3	dorsal protein isoform X2	406086	NA	1764	587	NA
784	Dl	9.07321	8.9037	9.07884	9.03266	9.03017	9.2156	9.03449	8.95145	CDS	with_protein	GCF_003254395.2	Primary Assembly	linkage group	LG4	NC_037641.1	11099120	11101938	+	XP_006567063.1	NA	XM_006567000.3	dorsal protein isoform X1	406086	NA	2433	810	NA
785	Dl	9.07321	8.9037	9.07884	9.03266	9.03017	9.2156	9.03449	8.95145	CDS	with_protein	GCF_003254395.2	Primary Assembly	linkage group	LG4	NC_037641.1	11099120	11101938	+	XP_006567060.1	NA	XM_006566997.3	dorsal protein isoform X1	406086	NA	2433	810	NA
786	Dl	9.07321	8.9037	9.07884	9.03266	9.03017	9.2156	9.03449	8.95145	CDS	with_protein	GCF_003254395.2	Primary Assembly	linkage group	LG4	NC_037641.1	11099120	11101938	+	XP_006567061.1	NA	XM_006566998.3	dorsal protein isoform X1	406086	NA	2433	810	NA
787	Dll	7.38864	7.69644	8.0268	7.98852	7.88371	7.75152	8.18687	8.31201	mRNA	NA	GCF_003254395.2	Primary Assembly	linkage group	LG13	NC_037650.1	6443137	6519079	+	XM_016915685.2	NA	XP_016771174.1	distal-less, transcript variant X2	726710	NA	7613	7613	NA
788	Dll	7.38864	7.69644	8.0268	7.98852	7.88371	7.75152	8.18687	8.31201	gene	protein_coding	GCF_003254395.2	Primary Assembly	linkage group	LG13	NC_037650.1	6443136	6519079	+	NA	NA	NA	distal-less	726710	NA	75944	NA	NA
789	Dll	7.38864	7.69644	8.0268	7.98852	7.88371	7.75152	8.18687	8.31201	CDS	with_protein	GCF_003254395.2	Primary Assembly	linkage group	LG13	NC_037650.1	6445145	6514698	+	XP_006560367.1	NA	XM_006560304.3	distal-less isoform X5	726710	NA	1206	401	NA
790	Dll	7.38864	7.69644	8.0268	7.98852	7.88371	7.75152	8.18687	8.31201	mRNA	NA	GCF_003254395.2	Primary Assembly	linkage group	LG13	NC_037650.1	6443137	6519079	+	XM_016915684.2	NA	XP_016771173.1	distal-less, transcript variant X1	726710	NA	7628	7628	NA
791	Dll	7.38864	7.69644	8.0268	7.98852	7.88371	7.75152	8.18687	8.31201	CDS	with_protein	GCF_003254395.2	Primary Assembly	linkage group	LG13	NC_037650.1	6445145	6514698	+	XP_016771174.1	NA	XM_016915685.2	distal-less isoform X2	726710	NA	1224	407	NA
792	Dll	7.38864	7.69644	8.0268	7.98852	7.88371	7.75152	8.18687	8.31201	CDS	with_protein	GCF_003254395.2	Primary Assembly	linkage group	LG13	NC_037650.1	6445145	6514067	+	XP_016771175.1	NA	XM_016915686.2	distal-less isoform X3	726710	NA	1224	407	NA
793	Dll	7.38864	7.69644	8.0268	7.98852	7.88371	7.75152	8.18687	8.31201	CDS	with_protein	GCF_003254395.2	Primary Assembly	linkage group	LG13	NC_037650.1	6445145	6514698	+	XP_016771173.1	NA	XM_016915684.2	distal-less isoform X1	726710	NA	1239	412	NA
794	Dll	7.38864	7.69644	8.0268	7.98852	7.88371	7.75152	8.18687	8.31201	mRNA	NA	GCF_003254395.2	Primary Assembly	linkage group	LG13	NC_037650.1	6445157	6514067	+	NM_001131037.1	NA	NP_001124509.1	distal-less	726710	NA	1164	1164	NA
795	Dll	7.38864	7.69644	8.0268	7.98852	7.88371	7.75152	8.18687	8.31201	mRNA	NA	GCF_003254395.2	Primary Assembly	linkage group	LG13	NC_037650.1	6443136	6514067	+	XM_016915686.2	NA	XP_016771175.1	distal-less, transcript variant X3	726710	NA	3233	3233	NA
796	Dll	7.38864	7.69644	8.0268	7.98852	7.88371	7.75152	8.18687	8.31201	mRNA	NA	GCF_003254395.2	Primary Assembly	linkage group	LG13	NC_037650.1	6443139	6519079	+	XM_006560304.3	NA	XP_006560367.1	distal-less, transcript variant X5	726710	NA	7593	7593	NA
797	Dll	7.38864	7.69644	8.0268	7.98852	7.88371	7.75152	8.18687	8.31201	CDS	with_protein	GCF_003254395.2	Primary Assembly	linkage group	LG13	NC_037650.1	6445145	6514698	+	XP_006560365.1	NA	XM_006560302.3	distal-less isoform X4	726710	NA	1221	406	NA
798	Dll	7.38864	7.69644	8.0268	7.98852	7.88371	7.75152	8.18687	8.31201	CDS	with_protein	GCF_003254395.2	Primary Assembly	linkage group	LG13	NC_037650.1	6445226	6514067	+	NP_001124509.1	NA	NM_001131037.1	distal-less	726710	NA	1095	364	NA
799	Dll	7.38864	7.69644	8.0268	7.98852	7.88371	7.75152	8.18687	8.31201	mRNA	NA	GCF_003254395.2	Primary Assembly	linkage group	LG13	NC_037650.1	6443141	6519079	+	XM_006560302.3	NA	XP_006560365.1	distal-less, transcript variant X4	726710	NA	7606	7606	NA
800	Dnmt1a	4.31949	4.07102	3.60861	0	5.08047	4.37941	4.66063	4.66949	mRNA	NA	GCF_003254395.2	Primary Assembly	linkage group	LG10	NC_037647.1	12033925	12039739	+	NM_001171051.1	NA	NP_001164522.1	DNA methyltransferase 1a	100328599	NA	4101	4101	NA
801	Dnmt1a	4.31949	4.07102	3.60861	0	5.08047	4.37941	4.66063	4.66949	CDS	with_protein	GCF_003254395.2	Primary Assembly	linkage group	LG10	NC_037647.1	12034627	12039739	+	XP_006569703.2	NA	XM_006569640.3	DNA methyltransferase 1a isoform X1	100328599	NA	3318	1105	NA
802	Dnmt1a	4.31949	4.07102	3.60861	0	5.08047	4.37941	4.66063	4.66949	mRNA	NA	GCF_003254395.2	Primary Assembly	linkage group	LG10	NC_037647.1	12034475	12039796	+	XM_006569640.3	NA	XP_006569703.2	DNA methyltransferase 1a, transcript variant X1	100328599	NA	3527	3527	NA
803	Dnmt1a	4.31949	4.07102	3.60861	0	5.08047	4.37941	4.66063	4.66949	CDS	with_protein	GCF_003254395.2	Primary Assembly	linkage group	LG10	NC_037647.1	12034935	12039739	+	XP_026298868.1	NA	XM_026443083.1	DNA methyltransferase 1a isoform X2	100328599	NA	3246	1081	NA
804	Dnmt1a	4.31949	4.07102	3.60861	0	5.08047	4.37941	4.66063	4.66949	mRNA	NA	GCF_003254395.2	Primary Assembly	linkage group	LG10	NC_037647.1	12034491	12039796	+	XM_026443083.1	NA	XP_026298868.1	DNA methyltransferase 1a, transcript variant X2	100328599	NA	3467	3467	NA
805	Dnmt1a	4.31949	4.07102	3.60861	0	5.08047	4.37941	4.66063	4.66949	gene	protein_coding	GCF_003254395.2	Primary Assembly	linkage group	LG10	NC_037647.1	12033925	12039796	+	NA	NA	NA	DNA methyltransferase 1a	100328599	NA	5872	NA	NA
806	Dnmt1a	4.31949	4.07102	3.60861	0	5.08047	4.37941	4.66063	4.66949	CDS	with_protein	GCF_003254395.2	Primary Assembly	linkage group	LG10	NC_037647.1	12033925	12039739	+	NP_001164522.1	NA	NM_001171051.1	DNA methyltransferase 1a	100328599	NA	4101	1366	NA
807	Dnmt3	6.75756	6.8846	7.34212	7.65144	7.73539	7.80807	7.49972	7.88456	CDS	with_protein	GCF_003254395.2	Primary Assembly	linkage group	LG2	NC_037639.1	15816235	15824544	+	XP_026302150.1	NA	XM_026446365.1	DNA methyltransferase 3 isoform X5	410798	NA	2850	949	NA
808	Dnmt3	6.75756	6.8846	7.34212	7.65144	7.73539	7.80807	7.49972	7.88456	CDS	with_protein	GCF_003254395.2	Primary Assembly	linkage group	LG2	NC_037639.1	15816235	15827517	+	XP_026302146.1	NA	XM_026446361.1	DNA methyltransferase 3 isoform X1	410798	NA	3558	1185	NA
809	Dnmt3	6.75756	6.8846	7.34212	7.65144	7.73539	7.80807	7.49972	7.88456	mRNA	NA	GCF_003254395.2	Primary Assembly	linkage group	LG2	NC_037639.1	15816211	15825884	+	XM_026446364.1	NA	XP_026302149.1	DNA methyltransferase 3, transcript variant X4	410798	NA	3905	3905	NA
810	Dnmt3	6.75756	6.8846	7.34212	7.65144	7.73539	7.80807	7.49972	7.88456	mRNA	NA	GCF_003254395.2	Primary Assembly	linkage group	LG2	NC_037639.1	15816211	15827587	+	XM_026446361.1	NA	XP_026302146.1	DNA methyltransferase 3, transcript variant X1	410798	NA	3652	3652	NA
811	Dnmt3	6.75756	6.8846	7.34212	7.65144	7.73539	7.80807	7.49972	7.88456	gene	protein_coding	GCF_003254395.2	Primary Assembly	linkage group	LG2	NC_037639.1	15816211	15827587	+	NA	NA	NA	DNA methyltransferase 3	410798	NA	11377	NA	NA
812	Dnmt3	6.75756	6.8846	7.34212	7.65144	7.73539	7.80807	7.49972	7.88456	mRNA	NA	GCF_003254395.2	Primary Assembly	linkage group	LG2	NC_037639.1	15816211	15827587	+	XM_026446362.1	NA	XP_026302147.1	DNA methyltransferase 3, transcript variant X2	410798	NA	3607	3607	NA
813	Dnmt3	6.75756	6.8846	7.34212	7.65144	7.73539	7.80807	7.49972	7.88456	CDS	with_protein	GCF_003254395.2	Primary Assembly	linkage group	LG2	NC_037639.1	15816235	15824985	+	XP_026302149.1	NA	XM_026446364.1	DNA methyltransferase 3 isoform X4	410798	NA	2982	993	NA
814	Dnmt3	6.75756	6.8846	7.34212	7.65144	7.73539	7.80807	7.49972	7.88456	mRNA	NA	GCF_003254395.2	Primary Assembly	linkage group	LG2	NC_037639.1	15821815	15827517	+	NM_001190421.1	NA	NP_001177350.1	DNA methyltransferase 3	410798	NA	2277	2277	NA
815	Dnmt3	6.75756	6.8846	7.34212	7.65144	7.73539	7.80807	7.49972	7.88456	CDS	with_protein	GCF_003254395.2	Primary Assembly	linkage group	LG2	NC_037639.1	15816235	15827517	+	XP_026302148.1	NA	XM_026446363.1	DNA methyltransferase 3 isoform X3	410798	NA	3447	1148	NA
816	Dnmt3	6.75756	6.8846	7.34212	7.65144	7.73539	7.80807	7.49972	7.88456	CDS	with_protein	GCF_003254395.2	Primary Assembly	linkage group	LG2	NC_037639.1	15821815	15827517	+	NP_001177350.1	NA	NM_001190421.1	DNA methyltransferase 3	410798	NA	2277	758	NA
817	Dnmt3	6.75756	6.8846	7.34212	7.65144	7.73539	7.80807	7.49972	7.88456	mRNA	NA	GCF_003254395.2	Primary Assembly	linkage group	LG2	NC_037639.1	15816211	15827587	+	XM_026446363.1	NA	XP_026302148.1	DNA methyltransferase 3, transcript variant X3	410798	NA	3541	3541	NA
818	Dnmt3	6.75756	6.8846	7.34212	7.65144	7.73539	7.80807	7.49972	7.88456	mRNA	NA	GCF_003254395.2	Primary Assembly	linkage group	LG2	NC_037639.1	15816211	15824848	+	XM_026446365.1	NA	XP_026302150.1	DNA methyltransferase 3, transcript variant X5	410798	NA	3178	3178	NA
819	Dnmt3	6.75756	6.8846	7.34212	7.65144	7.73539	7.80807	7.49972	7.88456	CDS	with_protein	GCF_003254395.2	Primary Assembly	linkage group	LG2	NC_037639.1	15816235	15827517	+	XP_026302147.1	NA	XM_026446362.1	DNA methyltransferase 3 isoform X2	410798	NA	3513	1170	NA
820	Dop1	5.53462	5.67839	5.20299	5.48809	4.64161	5.40425	5.63182	5.88421	mRNA	NA	GCF_003254395.2	Primary Assembly	linkage group	LG15	NC_037652.1	7337792	7381156	+	NM_001011595.1	NA	NP_001011595.1	dopamine receptor, D1	406111	NA	2835	2818	NA
821	Dop1	5.53462	5.67839	5.20299	5.48809	4.64161	5.40425	5.63182	5.88421	gene	protein_coding	GCF_003254395.2	Primary Assembly	linkage group	LG15	NC_037652.1	7337783	7381156	+	NA	NA	NA	dopamine receptor, D1	406111	NA	43374	NA	NA
822	Dop1	5.53462	5.67839	5.20299	5.48809	4.64161	5.40425	5.63182	5.88421	CDS	with_protein	GCF_003254395.2	Primary Assembly	linkage group	LG15	NC_037652.1	7375686	7379544	+	XP_026301048.1	NA	XM_026445263.1	dopamine receptor, D1 isoform X1	406111	NA	975	324	NA
823	Dop1	5.53462	5.67839	5.20299	5.48809	4.64161	5.40425	5.63182	5.88421	mRNA	NA	GCF_003254395.2	Primary Assembly	linkage group	LG15	NC_037652.1	7337783	7379671	+	XM_006563321.3	NA	XP_006563384.1	dopamine receptor, D1, transcript variant X1	406111	NA	1801	1801	NA
824	Dop1	5.53462	5.67839	5.20299	5.48809	4.64161	5.40425	5.63182	5.88421	CDS	with_protein	GCF_003254395.2	Primary Assembly	linkage group	LG15	NC_037652.1	7375686	7379544	+	XP_006563384.1	NA	XM_006563321.3	dopamine receptor, D1 isoform X1	406111	NA	975	324	NA
825	Dop1	5.53462	5.67839	5.20299	5.48809	4.64161	5.40425	5.63182	5.88421	mRNA	NA	GCF_003254395.2	Primary Assembly	linkage group	LG15	NC_037652.1	7365644	7379671	+	XM_026445262.1	NA	XP_026301047.1	dopamine receptor, D1, transcript variant X2	406111	NA	2228	2228	NA
826	Dop1	5.53462	5.67839	5.20299	5.48809	4.64161	5.40425	5.63182	5.88421	CDS	with_protein	GCF_003254395.2	Primary Assembly	linkage group	LG15	NC_037652.1	7337806	7379544	+	NP_001011595.1	NA	NM_001011595.1	dopamine receptor, D1	406111	NA	1209	402	NA
827	Dop1	5.53462	5.67839	5.20299	5.48809	4.64161	5.40425	5.63182	5.88421	CDS	with_protein	GCF_003254395.2	Primary Assembly	linkage group	LG15	NC_037652.1	7375686	7379544	+	XP_026301047.1	NA	XM_026445262.1	dopamine receptor, D1 isoform X1	406111	NA	975	324	NA
828	Dop1	5.53462	5.67839	5.20299	5.48809	4.64161	5.40425	5.63182	5.88421	mRNA	NA	GCF_003254395.2	Primary Assembly	linkage group	LG15	NC_037652.1	7345048	7379671	+	XM_026445263.1	NA	XP_026301048.1	dopamine receptor, D1, transcript variant X3	406111	NA	1557	1557	NA
829	Dop3	4.488	4.85276	5.01593	5.05601	4.4203	4.43792	5.04534	4.9327	CDS	with_protein	GCF_003254395.2	Primary Assembly	linkage group	LG9	NC_037646.1	10182779	10316229	-	XP_006561570.2	NA	XM_006561507.3	D2-like dopamine receptor isoform X4	408995	NA	2052	683	NA
830	Dop3	4.488	4.85276	5.01593	5.05601	4.4203	4.43792	5.04534	4.9327	CDS	with_protein	GCF_003254395.2	Primary Assembly	linkage group	LG9	NC_037646.1	10182763	10316229	-	XP_006561567.2	NA	XM_006561504.3	D2-like dopamine receptor isoform X1	408995	NA	2073	690	NA
831	Dop3	4.488	4.85276	5.01593	5.05601	4.4203	4.43792	5.04534	4.9327	CDS	with_protein	GCF_003254395.2	Primary Assembly	linkage group	LG9	NC_037646.1	10182763	10316229	-	NP_001014983.1	NA	NM_001014983.1	D2-like dopamine receptor	408995	NA	2085	694	NA
832	Dop3	4.488	4.85276	5.01593	5.05601	4.4203	4.43792	5.04534	4.9327	CDS	with_protein	GCF_003254395.2	Primary Assembly	linkage group	LG9	NC_037646.1	10182763	10316229	-	XP_006561568.2	NA	XM_006561505.3	D2-like dopamine receptor isoform X2	408995	NA	2067	688	NA
833	Dop3	4.488	4.85276	5.01593	5.05601	4.4203	4.43792	5.04534	4.9327	gene	protein_coding	GCF_003254395.2	Primary Assembly	linkage group	LG9	NC_037646.1	10181294	10324139	-	NA	NA	NA	D2-like dopamine receptor	408995	NA	142846	NA	NA
834	Dop3	4.488	4.85276	5.01593	5.05601	4.4203	4.43792	5.04534	4.9327	CDS	with_protein	GCF_003254395.2	Primary Assembly	linkage group	LG9	NC_037646.1	10182763	10316229	-	XP_006561569.2	NA	XM_006561506.3	D2-like dopamine receptor isoform X3	408995	NA	2055	684	NA
835	Dop3	4.488	4.85276	5.01593	5.05601	4.4203	4.43792	5.04534	4.9327	mRNA	NA	GCF_003254395.2	Primary Assembly	linkage group	LG9	NC_037646.1	10182540	10322924	-	NM_001014983.1	NA	NP_001014983.1	D2-like dopamine receptor	408995	NA	3241	3250	NA
836	Dop3	4.488	4.85276	5.01593	5.05601	4.4203	4.43792	5.04534	4.9327	mRNA	NA	GCF_003254395.2	Primary Assembly	linkage group	LG9	NC_037646.1	10181294	10324136	-	XM_006561506.3	NA	XP_006561569.2	D2-like dopamine receptor, transcript variant X3	408995	NA	5669	5669	NA
837	Dop3	4.488	4.85276	5.01593	5.05601	4.4203	4.43792	5.04534	4.9327	mRNA	NA	GCF_003254395.2	Primary Assembly	linkage group	LG9	NC_037646.1	10181294	10324133	-	XM_006561504.3	NA	XP_006561567.2	D2-like dopamine receptor, transcript variant X1	408995	NA	5684	5684	NA
838	Dop3	4.488	4.85276	5.01593	5.05601	4.4203	4.43792	5.04534	4.9327	mRNA	NA	GCF_003254395.2	Primary Assembly	linkage group	LG9	NC_037646.1	10181294	10324139	-	XM_006561507.3	NA	XP_006561570.2	D2-like dopamine receptor, transcript variant X4	408995	NA	5685	5685	NA
839	Dop3	4.488	4.85276	5.01593	5.05601	4.4203	4.43792	5.04534	4.9327	mRNA	NA	GCF_003254395.2	Primary Assembly	linkage group	LG9	NC_037646.1	10181294	10324139	-	XM_006561505.3	NA	XP_006561568.2	D2-like dopamine receptor, transcript variant X2	408995	NA	5684	5684	NA
840	DopR2	6.08309	5.67839	6.18327	6.1953	5.71348	6.41651	6.14087	6.33014	mRNA	NA	GCF_003254395.2	Primary Assembly	linkage group	LG15	NC_037652.1	6339314	6402471	+	XM_026445257.1	NA	XP_026301042.1	dopamine receptor 2, transcript variant X1	406070	NA	5368	5368	NA
841	DopR2	6.08309	5.67839	6.18327	6.1953	5.71348	6.41651	6.14087	6.33014	CDS	with_protein	GCF_003254395.2	Primary Assembly	linkage group	LG15	NC_037652.1	6362300	6400140	+	XP_026301044.1	NA	XM_026445259.1	dopamine receptor 2 isoform X2	406070	NA	1239	412	NA
842	DopR2	6.08309	5.67839	6.18327	6.1953	5.71348	6.41651	6.14087	6.33014	CDS	with_protein	GCF_003254395.2	Primary Assembly	linkage group	LG15	NC_037652.1	6362300	6400205	+	XP_026301043.1	NA	XM_026445258.1	dopamine receptor 2 isoform X1	406070	NA	1389	462	NA
843	DopR2	6.08309	5.67839	6.18327	6.1953	5.71348	6.41651	6.14087	6.33014	mRNA	NA	GCF_003254395.2	Primary Assembly	linkage group	LG15	NC_037652.1	6339308	6402471	+	XM_026445259.1	NA	XP_026301044.1	dopamine receptor 2, transcript variant X3	406070	NA	6369	6369	NA
844	DopR2	6.08309	5.67839	6.18327	6.1953	5.71348	6.41651	6.14087	6.33014	gene	protein_coding	GCF_003254395.2	Primary Assembly	linkage group	LG15	NC_037652.1	6339308	6402471	+	NA	NA	NA	dopamine receptor 2	406070	NA	63164	NA	NA
845	DopR2	6.08309	5.67839	6.18327	6.1953	5.71348	6.41651	6.14087	6.33014	CDS	with_protein	GCF_003254395.2	Primary Assembly	linkage group	LG15	NC_037652.1	6362300	6393046	+	NP_001011567.1	NA	NM_001011567.1	dopamine receptor 2	406070	NA	1371	456	NA
846	DopR2	6.08309	5.67839	6.18327	6.1953	5.71348	6.41651	6.14087	6.33014	CDS	with_protein	GCF_003254395.2	Primary Assembly	linkage group	LG15	NC_037652.1	6362300	6400205	+	XP_026301042.1	NA	XM_026445257.1	dopamine receptor 2 isoform X1	406070	NA	1389	462	NA
847	DopR2	6.08309	5.67839	6.18327	6.1953	5.71348	6.41651	6.14087	6.33014	mRNA	NA	GCF_003254395.2	Primary Assembly	linkage group	LG15	NC_037652.1	6341538	6401920	+	NM_001011567.1	NA	NP_001011567.1	dopamine receptor 2	406070	NA	4023	4030	NA
848	DopR2	6.08309	5.67839	6.18327	6.1953	5.71348	6.41651	6.14087	6.33014	mRNA	NA	GCF_003254395.2	Primary Assembly	linkage group	LG15	NC_037652.1	6339314	6402471	+	XM_026445258.1	NA	XP_026301043.1	dopamine receptor 2, transcript variant X2	406070	NA	5421	5421	NA
849	Dscam	8.50713	8.37918	9.07884	9.14874	8.9496	9.0092	9.00998	9.03507	mRNA	NA	GCF_003254395.2	Primary Assembly	linkage group	LG4	NC_037641.1	11822386	11882760	-	XM_026439902.1	NA	XP_026295687.1	Down syndrome cell adhesion molecule, transcript variant X8	408786	NA	7787	7787	NA
850	Dscam	8.50713	8.37918	9.07884	9.14874	8.9496	9.0092	9.00998	9.03507	mRNA	NA	GCF_003254395.2	Primary Assembly	linkage group	LG4	NC_037641.1	11822386	11882760	-	XM_026439914.1	NA	XP_026295699.1	Down syndrome cell adhesion molecule, transcript variant X19	408786	NA	7640	7640	NA
851	Dscam	8.50713	8.37918	9.07884	9.14874	8.9496	9.0092	9.00998	9.03507	mRNA	NA	GCF_003254395.2	Primary Assembly	linkage group	LG4	NC_037641.1	11822386	11882760	-	XM_026439901.1	NA	XP_026295686.1	Down syndrome cell adhesion molecule, transcript variant X7	408786	NA	7793	7793	NA
852	Dscam	8.50713	8.37918	9.07884	9.14874	8.9496	9.0092	9.00998	9.03507	CDS	with_protein	GCF_003254395.2	Primary Assembly	linkage group	LG4	NC_037641.1	11823812	11880555	-	XP_026295718.1	NA	XM_026439933.1	Down syndrome cell adhesion molecule isoform X38	408786	NA	6036	2011	NA
853	Dscam	8.50713	8.37918	9.07884	9.14874	8.9496	9.0092	9.00998	9.03507	mRNA	NA	GCF_003254395.2	Primary Assembly	linkage group	LG4	NC_037641.1	11822386	11882760	-	XM_026439895.1	NA	XP_026295680.1	Down syndrome cell adhesion molecule, transcript variant X1	408786	NA	7802	7802	NA
854	Dscam	8.50713	8.37918	9.07884	9.14874	8.9496	9.0092	9.00998	9.03507	CDS	with_protein	GCF_003254395.2	Primary Assembly	linkage group	LG4	NC_037641.1	11823812	11880555	-	XP_026295699.1	NA	XM_026439914.1	Down syndrome cell adhesion molecule isoform X19	408786	NA	6057	2018	NA
855	Dscam	8.50713	8.37918	9.07884	9.14874	8.9496	9.0092	9.00998	9.03507	mRNA	NA	GCF_003254395.2	Primary Assembly	linkage group	LG4	NC_037641.1	11822386	11882760	-	XM_026439896.1	NA	XP_026295681.1	Down syndrome cell adhesion molecule, transcript variant X2	408786	NA	7799	7799	NA
856	Dscam	8.50713	8.37918	9.07884	9.14874	8.9496	9.0092	9.00998	9.03507	CDS	with_protein	GCF_003254395.2	Primary Assembly	linkage group	LG4	NC_037641.1	11823812	11880555	-	XP_026295714.1	NA	XM_026439929.1	Down syndrome cell adhesion molecule isoform X34	408786	NA	6036	2011	NA
857	Dscam	8.50713	8.37918	9.07884	9.14874	8.9496	9.0092	9.00998	9.03507	CDS	with_protein	GCF_003254395.2	Primary Assembly	linkage group	LG4	NC_037641.1	11823812	11880555	-	XP_026295713.1	NA	XM_026439928.1	Down syndrome cell adhesion molecule isoform X33	408786	NA	6036	2011	NA
858	Dscam	8.50713	8.37918	9.07884	9.14874	8.9496	9.0092	9.00998	9.03507	mRNA	NA	GCF_003254395.2	Primary Assembly	linkage group	LG4	NC_037641.1	11822386	11882760	-	XM_026439922.1	NA	XP_026295707.1	Down syndrome cell adhesion molecule, transcript variant X27	408786	NA	7628	7628	NA
859	Dscam	8.50713	8.37918	9.07884	9.14874	8.9496	9.0092	9.00998	9.03507	CDS	with_protein	GCF_003254395.2	Primary Assembly	linkage group	LG4	NC_037641.1	11823812	11880555	-	XP_026295729.1	NA	XM_026439944.1	Down syndrome cell adhesion molecule isoform X49	408786	NA	5976	1991	NA
860	Dscam	8.50713	8.37918	9.07884	9.14874	8.9496	9.0092	9.00998	9.03507	mRNA	NA	GCF_003254395.2	Primary Assembly	linkage group	LG4	NC_037641.1	11822386	11882760	-	XM_026439906.1	NA	XP_026295691.1	Down syndrome cell adhesion molecule, transcript variant X12	408786	NA	7739	7739	NA
861	Dscam	8.50713	8.37918	9.07884	9.14874	8.9496	9.0092	9.00998	9.03507	CDS	with_protein	GCF_003254395.2	Primary Assembly	linkage group	LG4	NC_037641.1	11823812	11880555	-	XP_026295709.1	NA	XM_026439924.1	Down syndrome cell adhesion molecule isoform X29	408786	NA	6045	2014	NA
862	Dscam	8.50713	8.37918	9.07884	9.14874	8.9496	9.0092	9.00998	9.03507	CDS	with_protein	GCF_003254395.2	Primary Assembly	linkage group	LG4	NC_037641.1	11823812	11880555	-	XP_026295702.1	NA	XM_026439917.1	Down syndrome cell adhesion molecule isoform X22	408786	NA	6054	2017	NA
863	Dscam	8.50713	8.37918	9.07884	9.14874	8.9496	9.0092	9.00998	9.03507	mRNA	NA	GCF_003254395.2	Primary Assembly	linkage group	LG4	NC_037641.1	11822386	11882760	-	XM_026439943.1	NA	XP_026295728.1	Down syndrome cell adhesion molecule, transcript variant X48	408786	NA	7559	7559	NA
864	Dscam	8.50713	8.37918	9.07884	9.14874	8.9496	9.0092	9.00998	9.03507	CDS	with_protein	GCF_003254395.2	Primary Assembly	linkage group	LG4	NC_037641.1	11823812	11880555	-	XP_026295730.1	NA	XM_026439945.1	Down syndrome cell adhesion molecule isoform X50	408786	NA	5892	1963	NA
865	Dscam	8.50713	8.37918	9.07884	9.14874	8.9496	9.0092	9.00998	9.03507	CDS	with_protein	GCF_003254395.2	Primary Assembly	linkage group	LG4	NC_037641.1	11823812	11880555	-	XP_026295711.1	NA	XM_026439926.1	Down syndrome cell adhesion molecule isoform X31	408786	NA	6045	2014	NA
866	Dscam	8.50713	8.37918	9.07884	9.14874	8.9496	9.0092	9.00998	9.03507	CDS	with_protein	GCF_003254395.2	Primary Assembly	linkage group	LG4	NC_037641.1	11823812	11880555	-	XP_026295710.1	NA	XM_026439925.1	Down syndrome cell adhesion molecule isoform X30	408786	NA	6045	2014	NA
867	Dscam	8.50713	8.37918	9.07884	9.14874	8.9496	9.0092	9.00998	9.03507	CDS	with_protein	GCF_003254395.2	Primary Assembly	linkage group	LG4	NC_037641.1	11823812	11880555	-	XP_026295725.1	NA	XM_026439940.1	Down syndrome cell adhesion molecule isoform X45	408786	NA	5985	1994	NA
868	Dscam	8.50713	8.37918	9.07884	9.14874	8.9496	9.0092	9.00998	9.03507	CDS	with_protein	GCF_003254395.2	Primary Assembly	linkage group	LG4	NC_037641.1	11823812	11880555	-	XP_026295689.1	NA	XM_026439904.1	Down syndrome cell adhesion molecule isoform X10	408786	NA	6159	2052	NA
869	Dscam	8.50713	8.37918	9.07884	9.14874	8.9496	9.0092	9.00998	9.03507	mRNA	NA	GCF_003254395.2	Primary Assembly	linkage group	LG4	NC_037641.1	11822386	11882760	-	XM_026439899.1	NA	XP_026295684.1	Down syndrome cell adhesion molecule, transcript variant X5	408786	NA	7799	7799	NA
870	Dscam	8.50713	8.37918	9.07884	9.14874	8.9496	9.0092	9.00998	9.03507	mRNA	NA	GCF_003254395.2	Primary Assembly	linkage group	LG4	NC_037641.1	11822386	11882760	-	XM_026439942.1	NA	XP_026295727.1	Down syndrome cell adhesion molecule, transcript variant X47	408786	NA	7562	7562	NA
871	Dscam	8.50713	8.37918	9.07884	9.14874	8.9496	9.0092	9.00998	9.03507	CDS	with_protein	GCF_003254395.2	Primary Assembly	linkage group	LG4	NC_037641.1	11823812	11877661	-	NP_001014991.1	NA	NM_001014991.1	Down syndrome cell adhesion molecule	408786	NA	5842	1946	NA
872	Dscam	8.50713	8.37918	9.07884	9.14874	8.9496	9.0092	9.00998	9.03507	mRNA	NA	GCF_003254395.2	Primary Assembly	linkage group	LG4	NC_037641.1	11822386	11882760	-	XM_026439908.1	NA	XP_026295693.1	Down syndrome cell adhesion molecule, transcript variant X14	408786	NA	7730	7730	NA
873	Dscam	8.50713	8.37918	9.07884	9.14874	8.9496	9.0092	9.00998	9.03507	CDS	with_protein	GCF_003254395.2	Primary Assembly	linkage group	LG4	NC_037641.1	11823812	11880555	-	XP_026295680.1	NA	XM_026439895.1	Down syndrome cell adhesion molecule isoform X1	408786	NA	6219	2072	NA
874	Dscam	8.50713	8.37918	9.07884	9.14874	8.9496	9.0092	9.00998	9.03507	CDS	with_protein	GCF_003254395.2	Primary Assembly	linkage group	LG4	NC_037641.1	11823812	11880555	-	XP_026295720.1	NA	XM_026439935.1	Down syndrome cell adhesion molecule isoform X40	408786	NA	6033	2010	NA
875	Dscam	8.50713	8.37918	9.07884	9.14874	8.9496	9.0092	9.00998	9.03507	CDS	with_protein	GCF_003254395.2	Primary Assembly	linkage group	LG4	NC_037641.1	11823812	11880555	-	XP_026295704.1	NA	XM_026439919.1	Down syndrome cell adhesion molecule isoform X24	408786	NA	6054	2017	NA
876	Dscam	8.50713	8.37918	9.07884	9.14874	8.9496	9.0092	9.00998	9.03507	CDS	with_protein	GCF_003254395.2	Primary Assembly	linkage group	LG4	NC_037641.1	11823812	11880555	-	XP_026295712.1	NA	XM_026439927.1	Down syndrome cell adhesion molecule isoform X32	408786	NA	6036	2011	NA
877	Dscam	8.50713	8.37918	9.07884	9.14874	8.9496	9.0092	9.00998	9.03507	mRNA	NA	GCF_003254395.2	Primary Assembly	linkage group	LG4	NC_037641.1	11822386	11882760	-	XM_026439928.1	NA	XP_026295713.1	Down syndrome cell adhesion molecule, transcript variant X33	408786	NA	7619	7619	NA
878	Dscam	8.50713	8.37918	9.07884	9.14874	8.9496	9.0092	9.00998	9.03507	CDS	with_protein	GCF_003254395.2	Primary Assembly	linkage group	LG4	NC_037641.1	11823812	11880555	-	XP_026295684.1	NA	XM_026439899.1	Down syndrome cell adhesion molecule isoform X5	408786	NA	6216	2071	NA
879	Dscam	8.50713	8.37918	9.07884	9.14874	8.9496	9.0092	9.00998	9.03507	mRNA	NA	GCF_003254395.2	Primary Assembly	linkage group	LG4	NC_037641.1	11822386	11882760	-	XM_026439897.1	NA	XP_026295682.1	Down syndrome cell adhesion molecule, transcript variant X3	408786	NA	7799	7799	NA
880	Dscam	8.50713	8.37918	9.07884	9.14874	8.9496	9.0092	9.00998	9.03507	mRNA	NA	GCF_003254395.2	Primary Assembly	linkage group	LG4	NC_037641.1	11822386	11882760	-	XM_026439903.1	NA	XP_026295688.1	Down syndrome cell adhesion molecule, transcript variant X9	408786	NA	7751	7751	NA
881	Dscam	8.50713	8.37918	9.07884	9.14874	8.9496	9.0092	9.00998	9.03507	CDS	with_protein	GCF_003254395.2	Primary Assembly	linkage group	LG4	NC_037641.1	11823812	11880555	-	XP_026295727.1	NA	XM_026439942.1	Down syndrome cell adhesion molecule isoform X47	408786	NA	5979	1992	NA
882	Dscam	8.50713	8.37918	9.07884	9.14874	8.9496	9.0092	9.00998	9.03507	mRNA	NA	GCF_003254395.2	Primary Assembly	linkage group	LG4	NC_037641.1	11822386	11882760	-	XM_026439904.1	NA	XP_026295689.1	Down syndrome cell adhesion molecule, transcript variant X10	408786	NA	7742	7742	NA
883	Dscam	8.50713	8.37918	9.07884	9.14874	8.9496	9.0092	9.00998	9.03507	CDS	with_protein	GCF_003254395.2	Primary Assembly	linkage group	LG4	NC_037641.1	11823812	11880555	-	XP_026295726.1	NA	XM_026439941.1	Down syndrome cell adhesion molecule isoform X46	408786	NA	5979	1992	NA
884	Dscam	8.50713	8.37918	9.07884	9.14874	8.9496	9.0092	9.00998	9.03507	mRNA	NA	GCF_003254395.2	Primary Assembly	linkage group	LG4	NC_037641.1	11822386	11882760	-	XM_026439909.1	NA	XP_026295694.1	Down syndrome cell adhesion molecule, transcript variant X15	408786	NA	7730	7730	NA
885	Dscam	8.50713	8.37918	9.07884	9.14874	8.9496	9.0092	9.00998	9.03507	mRNA	NA	GCF_003254395.2	Primary Assembly	linkage group	LG4	NC_037641.1	11822386	11882760	-	XM_026439926.1	NA	XP_026295711.1	Down syndrome cell adhesion molecule, transcript variant X31	408786	NA	7628	7628	NA
886	Dscam	8.50713	8.37918	9.07884	9.14874	8.9496	9.0092	9.00998	9.03507	CDS	with_protein	GCF_003254395.2	Primary Assembly	linkage group	LG4	NC_037641.1	11823812	11880555	-	XP_026295707.1	NA	XM_026439922.1	Down syndrome cell adhesion molecule isoform X27	408786	NA	6045	2014	NA
887	Dscam	8.50713	8.37918	9.07884	9.14874	8.9496	9.0092	9.00998	9.03507	CDS	with_protein	GCF_003254395.2	Primary Assembly	linkage group	LG4	NC_037641.1	11823812	11880555	-	XP_026295696.1	NA	XM_026439911.1	Down syndrome cell adhesion molecule isoform X17	408786	NA	6063	2020	NA
888	Dscam	8.50713	8.37918	9.07884	9.14874	8.9496	9.0092	9.00998	9.03507	CDS	with_protein	GCF_003254395.2	Primary Assembly	linkage group	LG4	NC_037641.1	11823812	11880555	-	XP_026295686.1	NA	XM_026439901.1	Down syndrome cell adhesion molecule isoform X7	408786	NA	6210	2069	NA
889	Dscam	8.50713	8.37918	9.07884	9.14874	8.9496	9.0092	9.00998	9.03507	CDS	with_protein	GCF_003254395.2	Primary Assembly	linkage group	LG4	NC_037641.1	11823812	11880555	-	XP_026295721.1	NA	XM_026439936.1	Down syndrome cell adhesion molecule isoform X41	408786	NA	6033	2010	NA
890	Dscam	8.50713	8.37918	9.07884	9.14874	8.9496	9.0092	9.00998	9.03507	CDS	with_protein	GCF_003254395.2	Primary Assembly	linkage group	LG4	NC_037641.1	11823812	11880555	-	XP_026295681.1	NA	XM_026439896.1	Down syndrome cell adhesion molecule isoform X2	408786	NA	6216	2071	NA
891	Dscam	8.50713	8.37918	9.07884	9.14874	8.9496	9.0092	9.00998	9.03507	CDS	with_protein	GCF_003254395.2	Primary Assembly	linkage group	LG4	NC_037641.1	11823812	11880555	-	XP_026295715.1	NA	XM_026439930.1	Down syndrome cell adhesion molecule isoform X35	408786	NA	6036	2011	NA
892	Dscam	8.50713	8.37918	9.07884	9.14874	8.9496	9.0092	9.00998	9.03507	mRNA	NA	GCF_003254395.2	Primary Assembly	linkage group	LG4	NC_037641.1	11822386	11882760	-	XM_026439915.1	NA	XP_026295700.1	Down syndrome cell adhesion molecule, transcript variant X20	408786	NA	7637	7637	NA
893	Dscam	8.50713	8.37918	9.07884	9.14874	8.9496	9.0092	9.00998	9.03507	mRNA	NA	GCF_003254395.2	Primary Assembly	linkage group	LG4	NC_037641.1	11822386	11882760	-	XM_026439944.1	NA	XP_026295729.1	Down syndrome cell adhesion molecule, transcript variant X49	408786	NA	7559	7559	NA
894	Dscam	8.50713	8.37918	9.07884	9.14874	8.9496	9.0092	9.00998	9.03507	mRNA	NA	GCF_003254395.2	Primary Assembly	linkage group	LG4	NC_037641.1	11822386	11882760	-	XM_026439907.1	NA	XP_026295692.1	Down syndrome cell adhesion molecule, transcript variant X13	408786	NA	7733	7733	NA
895	Dscam	8.50713	8.37918	9.07884	9.14874	8.9496	9.0092	9.00998	9.03507	CDS	with_protein	GCF_003254395.2	Primary Assembly	linkage group	LG4	NC_037641.1	11823812	11880555	-	XP_026295719.1	NA	XM_026439934.1	Down syndrome cell adhesion molecule isoform X39	408786	NA	6033	2010	NA
896	Dscam	8.50713	8.37918	9.07884	9.14874	8.9496	9.0092	9.00998	9.03507	mRNA	NA	GCF_003254395.2	Primary Assembly	linkage group	LG4	NC_037641.1	11822386	11882760	-	XM_026439911.1	NA	XP_026295696.1	Down syndrome cell adhesion molecule, transcript variant X17	408786	NA	7646	7646	NA
897	Dscam	8.50713	8.37918	9.07884	9.14874	8.9496	9.0092	9.00998	9.03507	CDS	with_protein	GCF_003254395.2	Primary Assembly	linkage group	LG4	NC_037641.1	11823812	11880555	-	XP_026295688.1	NA	XM_026439903.1	Down syndrome cell adhesion molecule isoform X9	408786	NA	6168	2055	NA
898	Dscam	8.50713	8.37918	9.07884	9.14874	8.9496	9.0092	9.00998	9.03507	mRNA	NA	GCF_003254395.2	Primary Assembly	linkage group	LG4	NC_037641.1	11822431	11877684	-	NM_001014991.1	NA	NP_001014991.1	Down syndrome cell adhesion molecule	408786	NA	7246	7242	NA
899	Dscam	8.50713	8.37918	9.07884	9.14874	8.9496	9.0092	9.00998	9.03507	mRNA	NA	GCF_003254395.2	Primary Assembly	linkage group	LG4	NC_037641.1	11822386	11882760	-	XM_026439929.1	NA	XP_026295714.1	Down syndrome cell adhesion molecule, transcript variant X34	408786	NA	7619	7619	NA
900	Dscam	8.50713	8.37918	9.07884	9.14874	8.9496	9.0092	9.00998	9.03507	mRNA	NA	GCF_003254395.2	Primary Assembly	linkage group	LG4	NC_037641.1	11822386	11882760	-	XM_026439945.1	NA	XP_026295730.1	Down syndrome cell adhesion molecule, transcript variant X50	408786	NA	7475	7475	NA
901	Dscam	8.50713	8.37918	9.07884	9.14874	8.9496	9.0092	9.00998	9.03507	CDS	with_protein	GCF_003254395.2	Primary Assembly	linkage group	LG4	NC_037641.1	11823812	11880555	-	XP_026295700.1	NA	XM_026439915.1	Down syndrome cell adhesion molecule isoform X20	408786	NA	6054	2017	NA
902	Dscam	8.50713	8.37918	9.07884	9.14874	8.9496	9.0092	9.00998	9.03507	mRNA	NA	GCF_003254395.2	Primary Assembly	linkage group	LG4	NC_037641.1	11822386	11882760	-	XM_026439898.1	NA	XP_026295683.1	Down syndrome cell adhesion molecule, transcript variant X4	408786	NA	7799	7799	NA
903	Dscam	8.50713	8.37918	9.07884	9.14874	8.9496	9.0092	9.00998	9.03507	mRNA	NA	GCF_003254395.2	Primary Assembly	linkage group	LG4	NC_037641.1	11822386	11882760	-	XM_026439917.1	NA	XP_026295702.1	Down syndrome cell adhesion molecule, transcript variant X22	408786	NA	7637	7637	NA
904	Dscam	8.50713	8.37918	9.07884	9.14874	8.9496	9.0092	9.00998	9.03507	mRNA	NA	GCF_003254395.2	Primary Assembly	linkage group	LG4	NC_037641.1	11822386	11882760	-	XM_026439912.1	NA	XP_026295697.1	Down syndrome cell adhesion molecule, transcript variant X18	408786	NA	7643	7643	NA
905	Dscam	8.50713	8.37918	9.07884	9.14874	8.9496	9.0092	9.00998	9.03507	mRNA	NA	GCF_003254395.2	Primary Assembly	linkage group	LG4	NC_037641.1	11822386	11882760	-	XM_026439923.1	NA	XP_026295708.1	Down syndrome cell adhesion molecule, transcript variant X28	408786	NA	7628	7628	NA
906	Dscam	8.50713	8.37918	9.07884	9.14874	8.9496	9.0092	9.00998	9.03507	mRNA	NA	GCF_003254395.2	Primary Assembly	linkage group	LG4	NC_037641.1	11822386	11882760	-	XM_026439940.1	NA	XP_026295725.1	Down syndrome cell adhesion molecule, transcript variant X45	408786	NA	7568	7568	NA
907	Dscam	8.50713	8.37918	9.07884	9.14874	8.9496	9.0092	9.00998	9.03507	mRNA	NA	GCF_003254395.2	Primary Assembly	linkage group	LG4	NC_037641.1	11822386	11882760	-	XM_026439919.1	NA	XP_026295704.1	Down syndrome cell adhesion molecule, transcript variant X24	408786	NA	7637	7637	NA
908	Dscam	8.50713	8.37918	9.07884	9.14874	8.9496	9.0092	9.00998	9.03507	CDS	with_protein	GCF_003254395.2	Primary Assembly	linkage group	LG4	NC_037641.1	11823812	11880555	-	XP_026295690.1	NA	XM_026439905.1	Down syndrome cell adhesion molecule isoform X11	408786	NA	6156	2051	NA
909	Dscam	8.50713	8.37918	9.07884	9.14874	8.9496	9.0092	9.00998	9.03507	mRNA	NA	GCF_003254395.2	Primary Assembly	linkage group	LG4	NC_037641.1	11822386	11882760	-	XM_026439905.1	NA	XP_026295690.1	Down syndrome cell adhesion molecule, transcript variant X11	408786	NA	7739	7739	NA
910	Dscam	8.50713	8.37918	9.07884	9.14874	8.9496	9.0092	9.00998	9.03507	CDS	with_protein	GCF_003254395.2	Primary Assembly	linkage group	LG4	NC_037641.1	11823812	11880555	-	XP_026295728.1	NA	XM_026439943.1	Down syndrome cell adhesion molecule isoform X48	408786	NA	5976	1991	NA
911	Dscam	8.50713	8.37918	9.07884	9.14874	8.9496	9.0092	9.00998	9.03507	CDS	with_protein	GCF_003254395.2	Primary Assembly	linkage group	LG4	NC_037641.1	11823812	11880555	-	XP_026295685.1	NA	XM_026439900.1	Down syndrome cell adhesion molecule isoform X6	408786	NA	6216	2071	NA
912	Dscam	8.50713	8.37918	9.07884	9.14874	8.9496	9.0092	9.00998	9.03507	CDS	with_protein	GCF_003254395.2	Primary Assembly	linkage group	LG4	NC_037641.1	11823812	11880555	-	XP_026295701.1	NA	XM_026439916.1	Down syndrome cell adhesion molecule isoform X21	408786	NA	6054	2017	NA
913	Dscam	8.50713	8.37918	9.07884	9.14874	8.9496	9.0092	9.00998	9.03507	CDS	with_protein	GCF_003254395.2	Primary Assembly	linkage group	LG4	NC_037641.1	11823812	11880555	-	XP_026295705.1	NA	XM_026439920.1	Down syndrome cell adhesion molecule isoform X25	408786	NA	6045	2014	NA
914	Dscam	8.50713	8.37918	9.07884	9.14874	8.9496	9.0092	9.00998	9.03507	gene	protein_coding	GCF_003254395.2	Primary Assembly	linkage group	LG4	NC_037641.1	11822386	11882760	-	NA	NA	NA	Down syndrome cell adhesion molecule	408786	NA	60375	NA	NA
915	Dscam	8.50713	8.37918	9.07884	9.14874	8.9496	9.0092	9.00998	9.03507	mRNA	NA	GCF_003254395.2	Primary Assembly	linkage group	LG4	NC_037641.1	11822386	11882760	-	XM_026439938.1	NA	XP_026295723.1	Down syndrome cell adhesion molecule, transcript variant X43	408786	NA	7571	7571	NA
916	Dscam	8.50713	8.37918	9.07884	9.14874	8.9496	9.0092	9.00998	9.03507	CDS	with_protein	GCF_003254395.2	Primary Assembly	linkage group	LG4	NC_037641.1	11823812	11880555	-	XP_026295703.1	NA	XM_026439918.1	Down syndrome cell adhesion molecule isoform X23	408786	NA	6054	2017	NA
917	Dscam	8.50713	8.37918	9.07884	9.14874	8.9496	9.0092	9.00998	9.03507	mRNA	NA	GCF_003254395.2	Primary Assembly	linkage group	LG4	NC_037641.1	11822386	11882760	-	XM_026439939.1	NA	XP_026295724.1	Down syndrome cell adhesion molecule, transcript variant X44	408786	NA	7571	7571	NA
918	Dscam	8.50713	8.37918	9.07884	9.14874	8.9496	9.0092	9.00998	9.03507	CDS	with_protein	GCF_003254395.2	Primary Assembly	linkage group	LG4	NC_037641.1	11823812	11880555	-	XP_026295683.1	NA	XM_026439898.1	Down syndrome cell adhesion molecule isoform X4	408786	NA	6216	2071	NA
919	Dscam	8.50713	8.37918	9.07884	9.14874	8.9496	9.0092	9.00998	9.03507	mRNA	NA	GCF_003254395.2	Primary Assembly	linkage group	LG4	NC_037641.1	11822386	11882760	-	XM_026439900.1	NA	XP_026295685.1	Down syndrome cell adhesion molecule, transcript variant X6	408786	NA	7799	7799	NA
920	Dscam	8.50713	8.37918	9.07884	9.14874	8.9496	9.0092	9.00998	9.03507	mRNA	NA	GCF_003254395.2	Primary Assembly	linkage group	LG4	NC_037641.1	11822386	11882760	-	XM_026439918.1	NA	XP_026295703.1	Down syndrome cell adhesion molecule, transcript variant X23	408786	NA	7637	7637	NA
921	Dscam	8.50713	8.37918	9.07884	9.14874	8.9496	9.0092	9.00998	9.03507	mRNA	NA	GCF_003254395.2	Primary Assembly	linkage group	LG4	NC_037641.1	11822386	11882760	-	XM_026439921.1	NA	XP_026295706.1	Down syndrome cell adhesion molecule, transcript variant X26	408786	NA	7628	7628	NA
922	Dscam	8.50713	8.37918	9.07884	9.14874	8.9496	9.0092	9.00998	9.03507	mRNA	NA	GCF_003254395.2	Primary Assembly	linkage group	LG4	NC_037641.1	11822386	11882760	-	XM_026439936.1	NA	XP_026295721.1	Down syndrome cell adhesion molecule, transcript variant X41	408786	NA	7616	7616	NA
923	Dscam	8.50713	8.37918	9.07884	9.14874	8.9496	9.0092	9.00998	9.03507	mRNA	NA	GCF_003254395.2	Primary Assembly	linkage group	LG4	NC_037641.1	11822386	11882760	-	XM_026439930.1	NA	XP_026295715.1	Down syndrome cell adhesion molecule, transcript variant X35	408786	NA	7619	7619	NA
924	Dscam	8.50713	8.37918	9.07884	9.14874	8.9496	9.0092	9.00998	9.03507	CDS	with_protein	GCF_003254395.2	Primary Assembly	linkage group	LG4	NC_037641.1	11823812	11880555	-	XP_026295691.1	NA	XM_026439906.1	Down syndrome cell adhesion molecule isoform X12	408786	NA	6156	2051	NA
925	Dscam	8.50713	8.37918	9.07884	9.14874	8.9496	9.0092	9.00998	9.03507	mRNA	NA	GCF_003254395.2	Primary Assembly	linkage group	LG4	NC_037641.1	11822386	11882760	-	XM_026439935.1	NA	XP_026295720.1	Down syndrome cell adhesion molecule, transcript variant X40	408786	NA	7616	7616	NA
926	Dscam	8.50713	8.37918	9.07884	9.14874	8.9496	9.0092	9.00998	9.03507	CDS	with_protein	GCF_003254395.2	Primary Assembly	linkage group	LG4	NC_037641.1	11823812	11880555	-	XP_026295723.1	NA	XM_026439938.1	Down syndrome cell adhesion molecule isoform X43	408786	NA	5988	1995	NA
927	Dscam	8.50713	8.37918	9.07884	9.14874	8.9496	9.0092	9.00998	9.03507	mRNA	NA	GCF_003254395.2	Primary Assembly	linkage group	LG4	NC_037641.1	11822386	11882760	-	XM_026439925.1	NA	XP_026295710.1	Down syndrome cell adhesion molecule, transcript variant X30	408786	NA	7628	7628	NA
928	Dscam	8.50713	8.37918	9.07884	9.14874	8.9496	9.0092	9.00998	9.03507	mRNA	NA	GCF_003254395.2	Primary Assembly	linkage group	LG4	NC_037641.1	11822386	11882760	-	XM_026439932.1	NA	XP_026295717.1	Down syndrome cell adhesion molecule, transcript variant X37	408786	NA	7619	7619	NA
929	Dscam	8.50713	8.37918	9.07884	9.14874	8.9496	9.0092	9.00998	9.03507	mRNA	NA	GCF_003254395.2	Primary Assembly	linkage group	LG4	NC_037641.1	11822386	11882760	-	XM_026439910.1	NA	XP_026295695.1	Down syndrome cell adhesion molecule, transcript variant X16	408786	NA	7649	7649	NA
930	Dscam	8.50713	8.37918	9.07884	9.14874	8.9496	9.0092	9.00998	9.03507	mRNA	NA	GCF_003254395.2	Primary Assembly	linkage group	LG4	NC_037641.1	11822386	11882760	-	XM_026439920.1	NA	XP_026295705.1	Down syndrome cell adhesion molecule, transcript variant X25	408786	NA	7628	7628	NA
931	Dscam	8.50713	8.37918	9.07884	9.14874	8.9496	9.0092	9.00998	9.03507	CDS	with_protein	GCF_003254395.2	Primary Assembly	linkage group	LG4	NC_037641.1	11823812	11880555	-	XP_026295724.1	NA	XM_026439939.1	Down syndrome cell adhesion molecule isoform X44	408786	NA	5988	1995	NA
932	Dscam	8.50713	8.37918	9.07884	9.14874	8.9496	9.0092	9.00998	9.03507	CDS	with_protein	GCF_003254395.2	Primary Assembly	linkage group	LG4	NC_037641.1	11823812	11880555	-	XP_026295706.1	NA	XM_026439921.1	Down syndrome cell adhesion molecule isoform X26	408786	NA	6045	2014	NA
933	Dscam	8.50713	8.37918	9.07884	9.14874	8.9496	9.0092	9.00998	9.03507	mRNA	NA	GCF_003254395.2	Primary Assembly	linkage group	LG4	NC_037641.1	11822386	11882760	-	XM_026439924.1	NA	XP_026295709.1	Down syndrome cell adhesion molecule, transcript variant X29	408786	NA	7628	7628	NA
934	Dscam	8.50713	8.37918	9.07884	9.14874	8.9496	9.0092	9.00998	9.03507	mRNA	NA	GCF_003254395.2	Primary Assembly	linkage group	LG4	NC_037641.1	11822386	11882760	-	XM_026439934.1	NA	XP_026295719.1	Down syndrome cell adhesion molecule, transcript variant X39	408786	NA	7616	7616	NA
935	Dscam	8.50713	8.37918	9.07884	9.14874	8.9496	9.0092	9.00998	9.03507	CDS	with_protein	GCF_003254395.2	Primary Assembly	linkage group	LG4	NC_037641.1	11823812	11880555	-	XP_026295717.1	NA	XM_026439932.1	Down syndrome cell adhesion molecule isoform X37	408786	NA	6036	2011	NA
936	Dscam	8.50713	8.37918	9.07884	9.14874	8.9496	9.0092	9.00998	9.03507	CDS	with_protein	GCF_003254395.2	Primary Assembly	linkage group	LG4	NC_037641.1	11823812	11880555	-	XP_026295716.1	NA	XM_026439931.1	Down syndrome cell adhesion molecule isoform X36	408786	NA	6036	2011	NA
937	Dscam	8.50713	8.37918	9.07884	9.14874	8.9496	9.0092	9.00998	9.03507	CDS	with_protein	GCF_003254395.2	Primary Assembly	linkage group	LG4	NC_037641.1	11823812	11880555	-	XP_026295695.1	NA	XM_026439910.1	Down syndrome cell adhesion molecule isoform X16	408786	NA	6066	2021	NA
938	Dscam	8.50713	8.37918	9.07884	9.14874	8.9496	9.0092	9.00998	9.03507	mRNA	NA	GCF_003254395.2	Primary Assembly	linkage group	LG4	NC_037641.1	11822386	11882760	-	XM_026439937.1	NA	XP_026295722.1	Down syndrome cell adhesion molecule, transcript variant X42	408786	NA	7613	7613	NA
939	Dscam	8.50713	8.37918	9.07884	9.14874	8.9496	9.0092	9.00998	9.03507	CDS	with_protein	GCF_003254395.2	Primary Assembly	linkage group	LG4	NC_037641.1	11823812	11880555	-	XP_026295694.1	NA	XM_026439909.1	Down syndrome cell adhesion molecule isoform X15	408786	NA	6147	2048	NA
940	Dscam	8.50713	8.37918	9.07884	9.14874	8.9496	9.0092	9.00998	9.03507	mRNA	NA	GCF_003254395.2	Primary Assembly	linkage group	LG4	NC_037641.1	11822386	11882760	-	XM_026439933.1	NA	XP_026295718.1	Down syndrome cell adhesion molecule, transcript variant X38	408786	NA	7619	7619	NA
941	Dscam	8.50713	8.37918	9.07884	9.14874	8.9496	9.0092	9.00998	9.03507	CDS	with_protein	GCF_003254395.2	Primary Assembly	linkage group	LG4	NC_037641.1	11823812	11880555	-	XP_026295692.1	NA	XM_026439907.1	Down syndrome cell adhesion molecule isoform X13	408786	NA	6150	2049	NA
942	Dscam	8.50713	8.37918	9.07884	9.14874	8.9496	9.0092	9.00998	9.03507	CDS	with_protein	GCF_003254395.2	Primary Assembly	linkage group	LG4	NC_037641.1	11823812	11880555	-	XP_026295697.1	NA	XM_026439912.1	Down syndrome cell adhesion molecule isoform X18	408786	NA	6060	2019	NA
943	Dscam	8.50713	8.37918	9.07884	9.14874	8.9496	9.0092	9.00998	9.03507	mRNA	NA	GCF_003254395.2	Primary Assembly	linkage group	LG4	NC_037641.1	11822386	11882760	-	XM_026439931.1	NA	XP_026295716.1	Down syndrome cell adhesion molecule, transcript variant X36	408786	NA	7619	7619	NA
944	Dscam	8.50713	8.37918	9.07884	9.14874	8.9496	9.0092	9.00998	9.03507	CDS	with_protein	GCF_003254395.2	Primary Assembly	linkage group	LG4	NC_037641.1	11823812	11880555	-	XP_026295687.1	NA	XM_026439902.1	Down syndrome cell adhesion molecule isoform X8	408786	NA	6204	2067	NA
945	Dscam	8.50713	8.37918	9.07884	9.14874	8.9496	9.0092	9.00998	9.03507	CDS	with_protein	GCF_003254395.2	Primary Assembly	linkage group	LG4	NC_037641.1	11823812	11880555	-	XP_026295722.1	NA	XM_026439937.1	Down syndrome cell adhesion molecule isoform X42	408786	NA	6030	2009	NA
946	Dscam	8.50713	8.37918	9.07884	9.14874	8.9496	9.0092	9.00998	9.03507	mRNA	NA	GCF_003254395.2	Primary Assembly	linkage group	LG4	NC_037641.1	11822386	11882760	-	XM_026439941.1	NA	XP_026295726.1	Down syndrome cell adhesion molecule, transcript variant X46	408786	NA	7562	7562	NA
947	Dscam	8.50713	8.37918	9.07884	9.14874	8.9496	9.0092	9.00998	9.03507	CDS	with_protein	GCF_003254395.2	Primary Assembly	linkage group	LG4	NC_037641.1	11823812	11880555	-	XP_026295708.1	NA	XM_026439923.1	Down syndrome cell adhesion molecule isoform X28	408786	NA	6045	2014	NA
948	Dscam	8.50713	8.37918	9.07884	9.14874	8.9496	9.0092	9.00998	9.03507	CDS	with_protein	GCF_003254395.2	Primary Assembly	linkage group	LG4	NC_037641.1	11823812	11880555	-	XP_026295682.1	NA	XM_026439897.1	Down syndrome cell adhesion molecule isoform X3	408786	NA	6216	2071	NA
949	Dscam	8.50713	8.37918	9.07884	9.14874	8.9496	9.0092	9.00998	9.03507	mRNA	NA	GCF_003254395.2	Primary Assembly	linkage group	LG4	NC_037641.1	11822386	11882760	-	XM_026439927.1	NA	XP_026295712.1	Down syndrome cell adhesion molecule, transcript variant X32	408786	NA	7619	7619	NA
950	Dscam	8.50713	8.37918	9.07884	9.14874	8.9496	9.0092	9.00998	9.03507	mRNA	NA	GCF_003254395.2	Primary Assembly	linkage group	LG4	NC_037641.1	11822386	11882760	-	XM_026439916.1	NA	XP_026295701.1	Down syndrome cell adhesion molecule, transcript variant X21	408786	NA	7637	7637	NA
951	Dscam	8.50713	8.37918	9.07884	9.14874	8.9496	9.0092	9.00998	9.03507	CDS	with_protein	GCF_003254395.2	Primary Assembly	linkage group	LG4	NC_037641.1	11823812	11880555	-	XP_026295693.1	NA	XM_026439908.1	Down syndrome cell adhesion molecule isoform X14	408786	NA	6147	2048	NA
952	Dsx	10.3766	10.2428	10.7733	10.7243	10.7445	10.7772	10.6917	11.0934	misc_RNA	NA	GCF_003254395.2	Primary Assembly	linkage group	LG5	NC_037642.1	3529523	3617256	+	NR_024131.1	NA	NA	doublesex, transcript variant F1	725126	NA	3359	3359	NA
953	Dsx	10.3766	10.2428	10.7733	10.7243	10.7445	10.7772	10.6917	11.0934	CDS	with_protein	GCF_003254395.2	Primary Assembly	linkage group	LG5	NC_037642.1	3540868	3541260	+	NP_001128408.1	NA	NM_001134936.1	doublesex isoform B	725126	NA	393	130	NA
954	Dsx	10.3766	10.2428	10.7733	10.7243	10.7445	10.7772	10.6917	11.0934	CDS	with_protein	GCF_003254395.2	Primary Assembly	linkage group	LG5	NC_037642.1	3540868	3604603	+	NP_001104725.1	NA	NM_001111255.1	doublesex isoform M	725126	NA	1011	336	NA
955	Dsx	10.3766	10.2428	10.7733	10.7243	10.7445	10.7772	10.6917	11.0934	mRNA	NA	GCF_003254395.2	Primary Assembly	linkage group	LG5	NC_037642.1	3529523	3541453	+	NM_001134936.1	NA	NP_001128408.1	doublesex, transcript variant B	725126	NA	1992	1992	NA
956	Dsx	10.3766	10.2428	10.7733	10.7243	10.7445	10.7772	10.6917	11.0934	CDS	with_protein	GCF_003254395.2	Primary Assembly	linkage group	LG5	NC_037642.1	3540868	3604603	+	XP_006560076.1	NA	XM_006560013.3	doublesex isoform X1	725126	NA	993	330	NA
957	Dsx	10.3766	10.2428	10.7733	10.7243	10.7445	10.7772	10.6917	11.0934	gene	protein_coding	GCF_003254395.2	Primary Assembly	linkage group	LG5	NC_037642.1	3529523	3620990	+	NA	NA	NA	doublesex	725126	NA	91468	NA	NA
958	Dsx	10.3766	10.2428	10.7733	10.7243	10.7445	10.7772	10.6917	11.0934	CDS	with_protein	GCF_003254395.2	Primary Assembly	linkage group	LG5	NC_037642.1	3540868	3563926	+	NP_001128407.1	NA	NM_001134935.1	doublesex isoform F2	725126	NA	834	277	NA
959	Dsx	10.3766	10.2428	10.7733	10.7243	10.7445	10.7772	10.6917	11.0934	mRNA	NA	GCF_003254395.2	Primary Assembly	linkage group	LG5	NC_037642.1	3529526	3620990	+	XM_006560013.3	NA	XP_006560076.1	doublesex, transcript variant X1	725126	NA	6217	6217	NA
960	Dsx	10.3766	10.2428	10.7733	10.7243	10.7445	10.7772	10.6917	11.0934	mRNA	NA	GCF_003254395.2	Primary Assembly	linkage group	LG5	NC_037642.1	3529523	3617256	+	NM_001111255.1	NA	NP_001104725.1	doublesex, transcript variant M	725126	NA	2504	2504	NA
961	Dsx	10.3766	10.2428	10.7733	10.7243	10.7445	10.7772	10.6917	11.0934	mRNA	NA	GCF_003254395.2	Primary Assembly	linkage group	LG5	NC_037642.1	3529523	3564023	+	NM_001134935.1	NA	NP_001128407.1	doublesex, transcript variant F2	725126	NA	2337	2337	NA
962	E74	7.99425	8.02987	8.18505	8.15455	8.43183	8.35147	8.54774	8.52247	CDS	with_protein	GCF_003254395.2	Primary Assembly	linkage group	LG3	NC_037640.1	3330126	3432371	-	XP_006558441.1	NA	XM_006558378.3	ecdysteroid-regulated gene E74 isoform X4	408758	NA	1731	576	NA
963	E74	7.99425	8.02987	8.18505	8.15455	8.43183	8.35147	8.54774	8.52247	CDS	with_protein	GCF_003254395.2	Primary Assembly	linkage group	LG3	NC_037640.1	3330126	3432371	-	XP_026295093.1	NA	XM_026439308.1	ecdysteroid-regulated gene E74 isoform X1	408758	NA	1752	583	NA
964	E74	7.99425	8.02987	8.18505	8.15455	8.43183	8.35147	8.54774	8.52247	CDS	with_protein	GCF_003254395.2	Primary Assembly	linkage group	LG3	NC_037640.1	3330126	3432371	-	XP_006558440.1	NA	XM_006558377.3	ecdysteroid-regulated gene E74 isoform X3	408758	NA	1734	577	NA
965	E74	7.99425	8.02987	8.18505	8.15455	8.43183	8.35147	8.54774	8.52247	mRNA	NA	GCF_003254395.2	Primary Assembly	linkage group	LG3	NC_037640.1	3327213	3476360	-	XM_006558377.3	NA	XP_006558440.1	ecdysteroid-regulated gene E74, transcript variant X8	408758	NA	6031	6031	NA
966	E74	7.99425	8.02987	8.18505	8.15455	8.43183	8.35147	8.54774	8.52247	mRNA	NA	GCF_003254395.2	Primary Assembly	linkage group	LG3	NC_037640.1	3327213	3476366	-	XM_006558371.3	NA	XP_006558434.1	ecdysteroid-regulated gene E74, transcript variant X2	408758	NA	6233	6233	NA
967	E74	7.99425	8.02987	8.18505	8.15455	8.43183	8.35147	8.54774	8.52247	mRNA	NA	GCF_003254395.2	Primary Assembly	linkage group	LG3	NC_037640.1	3327213	3463939	-	XM_026439308.1	NA	XP_026295093.1	ecdysteroid-regulated gene E74, transcript variant X1	408758	NA	5677	5677	NA
968	E74	7.99425	8.02987	8.18505	8.15455	8.43183	8.35147	8.54774	8.52247	CDS	with_protein	GCF_003254395.2	Primary Assembly	linkage group	LG3	NC_037640.1	3330126	3375852	-	XP_006558442.1	NA	XM_006558379.3	ecdysteroid-regulated gene E74 isoform X5	408758	NA	1533	510	NA
969	E74	7.99425	8.02987	8.18505	8.15455	8.43183	8.35147	8.54774	8.52247	mRNA	NA	GCF_003254395.2	Primary Assembly	linkage group	LG3	NC_037640.1	3327213	3463939	-	XM_006558372.3	NA	XP_006558435.1	ecdysteroid-regulated gene E74, transcript variant X3	408758	NA	5559	5559	NA
970	E74	7.99425	8.02987	8.18505	8.15455	8.43183	8.35147	8.54774	8.52247	mRNA	NA	GCF_003254395.2	Primary Assembly	linkage group	LG3	NC_037640.1	3327213	3376973	-	XM_006558379.3	NA	XP_006558442.1	ecdysteroid-regulated gene E74, transcript variant X10	408758	NA	5567	5567	NA
971	E74	7.99425	8.02987	8.18505	8.15455	8.43183	8.35147	8.54774	8.52247	mRNA	NA	GCF_003254395.2	Primary Assembly	linkage group	LG3	NC_037640.1	3327213	3463938	-	XM_006558376.3	NA	XP_006558439.1	ecdysteroid-regulated gene E74, transcript variant X7	408758	NA	5658	5658	NA
972	E74	7.99425	8.02987	8.18505	8.15455	8.43183	8.35147	8.54774	8.52247	mRNA	NA	GCF_003254395.2	Primary Assembly	linkage group	LG3	NC_037640.1	3327213	3463939	-	XM_006558375.3	NA	XP_006558438.1	ecdysteroid-regulated gene E74, transcript variant X6	408758	NA	5674	5674	NA
973	E74	7.99425	8.02987	8.18505	8.15455	8.43183	8.35147	8.54774	8.52247	CDS	with_protein	GCF_003254395.2	Primary Assembly	linkage group	LG3	NC_037640.1	3330126	3432371	-	XP_006558438.1	NA	XM_006558375.3	ecdysteroid-regulated gene E74 isoform X2	408758	NA	1749	582	NA
974	E74	7.99425	8.02987	8.18505	8.15455	8.43183	8.35147	8.54774	8.52247	mRNA	NA	GCF_003254395.2	Primary Assembly	linkage group	LG3	NC_037640.1	3327213	3476366	-	XM_006558373.3	NA	XP_006558436.1	ecdysteroid-regulated gene E74, transcript variant X4	408758	NA	6055	6055	NA
975	E74	7.99425	8.02987	8.18505	8.15455	8.43183	8.35147	8.54774	8.52247	mRNA	NA	GCF_003254395.2	Primary Assembly	linkage group	LG3	NC_037640.1	3330111	3432366	-	NM_001011631.1	NA	NP_001011631.1	ecdysteroid-regulated gene E74	408758	NA	1741	1741	NA
976	E74	7.99425	8.02987	8.18505	8.15455	8.43183	8.35147	8.54774	8.52247	CDS	with_protein	GCF_003254395.2	Primary Assembly	linkage group	LG3	NC_037640.1	3330126	3432371	-	XP_006558434.1	NA	XM_006558371.3	ecdysteroid-regulated gene E74 isoform X1	408758	NA	1752	583	NA
977	E74	7.99425	8.02987	8.18505	8.15455	8.43183	8.35147	8.54774	8.52247	mRNA	NA	GCF_003254395.2	Primary Assembly	linkage group	LG3	NC_037640.1	3327213	3432613	-	XM_006558374.3	NA	XP_006558437.1	ecdysteroid-regulated gene E74, transcript variant X5	408758	NA	4832	4832	NA
978	E74	7.99425	8.02987	8.18505	8.15455	8.43183	8.35147	8.54774	8.52247	gene	protein_coding	GCF_003254395.2	Primary Assembly	linkage group	LG3	NC_037640.1	3327213	3476366	-	NA	NA	NA	ecdysteroid-regulated gene E74	408758	NA	149154	NA	NA
979	E74	7.99425	8.02987	8.18505	8.15455	8.43183	8.35147	8.54774	8.52247	CDS	with_protein	GCF_003254395.2	Primary Assembly	linkage group	LG3	NC_037640.1	3330126	3432371	-	XP_006558435.1	NA	XM_006558372.3	ecdysteroid-regulated gene E74 isoform X1	408758	NA	1752	583	NA
980	E74	7.99425	8.02987	8.18505	8.15455	8.43183	8.35147	8.54774	8.52247	CDS	with_protein	GCF_003254395.2	Primary Assembly	linkage group	LG3	NC_037640.1	3330126	3432371	-	XP_006558439.1	NA	XM_006558376.3	ecdysteroid-regulated gene E74 isoform X3	408758	NA	1734	577	NA
981	E74	7.99425	8.02987	8.18505	8.15455	8.43183	8.35147	8.54774	8.52247	CDS	with_protein	GCF_003254395.2	Primary Assembly	linkage group	LG3	NC_037640.1	3330126	3432305	-	NP_001011631.1	NA	NM_001011631.1	ecdysteroid-regulated gene E74	408758	NA	1665	554	NA
982	E74	7.99425	8.02987	8.18505	8.15455	8.43183	8.35147	8.54774	8.52247	CDS	with_protein	GCF_003254395.2	Primary Assembly	linkage group	LG3	NC_037640.1	3330126	3432371	-	XP_006558436.1	NA	XM_006558373.3	ecdysteroid-regulated gene E74 isoform X1	408758	NA	1752	583	NA
983	E74	7.99425	8.02987	8.18505	8.15455	8.43183	8.35147	8.54774	8.52247	mRNA	NA	GCF_003254395.2	Primary Assembly	linkage group	LG3	NC_037640.1	3327213	3463938	-	XM_006558378.3	NA	XP_006558441.1	ecdysteroid-regulated gene E74, transcript variant X9	408758	NA	5655	5655	NA
984	E74	7.99425	8.02987	8.18505	8.15455	8.43183	8.35147	8.54774	8.52247	CDS	with_protein	GCF_003254395.2	Primary Assembly	linkage group	LG3	NC_037640.1	3330126	3432371	-	XP_006558437.1	NA	XM_006558374.3	ecdysteroid-regulated gene E74 isoform X1	408758	NA	1752	583	NA
985	E75	10.2008	9.97997	10.7668	10.7773	10.6149	10.8704	10.6156	10.6423	CDS	with_protein	GCF_003254395.2	Primary Assembly	linkage group	LG11	NC_037648.1	10215242	10218651	-	XP_006564384.1	NA	XM_006564321.3	ecdysone-induced protein 75 isoform X4	410309	NA	2358	785	NA
986	E75	10.2008	9.97997	10.7668	10.7773	10.6149	10.8704	10.6156	10.6423	mRNA	NA	GCF_003254395.2	Primary Assembly	linkage group	LG11	NC_037648.1	10215242	10294674	-	NM_001080110.1	NA	NP_001073579.1	ecdysone-induced protein 75	410309	NA	2703	2703	NA
987	E75	10.2008	9.97997	10.7668	10.7773	10.6149	10.8704	10.6156	10.6423	mRNA	NA	GCF_003254395.2	Primary Assembly	linkage group	LG11	NC_037648.1	10210607	10231041	-	XM_006564319.3	NA	XP_006564382.1	ecdysone-induced protein 75, transcript variant X2	410309	NA	8125	8125	NA
988	E75	10.2008	9.97997	10.7668	10.7773	10.6149	10.8704	10.6156	10.6423	mRNA	NA	GCF_003254395.2	Primary Assembly	linkage group	LG11	NC_037648.1	10210607	10372038	-	XM_006564320.3	NA	XP_006564383.2	ecdysone-induced protein 75, transcript variant X3	410309	NA	9093	9093	NA
989	E75	10.2008	9.97997	10.7668	10.7773	10.6149	10.8704	10.6156	10.6423	mRNA	NA	GCF_003254395.2	Primary Assembly	linkage group	LG11	NC_037648.1	10210607	10275769	-	XM_006564318.3	NA	XP_006564381.2	ecdysone-induced protein 75, transcript variant X1	410309	NA	7335	7335	NA
990	E75	10.2008	9.97997	10.7668	10.7773	10.6149	10.8704	10.6156	10.6423	CDS	with_protein	GCF_003254395.2	Primary Assembly	linkage group	LG11	NC_037648.1	10215242	10230323	-	XP_006564382.1	NA	XM_006564319.3	ecdysone-induced protein 75 isoform X2	410309	NA	2772	923	NA
991	E75	10.2008	9.97997	10.7668	10.7773	10.6149	10.8704	10.6156	10.6423	CDS	with_protein	GCF_003254395.2	Primary Assembly	linkage group	LG11	NC_037648.1	10215242	10275754	-	XP_006564381.2	NA	XM_006564318.3	ecdysone-induced protein 75 isoform X1	410309	NA	2685	894	NA
992	E75	10.2008	9.97997	10.7668	10.7773	10.6149	10.8704	10.6156	10.6423	mRNA	NA	GCF_003254395.2	Primary Assembly	linkage group	LG11	NC_037648.1	10210607	10219265	-	XM_006564321.3	NA	XP_006564384.1	ecdysone-induced protein 75, transcript variant X4	410309	NA	7607	7607	NA
993	E75	10.2008	9.97997	10.7668	10.7773	10.6149	10.8704	10.6156	10.6423	CDS	with_protein	GCF_003254395.2	Primary Assembly	linkage group	LG11	NC_037648.1	10215242	10370301	-	XP_006564383.2	NA	XM_006564320.3	ecdysone-induced protein 75 isoform X3	410309	NA	2721	906	NA
994	E75	10.2008	9.97997	10.7668	10.7773	10.6149	10.8704	10.6156	10.6423	CDS	with_protein	GCF_003254395.2	Primary Assembly	linkage group	LG11	NC_037648.1	10215242	10294674	-	NP_001073579.1	NA	NM_001080110.1	ecdysone-induced protein 75	410309	NA	2703	900	NA
995	E75	10.2008	9.97997	10.7668	10.7773	10.6149	10.8704	10.6156	10.6423	gene	protein_coding	GCF_003254395.2	Primary Assembly	linkage group	LG11	NC_037648.1	10210607	10372038	-	NA	NA	NA	ecdysone-induced protein 75	410309	NA	161432	NA	NA
996	Eaat-2	6.79017	6.61034	6.9033	6.63068	6.73615	6.9463	7.0122	7.20642	CDS	with_protein	GCF_003254395.2	Primary Assembly	linkage group	LG2	NC_037639.1	12136002	12138248	-	XP_006568211.1	NA	XM_006568148.3	excitatory amino acid transporter 2 isoform X1	406113	NA	1632	543	NA
997	Eaat-2	6.79017	6.61034	6.9033	6.63068	6.73615	6.9463	7.0122	7.20642	mRNA	NA	GCF_003254395.2	Primary Assembly	linkage group	LG2	NC_037639.1	12135511	12138725	-	XM_006568148.3	NA	XP_006568211.1	excitatory amino acid transporter 2, transcript variant X1	406113	NA	2369	2369	NA
998	Eaat-2	6.79017	6.61034	6.9033	6.63068	6.73615	6.9463	7.0122	7.20642	CDS	with_protein	GCF_003254395.2	Primary Assembly	linkage group	LG2	NC_037639.1	12136002	12138248	-	NP_001011597.1	NA	NM_001011597.1	excitatory amino acid transporter 2	406113	NA	1632	543	NA
999	Eaat-2	6.79017	6.61034	6.9033	6.63068	6.73615	6.9463	7.0122	7.20642	gene	protein_coding	GCF_003254395.2	Primary Assembly	linkage group	LG2	NC_037639.1	12135342	12138725	-	NA	NA	NA	excitatory amino acid transporter 2	406113	NA	3384	NA	NA
1000	Eaat-2	6.79017	6.61034	6.9033	6.63068	6.73615	6.9463	7.0122	7.20642	mRNA	NA	GCF_003254395.2	Primary Assembly	linkage group	LG2	NC_037639.1	12135342	12138625	-	NM_001011597.1	NA	NP_001011597.1	excitatory amino acid transporter 2	406113	NA	2669	2673	NA
1001	ecd	7.2626	7.08563	7.22822	7.19816	7.37561	7.09915	7.2188	6.87195	mRNA	NA	GCF_003254395.2	Primary Assembly	linkage group	LG1	NC_037638.1	27709451	27722131	-	NM_001242435.1	NA	NP_001229364.1	ecdysoneless	727134	NA	3041	3041	NA
1002	ecd	7.2626	7.08563	7.22822	7.19816	7.37561	7.09915	7.2188	6.87195	mRNA	NA	GCF_003254395.2	Primary Assembly	linkage group	LG1	NC_037638.1	27710165	27722161	-	XM_006571703.3	NA	XP_006571766.1	ecdysoneless, transcript variant X1	727134	NA	2348	2348	NA
1003	ecd	7.2626	7.08563	7.22822	7.19816	7.37561	7.09915	7.2188	6.87195	CDS	with_protein	GCF_003254395.2	Primary Assembly	linkage group	LG1	NC_037638.1	27710342	27716583	-	XP_006571766.1	NA	XM_006571703.3	protein SGT1 homolog ecdysoneless isoform X1	727134	NA	1926	641	NA
1004	ecd	7.2626	7.08563	7.22822	7.19816	7.37561	7.09915	7.2188	6.87195	CDS	with_protein	GCF_003254395.2	Primary Assembly	linkage group	LG1	NC_037638.1	27710342	27716583	-	NP_001229364.1	NA	NM_001242435.1	protein SGT1 homolog ecdysoneless	727134	NA	1935	644	NA
1005	ecd	7.2626	7.08563	7.22822	7.19816	7.37561	7.09915	7.2188	6.87195	gene	protein_coding	GCF_003254395.2	Primary Assembly	linkage group	LG1	NC_037638.1	27709451	27722161	-	NA	NA	NA	ecdysoneless	727134	NA	12711	NA	NA
1006	Ecr	9.5894	9.25717	9.71574	9.78127	9.52145	9.59564	9.63866	9.66871	mRNA	NA	GCF_003254395.2	Primary Assembly	linkage group	LG8	NC_037645.1	9678910	9747721	+	XM_006568053.3	NA	XP_006568116.2	ecdysone receptor, transcript variant X2	406084	NA	3319	3319	NA
1007	Ecr	9.5894	9.25717	9.71574	9.78127	9.52145	9.59564	9.63866	9.66871	mRNA	NA	GCF_003254395.2	Primary Assembly	linkage group	LG8	NC_037645.1	9680192	9747799	+	NM_001098215.2	NA	NP_001091685.2	ecdysone receptor, transcript variant A	406084	NA	2605	2635	NA
1008	Ecr	9.5894	9.25717	9.71574	9.78127	9.52145	9.59564	9.63866	9.66871	mRNA	NA	GCF_003254395.2	Primary Assembly	linkage group	LG8	NC_037645.1	9726194	9747799	+	NM_001159355.1	NA	NP_001152827.1	ecdysone receptor, transcript variant B1	406084	NA	2752	2782	NA
1009	Ecr	9.5894	9.25717	9.71574	9.78127	9.52145	9.59564	9.63866	9.66871	gene	protein_coding	GCF_003254395.2	Primary Assembly	linkage group	LG8	NC_037645.1	9626947	9747799	+	NA	NA	NA	ecdysone receptor	406084	NA	120853	NA	NA
1010	Ecr	9.5894	9.25717	9.71574	9.78127	9.52145	9.59564	9.63866	9.66871	CDS	with_protein	GCF_003254395.2	Primary Assembly	linkage group	LG8	NC_037645.1	9680254	9747146	+	NP_001091685.2	NA	NM_001098215.2	ecdysone receptor isoform A	406084	NA	1890	629	NA
1011	Ecr	9.5894	9.25717	9.71574	9.78127	9.52145	9.59564	9.63866	9.66871	mRNA	NA	GCF_003254395.2	Primary Assembly	linkage group	LG8	NC_037645.1	9626947	9747721	+	XM_016913298.2	NA	XP_016768787.2	ecdysone receptor, transcript variant X1	406084	NA	4042	4042	NA
1012	Ecr	9.5894	9.25717	9.71574	9.78127	9.52145	9.59564	9.63866	9.66871	CDS	with_protein	GCF_003254395.2	Primary Assembly	linkage group	LG8	NC_037645.1	9726613	9747146	+	NP_001152827.1	NA	NM_001159355.1	ecdysone receptor isoform B1	406084	NA	1680	557	NA
1013	Ecr	9.5894	9.25717	9.71574	9.78127	9.52145	9.59564	9.63866	9.66871	CDS	with_protein	GCF_003254395.2	Primary Assembly	linkage group	LG8	NC_037645.1	9680254	9747146	+	XP_006568116.2	NA	XM_006568053.3	ecdysone receptor isoform X1	406084	NA	1890	629	NA
1014	Ecr	9.5894	9.25717	9.71574	9.78127	9.52145	9.59564	9.63866	9.66871	CDS	with_protein	GCF_003254395.2	Primary Assembly	linkage group	LG8	NC_037645.1	9680254	9747146	+	XP_016768787.2	NA	XM_016913298.2	ecdysone receptor isoform X1	406084	NA	1890	629	NA
1015	Ef-1a-f1	9.50351	9.66171	9.68467	9.48388	9.62236	9.61637	9.68391	9.91388	CDS	with_protein	GCF_003254395.2	Primary Assembly	linkage group	LG12	NC_037649.1	11335517	11338016	+	XP_006566907.1	NA	XM_006566844.3	elongation factor 1-alpha isoform X1	408385	NA	1386	461	NA
1016	Ef-1a-f1	9.50351	9.66171	9.68467	9.48388	9.62236	9.61637	9.68391	9.91388	gene	protein_coding	GCF_003254395.2	Primary Assembly	linkage group	LG12	NC_037649.1	11332076	11338405	+	NA	NA	NA	translation elongation factor eEF-1 alpha chain	408385	NA	6330	NA	NA
1017	Ef-1a-f1	9.50351	9.66171	9.68467	9.48388	9.62236	9.61637	9.68391	9.91388	mRNA	NA	GCF_003254395.2	Primary Assembly	linkage group	LG12	NC_037649.1	11335517	11338016	+	NM_001011628.2	NA	NP_001011628.1	translation elongation factor eEF-1 alpha chain	408385	NA	1386	1386	NA
1018	Ef-1a-f1	9.50351	9.66171	9.68467	9.48388	9.62236	9.61637	9.68391	9.91388	mRNA	NA	GCF_003254395.2	Primary Assembly	linkage group	LG12	NC_037649.1	11332446	11338405	+	XM_006566844.3	NA	XP_006566907.1	translation elongation factor eEF-1 alpha chain, transcript variant X2	408385	NA	2066	2066	NA
1019	Ef-1a-f1	9.50351	9.66171	9.68467	9.48388	9.62236	9.61637	9.68391	9.91388	CDS	with_protein	GCF_003254395.2	Primary Assembly	linkage group	LG12	NC_037649.1	11335517	11338016	+	XP_006566906.1	NA	XM_006566843.3	elongation factor 1-alpha isoform X1	408385	NA	1386	461	NA
1020	Ef-1a-f1	9.50351	9.66171	9.68467	9.48388	9.62236	9.61637	9.68391	9.91388	CDS	with_protein	GCF_003254395.2	Primary Assembly	linkage group	LG12	NC_037649.1	11335517	11338016	+	NP_001011628.1	NA	NM_001011628.2	elongation factor 1-alpha	408385	NA	1386	461	NA
1021	Ef-1a-f1	9.50351	9.66171	9.68467	9.48388	9.62236	9.61637	9.68391	9.91388	mRNA	NA	GCF_003254395.2	Primary Assembly	linkage group	LG12	NC_037649.1	11332076	11338405	+	XM_006566843.3	NA	XP_006566906.1	translation elongation factor eEF-1 alpha chain, transcript variant X1	408385	NA	1946	1946	NA
1022	EF1a-F2	14.0962	14.0921	14.002	14.117	13.8319	13.9327	14.1226	14.2443	mRNA	NA	GCF_003254395.2	Primary Assembly	linkage group	LG5	NC_037642.1	12770336	12774960	-	XM_006569890.3	NA	XP_006569953.1	elongation factor 1-alpha F2, transcript variant X1	544670	NA	2567	2567	NA
1023	EF1a-F2	14.0962	14.0921	14.002	14.117	13.8319	13.9327	14.1226	14.2443	mRNA	NA	GCF_003254395.2	Primary Assembly	linkage group	LG5	NC_037642.1	12771340	12773434	-	NM_001014993.1	NA	NP_001014993.1	elongation factor 1-alpha F2	544670	NA	1386	1386	NA
1024	EF1a-F2	14.0962	14.0921	14.002	14.117	13.8319	13.9327	14.1226	14.2443	mRNA	NA	GCF_003254395.2	Primary Assembly	linkage group	LG5	NC_037642.1	12770336	12773732	-	XM_006569894.2	NA	XP_006569957.1	elongation factor 1-alpha F2, transcript variant X3	544670	NA	2579	2579	NA
1025	EF1a-F2	14.0962	14.0921	14.002	14.117	13.8319	13.9327	14.1226	14.2443	gene	protein_coding	GCF_003254395.2	Primary Assembly	linkage group	LG5	NC_037642.1	12770336	12774960	-	NA	NA	NA	elongation factor 1-alpha F2	544670	NA	4625	NA	NA
1026	EF1a-F2	14.0962	14.0921	14.002	14.117	13.8319	13.9327	14.1226	14.2443	CDS	with_protein	GCF_003254395.2	Primary Assembly	linkage group	LG5	NC_037642.1	12771340	12773434	-	XP_006569954.1	NA	XM_006569891.2	elongation factor 1-alpha isoform X1	544670	NA	1386	461	NA
1027	EF1a-F2	14.0962	14.0921	14.002	14.117	13.8319	13.9327	14.1226	14.2443	CDS	with_protein	GCF_003254395.2	Primary Assembly	linkage group	LG5	NC_037642.1	12771340	12773434	-	NP_001014993.1	NA	NM_001014993.1	elongation factor 1-alpha	544670	NA	1386	461	NA
1028	EF1a-F2	14.0962	14.0921	14.002	14.117	13.8319	13.9327	14.1226	14.2443	CDS	with_protein	GCF_003254395.2	Primary Assembly	linkage group	LG5	NC_037642.1	12771340	12773434	-	XP_006569957.1	NA	XM_006569894.2	elongation factor 1-alpha isoform X1	544670	NA	1386	461	NA
1029	EF1a-F2	14.0962	14.0921	14.002	14.117	13.8319	13.9327	14.1226	14.2443	mRNA	NA	GCF_003254395.2	Primary Assembly	linkage group	LG5	NC_037642.1	12770336	12774924	-	XM_006569891.2	NA	XP_006569954.1	elongation factor 1-alpha F2, transcript variant X2	544670	NA	2453	2453	NA
1030	EF1a-F2	14.0962	14.0921	14.002	14.117	13.8319	13.9327	14.1226	14.2443	CDS	with_protein	GCF_003254395.2	Primary Assembly	linkage group	LG5	NC_037642.1	12771340	12773434	-	XP_006569953.1	NA	XM_006569890.3	elongation factor 1-alpha isoform X1	544670	NA	1386	461	NA
1031	EF1a-F2	14.0962	14.0921	14.002	14.117	13.8319	13.9327	14.1226	14.2443	mRNA	NA	GCF_003254395.2	Primary Assembly	linkage group	LG5	NC_037642.1	12770336	12774597	-	XM_006569892.2	NA	XP_006569955.1	elongation factor 1-alpha F2, transcript variant X4	544670	NA	2586	2586	NA
1032	EF1a-F2	14.0962	14.0921	14.002	14.117	13.8319	13.9327	14.1226	14.2443	CDS	with_protein	GCF_003254395.2	Primary Assembly	linkage group	LG5	NC_037642.1	12771340	12773434	-	XP_006569955.1	NA	XM_006569892.2	elongation factor 1-alpha isoform X1	544670	NA	1386	461	NA
1033	egh	8.38077	8.23524	8.11685	8.2247	7.96281	7.83553	7.9368	8.26501	mRNA	NA	GCF_003254395.2	Primary Assembly	linkage group	LG1	NC_037638.1	2223306	2226666	-	XM_026442619.1	NA	XP_026298404.1	beta-1,4-mannosyltransferase egh, transcript variant X1	727422	NA	1570	1570	NA
1034	egh	8.38077	8.23524	8.11685	8.2247	7.96281	7.83553	7.9368	8.26501	gene	protein_coding	GCF_003254395.2	Primary Assembly	linkage group	LG1	NC_037638.1	2223306	2226752	-	NA	NA	NA	beta-1,4-mannosyltransferase egh	727422	NA	3447	NA	NA
1035	egh	8.38077	8.23524	8.11685	8.2247	7.96281	7.83553	7.9368	8.26501	mRNA	NA	GCF_003254395.2	Primary Assembly	linkage group	LG1	NC_037638.1	2223306	2225460	-	XM_026442641.1	NA	XP_026298426.1	beta-1,4-mannosyltransferase egh, transcript variant X2	727422	NA	1451	1451	NA
1036	egh	8.38077	8.23524	8.11685	8.2247	7.96281	7.83553	7.9368	8.26501	CDS	with_protein	GCF_003254395.2	Primary Assembly	linkage group	LG1	NC_037638.1	2223338	2224821	-	NP_001229485.1	NA	NM_001242556.1	beta-1,4-mannosyltransferase egh	727422	NA	1392	463	NA
1037	egh	8.38077	8.23524	8.11685	8.2247	7.96281	7.83553	7.9368	8.26501	CDS	with_protein	GCF_003254395.2	Primary Assembly	linkage group	LG1	NC_037638.1	2223338	2224821	-	XP_026298426.1	NA	XM_026442641.1	beta-1,4-mannosyltransferase egh isoform X1	727422	NA	1392	463	NA
1038	egh	8.38077	8.23524	8.11685	8.2247	7.96281	7.83553	7.9368	8.26501	CDS	with_protein	GCF_003254395.2	Primary Assembly	linkage group	LG1	NC_037638.1	2223338	2224821	-	XP_026298404.1	NA	XM_026442619.1	beta-1,4-mannosyltransferase egh isoform X1	727422	NA	1392	463	NA
1039	egh	8.38077	8.23524	8.11685	8.2247	7.96281	7.83553	7.9368	8.26501	mRNA	NA	GCF_003254395.2	Primary Assembly	linkage group	LG1	NC_037638.1	2223309	2226752	-	NM_001242556.1	NA	NP_001229485.1	beta-1,4-mannosyltransferase egh	727422	NA	1856	1877	NA
1040	Eif3h	8.17388	8.24854	8.11102	7.71486	7.91587	8.00476	7.67364	7.67761	CDS	with_protein	GCF_003254395.2	Primary Assembly	linkage group	LG7	NC_037644.1	1411497	1412583	+	NP_001229449.1	NA	NM_001242520.1	eukaryotic translation initiation factor 3 subunit H	552351	NA	1011	336	NA
1041	Eif3h	8.17388	8.24854	8.11102	7.71486	7.91587	8.00476	7.67364	7.67761	gene	protein_coding	GCF_003254395.2	Primary Assembly	linkage group	LG7	NC_037644.1	1411374	1412661	+	NA	NA	NA	eukaryotic translation initiation factor 3, subunit H	552351	NA	1288	NA	NA
1042	Eif3h	8.17388	8.24854	8.11102	7.71486	7.91587	8.00476	7.67364	7.67761	mRNA	NA	GCF_003254395.2	Primary Assembly	linkage group	LG7	NC_037644.1	1411374	1412661	+	NM_001242520.1	NA	NP_001229449.1	eukaryotic translation initiation factor 3, subunit H	552351	NA	1212	1212	NA
1043	Eif4g	12.9357	12.8484	12.9458	12.8689	12.868	12.8888	12.7279	12.7709	mRNA	NA	GCF_003254395.2	Primary Assembly	linkage group	LG6	NC_037643.1	16297731	16323736	+	XM_026441106.1	NA	XP_026296891.1	eukaryotic translation initiation factor 4 gamma, transcript variant X1	725259	NA	8576	8576	NA
1044	Eif4g	12.9357	12.8484	12.9458	12.8689	12.868	12.8888	12.7279	12.7709	CDS	with_protein	GCF_003254395.2	Primary Assembly	linkage group	LG6	NC_037643.1	16283389	16321352	+	XP_026296894.1	NA	XM_026441109.1	eukaryotic translation initiation factor 4 gamma isoform X4	725259	NA	5835	1944	NA
1045	Eif4g	12.9357	12.8484	12.9458	12.8689	12.868	12.8888	12.7279	12.7709	CDS	with_protein	GCF_003254395.2	Primary Assembly	linkage group	LG6	NC_037643.1	16297947	16321352	+	XP_026296893.1	NA	XM_026441108.1	eukaryotic translation initiation factor 4 gamma isoform X3	725259	NA	5892	1963	NA
1046	Eif4g	12.9357	12.8484	12.9458	12.8689	12.868	12.8888	12.7279	12.7709	mRNA	NA	GCF_003254395.2	Primary Assembly	linkage group	LG6	NC_037643.1	16283376	16323736	+	XM_026441112.1	NA	XP_026296897.1	eukaryotic translation initiation factor 4 gamma, transcript variant X7	725259	NA	8451	8451	NA
1047	Eif4g	12.9357	12.8484	12.9458	12.8689	12.868	12.8888	12.7279	12.7709	CDS	with_protein	GCF_003254395.2	Primary Assembly	linkage group	LG6	NC_037643.1	16297947	16321352	+	XP_026296899.1	NA	XM_026441114.1	eukaryotic translation initiation factor 4 gamma isoform X7	725259	NA	5886	1961	NA
1048	Eif4g	12.9357	12.8484	12.9458	12.8689	12.868	12.8888	12.7279	12.7709	mRNA	NA	GCF_003254395.2	Primary Assembly	linkage group	LG6	NC_037643.1	16285727	16323736	+	XM_026441110.1	NA	XP_026296895.1	eukaryotic translation initiation factor 4 gamma, transcript variant X5	725259	NA	8513	8513	NA
1049	Eif4g	12.9357	12.8484	12.9458	12.8689	12.868	12.8888	12.7279	12.7709	CDS	with_protein	GCF_003254395.2	Primary Assembly	linkage group	LG6	NC_037643.1	16297947	16321352	+	XP_026296892.1	NA	XM_026441107.1	eukaryotic translation initiation factor 4 gamma isoform X2	725259	NA	5970	1989	NA
1050	Eif4g	12.9357	12.8484	12.9458	12.8689	12.868	12.8888	12.7279	12.7709	mRNA	NA	GCF_003254395.2	Primary Assembly	linkage group	LG6	NC_037643.1	16297908	16323736	+	XM_026441108.1	NA	XP_026296893.1	eukaryotic translation initiation factor 4 gamma, transcript variant X3	725259	NA	8315	8315	NA
1051	Eif4g	12.9357	12.8484	12.9458	12.8689	12.868	12.8888	12.7279	12.7709	CDS	with_protein	GCF_003254395.2	Primary Assembly	linkage group	LG6	NC_037643.1	16286195	16321352	+	XP_026296897.1	NA	XM_026441112.1	eukaryotic translation initiation factor 4 gamma isoform X5	725259	NA	5661	1886	NA
1052	Eif4g	12.9357	12.8484	12.9458	12.8689	12.868	12.8888	12.7279	12.7709	mRNA	NA	GCF_003254395.2	Primary Assembly	linkage group	LG6	NC_037643.1	16282574	16323736	+	XM_026441109.1	NA	XP_026296894.1	eukaryotic translation initiation factor 4 gamma, transcript variant X4	725259	NA	9034	9034	NA
1053	Eif4g	12.9357	12.8484	12.9458	12.8689	12.868	12.8888	12.7279	12.7709	gene	protein_coding	GCF_003254395.2	Primary Assembly	linkage group	LG6	NC_037643.1	16282574	16323736	+	NA	NA	NA	eukaryotic translation initiation factor 4 gamma	725259	NA	41163	NA	NA
1054	Eif4g	12.9357	12.8484	12.9458	12.8689	12.868	12.8888	12.7279	12.7709	CDS	with_protein	GCF_003254395.2	Primary Assembly	linkage group	LG6	NC_037643.1	16297947	16321352	+	XP_026296891.1	NA	XM_026441106.1	eukaryotic translation initiation factor 4 gamma isoform X1	725259	NA	5976	1991	NA
1055	Eif4g	12.9357	12.8484	12.9458	12.8689	12.868	12.8888	12.7279	12.7709	CDS	with_protein	GCF_003254395.2	Primary Assembly	linkage group	LG6	NC_037643.1	16286195	16321352	+	XP_026296895.1	NA	XM_026441110.1	eukaryotic translation initiation factor 4 gamma isoform X5	725259	NA	5661	1886	NA
1056	Eif4g	12.9357	12.8484	12.9458	12.8689	12.868	12.8888	12.7279	12.7709	mRNA	NA	GCF_003254395.2	Primary Assembly	linkage group	LG6	NC_037643.1	16282901	16321700	+	NM_001191048.2	NA	NP_001177977.2	eukaryotic translation initiation factor 4 gamma	725259	NA	6581	6581	NA
1057	Eif4g	12.9357	12.8484	12.9458	12.8689	12.868	12.8888	12.7279	12.7709	mRNA	NA	GCF_003254395.2	Primary Assembly	linkage group	LG6	NC_037643.1	16297907	16323736	+	XM_026441107.1	NA	XP_026296892.1	eukaryotic translation initiation factor 4 gamma, transcript variant X2	725259	NA	8394	8394	NA
1058	Eif4g	12.9357	12.8484	12.9458	12.8689	12.868	12.8888	12.7279	12.7709	CDS	with_protein	GCF_003254395.2	Primary Assembly	linkage group	LG6	NC_037643.1	16286195	16321352	+	XP_026296896.1	NA	XM_026441111.1	eukaryotic translation initiation factor 4 gamma isoform X5	725259	NA	5661	1886	NA
1059	Eif4g	12.9357	12.8484	12.9458	12.8689	12.868	12.8888	12.7279	12.7709	CDS	with_protein	GCF_003254395.2	Primary Assembly	linkage group	LG6	NC_037643.1	16303571	16321352	+	XP_026296898.1	NA	XM_026441113.1	eukaryotic translation initiation factor 4 gamma isoform X6	725259	NA	5370	1789	NA
1060	Eif4g	12.9357	12.8484	12.9458	12.8689	12.868	12.8888	12.7279	12.7709	mRNA	NA	GCF_003254395.2	Primary Assembly	linkage group	LG6	NC_037643.1	16285253	16323736	+	XM_026441111.1	NA	XP_026296896.1	eukaryotic translation initiation factor 4 gamma, transcript variant X6	725259	NA	8385	8385	NA
1061	Eif4g	12.9357	12.8484	12.9458	12.8689	12.868	12.8888	12.7279	12.7709	mRNA	NA	GCF_003254395.2	Primary Assembly	linkage group	LG6	NC_037643.1	16302077	16323736	+	XM_026441113.1	NA	XP_026296898.1	eukaryotic translation initiation factor 4 gamma, transcript variant X8	725259	NA	8191	8191	NA
1062	Eif4g	12.9357	12.8484	12.9458	12.8689	12.868	12.8888	12.7279	12.7709	mRNA	NA	GCF_003254395.2	Primary Assembly	linkage group	LG6	NC_037643.1	16297908	16323736	+	XM_026441114.1	NA	XP_026296899.1	eukaryotic translation initiation factor 4 gamma, transcript variant X9	725259	NA	8309	8309	NA
1063	Eif4g	12.9357	12.8484	12.9458	12.8689	12.868	12.8888	12.7279	12.7709	CDS	with_protein	GCF_003254395.2	Primary Assembly	linkage group	LG6	NC_037643.1	16283389	16321352	+	NP_001177977.2	NA	NM_001191048.2	eukaryotic translation initiation factor 4 gamma	725259	NA	5745	1914	NA
1064	Emc	9.09077	9.19901	9.47365	9.72738	9.13636	9.29885	9.40487	9.49222	gene	protein_coding	GCF_003254395.2	Primary Assembly	linkage group	LG1	NC_037638.1	821805	824037	-	NA	NA	NA	extra macrochaetae	100216325	NA	2233	NA	NA
1065	Emc	9.09077	9.19901	9.47365	9.72738	9.13636	9.29885	9.40487	9.49222	CDS	with_protein	GCF_003254395.2	Primary Assembly	linkage group	LG1	NC_037638.1	823078	823464	-	NP_001135436.1	NA	NM_001141964.1	extra macrochaetae	100216325	NA	387	128	NA
1066	Emc	9.09077	9.19901	9.47365	9.72738	9.13636	9.29885	9.40487	9.49222	mRNA	NA	GCF_003254395.2	Primary Assembly	linkage group	LG1	NC_037638.1	821805	824037	-	NM_001141964.1	NA	NP_001135436.1	extra macrochaetae	100216325	NA	2233	2248	NA
1067	EphR	8.98908	8.79615	9.32036	9.27133	8.86151	9.17317	9.38832	9.22386	mRNA	NA	GCF_003254395.2	Primary Assembly	linkage group	LG14	NC_037651.1	9865923	9943024	+	XM_006565597.3	NA	XP_006565660.1	Eph receptor tyrosine kinase, transcript variant X13	408489	NA	9641	9641	NA
1068	EphR	8.98908	8.79615	9.32036	9.27133	8.86151	9.17317	9.38832	9.22386	mRNA	NA	GCF_003254395.2	Primary Assembly	linkage group	LG14	NC_037651.1	9865922	9943024	+	XM_016915988.2	NA	XP_016771477.1	Eph receptor tyrosine kinase, transcript variant X9	408489	NA	9660	9660	NA
1069	EphR	8.98908	8.79615	9.32036	9.27133	8.86151	9.17317	9.38832	9.22386	gene	protein_coding	GCF_003254395.2	Primary Assembly	linkage group	LG14	NC_037651.1	9865919	9943024	+	NA	NA	NA	Eph receptor tyrosine kinase	408489	NA	77106	NA	NA
1070	EphR	8.98908	8.79615	9.32036	9.27133	8.86151	9.17317	9.38832	9.22386	mRNA	NA	GCF_003254395.2	Primary Assembly	linkage group	LG14	NC_037651.1	9865924	9943024	+	XM_006565598.3	NA	XP_006565661.1	Eph receptor tyrosine kinase, transcript variant X14	408489	NA	9634	9634	NA
1071	EphR	8.98908	8.79615	9.32036	9.27133	8.86151	9.17317	9.38832	9.22386	CDS	with_protein	GCF_003254395.2	Primary Assembly	linkage group	LG14	NC_037651.1	9890940	9938386	+	XP_006565664.1	NA	XM_006565601.3	eph receptor tyrosine kinase isoform X17	408489	NA	3126	1041	NA
1072	EphR	8.98908	8.79615	9.32036	9.27133	8.86151	9.17317	9.38832	9.22386	mRNA	NA	GCF_003254395.2	Primary Assembly	linkage group	LG14	NC_037651.1	9865922	9943024	+	XM_006565600.3	NA	XP_006565663.1	Eph receptor tyrosine kinase, transcript variant X16	408489	NA	9618	9618	NA
1073	EphR	8.98908	8.79615	9.32036	9.27133	8.86151	9.17317	9.38832	9.22386	CDS	with_protein	GCF_003254395.2	Primary Assembly	linkage group	LG14	NC_037651.1	9890940	9938386	+	XP_006565660.1	NA	XM_006565597.3	eph receptor tyrosine kinase isoform X13	408489	NA	3153	1050	NA
1074	EphR	8.98908	8.79615	9.32036	9.27133	8.86151	9.17317	9.38832	9.22386	mRNA	NA	GCF_003254395.2	Primary Assembly	linkage group	LG14	NC_037651.1	9865921	9943024	+	XM_006565591.3	NA	XP_006565654.1	Eph receptor tyrosine kinase, transcript variant X5	408489	NA	9703	9703	NA
1075	EphR	8.98908	8.79615	9.32036	9.27133	8.86151	9.17317	9.38832	9.22386	mRNA	NA	GCF_003254395.2	Primary Assembly	linkage group	LG14	NC_037651.1	9865919	9936252	+	XM_016915987.2	NA	XP_016771476.1	Eph receptor tyrosine kinase, transcript variant X7	408489	NA	7554	7554	NA
1076	EphR	8.98908	8.79615	9.32036	9.27133	8.86151	9.17317	9.38832	9.22386	mRNA	NA	GCF_003254395.2	Primary Assembly	linkage group	LG14	NC_037651.1	9865921	9943024	+	XM_006565587.3	NA	XP_006565650.1	Eph receptor tyrosine kinase, transcript variant X1	408489	NA	9730	9730	NA
1077	EphR	8.98908	8.79615	9.32036	9.27133	8.86151	9.17317	9.38832	9.22386	CDS	with_protein	GCF_003254395.2	Primary Assembly	linkage group	LG14	NC_037651.1	9890940	9938386	+	XP_006565653.1	NA	XM_006565590.3	eph receptor tyrosine kinase isoform X4	408489	NA	3219	1072	NA
1078	EphR	8.98908	8.79615	9.32036	9.27133	8.86151	9.17317	9.38832	9.22386	mRNA	NA	GCF_003254395.2	Primary Assembly	linkage group	LG14	NC_037651.1	9865920	9936252	+	XM_006565596.3	NA	XP_006565659.1	Eph receptor tyrosine kinase, transcript variant X12	408489	NA	7535	7535	NA
1079	EphR	8.98908	8.79615	9.32036	9.27133	8.86151	9.17317	9.38832	9.22386	mRNA	NA	GCF_003254395.2	Primary Assembly	linkage group	LG14	NC_037651.1	9865922	9943024	+	XM_006565599.3	NA	XP_006565662.1	Eph receptor tyrosine kinase, transcript variant X15	408489	NA	9636	9636	NA
1080	EphR	8.98908	8.79615	9.32036	9.27133	8.86151	9.17317	9.38832	9.22386	mRNA	NA	GCF_003254395.2	Primary Assembly	linkage group	LG14	NC_037651.1	9905564	9938386	+	NM_001013006.1	NA	NP_001013024.1	Eph receptor tyrosine kinase	408489	NA	2991	2991	NA
1081	EphR	8.98908	8.79615	9.32036	9.27133	8.86151	9.17317	9.38832	9.22386	mRNA	NA	GCF_003254395.2	Primary Assembly	linkage group	LG14	NC_037651.1	9865922	9943024	+	XM_006565595.3	NA	XP_006565658.1	Eph receptor tyrosine kinase, transcript variant X11	408489	NA	9645	9645	NA
1082	EphR	8.98908	8.79615	9.32036	9.27133	8.86151	9.17317	9.38832	9.22386	CDS	with_protein	GCF_003254395.2	Primary Assembly	linkage group	LG14	NC_037651.1	9890940	9938386	+	XP_006565657.1	NA	XM_006565594.3	eph receptor tyrosine kinase isoform X10	408489	NA	3165	1054	NA
1083	EphR	8.98908	8.79615	9.32036	9.27133	8.86151	9.17317	9.38832	9.22386	mRNA	NA	GCF_003254395.2	Primary Assembly	linkage group	LG14	NC_037651.1	9865921	9943024	+	XM_006565592.3	NA	XP_006565655.1	Eph receptor tyrosine kinase, transcript variant X6	408489	NA	9685	9685	NA
1084	EphR	8.98908	8.79615	9.32036	9.27133	8.86151	9.17317	9.38832	9.22386	mRNA	NA	GCF_003254395.2	Primary Assembly	linkage group	LG14	NC_037651.1	9865921	9943024	+	XM_006565589.3	NA	XP_006565652.1	Eph receptor tyrosine kinase, transcript variant X3	408489	NA	9712	9712	NA
1085	EphR	8.98908	8.79615	9.32036	9.27133	8.86151	9.17317	9.38832	9.22386	CDS	with_protein	GCF_003254395.2	Primary Assembly	linkage group	LG14	NC_037651.1	9890940	9938386	+	XP_006565656.1	NA	XM_006565593.3	eph receptor tyrosine kinase isoform X8	408489	NA	3174	1057	NA
1086	EphR	8.98908	8.79615	9.32036	9.27133	8.86151	9.17317	9.38832	9.22386	CDS	with_protein	GCF_003254395.2	Primary Assembly	linkage group	LG14	NC_037651.1	9890940	9938386	+	XP_006565662.1	NA	XM_006565599.3	eph receptor tyrosine kinase isoform X15	408489	NA	3147	1048	NA
1087	EphR	8.98908	8.79615	9.32036	9.27133	8.86151	9.17317	9.38832	9.22386	mRNA	NA	GCF_003254395.2	Primary Assembly	linkage group	LG14	NC_037651.1	9865921	9943024	+	XM_006565588.3	NA	XP_006565651.1	Eph receptor tyrosine kinase, transcript variant X2	408489	NA	9727	9727	NA
1088	EphR	8.98908	8.79615	9.32036	9.27133	8.86151	9.17317	9.38832	9.22386	CDS	with_protein	GCF_003254395.2	Primary Assembly	linkage group	LG14	NC_037651.1	9890940	9938386	+	XP_006565654.1	NA	XM_006565591.3	eph receptor tyrosine kinase isoform X5	408489	NA	3213	1070	NA
1089	EphR	8.98908	8.79615	9.32036	9.27133	8.86151	9.17317	9.38832	9.22386	CDS	with_protein	GCF_003254395.2	Primary Assembly	linkage group	LG14	NC_037651.1	9905564	9938386	+	NP_001013024.1	NA	NM_001013006.1	Eph receptor tyrosine kinase precursor	408489	NA	2991	996	NA
1090	EphR	8.98908	8.79615	9.32036	9.27133	8.86151	9.17317	9.38832	9.22386	CDS	with_protein	GCF_003254395.2	Primary Assembly	linkage group	LG14	NC_037651.1	9890940	9938386	+	XP_006565652.1	NA	XM_006565589.3	eph receptor tyrosine kinase isoform X3	408489	NA	3222	1073	NA
1091	EphR	8.98908	8.79615	9.32036	9.27133	8.86151	9.17317	9.38832	9.22386	CDS	with_protein	GCF_003254395.2	Primary Assembly	linkage group	LG14	NC_037651.1	9890940	9938386	+	XP_016771477.1	NA	XM_016915988.2	eph receptor tyrosine kinase isoform X9	408489	NA	3171	1056	NA
1092	EphR	8.98908	8.79615	9.32036	9.27133	8.86151	9.17317	9.38832	9.22386	CDS	with_protein	GCF_003254395.2	Primary Assembly	linkage group	LG14	NC_037651.1	9890940	9938386	+	XP_006565658.1	NA	XM_006565595.3	eph receptor tyrosine kinase isoform X11	408489	NA	3156	1051	NA
1093	EphR	8.98908	8.79615	9.32036	9.27133	8.86151	9.17317	9.38832	9.22386	CDS	with_protein	GCF_003254395.2	Primary Assembly	linkage group	LG14	NC_037651.1	9890940	9938386	+	XP_006565661.1	NA	XM_006565598.3	eph receptor tyrosine kinase isoform X14	408489	NA	3147	1048	NA
1094	EphR	8.98908	8.79615	9.32036	9.27133	8.86151	9.17317	9.38832	9.22386	mRNA	NA	GCF_003254395.2	Primary Assembly	linkage group	LG14	NC_037651.1	9865922	9943024	+	XM_006565601.3	NA	XP_006565664.1	Eph receptor tyrosine kinase, transcript variant X17	408489	NA	9615	9615	NA
1095	EphR	8.98908	8.79615	9.32036	9.27133	8.86151	9.17317	9.38832	9.22386	mRNA	NA	GCF_003254395.2	Primary Assembly	linkage group	LG14	NC_037651.1	9865924	9943024	+	XM_006565594.3	NA	XP_006565657.1	Eph receptor tyrosine kinase, transcript variant X10	408489	NA	9652	9652	NA
1096	EphR	8.98908	8.79615	9.32036	9.27133	8.86151	9.17317	9.38832	9.22386	CDS	with_protein	GCF_003254395.2	Primary Assembly	linkage group	LG14	NC_037651.1	9890940	9938386	+	XP_006565663.1	NA	XM_006565600.3	eph receptor tyrosine kinase isoform X16	408489	NA	3129	1042	NA
1097	EphR	8.98908	8.79615	9.32036	9.27133	8.86151	9.17317	9.38832	9.22386	CDS	with_protein	GCF_003254395.2	Primary Assembly	linkage group	LG14	NC_037651.1	9890940	9938386	+	XP_006565651.1	NA	XM_006565588.3	eph receptor tyrosine kinase isoform X2	408489	NA	3237	1078	NA
1098	EphR	8.98908	8.79615	9.32036	9.27133	8.86151	9.17317	9.38832	9.22386	mRNA	NA	GCF_003254395.2	Primary Assembly	linkage group	LG14	NC_037651.1	9865922	9943024	+	XM_006565593.3	NA	XP_006565656.1	Eph receptor tyrosine kinase, transcript variant X8	408489	NA	9663	9663	NA
1099	EphR	8.98908	8.79615	9.32036	9.27133	8.86151	9.17317	9.38832	9.22386	CDS	with_protein	GCF_003254395.2	Primary Assembly	linkage group	LG14	NC_037651.1	9890940	9938386	+	XP_016771479.1	NA	XM_016915990.2	eph receptor tyrosine kinase isoform X18	408489	NA	3078	1025	NA
1100	EphR	8.98908	8.79615	9.32036	9.27133	8.86151	9.17317	9.38832	9.22386	mRNA	NA	GCF_003254395.2	Primary Assembly	linkage group	LG14	NC_037651.1	9865925	9943024	+	XM_016915990.2	NA	XP_016771479.1	Eph receptor tyrosine kinase, transcript variant X18	408489	NA	9564	9564	NA
1101	EphR	8.98908	8.79615	9.32036	9.27133	8.86151	9.17317	9.38832	9.22386	CDS	with_protein	GCF_003254395.2	Primary Assembly	linkage group	LG14	NC_037651.1	9890940	9933726	+	XP_006565659.1	NA	XM_006565596.3	eph receptor tyrosine kinase isoform X12	408489	NA	3156	1051	NA
1102	EphR	8.98908	8.79615	9.32036	9.27133	8.86151	9.17317	9.38832	9.22386	CDS	with_protein	GCF_003254395.2	Primary Assembly	linkage group	LG14	NC_037651.1	9890940	9933726	+	XP_016771476.1	NA	XM_016915987.2	eph receptor tyrosine kinase isoform X7	408489	NA	3174	1057	NA
1103	EphR	8.98908	8.79615	9.32036	9.27133	8.86151	9.17317	9.38832	9.22386	mRNA	NA	GCF_003254395.2	Primary Assembly	linkage group	LG14	NC_037651.1	9865921	9943024	+	XM_006565590.3	NA	XP_006565653.1	Eph receptor tyrosine kinase, transcript variant X4	408489	NA	9709	9709	NA
1104	EphR	8.98908	8.79615	9.32036	9.27133	8.86151	9.17317	9.38832	9.22386	CDS	with_protein	GCF_003254395.2	Primary Assembly	linkage group	LG14	NC_037651.1	9890940	9938386	+	XP_006565650.1	NA	XM_006565587.3	eph receptor tyrosine kinase isoform X1	408489	NA	3240	1079	NA
1105	EphR	8.98908	8.79615	9.32036	9.27133	8.86151	9.17317	9.38832	9.22386	CDS	with_protein	GCF_003254395.2	Primary Assembly	linkage group	LG14	NC_037651.1	9890940	9938386	+	XP_006565655.1	NA	XM_006565592.3	eph receptor tyrosine kinase isoform X6	408489	NA	3195	1064	NA
1106	Err	7.88777	7.84386	7.98915	8.23091	8.15474	8.13425	8.06725	8.19652	CDS	with_protein	GCF_003254395.2	Primary Assembly	linkage group	LG5	NC_037642.1	11456312	11465226	+	XP_006567663.1	NA	XM_006567600.3	estrogen-related receptor isoform X8	408855	NA	1326	441	NA
1107	Err	7.88777	7.84386	7.98915	8.23091	8.15474	8.13425	8.06725	8.19652	mRNA	NA	GCF_003254395.2	Primary Assembly	linkage group	LG5	NC_037642.1	11456112	11467206	+	XM_006567600.3	NA	XP_006567663.1	estrogen-related receptor, transcript variant X8	408855	NA	3506	3506	NA
1108	Err	7.88777	7.84386	7.98915	8.23091	8.15474	8.13425	8.06725	8.19652	gene	protein_coding	GCF_003254395.2	Primary Assembly	linkage group	LG5	NC_037642.1	11452341	11467206	+	NA	NA	NA	estrogen-related receptor	408855	NA	14866	NA	NA
1109	Err	7.88777	7.84386	7.98915	8.23091	8.15474	8.13425	8.06725	8.19652	CDS	with_protein	GCF_003254395.2	Primary Assembly	linkage group	LG5	NC_037642.1	11456312	11465226	+	XP_016767531.1	NA	XM_016912042.2	estrogen-related receptor isoform X7	408855	NA	1341	446	NA
1110	Err	7.88777	7.84386	7.98915	8.23091	8.15474	8.13425	8.06725	8.19652	CDS	with_protein	GCF_003254395.2	Primary Assembly	linkage group	LG5	NC_037642.1	11456312	11465226	+	XP_006567662.1	NA	XM_006567599.3	estrogen-related receptor isoform X6	408855	NA	1341	446	NA
1111	Err	7.88777	7.84386	7.98915	8.23091	8.15474	8.13425	8.06725	8.19652	mRNA	NA	GCF_003254395.2	Primary Assembly	linkage group	LG5	NC_037642.1	11456112	11467206	+	XM_006567599.3	NA	XP_006567662.1	estrogen-related receptor, transcript variant X6	408855	NA	3521	3521	NA
1112	Err	7.88777	7.84386	7.98915	8.23091	8.15474	8.13425	8.06725	8.19652	CDS	with_protein	GCF_003254395.2	Primary Assembly	linkage group	LG5	NC_037642.1	11456312	11465226	+	NP_001155988.1	NA	NM_001162516.1	estrogen-related receptor	408855	NA	1305	434	NA
1113	Err	7.88777	7.84386	7.98915	8.23091	8.15474	8.13425	8.06725	8.19652	mRNA	NA	GCF_003254395.2	Primary Assembly	linkage group	LG5	NC_037642.1	11452341	11467206	+	XM_006567595.3	NA	XP_006567658.1	estrogen-related receptor, transcript variant X2	408855	NA	3491	3491	NA
1114	Err	7.88777	7.84386	7.98915	8.23091	8.15474	8.13425	8.06725	8.19652	CDS	with_protein	GCF_003254395.2	Primary Assembly	linkage group	LG5	NC_037642.1	11452487	11465226	+	XP_006567658.1	NA	XM_006567595.3	estrogen-related receptor isoform X2	408855	NA	1365	454	NA
1115	Err	7.88777	7.84386	7.98915	8.23091	8.15474	8.13425	8.06725	8.19652	mRNA	NA	GCF_003254395.2	Primary Assembly	linkage group	LG5	NC_037642.1	11456115	11465483	+	NM_001162516.1	NA	NP_001155988.1	estrogen-related receptor	408855	NA	1759	1758	NA
1116	Err	7.88777	7.84386	7.98915	8.23091	8.15474	8.13425	8.06725	8.19652	mRNA	NA	GCF_003254395.2	Primary Assembly	linkage group	LG5	NC_037642.1	11456112	11467206	+	XM_006567597.3	NA	XP_006567660.1	estrogen-related receptor, transcript variant X4	408855	NA	3536	3536	NA
1117	Err	7.88777	7.84386	7.98915	8.23091	8.15474	8.13425	8.06725	8.19652	mRNA	NA	GCF_003254395.2	Primary Assembly	linkage group	LG5	NC_037642.1	11452383	11467206	+	XM_006567598.3	NA	XP_006567661.1	estrogen-related receptor, transcript variant X5	408855	NA	3434	3434	NA
1118	Err	7.88777	7.84386	7.98915	8.23091	8.15474	8.13425	8.06725	8.19652	mRNA	NA	GCF_003254395.2	Primary Assembly	linkage group	LG5	NC_037642.1	11456112	11467206	+	XM_006567596.3	NA	XP_006567659.1	estrogen-related receptor, transcript variant X3	408855	NA	3542	3542	NA
1119	Err	7.88777	7.84386	7.98915	8.23091	8.15474	8.13425	8.06725	8.19652	mRNA	NA	GCF_003254395.2	Primary Assembly	linkage group	LG5	NC_037642.1	11456112	11467206	+	XM_016912042.2	NA	XP_016767531.1	estrogen-related receptor, transcript variant X7	408855	NA	3521	3521	NA
1120	Err	7.88777	7.84386	7.98915	8.23091	8.15474	8.13425	8.06725	8.19652	mRNA	NA	GCF_003254395.2	Primary Assembly	linkage group	LG5	NC_037642.1	11456112	11467206	+	XM_006567601.3	NA	XP_006567664.1	estrogen-related receptor, transcript variant X9	408855	NA	3500	3500	NA
1121	Err	7.88777	7.84386	7.98915	8.23091	8.15474	8.13425	8.06725	8.19652	CDS	with_protein	GCF_003254395.2	Primary Assembly	linkage group	LG5	NC_037642.1	11456312	11465226	+	XP_006567660.1	NA	XM_006567597.3	estrogen-related receptor isoform X4	408855	NA	1356	451	NA
1122	Err	7.88777	7.84386	7.98915	8.23091	8.15474	8.13425	8.06725	8.19652	CDS	with_protein	GCF_003254395.2	Primary Assembly	linkage group	LG5	NC_037642.1	11456312	11465226	+	XP_006567657.1	NA	XM_006567594.3	estrogen-related receptor isoform X1	408855	NA	1377	458	NA
1123	Err	7.88777	7.84386	7.98915	8.23091	8.15474	8.13425	8.06725	8.19652	mRNA	NA	GCF_003254395.2	Primary Assembly	linkage group	LG5	NC_037642.1	11456095	11467206	+	XM_006567594.3	NA	XP_006567657.1	estrogen-related receptor, transcript variant X1	408855	NA	3574	3574	NA
1124	Err	7.88777	7.84386	7.98915	8.23091	8.15474	8.13425	8.06725	8.19652	CDS	with_protein	GCF_003254395.2	Primary Assembly	linkage group	LG5	NC_037642.1	11452487	11465226	+	XP_006567661.1	NA	XM_006567598.3	estrogen-related receptor isoform X5	408855	NA	1350	449	NA
1125	Err	7.88777	7.84386	7.98915	8.23091	8.15474	8.13425	8.06725	8.19652	CDS	with_protein	GCF_003254395.2	Primary Assembly	linkage group	LG5	NC_037642.1	11456312	11465226	+	XP_006567664.1	NA	XM_006567601.3	estrogen-related receptor isoform X9	408855	NA	1320	439	NA
1126	Err	7.88777	7.84386	7.98915	8.23091	8.15474	8.13425	8.06725	8.19652	CDS	with_protein	GCF_003254395.2	Primary Assembly	linkage group	LG5	NC_037642.1	11456312	11465226	+	XP_006567659.1	NA	XM_006567596.3	estrogen-related receptor isoform X3	408855	NA	1362	453	NA
1127	Est-6	7.33807	7.04557	5.71458	6.4508	6.0002	6.87398	7.13061	6.41869	CDS	with_protein	GCF_003254395.2	Primary Assembly	linkage group	LG3	NC_037640.1	9461728	9464050	+	NP_001119716.1	NA	NM_001126244.1	venom carboxylesterase-6 precursor	410928	NA	1674	557	NA
1128	Est-6	7.33807	7.04557	5.71458	6.4508	6.0002	6.87398	7.13061	6.41869	gene	protein_coding	GCF_003254395.2	Primary Assembly	linkage group	LG3	NC_037640.1	9461728	9464050	+	NA	NA	NA	venom carboxylesterase-6	410928	NA	2323	NA	NA
1129	Est-6	7.33807	7.04557	5.71458	6.4508	6.0002	6.87398	7.13061	6.41869	mRNA	NA	GCF_003254395.2	Primary Assembly	linkage group	LG3	NC_037640.1	9461728	9464050	+	NM_001126244.1	NA	NP_001119716.1	venom carboxylesterase-6	410928	NA	1674	1674	NA
1130	Eth	0	0	2.94841	2.62356	3.01785	0	2.93077	2.34332	CDS	with_protein	GCF_003254395.2	Primary Assembly	linkage group	LG13	NC_037650.1	6422282	6423183	+	NP_001136079.1	NA	NM_001142607.1	ecdysis triggering hormone preproprotein	100216489	NA	471	156	NA
1131	Eth	0	0	2.94841	2.62356	3.01785	0	2.93077	2.34332	gene	protein_coding	GCF_003254395.2	Primary Assembly	linkage group	LG13	NC_037650.1	6421600	6423296	+	NA	NA	NA	ecdysis triggering hormone	100216489	NA	1697	NA	NA
1132	Eth	0	0	2.94841	2.62356	3.01785	0	2.93077	2.34332	mRNA	NA	GCF_003254395.2	Primary Assembly	linkage group	LG13	NC_037650.1	6421600	6423296	+	NM_001142607.1	NA	NP_001136079.1	ecdysis triggering hormone	100216489	NA	622	642	NA
1133	Ets97D-like	6.75756	6.38812	6.87605	6.5926	6.39952	6.64479	6.14087	6.31175	gene	protein_coding	GCF_003254395.2	Primary Assembly	linkage group	LG8	NC_037645.1	7656896	7659210	+	NA	NA	NA	Ets at 97D ortholog	100578252	NA	2315	NA	NA
1134	Ets97D-like	6.75756	6.38812	6.87605	6.5926	6.39952	6.64479	6.14087	6.31175	mRNA	NA	GCF_003254395.2	Primary Assembly	linkage group	LG8	NC_037645.1	7656896	7659210	+	NM_001242542.1	NA	NP_001229471.1	Ets at 97D ortholog	100578252	NA	1798	1798	NA
1135	Ets97D-like	6.75756	6.38812	6.87605	6.5926	6.39952	6.64479	6.14087	6.31175	CDS	with_protein	GCF_003254395.2	Primary Assembly	linkage group	LG8	NC_037645.1	7657139	7658972	+	NP_001229471.1	NA	NM_001242542.1	DNA-binding protein Ets97D homolog	100578252	NA	1317	438	NA
1136	eve	2.10382	4.07102	3.60861	3.92575	3.74677	3.50299	3.83292	4.1126	CDS	with_protein	GCF_003254395.2	Primary Assembly	linkage group	LG14	NC_037651.1	1547371	1549898	+	XP_006557599.1	NA	XM_006557536.3	segmentation protein even-skipped isoform X1	724845	NA	975	324	NA
1137	eve	2.10382	4.07102	3.60861	3.92575	3.74677	3.50299	3.83292	4.1126	mRNA	NA	GCF_003254395.2	Primary Assembly	linkage group	LG14	NC_037651.1	1545762	1549898	+	NM_001252428.1	NA	NP_001239357.1	segmentation protein even-skipped	724845	NA	1113	1113	NA
1138	eve	2.10382	4.07102	3.60861	3.92575	3.74677	3.50299	3.83292	4.1126	CDS	with_protein	GCF_003254395.2	Primary Assembly	linkage group	LG14	NC_037651.1	1545762	1549898	+	NP_001239357.1	NA	NM_001252428.1	segmentation protein even-skipped	724845	NA	1113	370	NA
1139	eve	2.10382	4.07102	3.60861	3.92575	3.74677	3.50299	3.83292	4.1126	gene	protein_coding	GCF_003254395.2	Primary Assembly	linkage group	LG14	NC_037651.1	1545762	1551144	+	NA	NA	NA	segmentation protein even-skipped	724845	NA	5383	NA	NA
1140	eve	2.10382	4.07102	3.60861	3.92575	3.74677	3.50299	3.83292	4.1126	mRNA	NA	GCF_003254395.2	Primary Assembly	linkage group	LG14	NC_037651.1	1547297	1551144	+	XM_006557536.3	NA	XP_006557599.1	segmentation protein even-skipped, transcript variant X1	724845	NA	2295	2295	NA
1141	Eyg	2.10382	2.71788	3.14385	3.65719	2.44288	2.98029	3.94059	4.02504	CDS	with_protein	GCF_003254395.2	Primary Assembly	linkage group	LG2	NC_037639.1	14145013	14157532	+	XP_016773481.1	NA	XM_016917992.2	eyegone isoform X1	410818	NA	2055	684	NA
1142	Eyg	2.10382	2.71788	3.14385	3.65719	2.44288	2.98029	3.94059	4.02504	mRNA	NA	GCF_003254395.2	Primary Assembly	linkage group	LG2	NC_037639.1	14143423	14158506	+	XM_016917992.2	NA	XP_016773481.1	eyegone, transcript variant X1	410818	NA	4619	4619	NA
1143	Eyg	2.10382	2.71788	3.14385	3.65719	2.44288	2.98029	3.94059	4.02504	mRNA	NA	GCF_003254395.2	Primary Assembly	linkage group	LG2	NC_037639.1	14145016	14157532	+	NM_001114188.1	NA	NP_001107660.1	eyegone	410818	NA	1950	1950	NA
1144	Eyg	2.10382	2.71788	3.14385	3.65719	2.44288	2.98029	3.94059	4.02504	gene	protein_coding	GCF_003254395.2	Primary Assembly	linkage group	LG2	NC_037639.1	14143423	14158506	+	NA	NA	NA	eyegone	410818	NA	15084	NA	NA
1145	Eyg	2.10382	2.71788	3.14385	3.65719	2.44288	2.98029	3.94059	4.02504	CDS	with_protein	GCF_003254395.2	Primary Assembly	linkage group	LG2	NC_037639.1	14145013	14157532	+	XP_006568755.1	NA	XM_006568692.3	eyegone isoform X2	410818	NA	2040	679	NA
1146	Eyg	2.10382	2.71788	3.14385	3.65719	2.44288	2.98029	3.94059	4.02504	mRNA	NA	GCF_003254395.2	Primary Assembly	linkage group	LG2	NC_037639.1	14143430	14158506	+	XM_006568692.3	NA	XP_006568755.1	eyegone, transcript variant X2	410818	NA	4597	4597	NA
1147	Eyg	2.10382	2.71788	3.14385	3.65719	2.44288	2.98029	3.94059	4.02504	CDS	with_protein	GCF_003254395.2	Primary Assembly	linkage group	LG2	NC_037639.1	14145016	14157532	+	NP_001107660.1	NA	NM_001114188.1	eyegone	410818	NA	1950	649	NA
1148	Fabp	9.24382	9.29396	8.99899	9.2254	9.13636	9.27498	9.27974	9.36204	CDS	with_protein	GCF_003254395.2	Primary Assembly	linkage group	LG2	NC_037639.1	11346473	11349292	+	NP_001011630.1	NA	NM_001011630.1	fatty acid binding protein	408689	NA	399	132	NA
1149	Fabp	9.24382	9.29396	8.99899	9.2254	9.13636	9.27498	9.27974	9.36204	mRNA	NA	GCF_003254395.2	Primary Assembly	linkage group	LG2	NC_037639.1	11346349	11349386	+	NM_001011630.1	NA	NP_001011630.1	fatty acid binding protein	408689	NA	617	630	NA
1150	Fabp	9.24382	9.29396	8.99899	9.2254	9.13636	9.27498	9.27974	9.36204	CDS	with_protein	GCF_003254395.2	Primary Assembly	linkage group	LG2	NC_037639.1	11348208	11349292	+	XP_006568212.1	NA	XM_006568149.3	fatty acid binding protein isoform X1	408689	NA	402	133	NA
1151	Fabp	9.24382	9.29396	8.99899	9.2254	9.13636	9.27498	9.27974	9.36204	gene	protein_coding	GCF_003254395.2	Primary Assembly	linkage group	LG2	NC_037639.1	11346241	11349798	+	NA	NA	NA	fatty acid binding protein	408689	NA	3558	NA	NA
1152	Fabp	9.24382	9.29396	8.99899	9.2254	9.13636	9.27498	9.27974	9.36204	CDS	with_protein	GCF_003254395.2	Primary Assembly	linkage group	LG1	NC_037638.1	5372659	5374025	+	NP_001011636.1	NA	NM_001011636.1	FABP-like protein	409798	NA	408	135	NA
1153	Fabp	9.24382	9.29396	8.99899	9.2254	9.13636	9.27498	9.27974	9.36204	mRNA	NA	GCF_003254395.2	Primary Assembly	linkage group	LG1	NC_037638.1	5372582	5374100	+	NM_001011636.1	NA	NP_001011636.1	FABP-like protein	409798	NA	560	570	NA
1154	Fabp	9.24382	9.29396	8.99899	9.2254	9.13636	9.27498	9.27974	9.36204	CDS	with_protein	GCF_003254395.2	Primary Assembly	linkage group	LG2	NC_037639.1	11346473	11349292	+	XP_006568213.1	NA	XM_006568150.3	fatty acid binding protein isoform X2	408689	NA	399	132	NA
1155	Fabp	9.24382	9.29396	8.99899	9.2254	9.13636	9.27498	9.27974	9.36204	mRNA	NA	GCF_003254395.2	Primary Assembly	linkage group	LG2	NC_037639.1	11346241	11349798	+	XM_006568150.3	NA	XP_006568213.1	fatty acid binding protein, transcript variant X2	408689	NA	1075	1075	NA
1156	Fabp	9.24382	9.29396	8.99899	9.2254	9.13636	9.27498	9.27974	9.36204	gene	protein_coding	GCF_003254395.2	Primary Assembly	linkage group	LG1	NC_037638.1	5372582	5374100	+	NA	NA	NA	FABP-like protein	409798	NA	1519	NA	NA
1157	Fabp	9.24382	9.29396	8.99899	9.2254	9.13636	9.27498	9.27974	9.36204	mRNA	NA	GCF_003254395.2	Primary Assembly	linkage group	LG2	NC_037639.1	11348135	11349798	+	XM_006568149.3	NA	XP_006568212.1	fatty acid binding protein, transcript variant X1	408689	NA	981	981	NA
1158	Fabp	11.3503	11.3013	10.9247	11.1945	10.4744	10.8252	10.832	10.9306	CDS	with_protein	GCF_003254395.2	Primary Assembly	linkage group	LG2	NC_037639.1	11346473	11349292	+	NP_001011630.1	NA	NM_001011630.1	fatty acid binding protein	408689	NA	399	132	NA
1159	Fabp	11.3503	11.3013	10.9247	11.1945	10.4744	10.8252	10.832	10.9306	mRNA	NA	GCF_003254395.2	Primary Assembly	linkage group	LG2	NC_037639.1	11346349	11349386	+	NM_001011630.1	NA	NP_001011630.1	fatty acid binding protein	408689	NA	617	630	NA
1160	Fabp	11.3503	11.3013	10.9247	11.1945	10.4744	10.8252	10.832	10.9306	CDS	with_protein	GCF_003254395.2	Primary Assembly	linkage group	LG2	NC_037639.1	11348208	11349292	+	XP_006568212.1	NA	XM_006568149.3	fatty acid binding protein isoform X1	408689	NA	402	133	NA
1161	Fabp	11.3503	11.3013	10.9247	11.1945	10.4744	10.8252	10.832	10.9306	gene	protein_coding	GCF_003254395.2	Primary Assembly	linkage group	LG2	NC_037639.1	11346241	11349798	+	NA	NA	NA	fatty acid binding protein	408689	NA	3558	NA	NA
1162	Fabp	11.3503	11.3013	10.9247	11.1945	10.4744	10.8252	10.832	10.9306	CDS	with_protein	GCF_003254395.2	Primary Assembly	linkage group	LG1	NC_037638.1	5372659	5374025	+	NP_001011636.1	NA	NM_001011636.1	FABP-like protein	409798	NA	408	135	NA
1163	Fabp	11.3503	11.3013	10.9247	11.1945	10.4744	10.8252	10.832	10.9306	mRNA	NA	GCF_003254395.2	Primary Assembly	linkage group	LG1	NC_037638.1	5372582	5374100	+	NM_001011636.1	NA	NP_001011636.1	FABP-like protein	409798	NA	560	570	NA
1164	Fabp	11.3503	11.3013	10.9247	11.1945	10.4744	10.8252	10.832	10.9306	CDS	with_protein	GCF_003254395.2	Primary Assembly	linkage group	LG2	NC_037639.1	11346473	11349292	+	XP_006568213.1	NA	XM_006568150.3	fatty acid binding protein isoform X2	408689	NA	399	132	NA
1165	Fabp	11.3503	11.3013	10.9247	11.1945	10.4744	10.8252	10.832	10.9306	mRNA	NA	GCF_003254395.2	Primary Assembly	linkage group	LG2	NC_037639.1	11346241	11349798	+	XM_006568150.3	NA	XP_006568213.1	fatty acid binding protein, transcript variant X2	408689	NA	1075	1075	NA
1166	Fabp	11.3503	11.3013	10.9247	11.1945	10.4744	10.8252	10.832	10.9306	gene	protein_coding	GCF_003254395.2	Primary Assembly	linkage group	LG1	NC_037638.1	5372582	5374100	+	NA	NA	NA	FABP-like protein	409798	NA	1519	NA	NA
1167	Fabp	11.3503	11.3013	10.9247	11.1945	10.4744	10.8252	10.832	10.9306	mRNA	NA	GCF_003254395.2	Primary Assembly	linkage group	LG2	NC_037639.1	11348135	11349798	+	XM_006568149.3	NA	XP_006568212.1	fatty acid binding protein, transcript variant X1	408689	NA	981	981	NA
1168	FAR1	10.2129	10.2023	10.6399	10.5074	10.7166	10.5704	10.5244	10.5813	mRNA	NA	GCF_003254395.2	Primary Assembly	linkage group	LG12	NC_037649.1	7997676	8012699	+	XM_006565151.3	NA	XP_006565214.1	fatty acyl-CoA reductase 1, transcript variant X5	551233	NA	4759	4759	NA
1169	FAR1	10.2129	10.2023	10.6399	10.5074	10.7166	10.5704	10.5244	10.5813	mRNA	NA	GCF_003254395.2	Primary Assembly	linkage group	LG12	NC_037649.1	7997669	8012699	+	XM_006565147.3	NA	XP_006565210.1	fatty acyl-CoA reductase 1, transcript variant X1	551233	NA	4801	4801	NA
1170	FAR1	10.2129	10.2023	10.6399	10.5074	10.7166	10.5704	10.5244	10.5813	CDS	with_protein	GCF_003254395.2	Primary Assembly	linkage group	LG12	NC_037649.1	8007065	8010195	+	XP_006565214.1	NA	XM_006565151.3	fatty acyl-CoA reductase 1 isoform X1	551233	NA	1551	516	NA
1171	FAR1	10.2129	10.2023	10.6399	10.5074	10.7166	10.5704	10.5244	10.5813	mRNA	NA	GCF_003254395.2	Primary Assembly	linkage group	LG12	NC_037649.1	7997680	8012699	+	XM_006565149.3	NA	XP_006565212.1	fatty acyl-CoA reductase 1, transcript variant X4	551233	NA	4660	4660	NA
1172	FAR1	10.2129	10.2023	10.6399	10.5074	10.7166	10.5704	10.5244	10.5813	CDS	with_protein	GCF_003254395.2	Primary Assembly	linkage group	LG12	NC_037649.1	8007065	8010195	+	XP_006565210.1	NA	XM_006565147.3	fatty acyl-CoA reductase 1 isoform X1	551233	NA	1551	516	NA
1173	FAR1	10.2129	10.2023	10.6399	10.5074	10.7166	10.5704	10.5244	10.5813	CDS	with_protein	GCF_003254395.2	Primary Assembly	linkage group	LG12	NC_037649.1	8007065	8010195	+	XP_006565212.1	NA	XM_006565149.3	fatty acyl-CoA reductase 1 isoform X1	551233	NA	1551	516	NA
1174	FAR1	10.2129	10.2023	10.6399	10.5074	10.7166	10.5704	10.5244	10.5813	mRNA	NA	GCF_003254395.2	Primary Assembly	linkage group	LG12	NC_037649.1	7986263	8012699	+	XM_006565150.3	NA	XP_006565213.1	fatty acyl-CoA reductase 1, transcript variant X2	551233	NA	4756	4756	NA
1175	FAR1	10.2129	10.2023	10.6399	10.5074	10.7166	10.5704	10.5244	10.5813	gene	protein_coding	GCF_003254395.2	Primary Assembly	linkage group	LG12	NC_037649.1	7986263	8012699	+	NA	NA	NA	fatty acyl-CoA reductase 1	551233	NA	26437	NA	NA
1176	FAR1	10.2129	10.2023	10.6399	10.5074	10.7166	10.5704	10.5244	10.5813	CDS	with_protein	GCF_003254395.2	Primary Assembly	linkage group	LG12	NC_037649.1	8007065	8010195	+	XP_006565213.1	NA	XM_006565150.3	fatty acyl-CoA reductase 1 isoform X1	551233	NA	1551	516	NA
1177	FAR1	10.2129	10.2023	10.6399	10.5074	10.7166	10.5704	10.5244	10.5813	mRNA	NA	GCF_003254395.2	Primary Assembly	linkage group	LG12	NC_037649.1	7986263	8012699	+	XM_006565148.3	NA	XP_006565211.1	fatty acyl-CoA reductase 1, transcript variant X3	551233	NA	4721	4721	NA
1178	FAR1	10.2129	10.2023	10.6399	10.5074	10.7166	10.5704	10.5244	10.5813	mRNA	NA	GCF_003254395.2	Primary Assembly	linkage group	LG12	NC_037649.1	8007065	8010195	+	NM_001193290.1	NA	NP_001180219.1	fatty acyl-CoA reductase 1	551233	NA	1551	1551	NA
1179	FAR1	10.2129	10.2023	10.6399	10.5074	10.7166	10.5704	10.5244	10.5813	CDS	with_protein	GCF_003254395.2	Primary Assembly	linkage group	LG12	NC_037649.1	8007065	8010195	+	XP_006565211.1	NA	XM_006565148.3	fatty acyl-CoA reductase 1 isoform X1	551233	NA	1551	516	NA
1180	FAR1	10.2129	10.2023	10.6399	10.5074	10.7166	10.5704	10.5244	10.5813	CDS	with_protein	GCF_003254395.2	Primary Assembly	linkage group	LG12	NC_037649.1	8007065	8010195	+	NP_001180219.1	NA	NM_001193290.1	fatty acyl-CoA reductase 1	551233	NA	1551	516	NA
1181	Fem	7.81568	8.03499	7.93076	7.60437	7.92644	8.13425	7.82883	7.60398	mRNA	NA	GCF_003254395.2	Primary Assembly	linkage group	LG3	NC_037640.1	11792751	11800256	-	NM_001134828.1	NA	NP_001128300.1	feminizer	724970	NA	1489	1495	NA
1182	Fem	7.81568	8.03499	7.93076	7.60437	7.92644	8.13425	7.82883	7.60398	gene	protein_coding	GCF_003254395.2	Primary Assembly	linkage group	LG3	NC_037640.1	11792751	11800256	-	NA	NA	NA	feminizer	724970	NA	7506	NA	NA
1183	Fem	7.81568	8.03499	7.93076	7.60437	7.92644	8.13425	7.82883	7.60398	CDS	with_protein	GCF_003254395.2	Primary Assembly	linkage group	LG3	NC_037640.1	11792936	11799978	-	NP_001128300.1	NA	NM_001134828.1	feminizer	724970	NA	1206	401	NA
1184	Fibroin1	1.79654	0.948482	0	1.8405	1.47244	2.81353	1.68185	1.60281	mRNA	NA	GCF_003254395.2	Primary Assembly	linkage group	LG12	NC_037649.1	3896979	3897980	+	NM_001136206.1	NA	NP_001129678.1	silk fibroin 1	724771	NA	1002	1002	NA
1185	Fibroin1	1.79654	0.948482	0	1.8405	1.47244	2.81353	1.68185	1.60281	CDS	with_protein	GCF_003254395.2	Primary Assembly	linkage group	LG12	NC_037649.1	3896979	3897980	+	NP_001129678.1	NA	NM_001136206.1	silk fibroin 1 precursor	724771	NA	1002	333	NA
1186	Fibroin1	1.79654	0.948482	0	1.8405	1.47244	2.81353	1.68185	1.60281	gene	protein_coding	GCF_003254395.2	Primary Assembly	linkage group	LG12	NC_037649.1	3896979	3897980	+	NA	NA	NA	silk fibroin 1	724771	NA	1002	NA	NA
1187	Fibroin2	2.10382	0	1.08395	1.8405	0	1.84169	2.10855	0	CDS	with_protein	GCF_003254395.2	Primary Assembly	linkage group	LG12	NC_037649.1	3899624	3900553	+	NP_001129679.1	NA	NM_001136207.1	silk fibroin 2 precursor	100192200	NA	930	309	NA
1188	Fibroin2	2.10382	0	1.08395	1.8405	0	1.84169	2.10855	0	gene	protein_coding	GCF_003254395.2	Primary Assembly	linkage group	LG12	NC_037649.1	3899624	3900553	+	NA	NA	NA	silk fibroin 2	100192200	NA	930	NA	NA
1189	Fibroin2	2.10382	0	1.08395	1.8405	0	1.84169	2.10855	0	mRNA	NA	GCF_003254395.2	Primary Assembly	linkage group	LG12	NC_037649.1	3899624	3900553	+	NM_001136207.1	NA	NP_001129679.1	silk fibroin 2	100192200	NA	930	930	NA
1190	Fibroin3	0	0	0	0	0	1.44512	0	0	mRNA	NA	GCF_003254395.2	Primary Assembly	linkage group	LG12	NC_037649.1	3902030	3903037	+	NM_001136208.1	NA	NP_001129680.1	silk fibroin 3	100192201	NA	1008	1008	NA
1191	Fibroin3	0	0	0	0	0	1.44512	0	0	CDS	with_protein	GCF_003254395.2	Primary Assembly	linkage group	LG12	NC_037649.1	3902030	3903037	+	NP_001129680.1	NA	NM_001136208.1	silk fibroin 3 precursor	100192201	NA	1008	335	NA
1192	Fibroin3	0	0	0	0	0	1.44512	0	0	gene	protein_coding	GCF_003254395.2	Primary Assembly	linkage group	LG12	NC_037649.1	3902030	3903037	+	NA	NA	NA	silk fibroin 3	100192201	NA	1008	NA	NA
1193	Fibroin4	3.33211	2.23859	3.8518	4.25319	3.16785	4.54827	4.13446	4.1126	mRNA	NA	GCF_003254395.2	Primary Assembly	linkage group	LG12	NC_037649.1	3904832	3905860	+	NM_001136209.1	NA	NP_001129681.1	silk fibroin 4	100192202	NA	1029	1029	NA
1194	Fibroin4	3.33211	2.23859	3.8518	4.25319	3.16785	4.54827	4.13446	4.1126	gene	protein_coding	GCF_003254395.2	Primary Assembly	linkage group	LG12	NC_037649.1	3904832	3905860	+	NA	NA	NA	silk fibroin 4	100192202	NA	1029	NA	NA
1195	Fibroin4	3.33211	2.23859	3.8518	4.25319	3.16785	4.54827	4.13446	4.1126	CDS	with_protein	GCF_003254395.2	Primary Assembly	linkage group	LG12	NC_037649.1	3904832	3905860	+	NP_001129681.1	NA	NM_001136209.1	silk fibroin 4 precursor	100192202	NA	1029	342	NA
1196	For	9.60782	9.50253	9.82487	10.0401	9.4933	9.61953	10.0301	10.0792	mRNA	NA	GCF_003254395.2	Primary Assembly	linkage group	LG13	NC_037650.1	10107902	10137661	-	XM_026444523.1	NA	XP_026300308.1	cGMP-dependent protein kinase foraging, transcript variant X2	406092	NA	4116	4116	NA
1197	For	9.60782	9.50253	9.82487	10.0401	9.4933	9.61953	10.0301	10.0792	CDS	with_protein	GCF_003254395.2	Primary Assembly	linkage group	LG13	NC_037650.1	10108230	10187278	-	XP_026300306.1	NA	XM_026444521.1	cGMP-dependent protein kinase foraging isoform X1	406092	NA	2220	739	NA
1198	For	9.60782	9.50253	9.82487	10.0401	9.4933	9.61953	10.0301	10.0792	mRNA	NA	GCF_003254395.2	Primary Assembly	linkage group	LG13	NC_037650.1	10107902	10187775	-	XM_026444521.1	NA	XP_026300306.1	cGMP-dependent protein kinase foraging, transcript variant X1	406092	NA	3045	3045	NA
1199	For	9.60782	9.50253	9.82487	10.0401	9.4933	9.61953	10.0301	10.0792	mRNA	NA	GCF_003254395.2	Primary Assembly	linkage group	LG13	NC_037650.1	10108143	10187350	-	NM_001011581.1	NA	NP_001011581.1	cGMP-dependent protein kinase foraging	406092	NA	2408	2439	NA
1200	For	9.60782	9.50253	9.82487	10.0401	9.4933	9.61953	10.0301	10.0792	gene	protein_coding	GCF_003254395.2	Primary Assembly	linkage group	LG13	NC_037650.1	10107902	10187775	-	NA	NA	NA	cGMP-dependent protein kinase foraging	406092	NA	79874	NA	NA
1201	For	9.60782	9.50253	9.82487	10.0401	9.4933	9.61953	10.0301	10.0792	CDS	with_protein	GCF_003254395.2	Primary Assembly	linkage group	LG13	NC_037650.1	10108230	10135901	-	XP_026300308.1	NA	XM_026444523.1	cGMP-dependent protein kinase foraging isoform X2	406092	NA	2028	675	NA
1202	For	9.60782	9.50253	9.82487	10.0401	9.4933	9.61953	10.0301	10.0792	CDS	with_protein	GCF_003254395.2	Primary Assembly	linkage group	LG13	NC_037650.1	10108230	10187065	-	NP_001011581.1	NA	NM_001011581.1	cGMP-dependent protein kinase foraging	406092	NA	2036	678	NA
1203	For	9.60782	9.50253	9.82487	10.0401	9.4933	9.61953	10.0301	10.0792	CDS	with_protein	GCF_003254395.2	Primary Assembly	linkage group	LG13	NC_037650.1	10108230	10145101	-	XP_026300309.1	NA	XM_026444524.1	cGMP-dependent protein kinase foraging isoform X3	406092	NA	2025	674	NA
1204	For	9.60782	9.50253	9.82487	10.0401	9.4933	9.61953	10.0301	10.0792	mRNA	NA	GCF_003254395.2	Primary Assembly	linkage group	LG13	NC_037650.1	10107902	10147891	-	XM_026444524.1	NA	XP_026300309.1	cGMP-dependent protein kinase foraging, transcript variant X3	406092	NA	3039	3039	NA
1205	Foxp	8.70254	8.65353	9.08777	9.07125	9.17453	9.17962	9.45112	9.45919	CDS	with_protein	GCF_003254395.2	Primary Assembly	linkage group	LG13	NC_037650.1	5297791	5316504	-	XP_016771164.1	NA	XM_016915675.2	foxP protein isoform X20	408423	NA	2208	735	NA
1206	Foxp	8.70254	8.65353	9.08777	9.07125	9.17453	9.17962	9.45112	9.45919	CDS	with_protein	GCF_003254395.2	Primary Assembly	linkage group	LG13	NC_037650.1	5297791	5494943	-	XP_026300329.1	NA	XM_026444544.1	foxP protein isoform X15	408423	NA	2712	903	NA
1207	Foxp	8.70254	8.65353	9.08777	9.07125	9.17453	9.17962	9.45112	9.45919	CDS	with_protein	GCF_003254395.2	Primary Assembly	linkage group	LG13	NC_037650.1	5297791	5494943	-	XP_026300326.1	NA	XM_026444541.1	foxP protein isoform X12	408423	NA	2763	920	NA
1208	Foxp	8.70254	8.65353	9.08777	9.07125	9.17453	9.17962	9.45112	9.45919	CDS	with_protein	GCF_003254395.2	Primary Assembly	linkage group	LG13	NC_037650.1	5297791	5494943	-	XP_026300322.1	NA	XM_026444537.1	foxP protein isoform X8	408423	NA	2781	926	NA
1209	Foxp	8.70254	8.65353	9.08777	9.07125	9.17453	9.17962	9.45112	9.45919	CDS	with_protein	GCF_003254395.2	Primary Assembly	linkage group	LG13	NC_037650.1	5297791	5398205	-	XP_026300321.1	NA	XM_026444536.1	foxP protein isoform X7	408423	NA	2784	927	NA
1210	Foxp	8.70254	8.65353	9.08777	9.07125	9.17453	9.17962	9.45112	9.45919	CDS	with_protein	GCF_003254395.2	Primary Assembly	linkage group	LG13	NC_037650.1	5297791	5494943	-	XP_026300324.1	NA	XM_026444539.1	foxP protein isoform X10	408423	NA	2766	921	NA
1211	Foxp	8.70254	8.65353	9.08777	9.07125	9.17453	9.17962	9.45112	9.45919	CDS	with_protein	GCF_003254395.2	Primary Assembly	linkage group	LG13	NC_037650.1	5298009	5494943	-	XP_026300339.1	NA	XM_026444554.1	foxP protein isoform X17	408423	NA	2637	878	NA
1212	Foxp	8.70254	8.65353	9.08777	9.07125	9.17453	9.17962	9.45112	9.45919	CDS	with_protein	GCF_003254395.2	Primary Assembly	linkage group	LG13	NC_037650.1	5297791	5494943	-	XP_026300314.1	NA	XM_026444529.1	foxP protein isoform X1	408423	NA	2835	944	NA
1213	Foxp	8.70254	8.65353	9.08777	9.07125	9.17453	9.17962	9.45112	9.45919	CDS	with_protein	GCF_003254395.2	Primary Assembly	linkage group	LG13	NC_037650.1	5297791	5316504	-	NP_001098419.1	NA	NM_001104949.1	FoxP protein	408423	NA	2208	735	NA
1214	Foxp	8.70254	8.65353	9.08777	9.07125	9.17453	9.17962	9.45112	9.45919	mRNA	NA	GCF_003254395.2	Primary Assembly	linkage group	LG13	NC_037650.1	5292251	5495180	-	XM_026444533.1	NA	XP_026300318.1	FoxP protein, transcript variant X5	408423	NA	8570	8570	NA
1215	Foxp	8.70254	8.65353	9.08777	9.07125	9.17453	9.17962	9.45112	9.45919	CDS	with_protein	GCF_003254395.2	Primary Assembly	linkage group	LG13	NC_037650.1	5297791	5378534	-	XP_026300331.1	NA	XM_026444546.1	foxP protein isoform X16	408423	NA	2685	894	NA
1216	Foxp	8.70254	8.65353	9.08777	9.07125	9.17453	9.17962	9.45112	9.45919	CDS	with_protein	GCF_003254395.2	Primary Assembly	linkage group	LG13	NC_037650.1	5297791	5494943	-	XP_026300316.1	NA	XM_026444531.1	foxP protein isoform X3	408423	NA	2817	938	NA
1217	Foxp	8.70254	8.65353	9.08777	9.07125	9.17453	9.17962	9.45112	9.45919	mRNA	NA	GCF_003254395.2	Primary Assembly	linkage group	LG13	NC_037650.1	5297826	5495188	-	XM_026444554.1	NA	XP_026300339.1	FoxP protein, transcript variant X25	408423	NA	3065	3065	NA
1218	Foxp	8.70254	8.65353	9.08777	9.07125	9.17453	9.17962	9.45112	9.45919	CDS	with_protein	GCF_003254395.2	Primary Assembly	linkage group	LG13	NC_037650.1	5297791	5494943	-	XP_026300327.1	NA	XM_026444542.1	foxP protein isoform X13	408423	NA	2757	918	NA
1219	Foxp	8.70254	8.65353	9.08777	9.07125	9.17453	9.17962	9.45112	9.45919	CDS	with_protein	GCF_003254395.2	Primary Assembly	linkage group	LG13	NC_037650.1	5297791	5494943	-	XP_026300317.1	NA	XM_026444532.1	foxP protein isoform X4	408423	NA	2811	936	NA
1220	Foxp	8.70254	8.65353	9.08777	9.07125	9.17453	9.17962	9.45112	9.45919	CDS	with_protein	GCF_003254395.2	Primary Assembly	linkage group	LG13	NC_037650.1	5297791	5355093	-	XP_026300340.1	NA	XM_026444555.1	foxP protein isoform X18	408423	NA	2571	856	NA
1221	Foxp	8.70254	8.65353	9.08777	9.07125	9.17453	9.17962	9.45112	9.45919	CDS	with_protein	GCF_003254395.2	Primary Assembly	linkage group	LG13	NC_037650.1	5297791	5494943	-	XP_026300319.1	NA	XM_026444534.1	foxP protein isoform X6	408423	NA	2790	929	NA
1222	Foxp	8.70254	8.65353	9.08777	9.07125	9.17453	9.17962	9.45112	9.45919	CDS	with_protein	GCF_003254395.2	Primary Assembly	linkage group	LG13	NC_037650.1	5297791	5378534	-	XP_026300336.1	NA	XM_026444551.1	foxP protein isoform X16	408423	NA	2685	894	NA
1223	Foxp	8.70254	8.65353	9.08777	9.07125	9.17453	9.17962	9.45112	9.45919	mRNA	NA	GCF_003254395.2	Primary Assembly	linkage group	LG13	NC_037650.1	5292251	5470450	-	XM_026444551.1	NA	XP_026300336.1	FoxP protein, transcript variant X22	408423	NA	9538	9538	NA
1224	Foxp	8.70254	8.65353	9.08777	9.07125	9.17453	9.17962	9.45112	9.45919	mRNA	NA	GCF_003254395.2	Primary Assembly	linkage group	LG13	NC_037650.1	5292251	5495178	-	XM_026444542.1	NA	XP_026300327.1	FoxP protein, transcript variant X13	408423	NA	8532	8532	NA
1225	Foxp	8.70254	8.65353	9.08777	9.07125	9.17453	9.17962	9.45112	9.45919	CDS	with_protein	GCF_003254395.2	Primary Assembly	linkage group	LG13	NC_037650.1	5297791	5378534	-	XP_026300332.1	NA	XM_026444547.1	foxP protein isoform X16	408423	NA	2685	894	NA
1226	Foxp	8.70254	8.65353	9.08777	9.07125	9.17453	9.17962	9.45112	9.45919	CDS	with_protein	GCF_003254395.2	Primary Assembly	linkage group	LG13	NC_037650.1	5297791	5494943	-	XP_026300328.1	NA	XM_026444543.1	foxP protein isoform X14	408423	NA	2721	906	NA
1227	Foxp	8.70254	8.65353	9.08777	9.07125	9.17453	9.17962	9.45112	9.45919	mRNA	NA	GCF_003254395.2	Primary Assembly	linkage group	LG13	NC_037650.1	5292251	5355108	-	XM_026444555.1	NA	XP_026300340.1	FoxP protein, transcript variant X26	408423	NA	8126	8126	NA
1228	Foxp	8.70254	8.65353	9.08777	9.07125	9.17453	9.17962	9.45112	9.45919	CDS	with_protein	GCF_003254395.2	Primary Assembly	linkage group	LG13	NC_037650.1	5297791	5378534	-	XP_026300333.1	NA	XM_026444548.1	foxP protein isoform X16	408423	NA	2685	894	NA
1229	Foxp	8.70254	8.65353	9.08777	9.07125	9.17453	9.17962	9.45112	9.45919	mRNA	NA	GCF_003254395.2	Primary Assembly	linkage group	LG13	NC_037650.1	5292251	5495181	-	XM_026444529.1	NA	XP_026300314.1	FoxP protein, transcript variant X1	408423	NA	8613	8613	NA
1230	Foxp	8.70254	8.65353	9.08777	9.07125	9.17453	9.17962	9.45112	9.45919	CDS	with_protein	GCF_003254395.2	Primary Assembly	linkage group	LG13	NC_037650.1	5297791	5378534	-	XP_026300338.1	NA	XM_026444553.1	foxP protein isoform X16	408423	NA	2685	894	NA
1231	Foxp	8.70254	8.65353	9.08777	9.07125	9.17453	9.17962	9.45112	9.45919	CDS	with_protein	GCF_003254395.2	Primary Assembly	linkage group	LG13	NC_037650.1	5297791	5378534	-	XP_026300335.1	NA	XM_026444550.1	foxP protein isoform X16	408423	NA	2685	894	NA
1232	Foxp	8.70254	8.65353	9.08777	9.07125	9.17453	9.17962	9.45112	9.45919	mRNA	NA	GCF_003254395.2	Primary Assembly	linkage group	LG13	NC_037650.1	5292251	5338649	-	XM_016915675.2	NA	XP_016771164.1	FoxP protein, transcript variant X29	408423	NA	8311	8311	NA
1233	Foxp	8.70254	8.65353	9.08777	9.07125	9.17453	9.17962	9.45112	9.45919	CDS	with_protein	GCF_003254395.2	Primary Assembly	linkage group	LG13	NC_037650.1	5297791	5378534	-	XP_006560352.1	NA	XM_006560289.3	foxP protein isoform X16	408423	NA	2685	894	NA
1234	Foxp	8.70254	8.65353	9.08777	9.07125	9.17453	9.17962	9.45112	9.45919	mRNA	NA	GCF_003254395.2	Primary Assembly	linkage group	LG13	NC_037650.1	5292251	5495177	-	XM_026444539.1	NA	XP_026300324.1	FoxP protein, transcript variant X10	408423	NA	8540	8540	NA
1235	Foxp	8.70254	8.65353	9.08777	9.07125	9.17453	9.17962	9.45112	9.45919	mRNA	NA	GCF_003254395.2	Primary Assembly	linkage group	LG13	NC_037650.1	5292251	5495176	-	XM_026444543.1	NA	XP_026300328.1	FoxP protein, transcript variant X14	408423	NA	8494	8494	NA
1236	Foxp	8.70254	8.65353	9.08777	9.07125	9.17453	9.17962	9.45112	9.45919	mRNA	NA	GCF_003254395.2	Primary Assembly	linkage group	LG13	NC_037650.1	5292251	5495176	-	XM_026444541.1	NA	XP_026300326.1	FoxP protein, transcript variant X12	408423	NA	8536	8536	NA
1237	Foxp	8.70254	8.65353	9.08777	9.07125	9.17453	9.17962	9.45112	9.45919	mRNA	NA	GCF_003254395.2	Primary Assembly	linkage group	LG13	NC_037650.1	5292251	5470450	-	XM_026444546.1	NA	XP_026300331.1	FoxP protein, transcript variant X17	408423	NA	9811	9811	NA
1238	Foxp	8.70254	8.65353	9.08777	9.07125	9.17453	9.17962	9.45112	9.45919	CDS	with_protein	GCF_003254395.2	Primary Assembly	linkage group	LG13	NC_037650.1	5297791	5378534	-	XP_026300337.1	NA	XM_026444552.1	foxP protein isoform X16	408423	NA	2685	894	NA
1239	Foxp	8.70254	8.65353	9.08777	9.07125	9.17453	9.17962	9.45112	9.45919	CDS	with_protein	GCF_003254395.2	Primary Assembly	linkage group	LG13	NC_037650.1	5297791	5378534	-	XP_026300334.1	NA	XM_026444549.1	foxP protein isoform X16	408423	NA	2685	894	NA
1240	Foxp	8.70254	8.65353	9.08777	9.07125	9.17453	9.17962	9.45112	9.45919	mRNA	NA	GCF_003254395.2	Primary Assembly	linkage group	LG13	NC_037650.1	5292251	5495180	-	XM_026444531.1	NA	XP_026300316.1	FoxP protein, transcript variant X3	408423	NA	8594	8594	NA
1241	Foxp	8.70254	8.65353	9.08777	9.07125	9.17453	9.17962	9.45112	9.45919	CDS	with_protein	GCF_003254395.2	Primary Assembly	linkage group	LG13	NC_037650.1	5297791	5494943	-	XP_026300325.1	NA	XM_026444540.1	foxP protein isoform X11	408423	NA	2766	921	NA
1242	Foxp	8.70254	8.65353	9.08777	9.07125	9.17453	9.17962	9.45112	9.45919	mRNA	NA	GCF_003254395.2	Primary Assembly	linkage group	LG13	NC_037650.1	5292251	5495177	-	XM_026444534.1	NA	XP_026300319.1	FoxP protein, transcript variant X6	408423	NA	8564	8564	NA
1243	Foxp	8.70254	8.65353	9.08777	9.07125	9.17453	9.17962	9.45112	9.45919	CDS	with_protein	GCF_003254395.2	Primary Assembly	linkage group	LG13	NC_037650.1	5297791	5494943	-	XP_026300318.1	NA	XM_026444533.1	foxP protein isoform X5	408423	NA	2793	930	NA
1244	Foxp	8.70254	8.65353	9.08777	9.07125	9.17453	9.17962	9.45112	9.45919	mRNA	NA	GCF_003254395.2	Primary Assembly	linkage group	LG13	NC_037650.1	5297613	5317221	-	NM_001104949.1	NA	NP_001098419.1	FoxP protein	408423	NA	3103	3122	NA
1245	Foxp	8.70254	8.65353	9.08777	9.07125	9.17453	9.17962	9.45112	9.45919	mRNA	NA	GCF_003254395.2	Primary Assembly	linkage group	LG13	NC_037650.1	5292251	5495180	-	XM_026444540.1	NA	XP_026300325.1	FoxP protein, transcript variant X11	408423	NA	8543	8543	NA
1246	Foxp	8.70254	8.65353	9.08777	9.07125	9.17453	9.17962	9.45112	9.45919	mRNA	NA	GCF_003254395.2	Primary Assembly	linkage group	LG13	NC_037650.1	5298617	5495184	-	XM_026444557.1	NA	XP_026300342.1	FoxP protein, transcript variant X27	408423	NA	2654	2654	NA
1247	Foxp	8.70254	8.65353	9.08777	9.07125	9.17453	9.17962	9.45112	9.45919	mRNA	NA	GCF_003254395.2	Primary Assembly	linkage group	LG13	NC_037650.1	5292251	5495181	-	XM_026444530.1	NA	XP_026300315.1	FoxP protein, transcript variant X2	408423	NA	8604	8604	NA
1248	Foxp	8.70254	8.65353	9.08777	9.07125	9.17453	9.17962	9.45112	9.45919	gene	protein_coding	GCF_003254395.2	Primary Assembly	linkage group	LG13	NC_037650.1	5292251	5526825	-	NA	NA	NA	FoxP protein	408423	NA	234575	NA	NA
1249	Foxp	8.70254	8.65353	9.08777	9.07125	9.17453	9.17962	9.45112	9.45919	mRNA	NA	GCF_003254395.2	Primary Assembly	linkage group	LG13	NC_037650.1	5292251	5398386	-	XM_026444536.1	NA	XP_026300321.1	FoxP protein, transcript variant X7	408423	NA	8505	8505	NA
1250	Foxp	8.70254	8.65353	9.08777	9.07125	9.17453	9.17962	9.45112	9.45919	CDS	with_protein	GCF_003254395.2	Primary Assembly	linkage group	LG13	NC_037650.1	5297791	5494943	-	XP_026300323.1	NA	XM_026444538.1	foxP protein isoform X9	408423	NA	2772	923	NA
1251	Foxp	8.70254	8.65353	9.08777	9.07125	9.17453	9.17962	9.45112	9.45919	mRNA	NA	GCF_003254395.2	Primary Assembly	linkage group	LG13	NC_037650.1	5292251	5495181	-	XM_026444532.1	NA	XP_026300317.1	FoxP protein, transcript variant X4	408423	NA	8589	8589	NA
1252	Foxp	8.70254	8.65353	9.08777	9.07125	9.17453	9.17962	9.45112	9.45919	mRNA	NA	GCF_003254395.2	Primary Assembly	linkage group	LG13	NC_037650.1	5292251	5470450	-	XM_026444550.1	NA	XP_026300335.1	FoxP protein, transcript variant X21	408423	NA	9596	9596	NA
1253	Foxp	8.70254	8.65353	9.08777	9.07125	9.17453	9.17962	9.45112	9.45919	mRNA	NA	GCF_003254395.2	Primary Assembly	linkage group	LG13	NC_037650.1	5292251	5526825	-	XM_026444549.1	NA	XP_026300334.1	FoxP protein, transcript variant X20	408423	NA	8600	8600	NA
1254	Foxp	8.70254	8.65353	9.08777	9.07125	9.17453	9.17962	9.45112	9.45919	mRNA	NA	GCF_003254395.2	Primary Assembly	linkage group	LG13	NC_037650.1	5292251	5495176	-	XM_026444544.1	NA	XP_026300329.1	FoxP protein, transcript variant X15	408423	NA	8485	8485	NA
1255	Foxp	8.70254	8.65353	9.08777	9.07125	9.17453	9.17962	9.45112	9.45919	mRNA	NA	GCF_003254395.2	Primary Assembly	linkage group	LG13	NC_037650.1	5292251	5487196	-	XM_026444547.1	NA	XP_026300332.1	FoxP protein, transcript variant X18	408423	NA	9120	9120	NA
1256	Foxp	8.70254	8.65353	9.08777	9.07125	9.17453	9.17962	9.45112	9.45919	mRNA	NA	GCF_003254395.2	Primary Assembly	linkage group	LG13	NC_037650.1	5292251	5487196	-	XM_026444552.1	NA	XP_026300337.1	FoxP protein, transcript variant X23	408423	NA	9066	9066	NA
1257	Foxp	8.70254	8.65353	9.08777	9.07125	9.17453	9.17962	9.45112	9.45919	mRNA	NA	GCF_003254395.2	Primary Assembly	linkage group	LG13	NC_037650.1	5292251	5380209	-	XM_026444553.1	NA	XP_026300338.1	FoxP protein, transcript variant X24	408423	NA	9307	9307	NA
1258	Foxp	8.70254	8.65353	9.08777	9.07125	9.17453	9.17962	9.45112	9.45919	mRNA	NA	GCF_003254395.2	Primary Assembly	linkage group	LG13	NC_037650.1	5292251	5495177	-	XM_026444537.1	NA	XP_026300322.1	FoxP protein, transcript variant X8	408423	NA	8555	8555	NA
1259	Foxp	8.70254	8.65353	9.08777	9.07125	9.17453	9.17962	9.45112	9.45919	CDS	with_protein	GCF_003254395.2	Primary Assembly	linkage group	LG13	NC_037650.1	5297791	5494943	-	XP_026300315.1	NA	XM_026444530.1	foxP protein isoform X2	408423	NA	2826	941	NA
1260	Foxp	8.70254	8.65353	9.08777	9.07125	9.17453	9.17962	9.45112	9.45919	CDS	with_protein	GCF_003254395.2	Primary Assembly	linkage group	LG13	NC_037650.1	5298921	5494943	-	XP_026300342.1	NA	XM_026444557.1	foxP protein isoform X19	408423	NA	2274	757	NA
1261	Foxp	8.70254	8.65353	9.08777	9.07125	9.17453	9.17962	9.45112	9.45919	mRNA	NA	GCF_003254395.2	Primary Assembly	linkage group	LG13	NC_037650.1	5292251	5495180	-	XM_026444548.1	NA	XP_026300333.1	FoxP protein, transcript variant X19	408423	NA	8666	8666	NA
1262	Foxp	8.70254	8.65353	9.08777	9.07125	9.17453	9.17962	9.45112	9.45919	mRNA	NA	GCF_003254395.2	Primary Assembly	linkage group	LG13	NC_037650.1	5292251	5495176	-	XM_026444538.1	NA	XP_026300323.1	FoxP protein, transcript variant X9	408423	NA	8545	8545	NA
1263	Foxp	8.70254	8.65353	9.08777	9.07125	9.17453	9.17962	9.45112	9.45919	misc_RNA	NA	GCF_003254395.2	Primary Assembly	linkage group	LG13	NC_037650.1	5292251	5495185	-	XR_003305922.1	NA	NA	FoxP protein, transcript variant X28	408423	NA	8432	8432	NA
1264	Foxp	8.70254	8.65353	9.08777	9.07125	9.17453	9.17962	9.45112	9.45919	mRNA	NA	GCF_003254395.2	Primary Assembly	linkage group	LG13	NC_037650.1	5292251	5470450	-	XM_006560289.3	NA	XP_006560352.1	FoxP protein, transcript variant X16	408423	NA	9592	9592	NA
1265	Fstl5	6.9999	7.08563	7.28111	6.87234	6.91654	7.03426	7.44591	7.30264	mRNA	NA	GCF_003254395.2	Primary Assembly	linkage group	LG12	NC_037649.1	5143657	5200562	+	XM_026444138.1	NA	XP_026299923.1	follistatin-like 5, transcript variant X1	409779	NA	4033	4033	NA
1266	Fstl5	6.9999	7.08563	7.28111	6.87234	6.91654	7.03426	7.44591	7.30264	CDS	with_protein	GCF_003254395.2	Primary Assembly	linkage group	LG12	NC_037649.1	5143837	5199334	+	XP_026299924.1	NA	XM_026444139.1	follistatin-like 5 isoform X2	409779	NA	2745	914	NA
1267	Fstl5	6.9999	7.08563	7.28111	6.87234	6.91654	7.03426	7.44591	7.30264	CDS	with_protein	GCF_003254395.2	Primary Assembly	linkage group	LG12	NC_037649.1	5185279	5199334	+	NP_001027532.1	NA	NM_001032361.1	follistatin-like 5	409779	NA	2697	898	NA
1268	Fstl5	6.9999	7.08563	7.28111	6.87234	6.91654	7.03426	7.44591	7.30264	mRNA	NA	GCF_003254395.2	Primary Assembly	linkage group	LG12	NC_037649.1	5146212	5200562	+	XM_006562205.3	NA	XP_006562268.1	follistatin-like 5, transcript variant X4	409779	NA	4407	4407	NA
1269	Fstl5	6.9999	7.08563	7.28111	6.87234	6.91654	7.03426	7.44591	7.30264	mRNA	NA	GCF_003254395.2	Primary Assembly	linkage group	LG12	NC_037649.1	5146221	5199757	+	NM_001032361.1	NA	NP_001027532.1	follistatin-like 5	409779	NA	3578	3585	NA
1270	Fstl5	6.9999	7.08563	7.28111	6.87234	6.91654	7.03426	7.44591	7.30264	mRNA	NA	GCF_003254395.2	Primary Assembly	linkage group	LG12	NC_037649.1	5143808	5200562	+	XM_026444139.1	NA	XP_026299924.1	follistatin-like 5, transcript variant X3	409779	NA	4002	4002	NA
1271	Fstl5	6.9999	7.08563	7.28111	6.87234	6.91654	7.03426	7.44591	7.30264	mRNA	NA	GCF_003254395.2	Primary Assembly	linkage group	LG12	NC_037649.1	5142711	5200562	+	XM_016915340.2	NA	XP_016770829.1	follistatin-like 5, transcript variant X2	409779	NA	4049	4049	NA
1272	Fstl5	6.9999	7.08563	7.28111	6.87234	6.91654	7.03426	7.44591	7.30264	CDS	with_protein	GCF_003254395.2	Primary Assembly	linkage group	LG12	NC_037649.1	5143837	5199334	+	XP_026299923.1	NA	XM_026444138.1	follistatin-like 5 isoform X1	409779	NA	2760	919	NA
1273	Fstl5	6.9999	7.08563	7.28111	6.87234	6.91654	7.03426	7.44591	7.30264	CDS	with_protein	GCF_003254395.2	Primary Assembly	linkage group	LG12	NC_037649.1	5143837	5199334	+	XP_016770829.1	NA	XM_016915340.2	follistatin-like 5 isoform X1	409779	NA	2760	919	NA
1274	Fstl5	6.9999	7.08563	7.28111	6.87234	6.91654	7.03426	7.44591	7.30264	gene	protein_coding	GCF_003254395.2	Primary Assembly	linkage group	LG12	NC_037649.1	5142711	5200562	+	NA	NA	NA	follistatin-like 5	409779	NA	57852	NA	NA
1275	Fstl5	6.9999	7.08563	7.28111	6.87234	6.91654	7.03426	7.44591	7.30264	CDS	with_protein	GCF_003254395.2	Primary Assembly	linkage group	LG12	NC_037649.1	5185279	5199334	+	XP_006562268.1	NA	XM_006562205.3	follistatin-like 5 isoform X3	409779	NA	2712	903	NA
1276	Gat-1B	6.63124	6.35572	6.62096	6.9497	7.06735	6.86334	6.86963	6.98067	mRNA	NA	GCF_003254395.2	Primary Assembly	linkage group	LG6	NC_037643.1	1838804	1844151	-	XM_006557489.3	NA	XP_006557552.1	GABA neurotransmitter transporter-1B, transcript variant X1	494511	NA	2297	2297	NA
1277	Gat-1B	6.63124	6.35572	6.62096	6.9497	7.06735	6.86334	6.86963	6.98067	CDS	with_protein	GCF_003254395.2	Primary Assembly	linkage group	LG6	NC_037643.1	1838963	1842590	-	XP_006557552.1	NA	XM_006557489.3	GABA neurotransmitter transporter-1B isoform X1	494511	NA	1806	601	NA
1278	Gat-1B	6.63124	6.35572	6.62096	6.9497	7.06735	6.86334	6.86963	6.98067	mRNA	NA	GCF_003254395.2	Primary Assembly	linkage group	LG6	NC_037643.1	1838798	1844076	-	NM_001011643.1	NA	NP_001011643.1	GABA neurotransmitter transporter-1B	494511	NA	2363	2378	NA
1279	Gat-1B	6.63124	6.35572	6.62096	6.9497	7.06735	6.86334	6.86963	6.98067	CDS	with_protein	GCF_003254395.2	Primary Assembly	linkage group	LG6	NC_037643.1	1838963	1842590	-	NP_001011643.1	NA	NM_001011643.1	GABA neurotransmitter transporter-1B	494511	NA	1941	646	NA
1280	Gat-1B	6.63124	6.35572	6.62096	6.9497	7.06735	6.86334	6.86963	6.98067	gene	protein_coding	GCF_003254395.2	Primary Assembly	linkage group	LG6	NC_037643.1	1838798	1844151	-	NA	NA	NA	GABA neurotransmitter transporter-1B	494511	NA	5354	NA	NA
1281	Gat-a	5.31314	4.98572	5.96788	5.82015	5.68887	5.2495	5.92188	5.67002	CDS	with_protein	GCF_003254395.2	Primary Assembly	linkage group	LG1	NC_037638.1	24172099	24174688	+	NP_001128406.1	NA	NM_001134934.1	GABA neurotransmitter transporter-1A	406071	NA	1836	611	NA
1282	Gat-a	5.31314	4.98572	5.96788	5.82015	5.68887	5.2495	5.92188	5.67002	mRNA	NA	GCF_003254395.2	Primary Assembly	linkage group	LG1	NC_037638.1	24170411	24175443	+	NM_001134934.1	NA	NP_001128406.1	GABA neurotransmitter transporter-1A	406071	NA	3281	3281	NA
1283	Gat-a	5.31314	4.98572	5.96788	5.82015	5.68887	5.2495	5.92188	5.67002	CDS	with_protein	GCF_003254395.2	Primary Assembly	linkage group	LG1	NC_037638.1	24172099	24174688	+	XP_006571519.1	NA	XM_006571456.3	GABA neurotransmitter transporter-1A isoform X1	406071	NA	1836	611	NA
1284	Gat-a	5.31314	4.98572	5.96788	5.82015	5.68887	5.2495	5.92188	5.67002	gene	protein_coding	GCF_003254395.2	Primary Assembly	linkage group	LG1	NC_037638.1	24170336	24175443	+	NA	NA	NA	GABA neurotransmitter transporter-1A	406071	NA	5108	NA	NA
1285	Gat-a	5.31314	4.98572	5.96788	5.82015	5.68887	5.2495	5.92188	5.67002	mRNA	NA	GCF_003254395.2	Primary Assembly	linkage group	LG1	NC_037638.1	24171000	24174688	+	XM_006571457.3	NA	XP_006571520.1	GABA neurotransmitter transporter-1A, transcript variant X2	406071	NA	2505	2505	NA
1286	Gat-a	5.31314	4.98572	5.96788	5.82015	5.68887	5.2495	5.92188	5.67002	CDS	with_protein	GCF_003254395.2	Primary Assembly	linkage group	LG1	NC_037638.1	24172099	24174688	+	XP_006571520.1	NA	XM_006571457.3	GABA neurotransmitter transporter-1A isoform X1	406071	NA	1836	611	NA
1287	Gat-a	5.31314	4.98572	5.96788	5.82015	5.68887	5.2495	5.92188	5.67002	mRNA	NA	GCF_003254395.2	Primary Assembly	linkage group	LG1	NC_037638.1	24170336	24174688	+	XM_006571456.3	NA	XP_006571519.1	GABA neurotransmitter transporter-1A, transcript variant X1	406071	NA	2829	2829	NA
1288	Gb15078	4.37788	3.80919	3.31595	2.89789	4.22874	3.50299	4.04078	4.41775	CDS	with_protein	GCF_003254395.2	Primary Assembly	linkage group	LG8	NC_037645.1	8616116	8616656	-	XP_006564565.1	NA	XM_006564502.3	uncharacterized protein LOC678510 isoform X1	678510	NA	369	122	NA
1289	Gb15078	4.37788	3.80919	3.31595	2.89789	4.22874	3.50299	4.04078	4.41775	gene	protein_coding	GCF_003254395.2	Primary Assembly	linkage group	LG8	NC_037645.1	8615914	8617479	-	NA	NA	NA	GB15078 protein	678510	NA	1566	NA	NA
1290	Gb15078	4.37788	3.80919	3.31595	2.89789	4.22874	3.50299	4.04078	4.41775	mRNA	NA	GCF_003254395.2	Primary Assembly	linkage group	LG8	NC_037645.1	8615914	8616737	-	NM_001040203.1	NA	NP_001035293.1	GB15078 protein	678510	NA	652	644	NA
1291	Gb15078	4.37788	3.80919	3.31595	2.89789	4.22874	3.50299	4.04078	4.41775	CDS	with_protein	GCF_003254395.2	Primary Assembly	linkage group	LG8	NC_037645.1	8616116	8616656	-	NP_001035293.1	NA	NM_001040203.1	uncharacterized protein LOC678510	678510	NA	369	122	NA
1292	Gb15078	4.37788	3.80919	3.31595	2.89789	4.22874	3.50299	4.04078	4.41775	mRNA	NA	GCF_003254395.2	Primary Assembly	linkage group	LG8	NC_037645.1	8616008	8617479	-	XM_006564502.3	NA	XP_006564565.1	GB15078 protein, transcript variant X1	678510	NA	977	977	NA
1293	Gfat2	12.0165	11.8405	11.7871	12.0347	11.4123	11.6884	11.846	11.8978	CDS	with_protein	GCF_003254395.2	Primary Assembly	linkage group	LG4	NC_037641.1	5372423	5380767	-	XP_016767019.2	NA	XM_016911530.2	glutamine:fructose-6-phosphate aminotransferase 1 isoform X3	406107	NA	2052	683	NA
1294	Gfat2	12.0165	11.8405	11.7871	12.0347	11.4123	11.6884	11.846	11.8978	CDS	with_protein	GCF_003254395.2	Primary Assembly	linkage group	LG4	NC_037641.1	5372423	5386172	-	NP_001128421.1	NA	NM_001134949.1	glutamine:fructose-6-phosphate aminotransferase 1	406107	NA	2031	676	NA
1295	Gfat2	12.0165	11.8405	11.7871	12.0347	11.4123	11.6884	11.846	11.8978	mRNA	NA	GCF_003254395.2	Primary Assembly	linkage group	LG4	NC_037641.1	5372233	5380875	-	XM_016911528.2	NA	XP_016767017.2	glucosamine-fructose-6-phosphate aminotransferase 2, transcript variant X1	406107	NA	2374	2374	NA
1296	Gfat2	12.0165	11.8405	11.7871	12.0347	11.4123	11.6884	11.846	11.8978	gene	protein_coding	GCF_003254395.2	Primary Assembly	linkage group	LG4	NC_037641.1	5371172	5386234	-	NA	NA	NA	glucosamine-fructose-6-phosphate aminotransferase 2	406107	NA	15063	NA	NA
1297	Gfat2	12.0165	11.8405	11.7871	12.0347	11.4123	11.6884	11.846	11.8978	CDS	with_protein	GCF_003254395.2	Primary Assembly	linkage group	LG4	NC_037641.1	5372423	5380767	-	XP_016767020.2	NA	XM_016911531.2	glutamine:fructose-6-phosphate aminotransferase 1 isoform X4	406107	NA	2031	676	NA
1298	Gfat2	12.0165	11.8405	11.7871	12.0347	11.4123	11.6884	11.846	11.8978	CDS	with_protein	GCF_003254395.2	Primary Assembly	linkage group	LG4	NC_037641.1	5372423	5380767	-	XP_016767018.2	NA	XM_016911529.2	glutamine:fructose-6-phosphate aminotransferase 1 isoform X2	406107	NA	2055	684	NA
1299	Gfat2	12.0165	11.8405	11.7871	12.0347	11.4123	11.6884	11.846	11.8978	mRNA	NA	GCF_003254395.2	Primary Assembly	linkage group	LG4	NC_037641.1	5372233	5380875	-	XM_016911530.2	NA	XP_016767019.2	glucosamine-fructose-6-phosphate aminotransferase 2, transcript variant X3	406107	NA	2350	2350	NA
1300	Gfat2	12.0165	11.8405	11.7871	12.0347	11.4123	11.6884	11.846	11.8978	mRNA	NA	GCF_003254395.2	Primary Assembly	linkage group	LG4	NC_037641.1	5372233	5380875	-	XM_016911529.2	NA	XP_016767018.2	glucosamine-fructose-6-phosphate aminotransferase 2, transcript variant X2	406107	NA	2353	2353	NA
1301	Gfat2	12.0165	11.8405	11.7871	12.0347	11.4123	11.6884	11.846	11.8978	mRNA	NA	GCF_003254395.2	Primary Assembly	linkage group	LG4	NC_037641.1	5371172	5386234	-	NM_001134949.1	NA	NP_001128421.1	glucosamine-fructose-6-phosphate aminotransferase 2	406107	NA	3344	3346	NA
1302	Gfat2	12.0165	11.8405	11.7871	12.0347	11.4123	11.6884	11.846	11.8978	mRNA	NA	GCF_003254395.2	Primary Assembly	linkage group	LG4	NC_037641.1	5372233	5380874	-	XM_016911531.2	NA	XP_016767020.2	glucosamine-fructose-6-phosphate aminotransferase 2, transcript variant X4	406107	NA	2328	2328	NA
1303	Gfat2	12.0165	11.8405	11.7871	12.0347	11.4123	11.6884	11.846	11.8978	CDS	with_protein	GCF_003254395.2	Primary Assembly	linkage group	LG4	NC_037641.1	5372423	5380767	-	XP_016767017.2	NA	XM_016911528.2	glutamine:fructose-6-phosphate aminotransferase 1 isoform X1	406107	NA	2076	691	NA
1304	GlnS	11.4596	11.4805	11.6339	11.6383	11.5976	11.7376	11.8034	11.9403	CDS	with_protein	GCF_003254395.2	Primary Assembly	linkage group	LG6	NC_037643.1	16842393	16843169	+	XP_006570933.1	NA	XM_006570870.3	glutamine synthetase isoform X2	410066	NA	777	258	NA
1305	GlnS	11.4596	11.4805	11.6339	11.6383	11.5976	11.7376	11.8034	11.9403	mRNA	NA	GCF_003254395.2	Primary Assembly	linkage group	LG6	NC_037643.1	16823182	16843332	+	NM_001170974.1	NA	NP_001164445.1	glutamine synthetase	410066	NA	1453	1454	NA
1306	GlnS	11.4596	11.4805	11.6339	11.6383	11.5976	11.7376	11.8034	11.9403	mRNA	NA	GCF_003254395.2	Primary Assembly	linkage group	LG6	NC_037643.1	16823113	16843347	+	XM_006570870.3	NA	XP_006570933.1	glutamine synthetase, transcript variant X2	410066	NA	1346	1346	NA
1307	GlnS	11.4596	11.4805	11.6339	11.6383	11.5976	11.7376	11.8034	11.9403	CDS	with_protein	GCF_003254395.2	Primary Assembly	linkage group	LG6	NC_037643.1	16840579	16843169	+	NP_001164445.1	NA	NM_001170974.1	glutamine synthetase	410066	NA	1110	369	NA
1308	GlnS	11.4596	11.4805	11.6339	11.6383	11.5976	11.7376	11.8034	11.9403	mRNA	NA	GCF_003254395.2	Primary Assembly	linkage group	LG6	NC_037643.1	16833243	16843347	+	XM_016912487.2	NA	XP_016767976.1	glutamine synthetase, transcript variant X1	410066	NA	1628	1628	NA
1309	GlnS	11.4596	11.4805	11.6339	11.6383	11.5976	11.7376	11.8034	11.9403	gene	protein_coding	GCF_003254395.2	Primary Assembly	linkage group	LG6	NC_037643.1	16823113	16843347	+	NA	NA	NA	glutamine synthetase	410066	NA	20235	NA	NA
1310	GlnS	11.4596	11.4805	11.6339	11.6383	11.5976	11.7376	11.8034	11.9403	CDS	with_protein	GCF_003254395.2	Primary Assembly	linkage group	LG6	NC_037643.1	16833475	16843169	+	XP_016767976.1	NA	XM_016912487.2	glutamine synthetase isoform X1	410066	NA	1218	405	NA
1311	Glob1	10.5931	10.629	10.8911	10.9434	10.6874	10.8843	10.8347	10.9522	mRNA	NA	GCF_003254395.2	Primary Assembly	linkage group	LG1	NC_037638.1	1672100	1674611	-	XM_026442989.1	NA	XP_026298774.1	globin 1, transcript variant X4	751098	NA	1015	1015	NA
1312	Glob1	10.5931	10.629	10.8911	10.9434	10.6874	10.8843	10.8347	10.9522	CDS	with_protein	GCF_003254395.2	Primary Assembly	linkage group	LG1	NC_037638.1	1672441	1673902	-	XP_026298734.1	NA	XM_026442949.1	globin 1 isoform X1	751098	NA	516	171	NA
1313	Glob1	10.5931	10.629	10.8911	10.9434	10.6874	10.8843	10.8347	10.9522	CDS	with_protein	GCF_003254395.2	Primary Assembly	linkage group	LG1	NC_037638.1	1672441	1673902	-	NP_001071291.1	NA	NM_001077823.2	globin 1	751098	NA	516	171	NA
1314	Glob1	10.5931	10.629	10.8911	10.9434	10.6874	10.8843	10.8347	10.9522	gene	protein_coding	GCF_003254395.2	Primary Assembly	linkage group	LG1	NC_037638.1	1672100	1674611	-	NA	NA	NA	globin 1	751098	NA	2512	NA	NA
1315	Glob1	10.5931	10.629	10.8911	10.9434	10.6874	10.8843	10.8347	10.9522	mRNA	NA	GCF_003254395.2	Primary Assembly	linkage group	LG1	NC_037638.1	1672100	1674555	-	XM_026442862.1	NA	XP_026298647.1	globin 1, transcript variant X1	751098	NA	1155	1155	NA
1316	Glob1	10.5931	10.629	10.8911	10.9434	10.6874	10.8843	10.8347	10.9522	mRNA	NA	GCF_003254395.2	Primary Assembly	linkage group	LG1	NC_037638.1	1672441	1673902	-	NM_001077823.2	NA	NP_001071291.1	globin 1	751098	NA	516	516	NA
1317	Glob1	10.5931	10.629	10.8911	10.9434	10.6874	10.8843	10.8347	10.9522	CDS	with_protein	GCF_003254395.2	Primary Assembly	linkage group	LG1	NC_037638.1	1672441	1673902	-	XP_026298647.1	NA	XM_026442862.1	globin 1 isoform X1	751098	NA	516	171	NA
1318	Glob1	10.5931	10.629	10.8911	10.9434	10.6874	10.8843	10.8347	10.9522	CDS	with_protein	GCF_003254395.2	Primary Assembly	linkage group	LG1	NC_037638.1	1672441	1673902	-	XP_026298706.1	NA	XM_026442921.1	globin 1 isoform X1	751098	NA	516	171	NA
1319	Glob1	10.5931	10.629	10.8911	10.9434	10.6874	10.8843	10.8347	10.9522	mRNA	NA	GCF_003254395.2	Primary Assembly	linkage group	LG1	NC_037638.1	1672100	1674586	-	XM_026442949.1	NA	XP_026298734.1	globin 1, transcript variant X3	751098	NA	1152	1152	NA
1320	Glob1	10.5931	10.629	10.8911	10.9434	10.6874	10.8843	10.8347	10.9522	CDS	with_protein	GCF_003254395.2	Primary Assembly	linkage group	LG1	NC_037638.1	1672441	1673902	-	XP_026298774.1	NA	XM_026442989.1	globin 1 isoform X1	751098	NA	516	171	NA
1321	Glob1	10.5931	10.629	10.8911	10.9434	10.6874	10.8843	10.8347	10.9522	mRNA	NA	GCF_003254395.2	Primary Assembly	linkage group	LG1	NC_037638.1	1672100	1674567	-	XM_026442921.1	NA	XP_026298706.1	globin 1, transcript variant X2	751098	NA	1005	1005	NA
1322	GluCl	8.89975	8.77487	9.03023	8.66171	9.20522	9.03549	9.03449	8.91842	mRNA	NA	GCF_003254395.2	Primary Assembly	linkage group	LG14	NC_037651.1	5177231	5214450	-	XM_006560168.3	NA	XP_006560231.1	glutamate-gated chloride channel, transcript variant X1	408450	NA	6038	6038	NA
1323	GluCl	8.89975	8.77487	9.03023	8.66171	9.20522	9.03549	9.03449	8.91842	CDS	with_protein	GCF_003254395.2	Primary Assembly	linkage group	LG14	NC_037651.1	5181718	5211759	-	NP_001071277.1	NA	NM_001077809.1	glutamate-gated chloride channel precursor	408450	NA	1344	447	NA
1324	GluCl	8.89975	8.77487	9.03023	8.66171	9.20522	9.03549	9.03449	8.91842	gene	protein_coding	GCF_003254395.2	Primary Assembly	linkage group	LG14	NC_037651.1	5177026	5214539	-	NA	NA	NA	glutamate-gated chloride channel	408450	NA	37514	NA	NA
1325	GluCl	8.89975	8.77487	9.03023	8.66171	9.20522	9.03549	9.03449	8.91842	CDS	with_protein	GCF_003254395.2	Primary Assembly	linkage group	LG14	NC_037651.1	5181718	5211138	-	XP_026300659.1	NA	XM_026444874.1	glutamate-gated chloride channel isoform X9	408450	NA	1119	372	NA
1326	GluCl	8.89975	8.77487	9.03023	8.66171	9.20522	9.03549	9.03449	8.91842	CDS	with_protein	GCF_003254395.2	Primary Assembly	linkage group	LG14	NC_037651.1	5181718	5211759	-	XP_016771470.1	NA	XM_016915981.2	glutamate-gated chloride channel isoform X4	408450	NA	1344	447	NA
1327	GluCl	8.89975	8.77487	9.03023	8.66171	9.20522	9.03549	9.03449	8.91842	CDS	with_protein	GCF_003254395.2	Primary Assembly	linkage group	LG14	NC_037651.1	5181718	5211759	-	XP_006560232.1	NA	XM_006560169.3	glutamate-gated chloride channel isoform X2	408450	NA	1380	459	NA
1328	GluCl	8.89975	8.77487	9.03023	8.66171	9.20522	9.03549	9.03449	8.91842	mRNA	NA	GCF_003254395.2	Primary Assembly	linkage group	LG14	NC_037651.1	5177231	5214450	-	XM_016915981.2	NA	XP_016771470.1	glutamate-gated chloride channel, transcript variant X4	408450	NA	6002	6002	NA
1329	GluCl	8.89975	8.77487	9.03023	8.66171	9.20522	9.03549	9.03449	8.91842	mRNA	NA	GCF_003254395.2	Primary Assembly	linkage group	LG14	NC_037651.1	5177026	5201765	-	XM_016915983.2	NA	XP_016771472.1	glutamate-gated chloride channel, transcript variant X6	408450	NA	5973	5973	NA
1330	GluCl	8.89975	8.77487	9.03023	8.66171	9.20522	9.03549	9.03449	8.91842	CDS	with_protein	GCF_003254395.2	Primary Assembly	linkage group	LG14	NC_037651.1	5181718	5211759	-	XP_016771471.1	NA	XM_016915982.2	glutamate-gated chloride channel isoform X5	408450	NA	1344	447	NA
1331	GluCl	8.89975	8.77487	9.03023	8.66171	9.20522	9.03549	9.03449	8.91842	CDS	with_protein	GCF_003254395.2	Primary Assembly	linkage group	LG14	NC_037651.1	5181718	5211759	-	XP_006560231.1	NA	XM_006560168.3	glutamate-gated chloride channel isoform X1	408450	NA	1380	459	NA
1332	GluCl	8.89975	8.77487	9.03023	8.66171	9.20522	9.03549	9.03449	8.91842	CDS	with_protein	GCF_003254395.2	Primary Assembly	linkage group	LG14	NC_037651.1	5181718	5211138	-	XP_016771474.1	NA	XM_016915985.2	glutamate-gated chloride channel isoform X7	408450	NA	1155	384	NA
1333	GluCl	8.89975	8.77487	9.03023	8.66171	9.20522	9.03549	9.03449	8.91842	CDS	with_protein	GCF_003254395.2	Primary Assembly	linkage group	LG14	NC_037651.1	5181718	5201701	-	XP_006560236.1	NA	XM_006560173.3	glutamate-gated chloride channel isoform X8	408450	NA	1149	382	NA
1334	GluCl	8.89975	8.77487	9.03023	8.66171	9.20522	9.03549	9.03449	8.91842	mRNA	NA	GCF_003254395.2	Primary Assembly	linkage group	LG14	NC_037651.1	5181718	5211759	-	NM_001077809.1	NA	NP_001071277.1	glutamate-gated chloride channel	408450	NA	1344	1344	NA
1335	GluCl	8.89975	8.77487	9.03023	8.66171	9.20522	9.03549	9.03449	8.91842	mRNA	NA	GCF_003254395.2	Primary Assembly	linkage group	LG14	NC_037651.1	5177026	5211236	-	XM_016915985.2	NA	XP_016771474.1	glutamate-gated chloride channel, transcript variant X8	408450	NA	5945	5945	NA
1336	GluCl	8.89975	8.77487	9.03023	8.66171	9.20522	9.03549	9.03449	8.91842	mRNA	NA	GCF_003254395.2	Primary Assembly	linkage group	LG14	NC_037651.1	5177231	5214438	-	XM_016915982.2	NA	XP_016771471.1	glutamate-gated chloride channel, transcript variant X5	408450	NA	5990	5990	NA
1337	GluCl	8.89975	8.77487	9.03023	8.66171	9.20522	9.03549	9.03449	8.91842	mRNA	NA	GCF_003254395.2	Primary Assembly	linkage group	LG14	NC_037651.1	5177026	5211762	-	XM_006560173.3	NA	XP_006560236.1	glutamate-gated chloride channel, transcript variant X9	408450	NA	6143	6143	NA
1338	GluCl	8.89975	8.77487	9.03023	8.66171	9.20522	9.03549	9.03449	8.91842	mRNA	NA	GCF_003254395.2	Primary Assembly	linkage group	LG14	NC_037651.1	5177026	5214539	-	XM_006560170.3	NA	XP_006560233.1	glutamate-gated chloride channel, transcript variant X3	408450	NA	6332	6332	NA
1339	GluCl	8.89975	8.77487	9.03023	8.66171	9.20522	9.03549	9.03449	8.91842	CDS	with_protein	GCF_003254395.2	Primary Assembly	linkage group	LG14	NC_037651.1	5181718	5211759	-	XP_006560233.1	NA	XM_006560170.3	glutamate-gated chloride channel isoform X3	408450	NA	1380	459	NA
1340	GluCl	8.89975	8.77487	9.03023	8.66171	9.20522	9.03549	9.03449	8.91842	mRNA	NA	GCF_003254395.2	Primary Assembly	linkage group	LG14	NC_037651.1	5177026	5206109	-	XM_016915984.2	NA	XP_016771473.1	glutamate-gated chloride channel, transcript variant X7	408450	NA	5924	5924	NA
1341	GluCl	8.89975	8.77487	9.03023	8.66171	9.20522	9.03549	9.03449	8.91842	CDS	with_protein	GCF_003254395.2	Primary Assembly	linkage group	LG14	NC_037651.1	5181718	5195337	-	XP_016771472.1	NA	XM_016915983.2	glutamate-gated chloride channel isoform X6	408450	NA	1197	398	NA
1342	GluCl	8.89975	8.77487	9.03023	8.66171	9.20522	9.03549	9.03449	8.91842	mRNA	NA	GCF_003254395.2	Primary Assembly	linkage group	LG14	NC_037651.1	5177231	5214438	-	XM_006560169.3	NA	XP_006560232.1	glutamate-gated chloride channel, transcript variant X2	408450	NA	6026	6026	NA
1343	GluCl	8.89975	8.77487	9.03023	8.66171	9.20522	9.03549	9.03449	8.91842	CDS	with_protein	GCF_003254395.2	Primary Assembly	linkage group	LG14	NC_037651.1	5181718	5195337	-	XP_016771473.1	NA	XM_016915984.2	glutamate-gated chloride channel isoform X6	408450	NA	1197	398	NA
1344	GluCl	8.89975	8.77487	9.03023	8.66171	9.20522	9.03549	9.03449	8.91842	mRNA	NA	GCF_003254395.2	Primary Assembly	linkage group	LG14	NC_037651.1	5177026	5211759	-	XM_026444874.1	NA	XP_026300659.1	glutamate-gated chloride channel, transcript variant X10	408450	NA	5968	5968	NA
1345	Glurb	5.58506	5.54109	5.80405	6.0899	5.83059	5.54399	5.99863	6.21615	mRNA	NA	GCF_003254395.2	Primary Assembly	linkage group	LG13	NC_037650.1	7387213	7497580	-	XM_006562735.3	NA	XP_006562798.1	metabotropic glutamate receptor B, transcript variant X6	406150	NA	5233	5233	NA
1346	Glurb	5.58506	5.54109	5.80405	6.0899	5.83059	5.54399	5.99863	6.21615	gene	protein_coding	GCF_003254395.2	Primary Assembly	linkage group	LG13	NC_037650.1	7387213	7644067	-	NA	NA	NA	metabotropic glutamate receptor B	406150	NA	256855	NA	NA
1347	Glurb	5.58506	5.54109	5.80405	6.0899	5.83059	5.54399	5.99863	6.21615	mRNA	NA	GCF_003254395.2	Primary Assembly	linkage group	LG13	NC_037650.1	7387213	7497580	-	XM_006562736.3	NA	XP_006562799.1	metabotropic glutamate receptor B, transcript variant X7	406150	NA	5258	5258	NA
1348	Glurb	5.58506	5.54109	5.80405	6.0899	5.83059	5.54399	5.99863	6.21615	CDS	with_protein	GCF_003254395.2	Primary Assembly	linkage group	LG13	NC_037650.1	7388570	7491816	-	NP_001011623.1	NA	NM_001011623.1	metabotropic glutamate receptor B precursor	406150	NA	3123	1040	NA
1349	Glurb	5.58506	5.54109	5.80405	6.0899	5.83059	5.54399	5.99863	6.21615	CDS	with_protein	GCF_003254395.2	Primary Assembly	linkage group	LG13	NC_037650.1	7388570	7525192	-	XP_006562793.2	NA	XM_006562730.3	metabotropic glutamate receptor B isoform X2	406150	NA	6357	2118	NA
1350	Glurb	5.58506	5.54109	5.80405	6.0899	5.83059	5.54399	5.99863	6.21615	mRNA	NA	GCF_003254395.2	Primary Assembly	linkage group	LG13	NC_037650.1	7387213	7644067	-	XM_006562730.3	NA	XP_006562793.2	metabotropic glutamate receptor B, transcript variant X3	406150	NA	8683	8683	NA
1351	Glurb	5.58506	5.54109	5.80405	6.0899	5.83059	5.54399	5.99863	6.21615	mRNA	NA	GCF_003254395.2	Primary Assembly	linkage group	LG13	NC_037650.1	7392359	7644059	-	XM_006562731.3	NA	XP_006562794.2	metabotropic glutamate receptor B, transcript variant X4	406150	NA	6991	6991	NA
1352	Glurb	5.58506	5.54109	5.80405	6.0899	5.83059	5.54399	5.99863	6.21615	mRNA	NA	GCF_003254395.2	Primary Assembly	linkage group	LG13	NC_037650.1	7388470	7491967	-	NM_001011623.1	NA	NP_001011623.1	metabotropic glutamate receptor B	406150	NA	3374	3376	NA
1353	Glurb	5.58506	5.54109	5.80405	6.0899	5.83059	5.54399	5.99863	6.21615	CDS	with_protein	GCF_003254395.2	Primary Assembly	linkage group	LG13	NC_037650.1	7392704	7525192	-	XP_006562794.2	NA	XM_006562731.3	metabotropic glutamate receptor B isoform X3	406150	NA	5685	1894	NA
1354	Glurb	5.58506	5.54109	5.80405	6.0899	5.83059	5.54399	5.99863	6.21615	CDS	with_protein	GCF_003254395.2	Primary Assembly	linkage group	LG13	NC_037650.1	7388570	7525192	-	XP_026300312.1	NA	XM_026444527.1	metabotropic glutamate receptor B isoform X1	406150	NA	6609	2202	NA
1355	Glurb	5.58506	5.54109	5.80405	6.0899	5.83059	5.54399	5.99863	6.21615	CDS	with_protein	GCF_003254395.2	Primary Assembly	linkage group	LG13	NC_037650.1	7388570	7491816	-	XP_006562799.1	NA	XM_006562736.3	metabotropic glutamate receptor B isoform X4	406150	NA	3123	1040	NA
1356	Glurb	5.58506	5.54109	5.80405	6.0899	5.83059	5.54399	5.99863	6.21615	mRNA	NA	GCF_003254395.2	Primary Assembly	linkage group	LG13	NC_037650.1	7387213	7497580	-	XM_006562737.3	NA	XP_006562800.1	metabotropic glutamate receptor B, transcript variant X8	406150	NA	5224	5224	NA
1357	Glurb	5.58506	5.54109	5.80405	6.0899	5.83059	5.54399	5.99863	6.21615	mRNA	NA	GCF_003254395.2	Primary Assembly	linkage group	LG13	NC_037650.1	7387213	7497580	-	XM_006562734.3	NA	XP_006562797.1	metabotropic glutamate receptor B, transcript variant X5	406150	NA	5267	5267	NA
1358	Glurb	5.58506	5.54109	5.80405	6.0899	5.83059	5.54399	5.99863	6.21615	CDS	with_protein	GCF_003254395.2	Primary Assembly	linkage group	LG13	NC_037650.1	7388570	7491816	-	XP_006562800.1	NA	XM_006562737.3	metabotropic glutamate receptor B isoform X4	406150	NA	3123	1040	NA
1359	Glurb	5.58506	5.54109	5.80405	6.0899	5.83059	5.54399	5.99863	6.21615	CDS	with_protein	GCF_003254395.2	Primary Assembly	linkage group	LG13	NC_037650.1	7388570	7491816	-	XP_006562797.1	NA	XM_006562734.3	metabotropic glutamate receptor B isoform X4	406150	NA	3123	1040	NA
1360	Glurb	5.58506	5.54109	5.80405	6.0899	5.83059	5.54399	5.99863	6.21615	CDS	with_protein	GCF_003254395.2	Primary Assembly	linkage group	LG13	NC_037650.1	7388570	7491816	-	XP_006562798.1	NA	XM_006562735.3	metabotropic glutamate receptor B isoform X4	406150	NA	3123	1040	NA
1361	Glurb	5.58506	5.54109	5.80405	6.0899	5.83059	5.54399	5.99863	6.21615	CDS	with_protein	GCF_003254395.2	Primary Assembly	linkage group	LG13	NC_037650.1	7388570	7525192	-	XP_006562791.2	NA	XM_006562728.3	metabotropic glutamate receptor B isoform X1	406150	NA	6609	2202	NA
1362	Glurb	5.58506	5.54109	5.80405	6.0899	5.83059	5.54399	5.99863	6.21615	mRNA	NA	GCF_003254395.2	Primary Assembly	linkage group	LG13	NC_037650.1	7387213	7643972	-	XM_026444527.1	NA	XP_026300312.1	metabotropic glutamate receptor B, transcript variant X2	406150	NA	8333	8333	NA
1363	Glurb	5.58506	5.54109	5.80405	6.0899	5.83059	5.54399	5.99863	6.21615	mRNA	NA	GCF_003254395.2	Primary Assembly	linkage group	LG13	NC_037650.1	7387213	7644055	-	XM_006562728.3	NA	XP_006562791.2	metabotropic glutamate receptor B, transcript variant X1	406150	NA	8923	8923	NA
1364	Gpdh	10.9228	10.777	10.5555	10.3508	10.8405	10.8211	10.741	10.5551	mRNA	NA	GCF_003254395.2	Primary Assembly	linkage group	LG9	NC_037646.1	2849683	2861364	+	NM_001014994.1	NA	NP_001014994.1	glycerol-3-phosphate dehydrogenase	726445	NA	1890	1892	NA
1365	Gpdh	10.9228	10.777	10.5555	10.3508	10.8405	10.8211	10.741	10.5551	CDS	with_protein	GCF_003254395.2	Primary Assembly	linkage group	LG9	NC_037646.1	2849825	2861786	+	XP_026298412.1	NA	XM_026442627.1	glycerol-3-phosphate dehydrogenase isoform X1	726445	NA	1107	368	NA
1366	Gpdh	10.9228	10.777	10.5555	10.3508	10.8405	10.8211	10.741	10.5551	CDS	with_protein	GCF_003254395.2	Primary Assembly	linkage group	LG9	NC_037646.1	2849825	2860708	+	NP_001014994.1	NA	NM_001014994.1	glycerol-3-phosphate dehydrogenase	726445	NA	1092	363	NA
1367	Gpdh	10.9228	10.777	10.5555	10.3508	10.8405	10.8211	10.741	10.5551	CDS	with_protein	GCF_003254395.2	Primary Assembly	linkage group	LG9	NC_037646.1	2849825	2859096	+	XP_026298414.1	NA	XM_026442629.1	glycerol-3-phosphate dehydrogenase isoform X2	726445	NA	1053	350	NA
1368	Gpdh	10.9228	10.777	10.5555	10.3508	10.8405	10.8211	10.741	10.5551	mRNA	NA	GCF_003254395.2	Primary Assembly	linkage group	LG9	NC_037646.1	2849701	2859096	+	XM_026442629.1	NA	XP_026298414.1	glycerol-3-phosphate dehydrogenase, transcript variant X2	726445	NA	1177	1177	NA
1369	Gpdh	10.9228	10.777	10.5555	10.3508	10.8405	10.8211	10.741	10.5551	gene	protein_coding	GCF_003254395.2	Primary Assembly	linkage group	LG9	NC_037646.1	2849683	2862544	+	NA	NA	NA	glycerol-3-phosphate dehydrogenase	726445	NA	12862	NA	NA
1370	Gpdh	10.9228	10.777	10.5555	10.3508	10.8405	10.8211	10.741	10.5551	mRNA	NA	GCF_003254395.2	Primary Assembly	linkage group	LG9	NC_037646.1	2849701	2862544	+	XM_026442627.1	NA	XP_026298412.1	glycerol-3-phosphate dehydrogenase, transcript variant X1	726445	NA	1989	1989	NA
1371	Gr10	5.42813	6.10598	6.18327	6.24525	5.68887	6.32646	6.72654	6.40141	gene	protein_coding	GCF_003254395.2	Primary Assembly	linkage group	LG4	NC_037641.1	10523031	10536471	+	NA	NA	NA	gustatory receptor 10	725297	NA	13441	NA	NA
1372	Gr10	5.42813	6.10598	6.18327	6.24525	5.68887	6.32646	6.72654	6.40141	CDS	with_protein	GCF_003254395.2	Primary Assembly	linkage group	LG4	NC_037641.1	10523070	10525508	+	NP_001229923.1	NA	NM_001242994.1	gustatory receptor 10	725297	NA	1086	361	NA
1373	Gr10	5.42813	6.10598	6.18327	6.24525	5.68887	6.32646	6.72654	6.40141	mRNA	NA	GCF_003254395.2	Primary Assembly	linkage group	LG4	NC_037641.1	10523031	10526019	+	XM_006567109.3	NA	XP_006567172.2	gustatory receptor 10, transcript variant X1	725297	NA	1630	1630	NA
1374	Gr10	5.42813	6.10598	6.18327	6.24525	5.68887	6.32646	6.72654	6.40141	CDS	with_protein	GCF_003254395.2	Primary Assembly	linkage group	LG4	NC_037641.1	10523070	10525508	+	XP_006567172.2	NA	XM_006567109.3	gustatory receptor 10 isoform X1	725297	NA	1080	359	NA
1375	Gr10	5.42813	6.10598	6.18327	6.24525	5.68887	6.32646	6.72654	6.40141	mRNA	NA	GCF_003254395.2	Primary Assembly	linkage group	LG4	NC_037641.1	10523070	10526033	+	NM_001242994.1	NA	NP_001229923.1	gustatory receptor 10	725297	NA	1611	1611	NA
1376	Gr10	5.42813	6.10598	6.18327	6.24525	5.68887	6.32646	6.72654	6.40141	mRNA	NA	GCF_003254395.2	Primary Assembly	linkage group	LG4	NC_037641.1	10523031	10536471	+	XM_006567110.3	NA	XP_006567173.2	gustatory receptor 10, transcript variant X2	725297	NA	3014	3014	NA
1377	Gr10	5.42813	6.10598	6.18327	6.24525	5.68887	6.32646	6.72654	6.40141	CDS	with_protein	GCF_003254395.2	Primary Assembly	linkage group	LG4	NC_037641.1	10523070	10536010	+	XP_006567173.2	NA	XM_006567110.3	gustatory receptor 10 isoform X2	725297	NA	2514	837	NA
1378	Grd	6.50594	6.18185	6.91674	7.00873	6.95833	7.09006	7.03667	7.2839	gene	protein_coding	GCF_003254395.2	Primary Assembly	linkage group	LG1	NC_037638.1	6428662	6469994	-	NA	NA	NA	GABA-gated ion channel	413803	NA	41333	NA	NA
1379	Grd	6.50594	6.18185	6.91674	7.00873	6.95833	7.09006	7.03667	7.2839	mRNA	NA	GCF_003254395.2	Primary Assembly	linkage group	LG1	NC_037638.1	6428662	6469994	-	XM_016911804.2	NA	XP_016767293.1	GABA-gated ion channel, transcript variant X1	413803	NA	2271	2271	NA
1380	Grd	6.50594	6.18185	6.91674	7.00873	6.95833	7.09006	7.03667	7.2839	mRNA	NA	GCF_003254395.2	Primary Assembly	linkage group	LG1	NC_037638.1	6428662	6454923	-	XM_026440997.1	NA	XP_026296782.1	GABA-gated ion channel, transcript variant X2	413803	NA	2014	2014	NA
1381	Grd	6.50594	6.18185	6.91674	7.00873	6.95833	7.09006	7.03667	7.2839	CDS	with_protein	GCF_003254395.2	Primary Assembly	linkage group	LG1	NC_037638.1	6428992	6451950	-	NP_001292813.1	NA	NM_001305884.1	GABA-gated ion channel	413803	NA	1545	514	NA
1382	Grd	6.50594	6.18185	6.91674	7.00873	6.95833	7.09006	7.03667	7.2839	CDS	with_protein	GCF_003254395.2	Primary Assembly	linkage group	LG1	NC_037638.1	6428992	6451950	-	XP_026296782.1	NA	XM_026440997.1	GABA-gated ion channel isoform X1	413803	NA	1623	540	NA
1383	Grd	6.50594	6.18185	6.91674	7.00873	6.95833	7.09006	7.03667	7.2839	mRNA	NA	GCF_003254395.2	Primary Assembly	linkage group	LG1	NC_037638.1	6428983	6469992	-	NM_001305884.1	NA	NP_001292813.1	GABA-gated ion channel	413803	NA	1870	1870	NA
1384	Grd	6.50594	6.18185	6.91674	7.00873	6.95833	7.09006	7.03667	7.2839	CDS	with_protein	GCF_003254395.2	Primary Assembly	linkage group	LG1	NC_037638.1	6428992	6448760	-	XP_016767331.1	NA	XM_016911842.2	GABA-gated ion channel isoform X2	413803	NA	1620	539	NA
1385	Grd	6.50594	6.18185	6.91674	7.00873	6.95833	7.09006	7.03667	7.2839	mRNA	NA	GCF_003254395.2	Primary Assembly	linkage group	LG1	NC_037638.1	6428662	6449129	-	XM_016911842.2	NA	XP_016767331.1	GABA-gated ion channel, transcript variant X3	413803	NA	2319	2319	NA
1386	Grd	6.50594	6.18185	6.91674	7.00873	6.95833	7.09006	7.03667	7.2839	CDS	with_protein	GCF_003254395.2	Primary Assembly	linkage group	LG1	NC_037638.1	6428992	6451950	-	XP_016767293.1	NA	XM_016911804.2	GABA-gated ion channel isoform X1	413803	NA	1623	540	NA
1387	Grp	1.79654	0	0	2.28452	0	0	0	3.19367	gene	protein_coding	GCF_003254395.2	Primary Assembly	linkage group	LG9	NC_037646.1	1013770	1017473	-	NA	NA	NA	glycine-rich cuticle protein	552281	NA	3704	NA	NA
1388	Grp	1.79654	0	0	2.28452	0	0	0	3.19367	mRNA	NA	GCF_003254395.2	Primary Assembly	linkage group	LG9	NC_037646.1	1013770	1017473	-	NM_001142637.1	NA	NP_001136109.1	glycine-rich cuticle protein	552281	NA	999	999	NA
1389	Grp	1.79654	0	0	2.28452	0	0	0	3.19367	CDS	with_protein	GCF_003254395.2	Primary Assembly	linkage group	LG9	NC_037646.1	1013770	1017473	-	NP_001136109.1	NA	NM_001142637.1	glycine-rich cuticle protein	552281	NA	999	332	NA
1390	GstD1	10.9811	11.0088	11.1225	11.1212	11.0433	11.0686	11.1094	11.2876	CDS	with_protein	GCF_003254395.2	Primary Assembly	linkage group	LG15	NC_037652.1	9014706	9016555	+	NP_001171499.1	NA	NM_001178028.1	glutathione S-transferase D1	409490	NA	654	217	NA
1391	GstD1	10.9811	11.0088	11.1225	11.1212	11.0433	11.0686	11.1094	11.2876	mRNA	NA	GCF_003254395.2	Primary Assembly	linkage group	LG15	NC_037652.1	9013731	9016677	+	XM_026445268.1	NA	XP_026301053.1	glutathione S-transferase D1, transcript variant X3	409490	NA	908	908	NA
1392	GstD1	10.9811	11.0088	11.1225	11.1212	11.0433	11.0686	11.1094	11.2876	CDS	with_protein	GCF_003254395.2	Primary Assembly	linkage group	LG15	NC_037652.1	9014195	9016555	+	XP_006563394.1	NA	XM_006563331.3	glutathione S-transferase D1 isoform X1	409490	NA	723	240	NA
1393	GstD1	10.9811	11.0088	11.1225	11.1212	11.0433	11.0686	11.1094	11.2876	gene	protein_coding	GCF_003254395.2	Primary Assembly	linkage group	LG15	NC_037652.1	9011536	9016677	+	NA	NA	NA	glutathione S-transferase D1	409490	NA	5142	NA	NA
1394	GstD1	10.9811	11.0088	11.1225	11.1212	11.0433	11.0686	11.1094	11.2876	mRNA	NA	GCF_003254395.2	Primary Assembly	linkage group	LG15	NC_037652.1	9013795	9016677	+	XM_026445267.1	NA	XP_026301052.1	glutathione S-transferase D1, transcript variant X2	409490	NA	1035	1035	NA
1395	GstD1	10.9811	11.0088	11.1225	11.1212	11.0433	11.0686	11.1094	11.2876	CDS	with_protein	GCF_003254395.2	Primary Assembly	linkage group	LG15	NC_037652.1	9014706	9016555	+	XP_026301053.1	NA	XM_026445268.1	glutathione S-transferase D1 isoform X2	409490	NA	654	217	NA
1396	GstD1	10.9811	11.0088	11.1225	11.1212	11.0433	11.0686	11.1094	11.2876	CDS	with_protein	GCF_003254395.2	Primary Assembly	linkage group	LG15	NC_037652.1	9014706	9016555	+	XP_026301052.1	NA	XM_026445267.1	glutathione S-transferase D1 isoform X2	409490	NA	654	217	NA
1397	GstD1	10.9811	11.0088	11.1225	11.1212	11.0433	11.0686	11.1094	11.2876	mRNA	NA	GCF_003254395.2	Primary Assembly	linkage group	LG15	NC_037652.1	9014099	9016677	+	XM_006563331.3	NA	XP_006563394.1	glutathione S-transferase D1, transcript variant X1	409490	NA	941	941	NA
1398	GstD1	10.9811	11.0088	11.1225	11.1212	11.0433	11.0686	11.1094	11.2876	mRNA	NA	GCF_003254395.2	Primary Assembly	linkage group	LG15	NC_037652.1	9011536	9016675	+	NM_001178028.1	NA	NP_001171499.1	glutathione S-transferase D1	409490	NA	1029	1029	NA
1399	GstS1	10.9639	11.0004	10.816	10.8386	10.3719	10.4793	10.6267	10.6294	gene	protein_coding	GCF_003254395.2	Primary Assembly	linkage group	LG4	NC_037641.1	1918073	1921443	+	NA	NA	NA	glutathione S-transferase S1	552304	NA	3371	NA	NA
1400	GstS1	10.9639	11.0004	10.816	10.8386	10.3719	10.4793	10.6267	10.6294	CDS	with_protein	GCF_003254395.2	Primary Assembly	linkage group	LG4	NC_037641.1	1919775	1921364	+	NP_001153742.1	NA	NM_001160270.1	glutathione S-transferase S1	552304	NA	615	204	NA
1401	GstS1	10.9639	11.0004	10.816	10.8386	10.3719	10.4793	10.6267	10.6294	CDS	with_protein	GCF_003254395.2	Primary Assembly	linkage group	LG4	NC_037641.1	1919775	1921364	+	XP_026295756.1	NA	XM_026439971.1	glutathione S-transferase S1 isoform X1	552304	NA	615	204	NA
1402	GstS1	10.9639	11.0004	10.816	10.8386	10.3719	10.4793	10.6267	10.6294	mRNA	NA	GCF_003254395.2	Primary Assembly	linkage group	LG4	NC_037641.1	1919771	1921443	+	NM_001160270.1	NA	NP_001153742.1	glutathione S-transferase S1	552304	NA	698	698	NA
1403	GstS1	10.9639	11.0004	10.816	10.8386	10.3719	10.4793	10.6267	10.6294	mRNA	NA	GCF_003254395.2	Primary Assembly	linkage group	LG4	NC_037641.1	1918073	1921390	+	XM_026439971.1	NA	XP_026295756.1	glutathione S-transferase S1, transcript variant X1	552304	NA	714	714	NA
1404	GstS4	3.649	3.07703	3.46969	3.32693	3.74677	4.11829	3.71657	3.02338	CDS	with_protein	GCF_003254395.2	Primary Assembly	linkage group	LG4	NC_037641.1	5016724	5017615	-	XP_006560566.1	NA	XM_006560503.3	glutathione S-transferase S4 isoform X1	411045	NA	627	208	NA
1405	GstS4	3.649	3.07703	3.46969	3.32693	3.74677	4.11829	3.71657	3.02338	mRNA	NA	GCF_003254395.2	Primary Assembly	linkage group	LG4	NC_037641.1	5016633	5017794	-	XM_006560503.3	NA	XP_006560566.1	glutathione S-transferase S4, transcript variant X1	411045	NA	820	820	NA
1406	GstS4	3.649	3.07703	3.46969	3.32693	3.74677	4.11829	3.71657	3.02338	gene	protein_coding	GCF_003254395.2	Primary Assembly	linkage group	LG4	NC_037641.1	5016633	5017794	-	NA	NA	NA	glutathione S-transferase S4	411045	NA	1162	NA	NA
1407	GstS4	3.649	3.07703	3.46969	3.32693	3.74677	4.11829	3.71657	3.02338	mRNA	NA	GCF_003254395.2	Primary Assembly	linkage group	LG4	NC_037641.1	5016661	5017635	-	NM_001142656.2	NA	NP_001136128.1	glutathione S-transferase S4	411045	NA	710	710	NA
1408	GstS4	3.649	3.07703	3.46969	3.32693	3.74677	4.11829	3.71657	3.02338	CDS	with_protein	GCF_003254395.2	Primary Assembly	linkage group	LG4	NC_037641.1	5016724	5017609	-	NP_001136128.1	NA	NM_001142656.2	glutathione S-transferase S4	411045	NA	621	206	NA
1409	Gtpx1	9.99817	10.1143	10.085	10.3664	9.80377	9.89224	9.6974	9.82756	gene	protein_coding	GCF_003254395.2	Primary Assembly	linkage group	LG1	NC_037638.1	15149964	15153267	+	NA	NA	NA	glutathione peroxidase-like 1	494523	NA	3304	NA	NA
1410	Gtpx1	9.99817	10.1143	10.085	10.3664	9.80377	9.89224	9.6974	9.82756	mRNA	NA	GCF_003254395.2	Primary Assembly	linkage group	LG1	NC_037638.1	15149964	15153267	+	XM_006570696.3	NA	XP_006570759.1	glutathione peroxidase-like 1, transcript variant X1	494523	NA	1027	1027	NA
1411	Gtpx1	9.99817	10.1143	10.085	10.3664	9.80377	9.89224	9.6974	9.82756	mRNA	NA	GCF_003254395.2	Primary Assembly	linkage group	LG1	NC_037638.1	15150000	15153229	+	NM_001178021.1	NA	NP_001171492.1	glutathione peroxidase-like 1, transcript variant 1	494523	NA	842	842	NA
1412	Gtpx1	9.99817	10.1143	10.085	10.3664	9.80377	9.89224	9.6974	9.82756	CDS	with_protein	GCF_003254395.2	Primary Assembly	linkage group	LG1	NC_037638.1	15152245	15152969	+	NP_001171492.1	NA	NM_001178021.1	glutathione peroxidase-like 1	494523	NA	507	168	NA
1413	Gtpx1	9.99817	10.1143	10.085	10.3664	9.80377	9.89224	9.6974	9.82756	CDS	with_protein	GCF_003254395.2	Primary Assembly	linkage group	LG1	NC_037638.1	15152245	15152969	+	NP_001171493.1	NA	NM_001178022.1	glutathione peroxidase-like 1	494523	NA	507	168	NA
1414	Gtpx1	9.99817	10.1143	10.085	10.3664	9.80377	9.89224	9.6974	9.82756	CDS	with_protein	GCF_003254395.2	Primary Assembly	linkage group	LG1	NC_037638.1	15150628	15152969	+	XP_006570759.1	NA	XM_006570696.3	glutathione peroxidase-like 1 isoform X1	494523	NA	576	191	NA
1415	Gtpx1	9.99817	10.1143	10.085	10.3664	9.80377	9.89224	9.6974	9.82756	mRNA	NA	GCF_003254395.2	Primary Assembly	linkage group	LG1	NC_037638.1	15150648	15153229	+	NM_001178022.1	NA	NP_001171493.1	glutathione peroxidase-like 1, transcript variant 2	494523	NA	816	816	NA
1416	Gycbeta1	5.72658	5.51199	6.09148	5.40264	5.32365	5.83271	6.11811	5.83357	CDS	with_protein	GCF_003254395.2	Primary Assembly	linkage group	LG6	NC_037643.1	10318563	10342046	-	XP_006568297.1	NA	XM_006568234.3	guanylate cyclase, soluble, beta 1 isoform X1	408880	NA	1716	571	NA
1417	Gycbeta1	5.72658	5.51199	6.09148	5.40264	5.32365	5.83271	6.11811	5.83357	mRNA	NA	GCF_003254395.2	Primary Assembly	linkage group	LG6	NC_037643.1	10318470	10347615	-	NM_001011632.2	NA	NP_001011632.1	guanylate cyclase, soluble, beta 1	408880	NA	1998	2009	NA
1418	Gycbeta1	5.72658	5.51199	6.09148	5.40264	5.32365	5.83271	6.11811	5.83357	mRNA	NA	GCF_003254395.2	Primary Assembly	linkage group	LG6	NC_037643.1	10318425	10347637	-	XM_006568234.3	NA	XP_006568297.1	guanylate cyclase, soluble, beta 1, transcript variant X1	408880	NA	1991	1991	NA
1419	Gycbeta1	5.72658	5.51199	6.09148	5.40264	5.32365	5.83271	6.11811	5.83357	gene	protein_coding	GCF_003254395.2	Primary Assembly	linkage group	LG6	NC_037643.1	10318425	10347637	-	NA	NA	NA	guanylate cyclase, soluble, beta 1	408880	NA	29213	NA	NA
1420	Gycbeta1	5.72658	5.51199	6.09148	5.40264	5.32365	5.83271	6.11811	5.83357	CDS	with_protein	GCF_003254395.2	Primary Assembly	linkage group	LG6	NC_037643.1	10318563	10347522	-	NP_001011632.1	NA	NM_001011632.2	guanylate cyclase, soluble, beta 1	408880	NA	1812	603	NA
1421	H	7.17476	6.89591	7.35205	6.9497	6.85151	7.22908	6.9998	7.17625	mRNA	NA	GCF_003254395.2	Primary Assembly	linkage group	LG5	NC_037642.1	9573403	9576252	-	NM_001131038.1	NA	NP_001124510.1	hairless	100174948	NA	2706	2722	NA
1422	H	7.17476	6.89591	7.35205	6.9497	6.85151	7.22908	6.9998	7.17625	gene	protein_coding	GCF_003254395.2	Primary Assembly	linkage group	LG5	NC_037642.1	9573403	9576252	-	NA	NA	NA	hairless	100174948	NA	2850	NA	NA
1423	H	7.17476	6.89591	7.35205	6.9497	6.85151	7.22908	6.9998	7.17625	CDS	with_protein	GCF_003254395.2	Primary Assembly	linkage group	LG5	NC_037642.1	9574546	9575868	-	NP_001124510.1	NA	NM_001131038.1	hairless	100174948	NA	1179	392	NA
1424	Hb	0.867594	0	1.69584	1.19577	1.47244	1.84169	2.10855	2.02006	mRNA	NA	GCF_003254395.2	Primary Assembly	linkage group	LG10	NC_037647.1	9348067	9350007	-	NM_001252426.1	NA	NP_001239355.1	hunchback	410209	NA	1941	1941	NA
1425	Hb	0.867594	0	1.69584	1.19577	1.47244	1.84169	2.10855	2.02006	CDS	with_protein	GCF_003254395.2	Primary Assembly	linkage group	LG10	NC_037647.1	9348067	9350007	-	NP_001239355.1	NA	NM_001252426.1	protein hunchback	410209	NA	1941	646	NA
1426	Hb	0.867594	0	1.69584	1.19577	1.47244	1.84169	2.10855	2.02006	gene	protein_coding	GCF_003254395.2	Primary Assembly	linkage group	LG10	NC_037647.1	9348067	9350007	-	NA	NA	NA	hunchback	410209	NA	1941	NA	NA
1427	Hbg2	14.0727	13.8368	14.0702	14.1745	13.8079	14.1876	14.3761	14.5379	mRNA	NA	GCF_003254395.2	Primary Assembly	linkage group	LG8	NC_037645.1	5359323	5361065	+	NM_001040259.1	NA	NP_001035349.1	alpha-glucosidase	411257	NA	1743	1743	NA
1428	Hbg2	14.0727	13.8368	14.0702	14.1745	13.8079	14.1876	14.3761	14.5379	CDS	with_protein	GCF_003254395.2	Primary Assembly	linkage group	LG8	NC_037645.1	5359323	5361065	+	NP_001035349.1	NA	NM_001040259.1	alpha-glucosidase precursor	411257	NA	1743	580	NA
1429	Hbg2	14.0727	13.8368	14.0702	14.1745	13.8079	14.1876	14.3761	14.5379	gene	protein_coding	GCF_003254395.2	Primary Assembly	linkage group	LG8	NC_037645.1	5359323	5361065	+	NA	NA	NA	alpha-glucosidase	411257	NA	1743	NA	NA
1430	Hbg3	12.8409	12.727	13.8488	13.9432	13.496	13.8336	13.3127	14.1318	mRNA	NA	GCF_003254395.2	Primary Assembly	linkage group	LG6	NC_037643.1	4602439	4613520	+	NM_001011608.1	NA	NP_001011608.1	alpha-glucosidase	406131	NA	1828	1873	partial
1431	Hbg3	12.8409	12.727	13.8488	13.9432	13.496	13.8336	13.3127	14.1318	gene	protein_coding	GCF_003254395.2	Primary Assembly	linkage group	LG6	NC_037643.1	4602439	4613520	+	NA	NA	NA	alpha-glucosidase	406131	NA	11082	NA	partial
1432	Hbg3	12.8409	12.727	13.8488	13.9432	13.496	13.8336	13.3127	14.1318	CDS	with_protein	GCF_003254395.2	Primary Assembly	linkage group	LG6	NC_037643.1	4602441	4613398	+	NP_001011608.1	NA	NM_001011608.1	alpha-glucosidase precursor	406131	NA	1704	567	NA
1433	Hex110	15.8574	15.2883	15.492	15.1983	16.077	16.1161	16.6274	16.3759	CDS	with_protein	GCF_003254395.2	Primary Assembly	linkage group	LG11	NC_037648.1	13517648	13521506	-	XP_016770154.2	NA	XM_016914665.2	hexamerin 110 isoform X1	551648	NA	3033	1010	NA
1434	Hex110	15.8574	15.2883	15.492	15.1983	16.077	16.1161	16.6274	16.3759	gene	protein_coding	GCF_003254395.2	Primary Assembly	linkage group	LG11	NC_037648.1	13517503	13521591	-	NA	NA	NA	hexamerin 110	551648	NA	4089	NA	NA
1435	Hex110	15.8574	15.2883	15.492	15.1983	16.077	16.1161	16.6274	16.3759	CDS	with_protein	GCF_003254395.2	Primary Assembly	linkage group	LG11	NC_037648.1	13517648	13521506	-	NP_001094493.1	NA	NM_001101023.1	hexamerin 110 precursor	551648	NA	3036	1010	NA
1436	Hex110	15.8574	15.2883	15.492	15.1983	16.077	16.1161	16.6274	16.3759	mRNA	NA	GCF_003254395.2	Primary Assembly	linkage group	LG11	NC_037648.1	13517503	13521591	-	XM_016914665.2	NA	XP_016770154.2	hexamerin 110, transcript variant X1	551648	NA	3263	3263	NA
1437	Hex110	15.8574	15.2883	15.492	15.1983	16.077	16.1161	16.6274	16.3759	mRNA	NA	GCF_003254395.2	Primary Assembly	linkage group	LG11	NC_037648.1	13517648	13521506	-	NM_001101023.1	NA	NP_001094493.1	hexamerin 110	551648	NA	3036	3033	NA
1438	Hex70a	14.695	14.3548	14.4741	14.1854	14.9831	15.1064	15.158	15.0684	CDS	with_protein	GCF_003254395.2	Primary Assembly	linkage group	LG8	NC_037645.1	11849184	11852755	-	NP_001104234.1	NA	NM_001110764.1	hexamerin 70a precursor	726848	NA	2055	684	NA
1439	Hex70a	14.695	14.3548	14.4741	14.1854	14.9831	15.1064	15.158	15.0684	mRNA	NA	GCF_003254395.2	Primary Assembly	linkage group	LG8	NC_037645.1	11848693	11852800	-	NM_001110764.1	NA	NP_001104234.1	hexamerin 70a	726848	NA	2591	2606	NA
1440	Hex70a	14.695	14.3548	14.4741	14.1854	14.9831	15.1064	15.158	15.0684	gene	protein_coding	GCF_003254395.2	Primary Assembly	linkage group	LG8	NC_037645.1	11848693	11852800	-	NA	NA	NA	hexamerin 70a	726848	NA	4108	NA	NA
1441	HEX70b	5.50873	5.38933	4.7418	4.25319	4.5352	5.00052	5.09279	4.66949	gene	protein_coding	GCF_003254395.2	Primary Assembly	linkage group	LG8	NC_037645.1	11855314	11859108	-	NA	NA	NA	hexamerin 70b	406117	NA	3795	NA	NA
1442	HEX70b	5.50873	5.38933	4.7418	4.25319	4.5352	5.00052	5.09279	4.66949	CDS	with_protein	GCF_003254395.2	Primary Assembly	linkage group	LG8	NC_037645.1	11855314	11859108	-	NP_001011600.1	NA	NM_001011600.1	hexamerin 70b precursor	406117	NA	2052	683	NA
1443	HEX70b	5.50873	5.38933	4.7418	4.25319	4.5352	5.00052	5.09279	4.66949	mRNA	NA	GCF_003254395.2	Primary Assembly	linkage group	LG8	NC_037645.1	11855314	11859108	-	NM_001011600.1	NA	NP_001011600.1	hexamerin 70b	406117	NA	2052	2052	NA
1444	Hex70c	6.51897	6.58261	6.22706	5.60747	6.27278	6.16264	6.6172	6.67028	CDS	with_protein	GCF_003254395.2	Primary Assembly	linkage group	LG8	NC_037645.1	11864274	11868170	-	NP_001092187.1	NA	NM_001098717.1	hexamerin 70c precursor	409354	NA	2061	686	NA
1445	Hex70c	6.51897	6.58261	6.22706	5.60747	6.27278	6.16264	6.6172	6.67028	gene	protein_coding	GCF_003254395.2	Primary Assembly	linkage group	LG8	NC_037645.1	11864211	11868236	-	NA	NA	NA	hexamerin 70c	409354	NA	4026	NA	NA
1446	Hex70c	6.51897	6.58261	6.22706	5.60747	6.27278	6.16264	6.6172	6.67028	mRNA	NA	GCF_003254395.2	Primary Assembly	linkage group	LG8	NC_037645.1	11864211	11868236	-	NM_001098717.1	NA	NP_001092187.1	hexamerin 70c	409354	NA	2190	2199	NA
1447	Hiscl1	6.51897	6.27141	6.53646	6.49276	6.35329	6.70559	6.66508	6.71293	gene	protein_coding	GCF_003254395.2	Primary Assembly	linkage group	LG2	NC_037639.1	6409564	6416225	+	NA	NA	NA	histamine-gated chloride channel 1	409040	NA	6662	NA	NA
1448	Hiscl1	6.51897	6.27141	6.53646	6.49276	6.35329	6.70559	6.66508	6.71293	mRNA	NA	GCF_003254395.2	Primary Assembly	linkage group	LG2	NC_037639.1	6409564	6416225	+	XM_006561078.3	NA	XP_006561141.1	histamine-gated chloride channel 1, transcript variant X1	409040	NA	3747	3747	NA
1449	Hiscl1	6.51897	6.27141	6.53646	6.49276	6.35329	6.70559	6.66508	6.71293	mRNA	NA	GCF_003254395.2	Primary Assembly	linkage group	LG2	NC_037639.1	6410000	6414168	+	NM_001077811.1	NA	NP_001071279.1	histamine-gated chloride channel 1	409040	NA	1287	1287	NA
1450	Hiscl1	6.51897	6.27141	6.53646	6.49276	6.35329	6.70559	6.66508	6.71293	CDS	with_protein	GCF_003254395.2	Primary Assembly	linkage group	LG2	NC_037639.1	6410000	6414168	+	XP_006561141.1	NA	XM_006561078.3	histamine-gated chloride channel 1 isoform X1	409040	NA	1254	417	NA
1451	Hiscl1	6.51897	6.27141	6.53646	6.49276	6.35329	6.70559	6.66508	6.71293	CDS	with_protein	GCF_003254395.2	Primary Assembly	linkage group	LG2	NC_037639.1	6410000	6414168	+	NP_001071279.1	NA	NM_001077811.1	histamine-gated chloride channel 1 precursor	409040	NA	1287	428	NA
1452	Ho	6.98119	6.82669	6.62096	6.80733	6.57091	6.40188	6.31103	6.80781	mRNA	NA	GCF_003254395.2	Primary Assembly	linkage group	LG7	NC_037644.1	3795733	3797315	+	NM_001011641.1	NA	NP_001011641.1	heme oxygenase	494506	NA	970	970	NA
1453	Ho	6.98119	6.82669	6.62096	6.80733	6.57091	6.40188	6.31103	6.80781	gene	protein_coding	GCF_003254395.2	Primary Assembly	linkage group	LG7	NC_037644.1	3795733	3797323	+	NA	NA	NA	heme oxygenase	494506	NA	1591	NA	NA
1454	Ho	6.98119	6.82669	6.62096	6.80733	6.57091	6.40188	6.31103	6.80781	CDS	with_protein	GCF_003254395.2	Primary Assembly	linkage group	LG7	NC_037644.1	3795947	3797303	+	XP_006560893.1	NA	XM_006560830.3	heme oxygenase isoform X1	494506	NA	717	238	NA
1455	Ho	6.98119	6.82669	6.62096	6.80733	6.57091	6.40188	6.31103	6.80781	mRNA	NA	GCF_003254395.2	Primary Assembly	linkage group	LG7	NC_037644.1	3795740	3797323	+	XM_006560830.3	NA	XP_006560893.1	heme oxygenase, transcript variant X1	494506	NA	944	944	NA
1456	Ho	6.98119	6.82669	6.62096	6.80733	6.57091	6.40188	6.31103	6.80781	CDS	with_protein	GCF_003254395.2	Primary Assembly	linkage group	LG7	NC_037644.1	3795947	3797303	+	NP_001011641.1	NA	NM_001011641.1	heme oxygenase	494506	NA	744	247	NA
1457	Hsc70-3	12.1772	12.1248	11.895	11.8891	11.6347	11.7321	11.2191	11.1055	gene	protein_coding	GCF_003254395.2	Primary Assembly	linkage group	LG3	NC_037640.1	3212644	3216513	-	NA	NA	NA	heat shock 70 kDa protein cognate 3	409587	NA	3870	NA	NA
1458	Hsc70-3	12.1772	12.1248	11.895	11.8891	11.6347	11.7321	11.2191	11.1055	mRNA	NA	GCF_003254395.2	Primary Assembly	linkage group	LG3	NC_037640.1	3212644	3216513	-	NM_001160052.1	NA	NP_001153524.1	heat shock 70 kDa protein cognate 3	409587	NA	2921	2920	NA
1459	Hsc70-3	12.1772	12.1248	11.895	11.8891	11.6347	11.7321	11.2191	11.1055	CDS	with_protein	GCF_003254395.2	Primary Assembly	linkage group	LG3	NC_037640.1	3213429	3215784	-	NP_001153524.1	NA	NM_001160052.1	heat shock protein cognate 3 precursor	409587	NA	1977	658	NA
1460	Hsc70-4	14.8573	14.8656	14.9802	15.0503	14.7069	14.7825	14.8898	15.113	CDS	with_protein	GCF_003254395.2	Primary Assembly	linkage group	LG1	NC_037638.1	5357148	5360916	-	NP_001153522.1	NA	NM_001160050.1	heat shock protein cognate 4	409418	NA	1977	650	NA
1461	Hsc70-4	14.8573	14.8656	14.9802	15.0503	14.7069	14.7825	14.8898	15.113	mRNA	NA	GCF_003254395.2	Primary Assembly	linkage group	LG1	NC_037638.1	5356800	5361132	-	NM_001160050.1	NA	NP_001153522.1	heat shock protein cognate 4	409418	NA	2428	2417	NA
1462	Hsc70-4	14.8573	14.8656	14.9802	15.0503	14.7069	14.7825	14.8898	15.113	gene	protein_coding	GCF_003254395.2	Primary Assembly	linkage group	LG1	NC_037638.1	5356800	5361132	-	NA	NA	NA	heat shock protein cognate 4	409418	NA	4333	NA	NA
1463	Hsc70-5	11.4049	11.4098	11.3212	11.1809	11.181	11.0893	10.9758	10.9537	gene	protein_coding	GCF_003254395.2	Primary Assembly	linkage group	LG1	NC_037638.1	26843272	26847829	+	NA	NA	NA	heat shock protein cognate 5	408605	NA	4558	NA	NA
1464	Hsc70-5	11.4049	11.4098	11.3212	11.1809	11.181	11.0893	10.9758	10.9537	CDS	with_protein	GCF_003254395.2	Primary Assembly	linkage group	LG1	NC_037638.1	26843406	26847283	+	NP_001153520.1	NA	NM_001160048.1	heat shock protein cognate 5	408605	NA	2064	687	NA
1465	Hsc70-5	11.4049	11.4098	11.3212	11.1809	11.181	11.0893	10.9758	10.9537	mRNA	NA	GCF_003254395.2	Primary Assembly	linkage group	LG1	NC_037638.1	26843272	26847829	+	NM_001160048.1	NA	NP_001153520.1	heat shock protein cognate 5	408605	NA	2744	2747	NA
1466	Hsp90	12.7098	12.6035	12.5326	12.4243	12.5444	12.4174	11.7147	11.7396	gene	protein_coding	GCF_003254395.2	Primary Assembly	linkage group	LG7	NC_037644.1	9550759	9553976	+	NA	NA	NA	heat shock protein 90	408928	NA	3218	NA	NA
1467	Hsp90	12.7098	12.6035	12.5326	12.4243	12.5444	12.4174	11.7147	11.7396	CDS	with_protein	GCF_003254395.2	Primary Assembly	linkage group	LG7	NC_037644.1	9550954	9553526	+	NP_001153536.1	NA	NM_001160064.1	heat shock protein 90	408928	NA	2175	724	NA
1468	Hsp90	12.7098	12.6035	12.5326	12.4243	12.5444	12.4174	11.7147	11.7396	mRNA	NA	GCF_003254395.2	Primary Assembly	linkage group	LG7	NC_037644.1	9550759	9553976	+	NM_001160064.1	NA	NP_001153536.1	heat shock protein 90	408928	NA	2820	2844	NA
1469	IF-2mt	6.97174	6.89591	7.04461	7.24801	7.07687	7.24556	7.19725	6.96899	mRNA	NA	GCF_003254395.2	Primary Assembly	linkage group	LG5	NC_037642.1	7347727	7351941	-	NM_001011586.1	NA	NP_001011586.1	translation initiation factor 2	406098	NA	2205	2205	NA
1470	IF-2mt	6.97174	6.89591	7.04461	7.24801	7.07687	7.24556	7.19725	6.96899	gene	protein_coding	GCF_003254395.2	Primary Assembly	linkage group	LG5	NC_037642.1	7347718	7351983	-	NA	NA	NA	translation initiation factor 2	406098	NA	4266	NA	NA
1471	IF-2mt	6.97174	6.89591	7.04461	7.24801	7.07687	7.24556	7.19725	6.96899	CDS	with_protein	GCF_003254395.2	Primary Assembly	linkage group	LG5	NC_037642.1	7347775	7351959	-	XP_026296305.1	NA	XM_026440520.1	translation initiation factor 2 isoform X1	406098	NA	2175	724	NA
1472	IF-2mt	6.97174	6.89591	7.04461	7.24801	7.07687	7.24556	7.19725	6.96899	mRNA	NA	GCF_003254395.2	Primary Assembly	linkage group	LG5	NC_037642.1	7347718	7351983	-	XM_026440520.1	NA	XP_026296305.1	translation initiation factor 2, transcript variant X1	406098	NA	2256	2256	NA
1473	IF-2mt	6.97174	6.89591	7.04461	7.24801	7.07687	7.24556	7.19725	6.96899	CDS	with_protein	GCF_003254395.2	Primary Assembly	linkage group	LG5	NC_037642.1	7347775	7351544	-	NP_001011586.1	NA	NM_001011586.1	translation initiation factor 2	406098	NA	2073	690	NA
1474	ILP-2	5.63379	5.32385	5.15845	4.25319	5.85292	5.85436	5.38734	5.07028	CDS	with_protein	GCF_003254395.2	Primary Assembly	linkage group	LG14	NC_037651.1	5016847	5017448	-	XP_026300673.1	NA	XM_026444888.1	insulin-like peptide 2 isoform X1	726057	NA	393	130	NA
1475	ILP-2	5.63379	5.32385	5.15845	4.25319	5.85292	5.85436	5.38734	5.07028	mRNA	NA	GCF_003254395.2	Primary Assembly	linkage group	LG14	NC_037651.1	5016214	5017942	-	XM_026444890.1	NA	XP_026300675.1	insulin-like peptide 2, transcript variant X3	726057	NA	1102	1102	NA
1476	ILP-2	5.63379	5.32385	5.15845	4.25319	5.85292	5.85436	5.38734	5.07028	CDS	with_protein	GCF_003254395.2	Primary Assembly	linkage group	LG14	NC_037651.1	5016847	5017448	-	XP_026300675.1	NA	XM_026444890.1	insulin-like peptide 2 isoform X1	726057	NA	393	130	NA
1477	ILP-2	5.63379	5.32385	5.15845	4.25319	5.85292	5.85436	5.38734	5.07028	CDS	with_protein	GCF_003254395.2	Primary Assembly	linkage group	LG14	NC_037651.1	5016847	5017277	-	NP_001171374.1	NA	NM_001177903.1	insulin-like peptide 2	726057	NA	222	73	NA
1478	ILP-2	5.63379	5.32385	5.15845	4.25319	5.85292	5.85436	5.38734	5.07028	mRNA	NA	GCF_003254395.2	Primary Assembly	linkage group	LG14	NC_037651.1	5016214	5017929	-	XM_026444889.1	NA	XP_026300674.1	insulin-like peptide 2, transcript variant X2	726057	NA	1157	1157	NA
1479	ILP-2	5.63379	5.32385	5.15845	4.25319	5.85292	5.85436	5.38734	5.07028	mRNA	NA	GCF_003254395.2	Primary Assembly	linkage group	LG14	NC_037651.1	5016710	5017322	-	NM_001177903.1	NA	NP_001171374.1	insulin-like peptide 2	726057	NA	404	404	NA
1480	ILP-2	5.63379	5.32385	5.15845	4.25319	5.85292	5.85436	5.38734	5.07028	gene	protein_coding	GCF_003254395.2	Primary Assembly	linkage group	LG14	NC_037651.1	5016214	5017942	-	NA	NA	NA	insulin-like peptide 2	726057	NA	1729	NA	NA
1481	ILP-2	5.63379	5.32385	5.15845	4.25319	5.85292	5.85436	5.38734	5.07028	mRNA	NA	GCF_003254395.2	Primary Assembly	linkage group	LG14	NC_037651.1	5016214	5017880	-	XM_026444888.1	NA	XP_026300673.1	insulin-like peptide 2, transcript variant X1	726057	NA	1260	1260	NA
1482	ILP-2	5.63379	5.32385	5.15845	4.25319	5.85292	5.85436	5.38734	5.07028	CDS	with_protein	GCF_003254395.2	Primary Assembly	linkage group	LG14	NC_037651.1	5016847	5017448	-	XP_026300674.1	NA	XM_026444889.1	insulin-like peptide 2 isoform X1	726057	NA	393	130	NA
1483	Imd	6.02946	6.20021	6.0433	6.40759	6.48776	6.21377	6.16327	6.43577	gene	protein_coding	GCF_003254395.2	Primary Assembly	linkage group	LG5	NC_037642.1	13679797	13682785	-	NA	NA	NA	immune deficiency	100302584	NA	2989	NA	NA
1484	Imd	6.02946	6.20021	6.0433	6.40759	6.48776	6.21377	6.16327	6.43577	CDS	with_protein	GCF_003254395.2	Primary Assembly	linkage group	LG5	NC_037642.1	13680540	13681492	-	XP_016767530.2	NA	XM_016912041.2	immune deficiency isoform X1	100302584	NA	783	260	NA
1485	Imd	6.02946	6.20021	6.0433	6.40759	6.48776	6.21377	6.16327	6.43577	mRNA	NA	GCF_003254395.2	Primary Assembly	linkage group	LG5	NC_037642.1	13680451	13682625	-	XM_016912041.2	NA	XP_016767530.2	immune deficiency, transcript variant X1	100302584	NA	1105	1105	NA
1486	Imd	6.02946	6.20021	6.0433	6.40759	6.48776	6.21377	6.16327	6.43577	mRNA	NA	GCF_003254395.2	Primary Assembly	linkage group	LG5	NC_037642.1	13679797	13682785	-	NM_001163717.1	NA	NP_001157189.1	immune deficiency	100302584	NA	2147	2152	NA
1487	Imd	6.02946	6.20021	6.0433	6.40759	6.48776	6.21377	6.16327	6.43577	mRNA	NA	GCF_003254395.2	Primary Assembly	linkage group	LG5	NC_037642.1	13680496	13682671	-	XM_006570166.3	NA	XP_006570229.1	immune deficiency, transcript variant X2	100302584	NA	1329	1329	NA
1488	Imd	6.02946	6.20021	6.0433	6.40759	6.48776	6.21377	6.16327	6.43577	CDS	with_protein	GCF_003254395.2	Primary Assembly	linkage group	LG5	NC_037642.1	13680540	13681492	-	NP_001157189.1	NA	NM_001163717.1	immune deficiency	100302584	NA	783	260	NA
1489	Imd	6.02946	6.20021	6.0433	6.40759	6.48776	6.21377	6.16327	6.43577	CDS	with_protein	GCF_003254395.2	Primary Assembly	linkage group	LG5	NC_037642.1	13680643	13681492	-	XP_006570229.1	NA	XM_006570166.3	immune deficiency isoform X2	100302584	NA	675	224	NA
1490	Ing3	5.97376	6.28867	6.31085	5.8846	6.02007	6.26315	6.09499	6.04865	CDS	with_protein	GCF_003254395.2	Primary Assembly	linkage group	LG15	NC_037652.1	1554296	1555795	+	XP_026301036.1	NA	XM_026445251.1	inhibitor of growth protein 3 isoform X1	100578127	NA	1116	371	NA
1491	Ing3	5.97376	6.28867	6.31085	5.8846	6.02007	6.26315	6.09499	6.04865	gene	protein_coding	GCF_003254395.2	Primary Assembly	linkage group	LG15	NC_037652.1	1553226	1556514	+	NA	NA	NA	inhibitor of growth family, member 3	100578127	NA	3289	NA	NA
1492	Ing3	5.97376	6.28867	6.31085	5.8846	6.02007	6.26315	6.09499	6.04865	CDS	with_protein	GCF_003254395.2	Primary Assembly	linkage group	LG15	NC_037652.1	1553784	1555795	+	NP_001229446.1	NA	NM_001242517.1	inhibitor of growth protein 3	100578127	NA	1188	395	NA
1493	Ing3	5.97376	6.28867	6.31085	5.8846	6.02007	6.26315	6.09499	6.04865	mRNA	NA	GCF_003254395.2	Primary Assembly	linkage group	LG15	NC_037652.1	1553358	1556514	+	NM_001242517.1	NA	NP_001229446.1	inhibitor of growth family, member 3	100578127	NA	2333	2333	NA
1494	Ing3	5.97376	6.28867	6.31085	5.8846	6.02007	6.26315	6.09499	6.04865	mRNA	NA	GCF_003254395.2	Primary Assembly	linkage group	LG15	NC_037652.1	1553226	1556514	+	XM_026445251.1	NA	XP_026301036.1	inhibitor of growth family, member 3, transcript variant X1	100578127	NA	2528	2528	NA
1495	InR-2	7.67141	7.63028	8.15136	8.38924	8.43923	8.38903	8.53061	8.52247	mRNA	NA	GCF_003254395.2	Primary Assembly	linkage group	LG2	NC_037639.1	14565481	14593786	+	NM_001246667.1	NA	NP_001233596.1	insulin-like receptor-like	725827	NA	5073	5073	NA
1496	InR-2	7.67141	7.63028	8.15136	8.38924	8.43923	8.38903	8.53061	8.52247	gene	protein_coding	GCF_003254395.2	Primary Assembly	linkage group	LG2	NC_037639.1	14542801	14593835	+	NA	NA	NA	insulin-like receptor-like	725827	NA	51035	NA	NA
1497	InR-2	7.67141	7.63028	8.15136	8.38924	8.43923	8.38903	8.53061	8.52247	CDS	with_protein	GCF_003254395.2	Primary Assembly	linkage group	LG2	NC_037639.1	14565481	14593786	+	XP_006568758.1	NA	XM_006568695.3	insulin-like receptor-like isoform X1	725827	NA	5142	1713	NA
1498	InR-2	7.67141	7.63028	8.15136	8.38924	8.43923	8.38903	8.53061	8.52247	mRNA	NA	GCF_003254395.2	Primary Assembly	linkage group	LG2	NC_037639.1	14564864	14593607	+	XM_026446380.1	NA	XP_026302165.1	insulin-like receptor-like, transcript variant X3	725827	NA	5437	5437	NA
1499	InR-2	7.67141	7.63028	8.15136	8.38924	8.43923	8.38903	8.53061	8.52247	CDS	with_protein	GCF_003254395.2	Primary Assembly	linkage group	LG2	NC_037639.1	14565481	14593786	+	NP_001233596.1	NA	NM_001246667.1	insulin-like receptor-like	725827	NA	5073	1690	NA
1500	InR-2	7.67141	7.63028	8.15136	8.38924	8.43923	8.38903	8.53061	8.52247	mRNA	NA	GCF_003254395.2	Primary Assembly	linkage group	LG2	NC_037639.1	14551459	14593835	+	XM_006568695.3	NA	XP_006568758.1	insulin-like receptor-like, transcript variant X2	725827	NA	8154	8154	NA
1501	InR-2	7.67141	7.63028	8.15136	8.38924	8.43923	8.38903	8.53061	8.52247	CDS	with_protein	GCF_003254395.2	Primary Assembly	linkage group	LG2	NC_037639.1	14565481	14593473	+	XP_026302165.1	NA	XM_026446380.1	insulin-like receptor-like isoform X2	725827	NA	4686	1561	NA
1502	InR-2	7.67141	7.63028	8.15136	8.38924	8.43923	8.38903	8.53061	8.52247	CDS	with_protein	GCF_003254395.2	Primary Assembly	linkage group	LG2	NC_037639.1	14565481	14593786	+	XP_006568757.1	NA	XM_006568694.3	insulin-like receptor-like isoform X1	725827	NA	5142	1713	NA
1503	InR-2	7.67141	7.63028	8.15136	8.38924	8.43923	8.38903	8.53061	8.52247	mRNA	NA	GCF_003254395.2	Primary Assembly	linkage group	LG2	NC_037639.1	14542801	14593835	+	XM_006568694.3	NA	XP_006568757.1	insulin-like receptor-like, transcript variant X1	725827	NA	7040	7040	NA
1504	INTS8	6.85327	6.8732	6.51895	6.99419	6.89519	6.926	7.07262	7.21633	mRNA	NA	GCF_003254395.2	Primary Assembly	linkage group	LG4	NC_037641.1	11259051	11263199	-	NM_001242386.1	NA	NP_001229315.1	integrator complex subunit 8	412509	NA	3284	3284	NA
1505	INTS8	6.85327	6.8732	6.51895	6.99419	6.89519	6.926	7.07262	7.21633	gene	protein_coding	GCF_003254395.2	Primary Assembly	linkage group	LG4	NC_037641.1	11259051	11263199	-	NA	NA	NA	integrator complex subunit 8	412509	NA	4149	NA	NA
1506	INTS8	6.85327	6.8732	6.51895	6.99419	6.89519	6.926	7.07262	7.21633	CDS	with_protein	GCF_003254395.2	Primary Assembly	linkage group	LG4	NC_037641.1	11259249	11263131	-	NP_001229315.1	NA	NM_001242386.1	integrator complex subunit 8	412509	NA	3018	1005	NA
1507	Ip3k	8.13632	7.95075	8.09338	8.40031	8.1321	8.22011	8.09664	7.82099	gene	protein_coding	GCF_003254395.2	Primary Assembly	linkage group	LG11	NC_037648.1	15387094	15399562	+	NA	NA	NA	inositol 1,4,5-triphosphate kinase	409943	NA	12469	NA	NA
1508	Ip3k	8.13632	7.95075	8.09338	8.40031	8.1321	8.22011	8.09664	7.82099	CDS	with_protein	GCF_003254395.2	Primary Assembly	linkage group	LG11	NC_037648.1	15396648	15399008	+	XP_026299319.1	NA	XM_026443534.1	inositol 1,4,5-triphosphate kinase isoform X1	409943	NA	1716	571	NA
1509	Ip3k	8.13632	7.95075	8.09338	8.40031	8.1321	8.22011	8.09664	7.82099	CDS	with_protein	GCF_003254395.2	Primary Assembly	linkage group	LG11	NC_037648.1	15391248	15399008	+	NP_001014992.2	NA	NM_001014992.2	inositol 1,4,5-triphosphate kinase	409943	NA	1392	463	NA
1510	Ip3k	8.13632	7.95075	8.09338	8.40031	8.1321	8.22011	8.09664	7.82099	mRNA	NA	GCF_003254395.2	Primary Assembly	linkage group	LG11	NC_037648.1	15390696	15399562	+	NM_001014992.2	NA	NP_001014992.2	inositol 1,4,5-triphosphate kinase	409943	NA	2498	2498	NA
1511	Ip3k	8.13632	7.95075	8.09338	8.40031	8.1321	8.22011	8.09664	7.82099	CDS	with_protein	GCF_003254395.2	Primary Assembly	linkage group	LG11	NC_037648.1	15396648	15399008	+	XP_026299320.1	NA	XM_026443535.1	inositol 1,4,5-triphosphate kinase isoform X1	409943	NA	1716	571	NA
1512	Ip3k	8.13632	7.95075	8.09338	8.40031	8.1321	8.22011	8.09664	7.82099	mRNA	NA	GCF_003254395.2	Primary Assembly	linkage group	LG11	NC_037648.1	15387094	15399128	+	XM_026443537.1	NA	XP_026299322.1	inositol 1,4,5-triphosphate kinase, transcript variant X4	409943	NA	1428	1428	NA
1513	Ip3k	8.13632	7.95075	8.09338	8.40031	8.1321	8.22011	8.09664	7.82099	mRNA	NA	GCF_003254395.2	Primary Assembly	linkage group	LG11	NC_037648.1	15396470	15399128	+	XM_026443534.1	NA	XP_026299319.1	inositol 1,4,5-triphosphate kinase, transcript variant X1	409943	NA	2014	2014	NA
1514	Ip3k	8.13632	7.95075	8.09338	8.40031	8.1321	8.22011	8.09664	7.82099	mRNA	NA	GCF_003254395.2	Primary Assembly	linkage group	LG11	NC_037648.1	15387263	15399473	+	XM_026443536.1	NA	XP_026299321.1	inositol 1,4,5-triphosphate kinase, transcript variant X3	409943	NA	2611	2611	NA
1515	Ip3k	8.13632	7.95075	8.09338	8.40031	8.1321	8.22011	8.09664	7.82099	mRNA	NA	GCF_003254395.2	Primary Assembly	linkage group	LG11	NC_037648.1	15396417	15399128	+	XM_026443535.1	NA	XP_026299320.1	inositol 1,4,5-triphosphate kinase, transcript variant X2	409943	NA	1991	1991	NA
1516	Ip3k	8.13632	7.95075	8.09338	8.40031	8.1321	8.22011	8.09664	7.82099	CDS	with_protein	GCF_003254395.2	Primary Assembly	linkage group	LG11	NC_037648.1	15391248	15399008	+	XP_026299321.1	NA	XM_026443536.1	inositol 1,4,5-triphosphate kinase isoform X2	409943	NA	1392	463	NA
1517	Ip3k	8.13632	7.95075	8.09338	8.40031	8.1321	8.22011	8.09664	7.82099	CDS	with_protein	GCF_003254395.2	Primary Assembly	linkage group	LG11	NC_037648.1	15387229	15399008	+	XP_026299322.1	NA	XM_026443537.1	inositol 1,4,5-triphosphate kinase isoform X3	409943	NA	1173	390	NA
1518	JHBP-1	10.1957	10.4236	10.2769	10.1911	9.93643	10.0222	9.95181	9.92753	CDS	with_protein	GCF_003254395.2	Primary Assembly	linkage group	LG7	NC_037644.1	1964877	1971774	-	NP_001011640.1	NA	NM_001011640.1	take-out-like carrier protein precursor	449496	NA	762	253	NA
1519	JHBP-1	10.1957	10.4236	10.2769	10.1911	9.93643	10.0222	9.95181	9.92753	mRNA	NA	GCF_003254395.2	Primary Assembly	linkage group	LG7	NC_037644.1	1964713	1971819	-	NM_001011640.1	NA	NP_001011640.1	take-out-like carrier protein	449496	NA	971	991	NA
1520	JHBP-1	10.1957	10.4236	10.2769	10.1911	9.93643	10.0222	9.95181	9.92753	gene	protein_coding	GCF_003254395.2	Primary Assembly	linkage group	LG7	NC_037644.1	1964713	1971819	-	NA	NA	NA	take-out-like carrier protein	449496	NA	7107	NA	NA
1521	Jhe	11.1711	11.1383	11.2266	11.1558	11.6741	11.5601	12.1729	12.1128	gene	protein_coding	GCF_003254395.2	Primary Assembly	linkage group	LG3	NC_037640.1	9456503	9459237	+	NA	NA	NA	juvenile hormone esterase	406066	NA	2735	NA	NA
1522	Jhe	11.1711	11.1383	11.2266	11.1558	11.6741	11.5601	12.1729	12.1128	CDS	with_protein	GCF_003254395.2	Primary Assembly	linkage group	LG3	NC_037640.1	9456684	9459046	+	NP_001011563.1	NA	NM_001011563.1	juvenile hormone esterase precursor	406066	NA	1704	567	NA
1523	Jhe	11.1711	11.1383	11.2266	11.1558	11.6741	11.5601	12.1729	12.1128	mRNA	NA	GCF_003254395.2	Primary Assembly	linkage group	LG3	NC_037640.1	9456503	9459237	+	NM_001011563.1	NA	NP_001011563.1	juvenile hormone esterase	406066	NA	2076	2084	NA
1524	Jtb	7.08122	7.26204	7.06888	7.38799	7.21254	6.926	6.82817	7.03771	gene	protein_coding	GCF_003254395.2	Primary Assembly	linkage group	LG2	NC_037639.1	14738981	14741891	-	NA	NA	NA	jumping translocation breakpoint protein	726127	NA	2911	NA	NA
1525	Jtb	7.08122	7.26204	7.06888	7.38799	7.21254	6.926	6.82817	7.03771	CDS	with_protein	GCF_003254395.2	Primary Assembly	linkage group	LG2	NC_037639.1	14740850	14741525	-	NP_001193396.1	NA	NM_001206467.1	protein JTB	726127	NA	453	150	NA
1526	Jtb	7.08122	7.26204	7.06888	7.38799	7.21254	6.926	6.82817	7.03771	mRNA	NA	GCF_003254395.2	Primary Assembly	linkage group	LG2	NC_037639.1	14738981	14741891	-	NM_001206467.1	NA	NP_001193396.1	jumping translocation breakpoint protein	726127	NA	2688	2688	NA
1527	Kakusei	0	0	0	2.28452	2.1858	2.15242	0	3.02338	ncRNA	lncRNA	GCF_003254395.2	Primary Assembly	linkage group	LG2	NC_037639.1	14402911	14410012	+	NR_003565.1	NA	NA	kakusei non-coding nuclear RNA	100049563	NA	7074	7091	NA
1528	Kakusei	0	0	0	2.28452	2.1858	2.15242	0	3.02338	gene	lncRNA	GCF_003254395.2	Primary Assembly	linkage group	LG2	NC_037639.1	14402911	14410012	+	NA	NA	NA	kakusei non-coding nuclear RNA	100049563	NA	7102	NA	NA
[truncated: 64,901 more rows]

## Sheet: log.norm.counts.filt
num	n	a1	a2	b1	b2	c1	c2	d1	d2	# feature	class	assembly	assembly_unit	seq_type	chromosome	genomic_accession	start	end	strand	product_accession	non-redundant_refseq	related_accession	name	GeneID	locus_tag	feature_interval_length	product_length	attributes
[truncated: 66,429 more rows]

[truncated: 5 more sheets: log.norm.counts.reduced, log.norm.counts.reduc.FC, FC sort, fc summary.top20, GO on FC]
